# Supplementary material for: Quantitative proteomics by SWATH-MS reveals sophisticated metabolic reprogramming in hepatocellular carcinoma tissues
Source: Sci Rep. 2017 Apr 5;7:45913. doi: 10.1038/srep45913 (PMC5381110; doi:10.1038/srep45913)
Supplement: Supplementary Dataset 1 [file srep45913-s2.xls]

## Sheet: Supplemental Table S1
Supplementary Table S1. Patients information and tumors characteristics.
ID	Gender	Age	Underlying liver disease	Group
Discovery set
1	female	52	HepB, liver cirrhosis	biorep 1
2	male	48	HepB, focal liver lesions, no alcohol	biorep 1
3	male	51	HepB, alcohol liver, alcohol for 50 years	biorep 1
4	male	53	HepB, alcohol for 20 years, temperance for 4 years	biorep 2
5	male	63	HepB, liver cirrhosis, no alcohol	biorep 2
6	male	48	HepB, alcohol for 20 years	biorep 2
7	male	57	HepB, alcohol for 12 years	biorep 3
8	male	50	HepB, liver cirrhosis, no alcohol	biorep 3
9	male	65	HepB, chronic bronchitis	biorep 3
10	female	57	HepB, liver cirrhosis	biorep 4
11	female	57	HepB, liver cirrhosis	biorep 4
12	female	46	HepB, liver cirrhosis	biorep 4
13	male	45	HepB, liver cirrhosis(mild)	biorep 5
14	male	50	HepB, liver cirrhosis, no alcohol	biorep 5
Verification set
15	male	16	HepB, liver cirrhosis
16	female	57	HepB
17	female	33	HepB, liver cirrhosis, no alcohol
18	male	41	HepB, liver cirrhosis, no alcohol
19	male	33	HepB, liver cirrhosis
20	male	36	HepB, no liver cirrhosis, alcohol
HepB, hepatitis B infection; n.k., not known.
