# Supplementary material for: Quantitative proteomics by SWATH-MS reveals sophisticated metabolic reprogramming in hepatocellular carcinoma tissues
Source: Sci Rep. 2017 Apr 5;7:45913. doi: 10.1038/srep45913 (PMC5381110; doi:10.1038/srep45913)
Supplement: Supplementary Dataset 2 [file srep45913-s3.xls]

## Sheet: Supplemental Table S2
Supplementary Table S2. Libraries for SWATH-MS data analysis. On average, the spectral library contained 2491 distinct proteins and 26586 peptides, which were identified with greater than 99% confidence and passed global false discovery rate (FDR) from fit analysis using a critical FDR of 1%. Rep1 to Rep5 are abbreviations of biological replicate 1 to 5.
Global FDR from Fit
	Spectra identified	Peptides detected	Proteins detected
Rep1	88833	24814	2623
Rep2	167616	33535	2961
Rep3	112771	21601	2021
Rep4	107605	25862	2355
Rep5	104959	27116	2493
sum	581784	132928	12453
average	116357	26585.6	2490.6
