# Supplementary material for: Quantitative proteomics by SWATH-MS reveals sophisticated metabolic reprogramming in hepatocellular carcinoma tissues
Source: Sci Rep. 2017 Apr 5;7:45913. doi: 10.1038/srep45913 (PMC5381110; doi:10.1038/srep45913)
Supplement: Supplementary Dataset 3 [file srep45913-s4.xls]

## Sheet: total 4216 proteins
Supplementary Table S3. Total proteins quantified by SWATH-MS in the five biological replicates. Rep1 to Rep5 are abbreviations of biological replicate 1 to 5. FC: fold change of HCC tissue to non-HCC tissue.NA means no fold change was obtained.
Peak.Name	Group	Rep1 FC	Rep2 FC	Rep3 FC	Rep4 FC	Rep5 FC	repeat times
sp|O00299|CLIC1_HUMAN	Chloride intracellular channel protein 1 OS=Homo sapiens GN=CLIC1 PE=1 SV=4	1.80663	2.49565	1.67953	1.78774	3.37617	5
sp|O14745|NHRF1_HUMAN	Na(+)/H(+) exchange regulatory cofactor NHE-RF1 OS=Homo sapiens GN=SLC9A3R1 PE=1 SV=4	3.59383	1.3406	1.38401	1.63661	1.28222	5
sp|O43175|SERA_HUMAN	D-3-phosphoglycerate dehydrogenase OS=Homo sapiens GN=PHGDH PE=1 SV=4	0.213607	0.231567	0.504234	0.494397	0.634905	5
sp|O60218|AK1BA_HUMAN	Aldo-keto reductase family 1 member B10 OS=Homo sapiens GN=AKR1B10 PE=1 SV=2	13.9878	1.69195	6.37213	13.1874	6.96137	5
sp|O60656|UD19_HUMAN	UDP-glucuronosyltransferase 1-9 OS=Homo sapiens GN=UGT1A9 PE=1 SV=1	1.37367	0.416204	0.767058	0.339148	0.419461	5
sp|O60888|CUTA_HUMAN	Protein CutA OS=Homo sapiens GN=CUTA PE=1 SV=2	1.79698	1.36102	1.70723	2.60822	1.94269	5
sp|O75452|RDH16_HUMAN	Retinol dehydrogenase 16 OS=Homo sapiens GN=RDH16 PE=1 SV=2	0.0941137	0.322601	0.48748	0.373707	0.229972	5
sp|O94826|TOM70_HUMAN	Mitochondrial import receptor subunit TOM70 OS=Homo sapiens GN=TOMM70A PE=1 SV=1	1.29095	1.18914	1.8559	1.73693	1.45632	5
sp|O95954|FTCD_HUMAN	Formimidoyltransferase-cyclodeaminase OS=Homo sapiens GN=FTCD PE=1 SV=2	0.0989816	0.249789	0.199471	0.165471	0.208458	5
sp|P00325|ADH1B_HUMAN	Alcohol dehydrogenase 1B OS=Homo sapiens GN=ADH1B PE=1 SV=2	0.23784	0.38287	0.390286	0.190216	0.630257	5
sp|P00326|ADH1G_HUMAN	Alcohol dehydrogenase 1C OS=Homo sapiens GN=ADH1C PE=1 SV=2	0.329112	0.377164	0.409281	0.198825	0.62371	5
sp|P00367|DHE3_HUMAN	Glutamate dehydrogenase 1, mitochondrial OS=Homo sapiens GN=GLUD1 PE=1 SV=2	0.388495	0.368887	0.518152	0.403871	1.49534	5
sp|P00390|GSHR_HUMAN	Glutathione reductase, mitochondrial OS=Homo sapiens GN=GSR PE=1 SV=2	2.53132	1.21543	1.65776	0.827221	1.11502	5
sp|P00450|CERU_HUMAN	Ceruloplasmin OS=Homo sapiens GN=CP PE=1 SV=1	1.35296	0.591438	0.573908	1.41383	1.5638	5
sp|P00966|ASSY_HUMAN	Argininosuccinate synthase OS=Homo sapiens GN=ASS1 PE=1 SV=2	0.23732	0.479156	0.25113	0.240605	0.509592	5
sp|P01019|ANGT_HUMAN	Angiotensinogen OS=Homo sapiens GN=AGT PE=1 SV=1	1.57392	1.5013	1.63589	4.19813	2.03924	5
sp|P01876|IGHA1_HUMAN	Ig alpha-1 chain C region OS=Homo sapiens GN=IGHA1 PE=1 SV=2	1.26236	0.794421	0.438226	1.42893	2.35809	5
sp|P02545|LMNA_HUMAN	Prelamin-A/C OS=Homo sapiens GN=LMNA PE=1 SV=1	2.69697	1.87639	1.87668	1.29662	2.92982	5
sp|P02763|A1AG1_HUMAN	Alpha-1-acid glycoprotein 1 OS=Homo sapiens GN=ORM1 PE=1 SV=1	1.09065	1.90134	0.676998	1.8559	1.24751	5
sp|P02790|HEMO_HUMAN	Hemopexin OS=Homo sapiens GN=HPX PE=1 SV=2	1.45986	1.498	0.720415	2.06863	1.59363	5
sp|P04080|CYTB_HUMAN	Cystatin-B OS=Homo sapiens GN=CSTB PE=1 SV=2	1.99517	1.28335	2.19081	2.29236	3.2245	5
sp|P05388|RLA0_HUMAN	60S acidic ribosomal protein P0 OS=Homo sapiens GN=RPLP0 PE=1 SV=1	1.32637	1.26108	1.35433	1.29848	1.51804	5
sp|P06133|UD2B4_HUMAN	UDP-glucuronosyltransferase 2B4 OS=Homo sapiens GN=UGT2B4 PE=1 SV=2	0.862601	0.242147	0.516286	0.31866	0.35076	5
sp|P06744|G6PI_HUMAN	Glucose-6-phosphate isomerase OS=Homo sapiens GN=GPI PE=1 SV=4	0.818926	1.1644	2.03345	2.59907	2.19585	5
sp|P07099|HYEP_HUMAN	Epoxide hydrolase 1 OS=Homo sapiens GN=EPHX1 PE=1 SV=1	1.55901	0.367028	2.27257	1.33674	1.08565	5
sp|P07148|FABPL_HUMAN	Fatty acid-binding protein, liver OS=Homo sapiens GN=FABP1 PE=1 SV=1	0.481345	0.594823	0.688599	0.472436	0.882057	5
sp|P07237|PDIA1_HUMAN	Protein disulfide-isomerase OS=Homo sapiens GN=P4HB PE=1 SV=3	1.72898	0.842888	1.60243	1.37293	0.791144	5
sp|P07327|ADH1A_HUMAN	Alcohol dehydrogenase 1A OS=Homo sapiens GN=ADH1A PE=1 SV=2	0.267831	0.371582	0.346315	0.17024	0.686616	5
sp|P07902|GALT_HUMAN	Galactose-1-phosphate uridylyltransferase OS=Homo sapiens GN=GALT PE=1 SV=3	0.302768	0.490114	0.67531	0.720489	1.13633	5
sp|P08603|CFAH_HUMAN	Complement factor H OS=Homo sapiens GN=CFH PE=1 SV=4	2.08411	1.34646	1.37268	1.99419	3.52079	5
sp|P08670|VIME_HUMAN	Vimentin OS=Homo sapiens GN=VIM PE=1 SV=4	1.39581	1.76287	0.399001	1.22174	0.559762	5
sp|P08684|CP3A4_HUMAN	Cytochrome P450 3A4 OS=Homo sapiens GN=CYP3A4 PE=1 SV=4	0.191373	0.456148	1.33496	0.586684	0.706637	5
sp|P09382|LEG1_HUMAN	Galectin-1 OS=Homo sapiens GN=LGALS1 PE=1 SV=2	0.890312	1.93571	0.868428	0.833217	1.30519	5
sp|P09417|DHPR_HUMAN	Dihydropteridine reductase OS=Homo sapiens GN=QDPR PE=1 SV=2	0.401694	0.617631	0.590108	0.530214	0.715373	5
sp|P09467|F16P1_HUMAN	Fructose-1,6-bisphosphatase 1 OS=Homo sapiens GN=FBP1 PE=1 SV=5	0.220386	0.612953	0.469319	0.483891	0.421669	5
sp|P10620|MGST1_HUMAN	Microsomal glutathione S-transferase 1 OS=Homo sapiens GN=MGST1 PE=1 SV=1	0.848179	0.596836	1.60051	0.380889	0.590767	5
sp|P11498|PYC_HUMAN	Pyruvate carboxylase, mitochondrial OS=Homo sapiens GN=PC PE=1 SV=2	0.581614	0.38424	0.553807	0.344826	0.205743	5
sp|P11509|CP2A6_HUMAN	Cytochrome P450 2A6 OS=Homo sapiens GN=CYP2A6 PE=1 SV=3	0.522586	0.334022	0.508679	0.508229	0.334937	5
sp|P12109|CO6A1_HUMAN	Collagen alpha-1(VI) chain OS=Homo sapiens GN=COL6A1 PE=1 SV=3	0.462636	1.90793	0.47294	0.435703	1.19805	5
sp|P13073|COX41_HUMAN	Cytochrome c oxidase subunit 4 isoform 1, mitochondrial OS=Homo sapiens GN=COX4I1 PE=1 SV=1	0.791908	1.15675	0.85531	0.833681	0.794511	5
sp|P16930|FAAA_HUMAN	Fumarylacetoacetase OS=Homo sapiens GN=FAH PE=1 SV=2	0.449753	0.454821	0.682703	0.755343	0.753008	5
sp|P17516|AK1C4_HUMAN	Aldo-keto reductase family 1 member C4 OS=Homo sapiens GN=AKR1C4 PE=1 SV=3	2.25357	0.503488	1.83881	0.291046	1.42942	5
sp|P19338|NUCL_HUMAN	Nucleolin OS=Homo sapiens GN=NCL PE=1 SV=3	2.09459	2.00291	1.52519	2.40118	1.99884	5
sp|P22307|NLTP_HUMAN	Non-specific lipid-transfer protein OS=Homo sapiens GN=SCP2 PE=1 SV=2	0.591388	0.603807	0.800678	0.884731	0.404665	5
sp|P23378|GCSP_HUMAN	Glycine dehydrogenase [decarboxylating], mitochondrial OS=Homo sapiens GN=GLDC PE=1 SV=2	0.28812	0.328398	0.292243	0.609898	0.0488606	5
sp|P24298|ALAT1_HUMAN	Alanine aminotransferase 1 OS=Homo sapiens GN=GPT PE=1 SV=3	0.334335	0.479128	0.149957	0.180883	0.305822	5
sp|P26641|EF1G_HUMAN	Elongation factor 1-gamma OS=Homo sapiens GN=EEF1G PE=1 SV=3	1.82038	1.42926	1.46819	1.83272	1.68892	5
sp|P27695|APEX1_HUMAN	DNA-(apurinic or apyrimidinic site) lyase OS=Homo sapiens GN=APEX1 PE=1 SV=2	1.66654	1.83971	1.16301	1.69785	2.02629	5
sp|P30038|AL4A1_HUMAN	Delta-1-pyrroline-5-carboxylate dehydrogenase, mitochondrial OS=Homo sapiens GN=ALDH4A1 PE=1 SV=3	0.549586	0.428945	0.698205	0.493324	0.307962	5
sp|P30837|AL1B1_HUMAN	Aldehyde dehydrogenase X, mitochondrial OS=Homo sapiens GN=ALDH1B1 PE=1 SV=3	1.29614	0.565055	0.813648	0.406998	0.572944	5
sp|P31513|FMO3_HUMAN	Dimethylaniline monooxygenase [N-oxide-forming] 3 OS=Homo sapiens GN=FMO3 PE=1 SV=5	0.263618	0.485514	0.668918	0.54157	0.201017	5
sp|P31939|PUR9_HUMAN	Bifunctional purine biosynthesis protein PURH OS=Homo sapiens GN=ATIC PE=1 SV=3	1.77958	1.67131	1.10715	1.72801	1.87558	5
sp|P32754|HPPD_HUMAN	4-hydroxyphenylpyruvate dioxygenase OS=Homo sapiens GN=HPD PE=1 SV=2	0.157836	0.451112	0.249991	0.168064	0.374913	5
sp|P32929|CGL_HUMAN	Cystathionine gamma-lyase OS=Homo sapiens GN=CTH PE=1 SV=3	0.328381	0.528182	0.455622	0.230004	0.322253	5
sp|P34913|HYES_HUMAN	Bifunctional epoxide hydrolase 2 OS=Homo sapiens GN=EPHX2 PE=1 SV=2	0.793135	0.504833	0.709019	0.558711	0.282924	5
sp|P35221|CTNA1_HUMAN	Catenin alpha-1 OS=Homo sapiens GN=CTNNA1 PE=1 SV=1	1.25205	1.2483	1.26173	0.897192	0.761678	5
sp|P35520|CBS_HUMAN	Cystathionine beta-synthase OS=Homo sapiens GN=CBS PE=1 SV=2	0.379725	0.490919	0.559827	0.391557	0.30905	5
sp|P36537|UDB10_HUMAN	UDP-glucuronosyltransferase 2B10 OS=Homo sapiens GN=UGT2B10 PE=1 SV=1	0.416763	0.294931	0.574199	0.274789	0.183441	5
sp|P36871|PGM1_HUMAN	Phosphoglucomutase-1 OS=Homo sapiens GN=PGM1 PE=1 SV=3	0.426221	0.538721	0.582929	0.554351	0.485243	5
sp|P37837|TALDO_HUMAN	Transaldolase OS=Homo sapiens GN=TALDO1 PE=1 SV=2	2.7065	1.36499	1.95412	2.00697	1.06396	5
sp|P42330|AK1C3_HUMAN	Aldo-keto reductase family 1 member C3 OS=Homo sapiens GN=AKR1C3 PE=1 SV=4	2.26703	0.530744	4.4031	0.803484	1.89011	5
sp|P42357|HUTH_HUMAN	Histidine ammonia-lyase OS=Homo sapiens GN=HAL PE=1 SV=1	0.558729	0.586599	0.296732	0.403329	1.88493	5
sp|P46940|IQGA1_HUMAN	Ras GTPase-activating-like protein IQGAP1 OS=Homo sapiens GN=IQGAP1 PE=1 SV=1	1.20703	1.63089	0.574276	0.694776	0.826558	5
sp|P49326|FMO5_HUMAN	Dimethylaniline monooxygenase [N-oxide-forming] 5 OS=Homo sapiens GN=FMO5 PE=2 SV=2	0.552409	0.488205	0.650189	0.48293	0.470676	5
sp|P49458|SRP09_HUMAN	Signal recognition particle 9 kDa protein OS=Homo sapiens GN=SRP9 PE=1 SV=2	1.87503	1.15878	1.83	2.12747	1.88652	5
sp|P49753|ACOT2_HUMAN	Acyl-coenzyme A thioesterase 2, mitochondrial OS=Homo sapiens GN=ACOT2 PE=1 SV=6	0.544861	0.608138	0.818682	0.440874	0.526757	5
sp|P51687|SUOX_HUMAN	Sulfite oxidase, mitochondrial OS=Homo sapiens GN=SUOX PE=1 SV=2	0.355837	0.487104	0.791038	0.478235	0.417213	5
sp|P51991|ROA3_HUMAN	Heterogeneous nuclear ribonucleoprotein A3 OS=Homo sapiens GN=HNRNPA3 PE=1 SV=2	2.00733	2.18928	1.48777	2.06816	1.69317	5
sp|P52272|HNRPM_HUMAN	Heterogeneous nuclear ribonucleoprotein M OS=Homo sapiens GN=HNRNPM PE=1 SV=3	1.65347	1.73899	1.5917	2.02393	1.54447	5
sp|P53396|ACLY_HUMAN	ATP-citrate synthase OS=Homo sapiens GN=ACLY PE=1 SV=3	1.35922	1.4789	3.27234	3.90978	3.5493	5
sp|P54840|GYS2_HUMAN	Glycogen [starch] synthase, liver OS=Homo sapiens GN=GYS2 PE=1 SV=2	0.222008	0.380143	0.728878	0.708938	0.169618	5
sp|P55884|EIF3B_HUMAN	Eukaryotic translation initiation factor 3 subunit B OS=Homo sapiens GN=EIF3B PE=1 SV=3	1.66735	1.46457	1.22808	1.71996	1.44696	5
sp|P61978|HNRPK_HUMAN	Heterogeneous nuclear ribonucleoprotein K OS=Homo sapiens GN=HNRNPK PE=1 SV=1	1.98576	1.47553	1.38262	1.97611	1.2966	5
sp|P61981|1433G_HUMAN	14-3-3 protein gamma OS=Homo sapiens GN=YWHAG PE=1 SV=2	1.52693	1.60945	1.20561	1.27856	1.35386	5
sp|P62081|RS7_HUMAN	40S ribosomal protein S7 OS=Homo sapiens GN=RPS7 PE=1 SV=1	1.20087	0.639354	2.32253	1.34606	1.63096	5
sp|P62136|PP1A_HUMAN	Serine/threonine-protein phosphatase PP1-alpha catalytic subunit OS=Homo sapiens GN=PPP1CA PE=1 SV=1	1.53368	1.41108	1.17646	1.57851	1.39046	5
sp|P62241|RS8_HUMAN	40S ribosomal protein S8 OS=Homo sapiens GN=RPS8 PE=1 SV=2	1.4235	0.381075	2.64054	1.25287	4.51326	5
sp|P62263|RS14_HUMAN	40S ribosomal protein S14 OS=Homo sapiens GN=RPS14 PE=1 SV=3	1.43019	0.73523	1.9488	1.7194	2.05519	5
sp|P62424|RL7A_HUMAN	60S ribosomal protein L7a OS=Homo sapiens GN=RPL7A PE=1 SV=2	1.69338	0.452112	3.7436	1.31124	3.54952	5
sp|P62753|RS6_HUMAN	40S ribosomal protein S6 OS=Homo sapiens GN=RPS6 PE=1 SV=1	1.76307	1.26137	2.66705	2.39109	2.18842	5
sp|P63244|GBLP_HUMAN	Guanine nucleotide-binding protein subunit beta-2-like 1 OS=Homo sapiens GN=GNB2L1 PE=1 SV=3	1.40832	1.15797	2.11489	1.43193	1.72137	5
sp|P68371|TBB4B_HUMAN	Tubulin beta-4B chain OS=Homo sapiens GN=TUBB4B PE=1 SV=1	1.89491	1.55178	1.32658	1.78898	1.16303	5
sp|P68402|PA1B2_HUMAN	Platelet-activating factor acetylhydrolase IB subunit beta OS=Homo sapiens GN=PAFAH1B2 PE=1 SV=1	1.47323	1.26484	1.61801	1.49512	1.90934	5
sp|P78329|CP4F2_HUMAN	Leukotriene-B(4) omega-hydroxylase 1 OS=Homo sapiens GN=CYP4F2 PE=1 SV=1	0.550151	0.467191	0.812629	0.663956	0.222713	5
sp|Q00266|METK1_HUMAN	S-adenosylmethionine synthase isoform type-1 OS=Homo sapiens GN=MAT1A PE=1 SV=2	0.843423	0.377834	0.641492	0.242348	0.462228	5
sp|Q04828|AK1C1_HUMAN	Aldo-keto reductase family 1 member C1 OS=Homo sapiens GN=AKR1C1 PE=1 SV=1	2.52015	0.532517	2.04734	0.563104	1.36434	5
sp|Q04837|SSBP_HUMAN	Single-stranded DNA-binding protein, mitochondrial OS=Homo sapiens GN=SSBP1 PE=1 SV=1	3.98664	3.06172	3.44525	2.24477	1.56484	5
sp|Q06278|ADO_HUMAN	Aldehyde oxidase OS=Homo sapiens GN=AOX1 PE=2 SV=2	0.370483	0.35225	0.390405	0.149034	0.425	5
sp|Q08426|ECHP_HUMAN	Peroxisomal bifunctional enzyme OS=Homo sapiens GN=EHHADH PE=1 SV=3	0.606319	0.538723	2.17191	0.715915	0.528518	5
sp|Q13011|ECH1_HUMAN	Delta(3,5)-Delta(2,4)-dienoyl-CoA isomerase, mitochondrial OS=Homo sapiens GN=ECH1 PE=1 SV=2	0.603924	0.405998	1.58437	1.07316	1.24225	5
sp|Q13228|SBP1_HUMAN	Selenium-binding protein 1 OS=Homo sapiens GN=SELENBP1 PE=1 SV=2	0.606148	0.70816	1.70782	1.46465	0.8033	5
sp|Q13283|G3BP1_HUMAN	Ras GTPase-activating protein-binding protein 1 OS=Homo sapiens GN=G3BP1 PE=1 SV=1	4.12854	1.42153	1.86023	1.65582	1.88844	5
sp|Q14019|COTL1_HUMAN	Coactosin-like protein OS=Homo sapiens GN=COTL1 PE=1 SV=3	0.835984	1.41735	0.236186	0.557175	0.670941	5
sp|Q14117|DPYS_HUMAN	Dihydropyrimidinase OS=Homo sapiens GN=DPYS PE=1 SV=1	0.373054	0.525299	0.214597	0.41666	0.404563	5
sp|Q15056|IF4H_HUMAN	Eukaryotic translation initiation factor 4H OS=Homo sapiens GN=EIF4H PE=1 SV=5	1.33675	1.40745	1.54027	1.59404	1.39193	5
sp|Q15365|PCBP1_HUMAN	Poly(rC)-binding protein 1 OS=Homo sapiens GN=PCBP1 PE=1 SV=2	1.78881	1.63255	1.36414	1.45679	1.3067	5
sp|Q16822|PCKGM_HUMAN	Phosphoenolpyruvate carboxykinase [GTP], mitochondrial OS=Homo sapiens GN=PCK2 PE=1 SV=3	0.442806	0.348895	0.529664	0.368651	0.171389	5
sp|Q16850|CP51A_HUMAN	Lanosterol 14-alpha demethylase OS=Homo sapiens GN=CYP51A1 PE=1 SV=3	1.22651	0.447041	5.20884	3.99768	3.16281	5
sp|Q3LXA3|DHAK_HUMAN	Bifunctional ATP-dependent dihydroxyacetone kinase/FAD-AMP lyase (cyclizing) OS=Homo sapiens GN=DAK PE=1 SV=2	0.181185	0.848762	1.90489	2.5491	0.447672	5
sp|Q5R3I4|TTC38_HUMAN	Tetratricopeptide repeat protein 38 OS=Homo sapiens GN=TTC38 PE=1 SV=1	0.289264	0.493563	0.728461	0.422206	2.53024	5
sp|Q5T2W1|NHRF3_HUMAN	Na(+)/H(+) exchange regulatory cofactor NHE-RF3 OS=Homo sapiens GN=PDZK1 PE=1 SV=2	2.2604	1.35735	3.04876	2.71915	3.72409	5
sp|Q6IB77|GLYAT_HUMAN	Glycine N-acyltransferase OS=Homo sapiens GN=GLYAT PE=1 SV=3	0.329331	0.269854	0.159773	0.196771	0.319664	5
sp|Q8N0X4|CLYBL_HUMAN	Citrate lyase subunit beta-like protein, mitochondrial OS=Homo sapiens GN=CLYBL PE=2 SV=2	0.648358	0.495287	0.797269	0.730408	0.752346	5
sp|Q93088|BHMT1_HUMAN	Betaine--homocysteine S-methyltransferase 1 OS=Homo sapiens GN=BHMT PE=1 SV=2	0.678811	0.675732	0.310718	0.117171	0.318544	5
sp|Q96AB3|ISOC2_HUMAN	Isochorismatase domain-containing protein 2, mitochondrial OS=Homo sapiens GN=ISOC2 PE=1 SV=1	0.52915	0.663104	1.24893	0.74056	0.812312	5
sp|Q96GK7|FAH2A_HUMAN	Fumarylacetoacetate hydrolase domain-containing protein 2A OS=Homo sapiens GN=FAHD2A PE=1 SV=1	0.331575	0.576005	0.729387	0.773499	0.428356	5
sp|Q96NU7|HUTI_HUMAN	Probable imidazolonepropionase OS=Homo sapiens GN=AMDHD1 PE=2 SV=2	0.372648	0.323061	0.519238	0.262257	0.304902	5
sp|Q9BRX8|F213A_HUMAN	Redox-regulatory protein FAM213A OS=Homo sapiens GN=FAM213A PE=1 SV=3	0.692878	0.516864	3.37503	1.73398	1.62944	5
sp|Q9H008|LHPP_HUMAN	Phospholysine phosphohistidine inorganic pyrophosphate phosphatase OS=Homo sapiens GN=LHPP PE=1 SV=2	0.298277	0.611853	0.505822	0.424076	0.709459	5
sp|Q9H0U4|RAB1B_HUMAN	Ras-related protein Rab-1B OS=Homo sapiens GN=RAB1B PE=1 SV=1	1.98294	1.537	1.24063	1.95621	1.72357	5
sp|Q9H1E3|NUCKS_HUMAN	Nuclear ubiquitous casein and cyclin-dependent kinase substrate 1 OS=Homo sapiens GN=NUCKS1 PE=1 SV=1	2.49631	1.29548	6.79868	1.2588	1.13774	5
sp|Q9H2M3|BHMT2_HUMAN	S-methylmethionine--homocysteine S-methyltransferase BHMT2 OS=Homo sapiens GN=BHMT2 PE=1 SV=1	0.684967	0.529077	0.380881	0.130235	0.42035	5
sp|Q9NQR4|NIT2_HUMAN	Omega-amidase NIT2 OS=Homo sapiens GN=NIT2 PE=1 SV=1	0.321429	0.509826	0.890785	0.771022	0.715623	5
sp|Q9NRV9|HEBP1_HUMAN	Heme-binding protein 1 OS=Homo sapiens GN=HEBP1 PE=1 SV=1	0.632085	0.779415	0.727786	1.34103	0.810168	5
sp|Q9NS69|TOM22_HUMAN	Mitochondrial import receptor subunit TOM22 homolog OS=Homo sapiens GN=TOMM22 PE=1 SV=3	8.29025	2.01845	2.59855	1.73193	1.47565	5
sp|Q9UBR1|BUP1_HUMAN	Beta-ureidopropionase OS=Homo sapiens GN=UPB1 PE=1 SV=1	0.420742	0.492678	1.38812	1.52216	0.559125	5
sp|Q9UDR5|AASS_HUMAN	Alpha-aminoadipic semialdehyde synthase, mitochondrial OS=Homo sapiens GN=AASS PE=1 SV=1	0.565632	0.487902	0.449204	0.251	0.17644	5
sp|Q9Y2P5|S27A5_HUMAN	Bile acyl-CoA synthetase OS=Homo sapiens GN=SLC27A5 PE=1 SV=1	0.181906	0.354104	0.695048	0.186453	0.268433	5
tr|A8MYN5|A8MYN5_HUMAN	Alcohol dehydrogenase 1B OS=Homo sapiens GN=ADH1B PE=2 SV=3	0.267831	0.376304	0.390286	0.190216	0.630257	5
tr|B3KSH1|B3KSH1_HUMAN	Eukaryotic translation initiation factor 3 subunit F OS=Homo sapiens GN=EIF3F PE=2 SV=1	1.89028	1.3965	1.29421	1.79668	1.52076	5
tr|B4E1G6|B4E1G6_HUMAN	Galactokinase OS=Homo sapiens GN=GALK1 PE=2 SV=1	1.10767	0.658731	1.2802	1.47612	2.04009	5
tr|B7Z6Z4|B7Z6Z4_HUMAN	Myosin light polypeptide 6 OS=Homo sapiens GN=MYL6 PE=2 SV=1	1.29895	1.85225	0.802301	0.632404	1.20345	5
tr|B7Z8Z3|B7Z8Z3_HUMAN	CYP4F3 protein OS=Homo sapiens GN=CYP4F3 PE=2 SV=1	0.587116	0.460873	0.8296	0.632824	0.237245	5
tr|C9JV77|C9JV77_HUMAN	Alpha-2-HS-glycoprotein OS=Homo sapiens GN=AHSG PE=2 SV=1	1.256	1.30027	0.813677	1.98431	2.68567	5
tr|F8VQ10|F8VQ10_HUMAN	Spliceosome RNA helicase DDX39B OS=Homo sapiens GN=DDX39B PE=4 SV=1	1.69564	1.79758	1.61367	1.68677	1.7899	5
tr|F8VYX6|F8VYX6_HUMAN	Tubulin beta chain OS=Homo sapiens GN=TUBB PE=3 SV=1	2.02584	1.46488	1.32873	1.8151	1.25269	5
tr|J3KQL0|J3KQL0_HUMAN	Carbamoyl-phosphate synthase [ammonia], mitochondrial OS=Homo sapiens GN=CPS1 PE=3 SV=1	0.210877	0.546693	0.30809	0.25411	0.499147	5
tr|K7EM18|K7EM18_HUMAN	Eukaryotic translation initiation factor 1 OS=Homo sapiens GN=EIF1 PE=4 SV=1	1.74875	1.23289	1.4976	2.03538	1.30656	5
tr|K7ER74|K7ER74_HUMAN	Apolipoprotein C-II OS=Homo sapiens GN=APOC2 PE=4 SV=1	1.76091	0.485613	2.30475	1.30794	3.61576	5
tr|M0QXB4|M0QXB4_HUMAN	Coatomer protein complex, subunit epsilon, isoform CRA_g OS=Homo sapiens GN=COPE PE=4 SV=1	1.63397	1.82331	1.26651	1.68715	1.15978	5
tr|Q32Q12|Q32Q12_HUMAN	Nucleoside diphosphate kinase OS=Homo sapiens GN=NME1-NME2 PE=2 SV=1	2.2635	1.58033	1.73941	1.91726	2.09628	5
sp|A6NLP5|TTC36_HUMAN	Tetratricopeptide repeat protein 36 OS=Homo sapiens GN=TTC36 PE=2 SV=1	NA	0.205019	0.321228	0.172914	0.161306	4
sp|B9A064|IGLL5_HUMAN	Immunoglobulin lambda-like polypeptide 5 OS=Homo sapiens GN=IGLL5 PE=2 SV=2	1.30843	0.868047	0.546536	NA	2.07463	4
sp|O00748|EST2_HUMAN	Cocaine esterase OS=Homo sapiens GN=CES2 PE=1 SV=1	0.559879	0.49202	2.42153	1.70786	0.628569	5
sp|O14979|HNRDL_HUMAN	Heterogeneous nuclear ribonucleoprotein D-like OS=Homo sapiens GN=HNRPDL PE=1 SV=3	1.70392	1.73612	1.14429	1.29361	1.95323	5
sp|O14980|XPO1_HUMAN	Exportin-1 OS=Homo sapiens GN=XPO1 PE=1 SV=1	2.36298	1.26138	1.3487	2.09138	1.73302	5
sp|O15229|KMO_HUMAN	Kynurenine 3-monooxygenase OS=Homo sapiens GN=KMO PE=1 SV=2	NA	0.425492	0.207753	0.209671	0.692947	4
sp|O43143|DHX15_HUMAN	Putative pre-mRNA-splicing factor ATP-dependent RNA helicase DHX15 OS=Homo sapiens GN=DHX15 PE=1 SV=2	2.27694	2.22552	1.08882	2.17686	1.35684	5
sp|O43707|ACTN4_HUMAN	Alpha-actinin-4 OS=Homo sapiens GN=ACTN4 PE=1 SV=2	1.14834	1.6518	1.09535	1.13967	1.5033	5
sp|O43776|SYNC_HUMAN	Asparagine--tRNA ligase, cytoplasmic OS=Homo sapiens GN=NARS PE=1 SV=1	3.38268	1.35959	1.86499	1.28118	2.72394	5
sp|O43809|CPSF5_HUMAN	Cleavage and polyadenylation specificity factor subunit 5 OS=Homo sapiens GN=NUDT21 PE=1 SV=1	1.83491	1.88489	1.42019	1.30925	1.81669	5
sp|O60488|ACSL4_HUMAN	Long-chain-fatty-acid--CoA ligase 4 OS=Homo sapiens GN=ACSL4 PE=1 SV=2	7.88112	NA	4.59817	8.85335	11.1115	4
sp|O60701|UGDH_HUMAN	UDP-glucose 6-dehydrogenase OS=Homo sapiens GN=UGDH PE=1 SV=1	2.95617	0.741578	1.2021	0.842009	1.69937	5
sp|O75340|PDCD6_HUMAN	Programmed cell death protein 6 OS=Homo sapiens GN=PDCD6 PE=1 SV=1	1.88417	1.56105	1.29824	2.03223	1.12301	5
sp|O75356|ENTP5_HUMAN	Ectonucleoside triphosphate diphosphohydrolase 5 OS=Homo sapiens GN=ENTPD5 PE=1 SV=1	2.12197	0.614046	1.68437	0.988403	0.603391	5
sp|O75369-2|FLNB_HUMAN	Isoform 2 of Filamin-B OS=Homo sapiens GN=FLNB	1.2279	1.36179	1.15172	0.883148	2.10399	5
sp|O75643|U520_HUMAN	U5 small nuclear ribonucleoprotein 200 kDa helicase OS=Homo sapiens GN=SNRNP200 PE=1 SV=2	1.80503	1.47474	NA	2.27705	1.38141	4
sp|O75891|AL1L1_HUMAN	Cytosolic 10-formyltetrahydrofolate dehydrogenase OS=Homo sapiens GN=ALDH1L1 PE=1 SV=2	0.699132	0.549768	0.912018	0.441995	0.543238	5
sp|O76054|S14L2_HUMAN	SEC14-like protein 2 OS=Homo sapiens GN=SEC14L2 PE=1 SV=1	0.358633	0.503591	0.823139	0.460037	0.442971	5
sp|O95154|ARK73_HUMAN	Aflatoxin B1 aldehyde reductase member 3 OS=Homo sapiens GN=AKR7A3 PE=1 SV=2	0.313868	0.479652	0.809506	0.722663	0.431745	5
sp|O95342|ABCBB_HUMAN	Bile salt export pump OS=Homo sapiens GN=ABCB11 PE=1 SV=2	1.18156	1.84016	1.11042	1.02575	1.36568	5
sp|O95372|LYPA2_HUMAN	Acyl-protein thioesterase 2 OS=Homo sapiens GN=LYPLA2 PE=1 SV=1	1.39082	1.325	1.60077	1.79529	0.975974	5
sp|O95573|ACSL3_HUMAN	Long-chain-fatty-acid--CoA ligase 3 OS=Homo sapiens GN=ACSL3 PE=1 SV=3	4.57561	2.55126	3.97249	NA	9.35272	4
sp|O95822|DCMC_HUMAN	Malonyl-CoA decarboxylase, mitochondrial OS=Homo sapiens GN=MLYCD PE=1 SV=3	0.392109	0.539919	0.89415	0.574657	0.386285	5
sp|O95881|TXD12_HUMAN	Thioredoxin domain-containing protein 12 OS=Homo sapiens GN=TXNDC12 PE=1 SV=1	2.73882	1.21501	NA	1.99629	1.2772	4
sp|P00167|CYB5_HUMAN	Cytochrome b5 OS=Homo sapiens GN=CYB5A PE=1 SV=2	0.879431	0.388408	1.04661	0.350455	0.790486	5
sp|P00352|AL1A1_HUMAN	Retinal dehydrogenase 1 OS=Homo sapiens GN=ALDH1A1 PE=1 SV=2	1.72936	0.481977	1.23136	0.818116	1.15314	5
sp|P00439|PH4H_HUMAN	Phenylalanine-4-hydroxylase OS=Homo sapiens GN=PAH PE=1 SV=1	0.234681	0.404656	0.228647	0.176414	0.181155	5
sp|P00441|SODC_HUMAN	Superoxide dismutase [Cu-Zn] OS=Homo sapiens GN=SOD1 PE=1 SV=2	0.80071	0.706203	0.784419	0.620922	0.717353	5
sp|P00505|AATM_HUMAN	Aspartate aminotransferase, mitochondrial OS=Homo sapiens GN=GOT2 PE=1 SV=3	0.389463	0.552994	1.17865	0.911804	0.438657	5
sp|P00846|ATP6_HUMAN	ATP synthase subunit a OS=Homo sapiens GN=MT-ATP6 PE=1 SV=1	0.604963	0.818469	1.75238	0.646392	1.21062	5
sp|P00918|CAH2_HUMAN	Carbonic anhydrase 2 OS=Homo sapiens GN=CA2 PE=1 SV=2	0.672754	0.571999	0.429705	0.836758	0.470828	5
sp|P01008|ANT3_HUMAN	Antithrombin-III OS=Homo sapiens GN=SERPINC1 PE=1 SV=1	1.43047	0.761563	2.12204	1.79088	2.84334	5
sp|P01009|A1AT_HUMAN	Alpha-1-antitrypsin OS=Homo sapiens GN=SERPINA1 PE=1 SV=3	1.07242	0.533478	1.26546	2.01611	2.34527	5
sp|P01023|A2MG_HUMAN	Alpha-2-macroglobulin OS=Homo sapiens GN=A2M PE=1 SV=3	1.22069	1.08125	0.604063	1.02719	3.89485	5
sp|P01024|CO3_HUMAN	Complement C3 OS=Homo sapiens GN=C3 PE=1 SV=2	1.31124	1.31824	1.08967	2.5491	2.25425	5
sp|P01042-2|KNG1_HUMAN	Isoform LMW of Kininogen-1 OS=Homo sapiens GN=KNG1	1.78084	1.77504	NA	3.16119	2.52392	4
sp|P01772|HV311_HUMAN	Ig heavy chain V-III region KOL OS=Homo sapiens PE=1 SV=1	NA	1.2513	0.531258	1.83094	3.08226	4
sp|P01861|IGHG4_HUMAN	Ig gamma-4 chain C region OS=Homo sapiens GN=IGHG4 PE=1 SV=1	1.20161	1.34561	0.620126	1.24991	2.0345	5
sp|P01877|IGHA2_HUMAN	Ig alpha-2 chain C region OS=Homo sapiens GN=IGHA2 PE=1 SV=3	1.16703	NA	0.428423	1.33711	2.33385	4
sp|P02647|APOA1_HUMAN	Apolipoprotein A-I OS=Homo sapiens GN=APOA1 PE=1 SV=1	0.993701	1.26417	0.464112	0.915216	1.78545	5
sp|P02649|APOE_HUMAN	Apolipoprotein E OS=Homo sapiens GN=APOE PE=1 SV=1	1.66649	1.13292	3.58857	2.14683	4.75686	5
sp|P02730|B3AT_HUMAN	Band 3 anion transport protein OS=Homo sapiens GN=SLC4A1 PE=1 SV=3	0.67565	0.543632	0.61873	2.05246	0.256478	5
sp|P02748|CO9_HUMAN	Complement component C9 OS=Homo sapiens GN=C9 PE=1 SV=2	1.27732	1.37593	0.447789	0.813449	1.31136	5
sp|P02749|APOH_HUMAN	Beta-2-glycoprotein 1 OS=Homo sapiens GN=APOH PE=1 SV=3	1.47345	1.33627	1.07339	2.52367	1.68897	5
sp|P02760|AMBP_HUMAN	Protein AMBP OS=Homo sapiens GN=AMBP PE=1 SV=1	1.66683	1.44635	1.00153	1.67873	2.31257	5
sp|P02768|ALBU_HUMAN	Serum albumin OS=Homo sapiens GN=ALB PE=1 SV=2	1.1694	1.41741	0.927029	1.35906	1.51033	5
sp|P02786|TFR1_HUMAN	Transferrin receptor protein 1 OS=Homo sapiens GN=TFRC PE=1 SV=2	4.77049	NA	2.33065	3.09905	6.96457	4
sp|P04004|VTNC_HUMAN	Vitronectin OS=Homo sapiens GN=VTN PE=1 SV=1	1.60791	1.28328	1.00275	2.37367	2.01036	5
sp|P04040|CATA_HUMAN	Catalase OS=Homo sapiens GN=CAT PE=1 SV=3	0.408099	0.438104	0.797537	0.825587	0.667995	5
sp|P04066|FUCO_HUMAN	Tissue alpha-L-fucosidase OS=Homo sapiens GN=FUCA1 PE=1 SV=4	0.786888	1.06397	0.451574	0.70985	0.50785	5
sp|P04075|ALDOA_HUMAN	Fructose-bisphosphate aldolase A OS=Homo sapiens GN=ALDOA PE=1 SV=2	2.64001	2.44779	1.0905	1.29702	1.26111	5
sp|P04208|LV106_HUMAN	Ig lambda chain V-I region WAH OS=Homo sapiens PE=1 SV=1	1.35419	3.36759	0.699348	NA	2.08989	4
sp|P04792|HSPB1_HUMAN	Heat shock protein beta-1 OS=Homo sapiens GN=HSPB1 PE=1 SV=2	1.48709	1.96471	2.85826	0.965685	1.78391	5
sp|P05091|ALDH2_HUMAN	Aldehyde dehydrogenase, mitochondrial OS=Homo sapiens GN=ALDH2 PE=1 SV=2	0.89983	0.36916	0.419948	0.498214	0.597278	5
sp|P05109|S10A8_HUMAN	Protein S100-A8 OS=Homo sapiens GN=S100A8 PE=1 SV=1	7.56157	11.7249	0.203479	1.31422	0.665724	5
sp|P05177|CP1A2_HUMAN	Cytochrome P450 1A2 OS=Homo sapiens GN=CYP1A2 PE=1 SV=3	0.0798425	0.0953891	0.0839915	0.0753682	0.142074	5
sp|P05181|CP2E1_HUMAN	Cytochrome P450 2E1 OS=Homo sapiens GN=CYP2E1 PE=1 SV=1	0.121356	0.323566	1.0412	0.131171	0.690413	5
sp|P05387|RLA2_HUMAN	60S acidic ribosomal protein P2 OS=Homo sapiens GN=RPLP2 PE=1 SV=1	1.4349	1.14933	1.12507	1.10985	1.4087	5
sp|P06309|KV205_HUMAN	Ig kappa chain V-II region GM607 (Fragment) OS=Homo sapiens PE=4 SV=1	1.57851	0.976851	0.523233	1.61226	1.88719	5
sp|P06576|ATPB_HUMAN	ATP synthase subunit beta, mitochondrial OS=Homo sapiens GN=ATP5B PE=1 SV=3	0.949967	0.751701	0.823115	0.886776	0.76595	5
sp|P06702|S10A9_HUMAN	Protein S100-A9 OS=Homo sapiens GN=S100A9 PE=1 SV=1	5.05407	10.7712	0.137717	1.22808	0.739082	5
sp|P06733|ENOA_HUMAN	Alpha-enolase OS=Homo sapiens GN=ENO1 PE=1 SV=2	2.07204	1.36787	1.14048	1.45911	1.43219	5
sp|P06748|NPM_HUMAN	Nucleophosmin OS=Homo sapiens GN=NPM1 PE=1 SV=2	2.3555	1.33627	1.02236	1.74486	1.52167	5
sp|P07203|GPX1_HUMAN	Glutathione peroxidase 1 OS=Homo sapiens GN=GPX1 PE=1 SV=4	0.743349	1.23984	1.06098	0.782583	0.727456	5
sp|P07355|ANXA2_HUMAN	Annexin A2 OS=Homo sapiens GN=ANXA2 PE=1 SV=2	2.62626	2.18743	1.5327	1.78467	NA	4
sp|P07686|HEXB_HUMAN	Beta-hexosaminidase subunit beta OS=Homo sapiens GN=HEXB PE=1 SV=3	1.99495	1.36583	1.42221	1.37859	2.06533	5
sp|P07814|SYEP_HUMAN	Bifunctional glutamate/proline--tRNA ligase OS=Homo sapiens GN=EPRS PE=1 SV=5	1.58282	0.832247	1.3134	3.22813	1.53208	5
sp|P08107|HSP71_HUMAN	Heat shock 70 kDa protein 1A/1B OS=Homo sapiens GN=HSPA1A PE=1 SV=5	3.08723	1.53194	1.75594	1.24924	3.93593	5
sp|P08133|ANXA6_HUMAN	Annexin A6 OS=Homo sapiens GN=ANXA6 PE=1 SV=3	0.590005	0.832627	1.03793	1.23483	0.757871	5
sp|P08238|HS90B_HUMAN	Heat shock protein HSP 90-beta OS=Homo sapiens GN=HSP90AB1 PE=1 SV=4	2.45896	1.70488	1.55095	1.47411	1.5606	5
sp|P08311|CATG_HUMAN	Cathepsin G OS=Homo sapiens GN=CTSG PE=1 SV=2	4.1522	2.10784	0.476398	NA	0.295485	4
sp|P08559|ODPA_HUMAN	Pyruvate dehydrogenase E1 component subunit alpha, somatic form, mitochondrial OS=Homo sapiens GN=PDHA1 PE=1 SV=3	1.52679	NA	1.98625	1.91368	1.16544	4
sp|P09211|GSTP1_HUMAN	Glutathione S-transferase P OS=Homo sapiens GN=GSTP1 PE=1 SV=2	0.764782	2.18875	0.222813	0.582615	1.143	5
sp|P09327|VILI_HUMAN	Villin-1 OS=Homo sapiens GN=VIL1 PE=1 SV=4	NA	3.26502	5.34994	4.7079	2.70122	4
sp|P09972|ALDOC_HUMAN	Fructose-bisphosphate aldolase C OS=Homo sapiens GN=ALDOC PE=1 SV=2	2.2256	1.92068	2.25122	1.44617	1.22974	5
sp|P0CW22|RS17L_HUMAN	40S ribosomal protein S17-like OS=Homo sapiens GN=RPS17L PE=2 SV=1	1.68435	0.619274	4.43801	1.92795	3.03806	5
sp|P10606|COX5B_HUMAN	Cytochrome c oxidase subunit 5B, mitochondrial OS=Homo sapiens GN=COX5B PE=1 SV=2	0.874219	1.62271	0.715619	0.724239	0.660217	5
sp|P10632|CP2C8_HUMAN	Cytochrome P450 2C8 OS=Homo sapiens GN=CYP2C8 PE=1 SV=2	0.376714	0.15784	0.351743	0.205674	0.25257	5
sp|P11182|ODB2_HUMAN	Lipoamide acyltransferase component of branched-chain alpha-keto acid dehydrogenase complex, mitochondrial OS=Homo sapiens GN=DBT PE=1 SV=3	NA	0.384327	0.583075	0.618741	0.261676	4
sp|P11226|MBL2_HUMAN	Mannose-binding protein C OS=Homo sapiens GN=MBL2 PE=1 SV=2	0.333077	0.385325	NA	0.178544	0.206156	4
sp|P11413-3|G6PD_HUMAN	Isoform 3 of Glucose-6-phosphate 1-dehydrogenase OS=Homo sapiens GN=G6PD	6.49978	3.37243	NA	2.39632	2.00329	4
sp|P11712|CP2C9_HUMAN	Cytochrome P450 2C9 OS=Homo sapiens GN=CYP2C9 PE=1 SV=3	0.176636	0.252603	0.256708	0.1359	0.338946	5
sp|P11766|ADHX_HUMAN	Alcohol dehydrogenase class-3 OS=Homo sapiens GN=ADH5 PE=1 SV=4	0.638977	0.683126	0.840648	0.450244	1.57913	5
sp|P12956|XRCC6_HUMAN	X-ray repair cross-complementing protein 6 OS=Homo sapiens GN=XRCC6 PE=1 SV=2	1.67451	2.12785	1.45811	NA	1.31101	4
sp|P13010|XRCC5_HUMAN	X-ray repair cross-complementing protein 5 OS=Homo sapiens GN=XRCC5 PE=1 SV=3	1.94464	1.855	0.97633	1.75166	1.32167	5
sp|P13639|EF2_HUMAN	Elongation factor 2 OS=Homo sapiens GN=EEF2 PE=1 SV=4	1.49963	1.49836	1.04276	1.48522	1.29208	5
sp|P13645|K1C10_HUMAN	Keratin, type I cytoskeletal 10 OS=Homo sapiens GN=KRT10 PE=1 SV=6	0.661951	0.812291	0.682753	0.881779	0.98715	5
sp|P13804|ETFA_HUMAN	Electron transfer flavoprotein subunit alpha, mitochondrial OS=Homo sapiens GN=ETFA PE=1 SV=1	0.76374	0.617664	1.13334	0.730738	0.784309	5
sp|P13929|ENOB_HUMAN	Beta-enolase OS=Homo sapiens GN=ENO3 PE=1 SV=5	2.0535	1.39431	0.723348	1.12535	1.40956	5
sp|P14550|AK1A1_HUMAN	Alcohol dehydrogenase [NADP(+)] OS=Homo sapiens GN=AKR1A1 PE=1 SV=3	0.537607	0.541425	0.836083	0.908463	0.549771	5
sp|P14618|KPYM_HUMAN	Pyruvate kinase isozymes M1/M2 OS=Homo sapiens GN=PKM PE=1 SV=4	2.8042	3.48842	1.30908	2.55796	2.45852	5
sp|P15104|GLNA_HUMAN	Glutamine synthetase OS=Homo sapiens GN=GLUL PE=1 SV=4	0.721581	0.747668	5.61294	0.827133	1.7507	5
sp|P15531|NDKA_HUMAN	Nucleoside diphosphate kinase A OS=Homo sapiens GN=NME1 PE=1 SV=1	NA	1.64719	1.78206	1.91726	2.09628	4
sp|P15880|RS2_HUMAN	40S ribosomal protein S2 OS=Homo sapiens GN=RPS2 PE=1 SV=2	1.32839	0.710203	3.37805	1.79119	2.49963	5
sp|P16152|CBR1_HUMAN	Carbonyl reductase [NADPH] 1 OS=Homo sapiens GN=CBR1 PE=1 SV=3	1.93334	0.632083	0.873907	0.459049	0.812714	5
sp|P16219|ACADS_HUMAN	Short-chain specific acyl-CoA dehydrogenase, mitochondrial OS=Homo sapiens GN=ACADS PE=1 SV=1	0.254146	0.31687	0.386502	0.256823	0.326602	5
sp|P16435|NCPR_HUMAN	NADPH--cytochrome P450 reductase OS=Homo sapiens GN=POR PE=1 SV=2	0.714744	0.641799	1.59711	0.765085	0.655729	5
sp|P16662|UD2B7_HUMAN	UDP-glucuronosyltransferase 2B7 OS=Homo sapiens GN=UGT2B7 PE=1 SV=1	0.307198	0.233367	0.37942	0.270594	0.204389	5
sp|P17931|LEG3_HUMAN	Galectin-3 OS=Homo sapiens GN=LGALS3 PE=1 SV=5	1.90071	2.38022	NA	4.45582	1.81695	4
sp|P18085|ARF4_HUMAN	ADP-ribosylation factor 4 OS=Homo sapiens GN=ARF4 PE=1 SV=3	1.61245	1.624	2.23813	1.52078	1.12805	5
sp|P18206|VINC_HUMAN	Vinculin OS=Homo sapiens GN=VCL PE=1 SV=4	0.674254	NA	0.478135	0.736405	1.25146	4
sp|P18428|LBP_HUMAN	Lipopolysaccharide-binding protein OS=Homo sapiens GN=LBP PE=1 SV=3	2.2976	1.37312	0.691743	1.12659	1.93013	5
sp|P18827|SDC1_HUMAN	Syndecan-1 OS=Homo sapiens GN=SDC1 PE=1 SV=3	1.57964	0.920427	1.7448	2.22873	0.94551	5
sp|P19224|UD16_HUMAN	UDP-glucuronosyltransferase 1-6 OS=Homo sapiens GN=UGT1A6 PE=1 SV=2	1.4758	0.442249	0.957752	0.339148	0.430531	5
sp|P20674|COX5A_HUMAN	Cytochrome c oxidase subunit 5A, mitochondrial OS=Homo sapiens GN=COX5A PE=1 SV=2	0.745433	1.26468	1.01678	0.754048	0.727363	5
sp|P21399|ACOC_HUMAN	Cytoplasmic aconitate hydratase OS=Homo sapiens GN=ACO1 PE=1 SV=3	0.643722	0.627921	0.799215	0.81715	0.792005	5
sp|P21912|DHSB_HUMAN	Succinate dehydrogenase [ubiquinone] iron-sulfur subunit, mitochondrial OS=Homo sapiens GN=SDHB PE=1 SV=3	0.924589	0.646394	0.6524	0.912421	0.491985	5
sp|P21953|ODBB_HUMAN	2-oxoisovalerate dehydrogenase subunit beta, mitochondrial OS=Homo sapiens GN=BCKDHB PE=1 SV=2	0.376339	0.53238	0.698692	0.761612	0.383152	5
sp|P22102|PUR2_HUMAN	Trifunctional purine biosynthetic protein adenosine-3 OS=Homo sapiens GN=GART PE=1 SV=1	1.7929	1.51972	1.0669	1.40685	1.72143	5
sp|P22234|PUR6_HUMAN	Multifunctional protein ADE2 OS=Homo sapiens GN=PAICS PE=1 SV=3	1.12293	1.05301	0.763146	1.27718	1.56608	5
sp|P22309|UD11_HUMAN	UDP-glucuronosyltransferase 1-1 OS=Homo sapiens GN=UGT1A1 PE=1 SV=1	1.37367	0.416204	0.65027	0.312398	NA	4
sp|P22314|UBA1_HUMAN	Ubiquitin-like modifier-activating enzyme 1 OS=Homo sapiens GN=UBA1 PE=1 SV=3	1.34816	1.43081	1.19141	1.1984	1.32414	5
sp|P22626|ROA2_HUMAN	Heterogeneous nuclear ribonucleoproteins A2/B1 OS=Homo sapiens GN=HNRNPA2B1 PE=1 SV=2	1.59697	1.92876	1.29288	2.13935	1.19983	5
sp|P23083|HV103_HUMAN	Ig heavy chain V-I region V35 OS=Homo sapiens PE=1 SV=1	1.32669	1.577	NA	1.52281	1.88036	4
sp|P23141|EST1_HUMAN	Liver carboxylesterase 1 OS=Homo sapiens GN=CES1 PE=1 SV=2	1.50434	0.452956	1.50128	NA	0.358261	4
sp|P23396|RS3_HUMAN	40S ribosomal protein S3 OS=Homo sapiens GN=RPS3 PE=1 SV=2	1.78973	1.19063	1.31452	1.33929	1.49553	5
sp|P23786|CPT2_HUMAN	Carnitine O-palmitoyltransferase 2, mitochondrial OS=Homo sapiens GN=CPT2 PE=1 SV=2	0.8696	0.470056	0.925955	0.81707	0.442842	5
sp|P24462|CP3A7_HUMAN	Cytochrome P450 3A7 OS=Homo sapiens GN=CYP3A7 PE=1 SV=2	0.252185	0.42061	1.56559	0.705472	1.0072	5
sp|P24534|EF1B_HUMAN	Elongation factor 1-beta OS=Homo sapiens GN=EEF1B2 PE=1 SV=3	1.97865	1.33361	1.19343	2.26674	1.84525	5
sp|P24752|THIL_HUMAN	Acetyl-CoA acetyltransferase, mitochondrial OS=Homo sapiens GN=ACAT1 PE=1 SV=1	0.405715	0.490915	1.00173	0.773573	0.569523	5
sp|P25398|RS12_HUMAN	40S ribosomal protein S12 OS=Homo sapiens GN=RPS12 PE=1 SV=3	1.60215	1.11845	1.42204	1.20918	1.27805	5
sp|P27105|STOM_HUMAN	Erythrocyte band 7 integral membrane protein OS=Homo sapiens GN=STOM PE=1 SV=3	0.671543	1.05124	0.314265	0.487576	1.1809	5
sp|P27348|1433T_HUMAN	14-3-3 protein theta OS=Homo sapiens GN=YWHAQ PE=1 SV=1	1.59318	1.70229	1.04596	1.38287	1.36845	5
sp|P27816|MAP4_HUMAN	Microtubule-associated protein 4 OS=Homo sapiens GN=MAP4 PE=1 SV=3	2.0939	2.16281	NA	1.74258	1.84135	4
sp|P28070|PSB4_HUMAN	Proteasome subunit beta type-4 OS=Homo sapiens GN=PSMB4 PE=1 SV=4	1.22294	1.02358	0.766272	1.52081	1.56096	5
sp|P28332|ADH6_HUMAN	Alcohol dehydrogenase 6 OS=Homo sapiens GN=ADH6 PE=2 SV=2	0.267853	0.351947	0.512008	0.198834	0.552572	5
sp|P28838|AMPL_HUMAN	Cytosol aminopeptidase OS=Homo sapiens GN=LAP3 PE=1 SV=3	0.558149	0.743414	0.242821	1.2706	0.36068	5
sp|P28845|DHI1_HUMAN	Corticosteroid 11-beta-dehydrogenase isozyme 1 OS=Homo sapiens GN=HSD11B1 PE=1 SV=3	0.542897	0.402631	0.517558	0.769779	0.139229	5
sp|P29401|TKT_HUMAN	Transketolase OS=Homo sapiens GN=TKT PE=1 SV=3	2.76036	1.4083	2.32671	1.2588	1.78902	5
sp|P30040|ERP29_HUMAN	Endoplasmic reticulum resident protein 29 OS=Homo sapiens GN=ERP29 PE=1 SV=4	0.758852	0.447178	0.644378	0.418186	0.644674	5
sp|P30041|PRDX6_HUMAN	Peroxiredoxin-6 OS=Homo sapiens GN=PRDX6 PE=1 SV=3	1.12862	0.733407	1.14488	1.33633	1.32387	5
sp|P30043|BLVRB_HUMAN	Flavin reductase (NADPH) OS=Homo sapiens GN=BLVRB PE=1 SV=3	0.986164	0.637608	0.766173	0.770084	0.632902	5
sp|P30047|GFRP_HUMAN	GTP cyclohydrolase 1 feedback regulatory protein OS=Homo sapiens GN=GCHFR PE=1 SV=3	0.751582	0.402025	0.439622	0.270086	1.01274	5
sp|P30050|RL12_HUMAN	60S ribosomal protein L12 OS=Homo sapiens GN=RPL12 PE=1 SV=1	1.60169	0.746969	1.17305	1.21038	1.41873	5
sp|P30520|PURA2_HUMAN	Adenylosuccinate synthetase isozyme 2 OS=Homo sapiens GN=ADSS PE=1 SV=3	2.35806	2.04834	1.24327	2.40165	3.0624	5
sp|P30613-2|KPYR_HUMAN	Isoform L-type of Pyruvate kinase isozymes R/L OS=Homo sapiens GN=PKLR	NA	0.666949	2.60898	3.84904	1.22204	4
sp|P31150|GDIA_HUMAN	Rab GDP dissociation inhibitor alpha OS=Homo sapiens GN=GDI1 PE=1 SV=2	1.33694	1.27049	0.960214	1.10129	1.84745	5
sp|P31937|3HIDH_HUMAN	3-hydroxyisobutyrate dehydrogenase, mitochondrial OS=Homo sapiens GN=HIBADH PE=1 SV=2	0.406535	0.567087	1.17646	0.978811	0.530449	5
sp|P31946|1433B_HUMAN	14-3-3 protein beta/alpha OS=Homo sapiens GN=YWHAB PE=1 SV=3	1.47636	1.63586	1.08128	1.26161	1.36708	5
sp|P31949|S10AB_HUMAN	Protein S100-A11 OS=Homo sapiens GN=S100A11 PE=1 SV=2	1.18393	4.44946	0.391731	0.789455	1.33911	5
sp|P33121|ACSL1_HUMAN	Long-chain-fatty-acid--CoA ligase 1 OS=Homo sapiens GN=ACSL1 PE=1 SV=1	0.21563	0.357313	0.492786	0.279281	0.31506	5
sp|P33176|KINH_HUMAN	Kinesin-1 heavy chain OS=Homo sapiens GN=KIF5B PE=1 SV=1	1.59897	2.18919	1.66922	1.84714	2.01967	5
sp|P33241|LSP1_HUMAN	Lymphocyte-specific protein 1 OS=Homo sapiens GN=LSP1 PE=1 SV=1	NA	2.35258	0.280556	0.562351	1.21015	4
sp|P34932|HSP74_HUMAN	Heat shock 70 kDa protein 4 OS=Homo sapiens GN=HSPA4 PE=1 SV=4	2.03774	1.15224	1.43245	1.66742	1.80994	5
sp|P35268|RL22_HUMAN	60S ribosomal protein L22 OS=Homo sapiens GN=RPL22 PE=1 SV=2	1.66695	0.730676	2.04749	1.16786	1.50291	5
sp|P35555|FBN1_HUMAN	Fibrillin-1 OS=Homo sapiens GN=FBN1 PE=1 SV=3	0.46438	3.76549	0.445491	0.353524	1.52081	5
sp|P35558|PCKGC_HUMAN	Phosphoenolpyruvate carboxykinase, cytosolic [GTP] OS=Homo sapiens GN=PCK1 PE=1 SV=3	0.500511	0.262648	0.517528	0.248454	0.111229	5
sp|P35573|GDE_HUMAN	Glycogen debranching enzyme OS=Homo sapiens GN=AGL PE=1 SV=3	0.214524	0.398638	0.203739	0.44959	0.274011	5
sp|P35580|MYH10_HUMAN	Myosin-10 OS=Homo sapiens GN=MYH10 PE=1 SV=3	1.40018	2.2819	0.926871	0.630024	1.21438	5
sp|P36955|PEDF_HUMAN	Pigment epithelium-derived factor OS=Homo sapiens GN=SERPINF1 PE=1 SV=4	1.45254	2.60067	1.11258	4.17369	2.47151	5
sp|P37802|TAGL2_HUMAN	Transgelin-2 OS=Homo sapiens GN=TAGLN2 PE=1 SV=3	2.4994	6.89169	1.09579	2.59527	1.93862	5
sp|P38435|VKGC_HUMAN	Vitamin K-dependent gamma-carboxylase OS=Homo sapiens GN=GGCX PE=1 SV=2	2.57137	0.68424	2.6947	1.73647	1.85958	5
sp|P39019|RS19_HUMAN	40S ribosomal protein S19 OS=Homo sapiens GN=RPS19 PE=1 SV=2	1.56078	0.824665	1.52789	1.58482	1.34173	5
sp|P39060-2|COIA1_HUMAN	Isoform 3 of Collagen alpha-1(XVIII) chain OS=Homo sapiens GN=COL18A1	1.95507	2.50275	1.91347	1.98875	3.42998	5
sp|P40261|NNMT_HUMAN	Nicotinamide N-methyltransferase OS=Homo sapiens GN=NNMT PE=1 SV=1	1.08271	0.56171	0.107943	0.201293	0.242017	5
sp|P41252|SYIC_HUMAN	Isoleucine--tRNA ligase, cytoplasmic OS=Homo sapiens GN=IARS PE=1 SV=2	2.1872	1.511	NA	3.43194	1.81678	4
sp|P42765|THIM_HUMAN	3-ketoacyl-CoA thiolase, mitochondrial OS=Homo sapiens GN=ACAA2 PE=1 SV=2	0.319248	0.325064	0.559317	0.428402	0.481236	5
sp|P43490|NAMPT_HUMAN	Nicotinamide phosphoribosyltransferase OS=Homo sapiens GN=NAMPT PE=1 SV=1	2.39897	1.40996	1.11214	1.78148	0.466507	5
sp|P45954|ACDSB_HUMAN	Short/branched chain specific acyl-CoA dehydrogenase, mitochondrial OS=Homo sapiens GN=ACADSB PE=1 SV=1	0.325679	0.293352	0.654258	0.33531	0.483871	5
sp|P46109|CRKL_HUMAN	Crk-like protein OS=Homo sapiens GN=CRKL PE=1 SV=1	1.69444	1.30052	1.34744	1.8632	1.60622	5
sp|P46781|RS9_HUMAN	40S ribosomal protein S9 OS=Homo sapiens GN=RPS9 PE=1 SV=3	1.47554	1.4948	1.37669	1.21924	1.86658	5
sp|P46783|RS10_HUMAN	40S ribosomal protein S10 OS=Homo sapiens GN=RPS10 PE=1 SV=1	1.43155	0.648385	2.3459	0.83298	2.90916	5
sp|P46952|3HAO_HUMAN	3-hydroxyanthranilate 3,4-dioxygenase OS=Homo sapiens GN=HAAO PE=1 SV=2	0.22476	0.450298	0.741824	0.640043	0.89604	5
sp|P48047|ATPO_HUMAN	ATP synthase subunit O, mitochondrial OS=Homo sapiens GN=ATP5O PE=1 SV=1	1.06493	0.651431	0.815672	0.786132	0.974416	5
sp|P48449|ERG7_HUMAN	Lanosterol synthase OS=Homo sapiens GN=LSS PE=1 SV=1	0.572109	0.308418	1.15007	0.743185	4.11973	5
sp|P49327|FAS_HUMAN	Fatty acid synthase OS=Homo sapiens GN=FASN PE=1 SV=3	0.849185	0.679445	3.49408	4.19437	2.19194	5
sp|P49411|EFTU_HUMAN	Elongation factor Tu, mitochondrial OS=Homo sapiens GN=TUFM PE=1 SV=2	0.957012	0.686031	0.865811	0.832499	0.362332	5
sp|P49419|AL7A1_HUMAN	Alpha-aminoadipic semialdehyde dehydrogenase OS=Homo sapiens GN=ALDH7A1 PE=1 SV=5	0.820751	0.470114	0.760518	0.492631	0.995415	5
sp|P49748|ACADV_HUMAN	Very long-chain specific acyl-CoA dehydrogenase, mitochondrial OS=Homo sapiens GN=ACADVL PE=1 SV=1	0.509241	0.777568	NA	0.672487	0.432766	4
sp|P49773|HINT1_HUMAN	Histidine triad nucleotide-binding protein 1 OS=Homo sapiens GN=HINT1 PE=1 SV=2	1.84051	0.729185	1.20515	1.56391	1.15854	5
sp|P50053-2|KHK_HUMAN	Isoform C of Ketohexokinase OS=Homo sapiens GN=KHK	0.260362	0.555203	0.597537	1.01597	0.432153	5
sp|P50225|ST1A1_HUMAN	Sulfotransferase 1A1 OS=Homo sapiens GN=SULT1A1 PE=1 SV=3	0.381223	0.583828	0.630114	0.441795	NA	4
sp|P50440|GATM_HUMAN	Glycine amidinotransferase, mitochondrial OS=Homo sapiens GN=GATM PE=1 SV=1	0.812857	0.49157	1.29526	1.72667	0.46564	5
sp|P50454|SERPH_HUMAN	Serpin H1 OS=Homo sapiens GN=SERPINH1 PE=1 SV=2	2.54985	2.44216	2.43751	2.26854	3.28671	5
sp|P51149|RAB7A_HUMAN	Ras-related protein Rab-7a OS=Homo sapiens GN=RAB7A PE=1 SV=1	0.756317	1.26949	1.65801	1.43569	1.96319	5
sp|P52597|HNRPF_HUMAN	Heterogeneous nuclear ribonucleoprotein F OS=Homo sapiens GN=HNRNPF PE=1 SV=3	1.7998	1.92386	1.7344	1.74403	1.42535	5
sp|P52895|AK1C2_HUMAN	Aldo-keto reductase family 1 member C2 OS=Homo sapiens GN=AKR1C2 PE=1 SV=3	2.78074	0.590991	2.04734	0.615292	1.53429	5
sp|P53999|TCP4_HUMAN	Activated RNA polymerase II transcriptional coactivator p15 OS=Homo sapiens GN=SUB1 PE=1 SV=3	4.8174	2.38979	1.38143	2.33506	1.887	5
sp|P55072|TERA_HUMAN	Transitional endoplasmic reticulum ATPase OS=Homo sapiens GN=VCP PE=1 SV=4	2.32736	1.0619	1.08848	1.6021	1.4475	5
sp|P55145|MANF_HUMAN	Mesencephalic astrocyte-derived neurotrophic factor OS=Homo sapiens GN=MANF PE=1 SV=3	1.45971	1.12959	1.51686	1.90514	0.781958	5
sp|P56470|LEG4_HUMAN	Galectin-4 OS=Homo sapiens GN=LGALS4 PE=1 SV=1	2.18943	1.32517	3.21487	3.47013	0.79897	5
sp|P56537|IF6_HUMAN	Eukaryotic translation initiation factor 6 OS=Homo sapiens GN=EIF6 PE=1 SV=1	1.30702	1.36371	2.50823	1.44673	3.00959	5
sp|P60953|CDC42_HUMAN	Cell division control protein 42 homolog OS=Homo sapiens GN=CDC42 PE=1 SV=2	1.28483	1.73729	0.946093	1.58626	1.31604	5
sp|P61006|RAB8A_HUMAN	Ras-related protein Rab-8A OS=Homo sapiens GN=RAB8A PE=1 SV=1	1.97949	1.79651	1.29327	1.61964	1.50571	5
sp|P61026|RAB10_HUMAN	Ras-related protein Rab-10 OS=Homo sapiens GN=RAB10 PE=1 SV=1	2.18922	1.82898	1.25803	1.60288	1.54711	5
sp|P61086|UBE2K_HUMAN	Ubiquitin-conjugating enzyme E2 K OS=Homo sapiens GN=UBE2K PE=1 SV=3	1.58505	1.82357	NA	1.74216	1.64958	4
sp|P61586|RHOA_HUMAN	Transforming protein RhoA OS=Homo sapiens GN=RHOA PE=1 SV=1	1.37328	1.12324	1.26448	1.36381	1.41394	5
sp|P62258|1433E_HUMAN	14-3-3 protein epsilon OS=Homo sapiens GN=YWHAE PE=1 SV=1	1.42175	1.44979	0.972535	1.13778	1.34573	5
sp|P62304|RUXE_HUMAN	Small nuclear ribonucleoprotein E OS=Homo sapiens GN=SNRPE PE=1 SV=1	1.98431	0.558381	2.63774	1.20349	4.40781	5
sp|P62873|GBB1_HUMAN	Guanine nucleotide-binding protein G(I)/G(S)/G(T) subunit beta-1 OS=Homo sapiens GN=GNB1 PE=1 SV=3	1.10661	1.09143	0.773856	1.15288	1.34452	5
sp|P68104|EF1A1_HUMAN	Elongation factor 1-alpha 1 OS=Homo sapiens GN=EEF1A1 PE=1 SV=1	1.33704	1.16861	1.15348	1.45204	1.22945	5
sp|P84085|ARF5_HUMAN	ADP-ribosylation factor 5 OS=Homo sapiens GN=ARF5 PE=1 SV=2	1.28372	1.58377	2.28656	1.50272	2.41842	5
sp|Q01082|SPTB2_HUMAN	Spectrin beta chain, non-erythrocytic 1 OS=Homo sapiens GN=SPTBN1 PE=1 SV=2	1.3735	1.53602	0.946871	1.16052	1.52013	5
sp|Q02790|FKBP4_HUMAN	Peptidyl-prolyl cis-trans isomerase FKBP4 OS=Homo sapiens GN=FKBP4 PE=1 SV=3	2.13782	1.56721	1.68659	1.6691	1.64804	5
sp|Q02928|CP4AB_HUMAN	Cytochrome P450 4A11 OS=Homo sapiens GN=CYP4A11 PE=1 SV=1	0.175137	0.218465	0.348161	0.170935	0.241502	5
sp|Q04446|GLGB_HUMAN	1,4-alpha-glucan-branching enzyme OS=Homo sapiens GN=GBE1 PE=1 SV=3	1.02371	0.532701	1.10635	1.70331	0.300652	5
sp|Q04917|1433F_HUMAN	14-3-3 protein eta OS=Homo sapiens GN=YWHAH PE=1 SV=4	1.53385	1.58368	1.05834	1.23658	1.4073	5
sp|Q06323|PSME1_HUMAN	Proteasome activator complex subunit 1 OS=Homo sapiens GN=PSME1 PE=1 SV=1	0.999433	1.37522	1.14703	1.26834	1.32455	5
sp|Q06520|ST2A1_HUMAN	Bile salt sulfotransferase OS=Homo sapiens GN=SULT2A1 PE=1 SV=3	0.404718	0.607285	1.08017	0.518131	0.486994	5
sp|Q07021|C1QBP_HUMAN	Complement component 1 Q subcomponent-binding protein, mitochondrial OS=Homo sapiens GN=C1QBP PE=1 SV=1	1.49629	0.867287	0.952562	0.747516	1.46816	5
sp|Q07960|RHG01_HUMAN	Rho GTPase-activating protein 1 OS=Homo sapiens GN=ARHGAP1 PE=1 SV=1	2.11624	1.72901	0.82665	1.80396	0.929148	5
sp|Q09666|AHNK_HUMAN	Neuroblast differentiation-associated protein AHNAK OS=Homo sapiens GN=AHNAK PE=1 SV=2	1.27516	1.13727	1.58473	1.70449	1.86365	5
sp|Q12905|ILF2_HUMAN	Interleukin enhancer-binding factor 2 OS=Homo sapiens GN=ILF2 PE=1 SV=2	2.58583	2.36506	1.38757	1.42477	1.90196	5
sp|Q13200|PSMD2_HUMAN	26S proteasome non-ATPase regulatory subunit 2 OS=Homo sapiens GN=PSMD2 PE=1 SV=3	1.51378	1.39043	1.10307	1.5199	1.08574	5
sp|Q13885|TBB2A_HUMAN	Tubulin beta-2A chain OS=Homo sapiens GN=TUBB2A PE=1 SV=1	2.00441	1.46488	NA	1.8151	1.25269	4
sp|Q14032|BAAT_HUMAN	Bile acid-CoA:amino acid N-acyltransferase OS=Homo sapiens GN=BAAT PE=1 SV=1	1.32798	0.847121	1.07276	0.644488	1.66316	5
sp|Q14152|EIF3A_HUMAN	Eukaryotic translation initiation factor 3 subunit A OS=Homo sapiens GN=EIF3A PE=1 SV=1	2.14751	1.68731	NA	1.77915	1.42491	4
sp|Q14914|PTGR1_HUMAN	Prostaglandin reductase 1 OS=Homo sapiens GN=PTGR1 PE=1 SV=2	2.62688	0.671876	0.959661	0.517023	0.598386	5
sp|Q15233|NONO_HUMAN	Non-POU domain-containing octamer-binding protein OS=Homo sapiens GN=NONO PE=1 SV=4	2.18359	1.87978	1.00336	1.4038	1.40318	5
sp|Q15274|NADC_HUMAN	Nicotinate-nucleotide pyrophosphorylase [carboxylating] OS=Homo sapiens GN=QPRT PE=1 SV=3	0.665372	0.242869	2.20461	1.10979	0.735724	5
sp|Q15493|RGN_HUMAN	Regucalcin OS=Homo sapiens GN=RGN PE=1 SV=1	0.174365	0.419516	1.12525	0.375096	0.588343	5
sp|Q15942|ZYX_HUMAN	Zyxin OS=Homo sapiens GN=ZYX PE=1 SV=1	1.76745	2.16916	0.958957	1.77561	1.80022	5
sp|Q16543|CDC37_HUMAN	Hsp90 co-chaperone Cdc37 OS=Homo sapiens GN=CDC37 PE=1 SV=1	1.69604	1.78062	2.19344	2.27372	1.65894	5
sp|Q16795|NDUA9_HUMAN	NADH dehydrogenase [ubiquinone] 1 alpha subcomplex subunit 9, mitochondrial OS=Homo sapiens GN=NDUFA9 PE=1 SV=2	0.713707	0.980045	0.495096	0.237558	0.470201	5
sp|Q68CZ2|TENS3_HUMAN	Tensin-3 OS=Homo sapiens GN=TNS3 PE=1 SV=2	0.475887	NA	0.700948	0.397971	0.490056	4
sp|Q6XQN6|PNCB_HUMAN	Nicotinate phosphoribosyltransferase OS=Homo sapiens GN=NAPRT1 PE=1 SV=2	0.476443	0.729927	0.626037	NA	0.801617	4
sp|Q7Z5P4|DHB13_HUMAN	17-beta-hydroxysteroid dehydrogenase 13 OS=Homo sapiens GN=HSD17B13 PE=2 SV=1	0.102642	0.244525	1.06706	0.761366	4.2039	5
sp|Q86YB7|ECHD2_HUMAN	Enoyl-CoA hydratase domain-containing protein 2, mitochondrial OS=Homo sapiens GN=ECHDC2 PE=2 SV=2	0.187088	0.328087	0.383073	0.495723	0.467303	5
sp|Q8IVS8|GLCTK_HUMAN	Glycerate kinase OS=Homo sapiens GN=GLYCTK PE=1 SV=1	0.850069	0.306786	NA	0.465171	0.33472	4
sp|Q8IWW8|HOT_HUMAN	Hydroxyacid-oxoacid transhydrogenase, mitochondrial OS=Homo sapiens GN=ADHFE1 PE=1 SV=1	NA	0.391619	0.471836	0.210552	0.30776	4
sp|Q8N4T8|CBR4_HUMAN	Carbonyl reductase family member 4 OS=Homo sapiens GN=CBR4 PE=1 SV=3	0.429212	0.441615	0.552969	0.453246	1.21377	5
sp|Q8NBX0|SCPDL_HUMAN	Saccharopine dehydrogenase-like oxidoreductase OS=Homo sapiens GN=SCCPDH PE=1 SV=1	1.59103	0.532428	1.69777	1.73935	1.13563	5
sp|Q8WVM8|SCFD1_HUMAN	Sec1 family domain-containing protein 1 OS=Homo sapiens GN=SCFD1 PE=1 SV=4	1.32497	1.12048	1.21922	2.29269	1.60286	5
sp|Q8WW59|SPRY4_HUMAN	SPRY domain-containing protein 4 OS=Homo sapiens GN=SPRYD4 PE=1 SV=2	0.468859	0.606409	0.544183	0.563413	0.452069	5
sp|Q92499|DDX1_HUMAN	ATP-dependent RNA helicase DDX1 OS=Homo sapiens GN=DDX1 PE=1 SV=2	1.99845	1.60902	1.16839	1.60568	1.04076	5
sp|Q92506|DHB8_HUMAN	Estradiol 17-beta-dehydrogenase 8 OS=Homo sapiens GN=HSD17B8 PE=1 SV=2	0.359882	0.435499	0.25025	0.294716	0.661871	5
sp|Q92688|AN32B_HUMAN	Acidic leucine-rich nuclear phosphoprotein 32 family member B OS=Homo sapiens GN=ANP32B PE=1 SV=1	2.05104	1.52646	3.21047	2.12782	2.53009	5
sp|Q92820|GGH_HUMAN	Gamma-glutamyl hydrolase OS=Homo sapiens GN=GGH PE=1 SV=2	1.9689	1.05035	1.30668	0.724983	6.1306	5
sp|Q92945|FUBP2_HUMAN	Far upstream element-binding protein 2 OS=Homo sapiens GN=KHSRP PE=1 SV=4	1.83866	1.44808	1.49131	1.70099	1.78322	5
sp|Q92947|GCDH_HUMAN	Glutaryl-CoA dehydrogenase, mitochondrial OS=Homo sapiens GN=GCDH PE=1 SV=1	0.301785	0.348227	0.426608	0.356551	0.298762	5
sp|Q93099|HGD_HUMAN	Homogentisate 1,2-dioxygenase OS=Homo sapiens GN=HGD PE=1 SV=2	0.979077	0.593461	0.658281	0.424179	0.550207	5
sp|Q969X5|ERGI1_HUMAN	Endoplasmic reticulum-Golgi intermediate compartment protein 1 OS=Homo sapiens GN=ERGIC1 PE=1 SV=1	0.839704	0.696366	1.64507	1.16794	0.804137	5
sp|Q969Z3|MOSC2_HUMAN	MOSC domain-containing protein 2, mitochondrial OS=Homo sapiens GN=MARC2 PE=1 SV=1	0.587972	0.533379	1.37109	1.03993	0.804153	5
sp|Q96DG6|CMBL_HUMAN	Carboxymethylenebutenolidase homolog OS=Homo sapiens GN=CMBL PE=1 SV=1	0.625455	0.488102	0.671639	0.498732	0.409377	5
sp|Q96EK6|GNA1_HUMAN	Glucosamine 6-phosphate N-acetyltransferase OS=Homo sapiens GN=GNPNAT1 PE=1 SV=1	0.987659	0.637365	0.603015	0.317581	0.493035	5
sp|Q96GA7|SDSL_HUMAN	Serine dehydratase-like OS=Homo sapiens GN=SDSL PE=1 SV=1	0.688973	0.870642	0.344298	0.523673	0.260024	5
sp|Q96HE7|ERO1A_HUMAN	ERO1-like protein alpha OS=Homo sapiens GN=ERO1L PE=1 SV=2	2.01753	1.58385	1.22428	1.70745	0.913446	5
sp|Q96HR9|REEP6_HUMAN	Receptor expression-enhancing protein 6 OS=Homo sapiens GN=REEP6 PE=1 SV=1	0.270133	0.37421	1.69162	1.59288	0.666738	5
sp|Q96IU4|ABHEB_HUMAN	Alpha/beta hydrolase domain-containing protein 14B OS=Homo sapiens GN=ABHD14B PE=1 SV=1	0.683565	0.650655	0.546029	1.04764	0.70473	5
sp|Q96RQ3|MCCA_HUMAN	Methylcrotonoyl-CoA carboxylase subunit alpha, mitochondrial OS=Homo sapiens GN=MCCC1 PE=1 SV=3	0.609835	0.362616	0.694898	0.571477	0.403892	5
sp|Q99536|VAT1_HUMAN	Synaptic vesicle membrane protein VAT-1 homolog OS=Homo sapiens GN=VAT1 PE=1 SV=2	1.25887	1.73548	1.05383	1.43329	2.48388	5
sp|Q99541|PLIN2_HUMAN	Perilipin-2 OS=Homo sapiens GN=PLIN2 PE=1 SV=2	2.18335	1.86154	3.80015	6.0052	9.82003	5
sp|Q99832|TCPH_HUMAN	T-complex protein 1 subunit eta OS=Homo sapiens GN=CCT7 PE=1 SV=2	1.43858	1.2993	1.52702	1.38001	1.45512	5
sp|Q9BPW8|NIPS1_HUMAN	Protein NipSnap homolog 1 OS=Homo sapiens GN=NIPSNAP1 PE=1 SV=1	0.607438	0.510579	0.924518	0.781291	0.731509	5
sp|Q9BS26|ERP44_HUMAN	Endoplasmic reticulum resident protein 44 OS=Homo sapiens GN=ERP44 PE=1 SV=1	1.22313	1.06775	1.7966	1.72753	1.36453	5
sp|Q9BSE5|SPEB_HUMAN	Agmatinase, mitochondrial OS=Homo sapiens GN=AGMAT PE=1 SV=2	0.882353	0.55216	1.34962	0.871786	0.249073	5
sp|Q9BUT1|BDH2_HUMAN	3-hydroxybutyrate dehydrogenase type 2 OS=Homo sapiens GN=BDH2 PE=1 SV=2	0.19525	0.90159	0.252328	0.854639	0.530827	5
sp|Q9H479|FN3K_HUMAN	Fructosamine-3-kinase OS=Homo sapiens GN=FN3K PE=1 SV=1	2.53478	0.791812	2.3097	2.62776	1.84843	5
sp|Q9H4A4|AMPB_HUMAN	Aminopeptidase B OS=Homo sapiens GN=RNPEP PE=1 SV=2	1.5523	1.20918	1.51678	1.43605	1.39856	5
sp|Q9H4A6|GOLP3_HUMAN	Golgi phosphoprotein 3 OS=Homo sapiens GN=GOLPH3 PE=1 SV=1	3.05551	1.73772	NA	2.2165	1.49066	4
sp|Q9HDC9|APMAP_HUMAN	Adipocyte plasma membrane-associated protein OS=Homo sapiens GN=APMAP PE=1 SV=2	1.07388	0.945699	1.82959	1.1756	0.813758	5
sp|Q9NR45|SIAS_HUMAN	Sialic acid synthase OS=Homo sapiens GN=NANS PE=1 SV=2	1.41072	1.54599	1.64238	2.29712	1.30059	5
sp|Q9NYL9|TMOD3_HUMAN	Tropomodulin-3 OS=Homo sapiens GN=TMOD3 PE=1 SV=1	1.28302	2.09755	0.922239	0.675995	1.40758	5
sp|Q9P2E9|RRBP1_HUMAN	Ribosome-binding protein 1 OS=Homo sapiens GN=RRBP1 PE=1 SV=4	1.18931	0.782557	0.984455	1.21229	1.35966	5
sp|Q9UBM7|DHCR7_HUMAN	7-dehydrocholesterol reductase OS=Homo sapiens GN=DHCR7 PE=1 SV=1	NA	0.422322	3.30708	3.0681	3.06332	4
sp|Q9UBQ7|GRHPR_HUMAN	Glyoxylate reductase/hydroxypyruvate reductase OS=Homo sapiens GN=GRHPR PE=1 SV=1	0.310118	0.38453	0.408661	0.436508	0.510435	5
sp|Q9UHD9|UBQL2_HUMAN	Ubiquilin-2 OS=Homo sapiens GN=UBQLN2 PE=1 SV=2	NA	1.27716	1.7612	1.74778	1.61987	4
sp|Q9UI17|M2GD_HUMAN	Dimethylglycine dehydrogenase, mitochondrial OS=Homo sapiens GN=DMGDH PE=1 SV=2	0.338951	0.369538	0.495796	0.332083	0.395622	5
sp|Q9UJM8|HAOX1_HUMAN	Hydroxyacid oxidase 1 OS=Homo sapiens GN=HAO1 PE=1 SV=1	0.305043	0.543718	1.48243	0.563791	0.393482	5
sp|Q9UL12|SARDH_HUMAN	Sarcosine dehydrogenase, mitochondrial OS=Homo sapiens GN=SARDH PE=1 SV=1	0.271931	0.350304	0.375792	0.37816	0.356207	5
sp|Q9ULC5|ACSL5_HUMAN	Long-chain-fatty-acid--CoA ligase 5 OS=Homo sapiens GN=ACSL5 PE=1 SV=1	0.641388	0.475291	0.677202	NA	0.202682	4
sp|Q9ULZ3|ASC_HUMAN	Apoptosis-associated speck-like protein containing a CARD OS=Homo sapiens GN=PYCARD PE=1 SV=2	1.83266	1.97727	0.662721	1.22849	1.1981	5
sp|Q9UMX0|UBQL1_HUMAN	Ubiquilin-1 OS=Homo sapiens GN=UBQLN1 PE=1 SV=2	1.70708	NA	1.64409	1.74177	1.5879	4
sp|Q9UNM6|PSD13_HUMAN	26S proteasome non-ATPase regulatory subunit 13 OS=Homo sapiens GN=PSMD13 PE=1 SV=2	1.53523	1.285	1.23416	1.29156	1.26206	5
sp|Q9Y2S2|CRYL1_HUMAN	Lambda-crystallin homolog OS=Homo sapiens GN=CRYL1 PE=1 SV=3	0.435222	0.532232	0.833513	0.704023	0.786419	5
sp|Q9Y3D6|FIS1_HUMAN	Mitochondrial fission 1 protein OS=Homo sapiens GN=FIS1 PE=1 SV=2	1.17091	0.828416	1.40136	1.15278	1.11916	5
sp|Q9Y3U8|RL36_HUMAN	60S ribosomal protein L36 OS=Homo sapiens GN=RPL36 PE=1 SV=3	1.78512	0.469162	4.21499	1.61188	4.20847	5
sp|Q9Y3Z3|SAMH1_HUMAN	SAM domain and HD domain-containing protein 1 OS=Homo sapiens GN=SAMHD1 PE=1 SV=2	1.06537	1.37679	0.585674	0.877913	0.737808	5
sp|Q9Y490|TLN1_HUMAN	Talin-1 OS=Homo sapiens GN=TLN1 PE=1 SV=3	1.24294	1.29938	0.482155	0.872555	1.27339	5
sp|Q9Y5M8|SRPRB_HUMAN	Signal recognition particle receptor subunit beta OS=Homo sapiens GN=SRPRB PE=1 SV=3	1.51926	1.16647	1.64757	1.82214	1.37413	5
sp|Q9Y5S9|RBM8A_HUMAN	RNA-binding protein 8A OS=Homo sapiens GN=RBM8A PE=1 SV=1	2.57182	1.64014	1.46936	1.45398	1.64619	5
sp|Q9Y5Z4|HEBP2_HUMAN	Heme-binding protein 2 OS=Homo sapiens GN=HEBP2 PE=1 SV=1	0.801598	1.13038	1.33473	1.72723	1.06032	5
sp|Q9Y617|SERC_HUMAN	Phosphoserine aminotransferase OS=Homo sapiens GN=PSAT1 PE=1 SV=2	0.343308	0.277285	0.63884	0.377617	0.573026	5
tr|B0V043|B0V043_HUMAN	Valine--tRNA ligase OS=Homo sapiens GN=VARS PE=3 SV=1	2.13567	1.57936	1.2316	1.48863	3.03612	5
tr|B0YIW2|B0YIW2_HUMAN	Apolipoprotein C-III OS=Homo sapiens GN=APOC3 PE=4 SV=1	0.89282	0.692872	2.9678	3.16546	1.02506	5
tr|B1AKZ3|B1AKZ3_HUMAN	Astrocytic phosphoprotein PEA-15 OS=Homo sapiens GN=PEA15 PE=2 SV=1	2.33796	2.95221	NA	2.97799	2.92815	4
tr|B4DJP7|B4DJP7_HUMAN	Small nuclear ribonucleoprotein Sm D3 OS=Homo sapiens GN=SNRPD3 PE=2 SV=1	2.11366	1.80438	1.40352	NA	1.81009	4
tr|B4DJV2|B4DJV2_HUMAN	Citrate synthase OS=Homo sapiens GN=CS PE=2 SV=1	1.36245	1.53185	1.56093	1.66443	1.40769	5
tr|B4DNW0|B4DNW0_HUMAN	Aminoacylase-1 OS=Homo sapiens GN=ACY1 PE=2 SV=1	0.416024	0.698752	1.06364	0.819909	0.444009	5
tr|B4DVE7|B4DVE7_HUMAN	Annexin OS=Homo sapiens GN=ANXA11 PE=2 SV=1	0.798273	1.22552	0.952947	1.37965	1.69225	5
tr|C9J9K3|C9J9K3_HUMAN	40S ribosomal protein SA (Fragment) OS=Homo sapiens GN=RPSA PE=2 SV=1	1.45824	1.11753	0.982265	1.27981	1.65959	5
tr|C9JEU5|C9JEU5_HUMAN	Fibrinogen gamma chain OS=Homo sapiens GN=FGG PE=2 SV=1	1.2055	NA	0.589037	1.5842	1.48606	4
tr|E5RIM7|E5RIM7_HUMAN	Copper transport protein ATOX1 OS=Homo sapiens GN=ATOX1 PE=2 SV=1	2.35872	1.51037	2.22035	2.68337	1.31728	5
tr|E7EU96|E7EU96_HUMAN	Casein kinase II subunit alpha OS=Homo sapiens GN=CSNK2A1 PE=2 SV=1	1.86034	1.10653	1.94584	1.60446	2.00133	5
tr|E7EVA3|E7EVA3_HUMAN	Complement factor B OS=Homo sapiens GN=CFB PE=2 SV=1	1.38628	1.14671	0.928047	1.29075	2.35938	5
tr|E9PDR0|E9PDR0_HUMAN	Propionyl-CoA carboxylase beta chain, mitochondrial OS=Homo sapiens GN=PCCB PE=2 SV=1	0.456292	0.707192	1.02427	1.11392	0.731458	5
tr|E9PK25|E9PK25_HUMAN	Cofilin-1 OS=Homo sapiens GN=CFL1 PE=2 SV=1	1.83858	1.90356	1.40229	1.40685	1.72588	5
tr|E9PLL6|E9PLL6_HUMAN	60S ribosomal protein L27a OS=Homo sapiens GN=RPL27A PE=2 SV=1	1.67895	0.915487	10.7326	1.8921	4.85585	5
tr|E9PRY8|E9PRY8_HUMAN	Elongation factor 1-delta OS=Homo sapiens GN=EEF1D PE=2 SV=1	2.54912	NA	1.82422	3.19684	1.73334	4
tr|F2Z2V1|F2Z2V1_HUMAN	FGGY carbohydrate kinase domain-containing protein OS=Homo sapiens GN=FGGY PE=2 SV=1	0.516811	0.422918	0.456508	0.360256	NA	4
tr|F5H6I0|F5H6I0_HUMAN	Beta-2-microglobulin form pI 5.3 OS=Homo sapiens GN=B2M PE=3 SV=1	1.35932	1.6691	0.58735	0.667252	0.99915	5
tr|F5HFY4|F5HFY4_HUMAN	Nucleosome assembly protein 1-like 4 OS=Homo sapiens GN=NAP1L4b PE=2 SV=1	2.73822	1.6234	1.6301	1.97273	1.90054	5
tr|F8WCE9|F8WCE9_HUMAN	UDP-glucuronosyltransferase 2B15 OS=Homo sapiens GN=UGT2B15 PE=2 SV=1	0.533657	0.335385	0.712576	0.340535	0.28304	5
tr|F8WCF6|F8WCF6_HUMAN	Actin-related protein 2/3 complex subunit 4 OS=Homo sapiens GN=ARPC4 PE=2 SV=1	1.37594	1.98563	0.964566	1.38462	2.24182	5
tr|G3V3N4|G3V3N4_HUMAN	Protein NDRG2 OS=Homo sapiens GN=NDRG2 PE=2 SV=1	0.807367	0.523082	0.580756	0.613439	0.170134	5
tr|G5E9M5|G5E9M5_HUMAN	Interleukin enhancer binding factor 3, 90kDa, isoform CRA_b OS=Homo sapiens GN=ILF3 PE=4 SV=1	1.83887	NA	1.76531	2.01969	1.95998	4
tr|G8JLA8|G8JLA8_HUMAN	Transforming growth factor-beta-induced protein ig-h3 OS=Homo sapiens GN=TGFBI PE=2 SV=1	1.20123	3.43981	0.4748	1.07302	2.63213	5
tr|G8JLB6|G8JLB6_HUMAN	Heterogeneous nuclear ribonucleoprotein H OS=Homo sapiens GN=HNRNPH1 PE=2 SV=1	1.90881	1.89203	1.79542	2.64033	1.32026	5
tr|H3BM16|H3BM16_HUMAN	HLA class I histocompatibility antigen, A-68 alpha chain (Fragment) OS=Homo sapiens GN=HLA-A PE=3 SV=1	1.53481	1.95718	0.505705	NA	1.36059	4
tr|H3BQZ7|H3BQZ7_HUMAN	HCG2044799 OS=Homo sapiens GN=hCG_2044799 PE=4 SV=1	2.16547	1.43442	NA	2.12924	1.66718	4
tr|J3KNQ4|J3KNQ4_HUMAN	Alpha-parvin OS=Homo sapiens GN=PARVA PE=4 SV=1	0.771977	1.29193	0.448289	0.839734	0.790688	5
tr|J3KPX7|J3KPX7_HUMAN	Prohibitin-2 OS=Homo sapiens GN=PHB2 PE=4 SV=1	0.860244	1.01644	1.20986	1.18534	0.891012	5
tr|J3KQ32|J3KQ32_HUMAN	Obg-like ATPase 1 OS=Homo sapiens GN=OLA1 PE=4 SV=1	1.84314	1.97353	1.30564	0.741154	1.52722	5
tr|J3KR54|J3KR54_HUMAN	Isovaleryl Coenzyme A dehydrogenase, isoform CRA_a OS=Homo sapiens GN=IVD PE=3 SV=1	0.522908	0.507326	0.794468	0.58482	0.723667	5
tr|J3QK90|J3QK90_HUMAN	NSFL1 cofactor p47 OS=Homo sapiens GN=NSFL1C PE=4 SV=1	1.46544	1.22055	2.59613	1.64537	1.09603	5
tr|J3QRS3|J3QRS3_HUMAN	Myosin regulatory light chain 12A OS=Homo sapiens GN=MYL12A PE=4 SV=1	1.60238	1.9675	1.20835	0.69277	NA	4
tr|Q49AN9|Q49AN9_HUMAN	SNRPG protein OS=Homo sapiens GN=SNRPG PE=4 SV=1	1.9878	NA	1.29342	2.01304	1.76666	4
tr|Q5T5C7|Q5T5C7_HUMAN	Serine--tRNA ligase, cytoplasmic OS=Homo sapiens GN=SARS PE=4 SV=1	1.31712	1.16899	0.849161	1.88017	1.12783	5
tr|Q5W0H4|Q5W0H4_HUMAN	Translationally-controlled tumor protein OS=Homo sapiens GN=TPT1 PE=2 SV=1	1.173	1.67526	1.69874	1.75814	2.02489	5
sp|A2VDF0|FUCM_HUMAN	Fucose mutarotase OS=Homo sapiens GN=FUOM PE=1 SV=2	0.433674	NA	0.380482	0.397094	0.752324	4
sp|A6ND91|ASPD_HUMAN	Putative L-aspartate dehydrogenase OS=Homo sapiens GN=ASPDH PE=2 SV=2	0.190615	0.381948	0.649479	0.435028	0.94087	5
sp|A6NDG6|PGP_HUMAN	Phosphoglycolate phosphatase OS=Homo sapiens GN=PGP PE=1 SV=1	1.2741	1.08622	3.29319	1.93783	1.56166	5
sp|O00116|ADAS_HUMAN	Alkyldihydroxyacetonephosphate synthase, peroxisomal OS=Homo sapiens GN=AGPS PE=1 SV=1	1.86346	1.28139	1.92897	1.69983	2.06554	5
sp|O00148|DX39A_HUMAN	ATP-dependent RNA helicase DDX39A OS=Homo sapiens GN=DDX39A PE=1 SV=2	1.7165	1.88417	NA	1.74609	NA	3
sp|O00264|PGRC1_HUMAN	Membrane-associated progesterone receptor component 1 OS=Homo sapiens GN=PGRMC1 PE=1 SV=3	0.463958	1.04238	2.2634	1.24861	0.782294	5
sp|O00410|IPO5_HUMAN	Importin-5 OS=Homo sapiens GN=IPO5 PE=1 SV=4	1.97637	1.25732	NA	1.50873	NA	3
sp|O00483|NDUA4_HUMAN	NADH dehydrogenase [ubiquinone] 1 alpha subcomplex subunit 4 OS=Homo sapiens GN=NDUFA4 PE=1 SV=1	NA	0.659604	1.14882	0.587702	0.475527	4
sp|O00571|DDX3X_HUMAN	ATP-dependent RNA helicase DDX3X OS=Homo sapiens GN=DDX3X PE=1 SV=3	2.4809	NA	1.15514	1.54937	1.05921	4
sp|O00757|F16P2_HUMAN	Fructose-1,6-bisphosphatase isozyme 2 OS=Homo sapiens GN=FBP2 PE=1 SV=2	NA	NA	0.695964	0.47866	0.43256	3
sp|O14756|H17B6_HUMAN	17-beta-hydroxysteroid dehydrogenase type 6 OS=Homo sapiens GN=HSD17B6 PE=1 SV=1	0.110458	0.40679	0.904234	0.588584	0.203546	5
sp|O14773|TPP1_HUMAN	Tripeptidyl-peptidase 1 OS=Homo sapiens GN=TPP1 PE=1 SV=2	0.799842	0.937244	0.882857	0.90787	0.651523	5
sp|O14828|SCAM3_HUMAN	Secretory carrier-associated membrane protein 3 OS=Homo sapiens GN=SCAMP3 PE=1 SV=3	7.8826	3.93162	NA	NA	3.61469	3
sp|O14933|UB2L6_HUMAN	Ubiquitin/ISG15-conjugating enzyme E2 L6 OS=Homo sapiens GN=UBE2L6 PE=1 SV=4	3.41744	1.57599	1.37366	1.21829	0.890565	5
sp|O14967|CLGN_HUMAN	Calmegin OS=Homo sapiens GN=CLGN PE=1 SV=1	2.76905	0.723785	NA	4.30101	2.3037	4
sp|O14975|S27A2_HUMAN	Very long-chain acyl-CoA synthetase OS=Homo sapiens GN=SLC27A2 PE=1 SV=2	0.322395	0.553177	0.850861	0.536809	0.372245	5
sp|O15144|ARPC2_HUMAN	Actin-related protein 2/3 complex subunit 2 OS=Homo sapiens GN=ARPC2 PE=1 SV=1	1.28113	1.52094	1.01021	1.39042	1.53399	5
sp|O15173|PGRC2_HUMAN	Membrane-associated progesterone receptor component 2 OS=Homo sapiens GN=PGRMC2 PE=1 SV=1	0.842557	0.670682	0.949292	0.606971	0.976359	5
sp|O15212|PFD6_HUMAN	Prefoldin subunit 6 OS=Homo sapiens GN=PFDN6 PE=1 SV=1	2.32424	3.10193	1.72468	NA	2.07667	4
sp|O15511|ARPC5_HUMAN	Actin-related protein 2/3 complex subunit 5 OS=Homo sapiens GN=ARPC5 PE=1 SV=3	1.29229	1.53425	0.963414	1.19633	1.3144	5
sp|O43390|HNRPR_HUMAN	Heterogeneous nuclear ribonucleoprotein R OS=Homo sapiens GN=HNRNPR PE=1 SV=1	1.46384	NA	1.23923	1.96477	1.49765	4
sp|O43488|ARK72_HUMAN	Aflatoxin B1 aldehyde reductase member 2 OS=Homo sapiens GN=AKR7A2 PE=1 SV=3	0.4892	0.59515	1.01672	0.938546	0.702518	5
sp|O43615|TIM44_HUMAN	Mitochondrial import inner membrane translocase subunit TIM44 OS=Homo sapiens GN=TIMM44 PE=1 SV=2	1.81944	1.2878	NA	1.22413	0.985155	4
sp|O75083|WDR1_HUMAN	WD repeat-containing protein 1 OS=Homo sapiens GN=WDR1 PE=1 SV=4	1.19015	1.80363	0.736466	1.07717	1.07564	5
sp|O75131|CPNE3_HUMAN	Copine-3 OS=Homo sapiens GN=CPNE3 PE=1 SV=1	1.77619	1.05503	1.42123	0.795812	1.40458	5
sp|O75368|SH3L1_HUMAN	SH3 domain-binding glutamic acid-rich-like protein OS=Homo sapiens GN=SH3BGRL PE=1 SV=1	0.936572	1.37671	0.718751	0.745295	1.20603	5
sp|O75396|SC22B_HUMAN	Vesicle-trafficking protein SEC22b OS=Homo sapiens GN=SEC22B PE=1 SV=4	1.21584	0.843337	1.10561	1.48706	0.578124	5
sp|O75477|ERLN1_HUMAN	Erlin-1 OS=Homo sapiens GN=ERLIN1 PE=1 SV=1	NA	0.519948	0.848213	0.395568	0.544357	4
sp|O75947|ATP5H_HUMAN	ATP synthase subunit d, mitochondrial OS=Homo sapiens GN=ATP5H PE=1 SV=3	0.974249	0.791731	0.894711	0.73891	0.671893	5
sp|O76094|SRP72_HUMAN	Signal recognition particle 72 kDa protein OS=Homo sapiens GN=SRP72 PE=1 SV=3	1.45619	0.902065	0.95378	1.6474	1.31681	5
sp|O94760|DDAH1_HUMAN	N(G),N(G)-dimethylarginine dimethylaminohydrolase 1 OS=Homo sapiens GN=DDAH1 PE=1 SV=3	0.714089	0.732076	1.46485	1.84659	0.551609	5
sp|O94855|SC24D_HUMAN	Protein transport protein Sec24D OS=Homo sapiens GN=SEC24D PE=1 SV=2	1.39791	1.11242	0.516453	0.918922	0.665379	5
sp|O95197-3|RTN3_HUMAN	Isoform 3 of Reticulon-3 OS=Homo sapiens GN=RTN3	1.86064	1.45118	1.26812	1.46522	1.77951	5
sp|O95202|LETM1_HUMAN	LETM1 and EF-hand domain-containing protein 1, mitochondrial OS=Homo sapiens GN=LETM1 PE=1 SV=1	2.96812	2.58199	0.772497	2.35336	1.14953	5
sp|O95210|STBD1_HUMAN	Starch-binding domain-containing protein 1 OS=Homo sapiens GN=STBD1 PE=1 SV=1	0.547338	0.681686	0.637327	0.325033	1.08573	5
sp|O95373|IPO7_HUMAN	Importin-7 OS=Homo sapiens GN=IPO7 PE=1 SV=1	2.40686	1.96693	NA	2.52825	1.80809	4
sp|O95479|G6PE_HUMAN	GDH/6PGL endoplasmic bifunctional protein OS=Homo sapiens GN=H6PD PE=1 SV=2	0.80917	0.504586	1.13927	0.559979	0.591171	5
sp|P00403|COX2_HUMAN	Cytochrome c oxidase subunit 2 OS=Homo sapiens GN=MT-CO2 PE=1 SV=1	0.761681	1.3624	0.887884	0.768144	0.67189	5
sp|P00480|OTC_HUMAN	Ornithine carbamoyltransferase, mitochondrial OS=Homo sapiens GN=OTC PE=1 SV=3	0.841454	0.362018	1.22452	0.328702	0.617013	5
sp|P00488|F13A_HUMAN	Coagulation factor XIII A chain OS=Homo sapiens GN=F13A1 PE=1 SV=4	NA	1.73432	NA	2.47627	4.42912	3
sp|P00491|PNPH_HUMAN	Purine nucleoside phosphorylase OS=Homo sapiens GN=PNP PE=1 SV=2	0.809435	1.02622	0.52499	1.43328	1.15134	5
sp|P00492|HPRT_HUMAN	Hypoxanthine-guanine phosphoribosyltransferase OS=Homo sapiens GN=HPRT1 PE=1 SV=2	0.835085	1.08073	1.90346	2.78099	1.42269	5
sp|P00915|CAH1_HUMAN	Carbonic anhydrase 1 OS=Homo sapiens GN=CA1 PE=1 SV=2	0.677558	0.625653	0.794562	2.16778	0.45331	5
sp|P01717|LV403_HUMAN	Ig lambda chain V-IV region Hil OS=Homo sapiens PE=1 SV=1	NA	1.06564	0.353858	1.4999	1.76895	4
sp|P01764|HV303_HUMAN	Ig heavy chain V-III region VH26 OS=Homo sapiens PE=1 SV=1	1.36632	1.34459	NA	NA	2.88996	3
sp|P01766|HV305_HUMAN	Ig heavy chain V-III region BRO OS=Homo sapiens PE=1 SV=1	NA	NA	0.550376	1.54708	2.4486	3
sp|P01834|IGKC_HUMAN	Ig kappa chain C region OS=Homo sapiens GN=IGKC PE=1 SV=1	1.27315	1.07517	0.584534	1.15335	1.78353	5
sp|P01871|IGHM_HUMAN	Ig mu chain C region OS=Homo sapiens GN=IGHM PE=1 SV=3	1.27921	1.66159	0.395007	1.07819	1.47443	5
sp|P02652|APOA2_HUMAN	Apolipoprotein A-II OS=Homo sapiens GN=APOA2 PE=1 SV=1	1.58225	1.03021	1.08014	2.54212	2.60083	5
sp|P02671|FIBA_HUMAN	Fibrinogen alpha chain OS=Homo sapiens GN=FGA PE=1 SV=2	1.28038	NA	0.740362	0.89229	1.70534	4
sp|P02743|SAMP_HUMAN	Serum amyloid P-component OS=Homo sapiens GN=APCS PE=1 SV=2	NA	NA	0.408819	0.519268	1.36478	3
sp|P02787|TRFE_HUMAN	Serotransferrin OS=Homo sapiens GN=TF PE=1 SV=3	1.18019	1.25249	0.958474	1.50816	2.43671	5
sp|P02795|MT2_HUMAN	Metallothionein-2 OS=Homo sapiens GN=MT2A PE=1 SV=1	NA	NA	0.134497	0.125678	0.195742	3
sp|P04003|C4BPA_HUMAN	C4b-binding protein alpha chain OS=Homo sapiens GN=C4BPA PE=1 SV=2	1.57656	0.877231	0.425156	1.50001	1.61555	5
sp|P04179|SODM_HUMAN	Superoxide dismutase [Mn], mitochondrial OS=Homo sapiens GN=SOD2 PE=1 SV=2	0.749581	0.96009	0.368812	0.573694	0.643742	5
sp|P04220|MUCB_HUMAN	Ig mu heavy chain disease protein OS=Homo sapiens PE=1 SV=1	1.47984	1.72831	0.457836	1.06477	NA	4
sp|P04264|K2C1_HUMAN	Keratin, type II cytoskeletal 1 OS=Homo sapiens GN=KRT1 PE=1 SV=6	0.811803	1.62084	0.809307	0.806022	0.585392	5
sp|P04406|G3P_HUMAN	Glyceraldehyde-3-phosphate dehydrogenase OS=Homo sapiens GN=GAPDH PE=1 SV=3	1.26895	1.13203	1.14908	1.1104	1.38778	5
sp|P04424|ARLY_HUMAN	Argininosuccinate lyase OS=Homo sapiens GN=ASL PE=1 SV=4	0.41466	0.730369	1.03922	0.790148	0.838467	5
sp|P04732|MT1E_HUMAN	Metallothionein-1E OS=Homo sapiens GN=MT1E PE=1 SV=1	NA	NA	0.129932	0.122059	0.188947	3
sp|P05062|ALDOB_HUMAN	Fructose-bisphosphate aldolase B OS=Homo sapiens GN=ALDOB PE=1 SV=2	0.442019	0.592266	0.802183	1.32487	0.522415	5
sp|P05089|ARGI1_HUMAN	Arginase-1 OS=Homo sapiens GN=ARG1 PE=1 SV=2	0.570798	0.551546	0.922059	0.489987	0.614587	5
sp|P05141|ADT2_HUMAN	ADP/ATP translocase 2 OS=Homo sapiens GN=SLC25A5 PE=1 SV=7	1.09915	1.35835	1.46786	1.64138	0.976433	5
sp|P05161|ISG15_HUMAN	Ubiquitin-like protein ISG15 OS=Homo sapiens GN=ISG15 PE=1 SV=5	1.69499	3.04717	NA	0.710639	1.65328	4
sp|P05198|IF2A_HUMAN	Eukaryotic translation initiation factor 2 subunit 1 OS=Homo sapiens GN=EIF2S1 PE=1 SV=3	1.61017	1.89446	1.29382	1.50748	1.24593	5
sp|P05386|RLA1_HUMAN	60S acidic ribosomal protein P1 OS=Homo sapiens GN=RPLP1 PE=1 SV=1	1.51786	1.26235	1.09035	1.18096	1.29007	5
sp|P05455|LA_HUMAN	Lupus La protein OS=Homo sapiens GN=SSB PE=1 SV=2	NA	NA	1.39039	1.66192	1.91599	3
sp|P05546|HEP2_HUMAN	Heparin cofactor 2 OS=Homo sapiens GN=SERPIND1 PE=1 SV=3	1.26721	1.14841	NA	NA	2.17789	3
sp|P05783|K1C18_HUMAN	Keratin, type I cytoskeletal 18 OS=Homo sapiens GN=KRT18 PE=1 SV=2	0.71165	1.30305	0.587594	1.08108	0.978119	5
sp|P05787-2|K2C8_HUMAN	Isoform 2 of Keratin, type II cytoskeletal 8 OS=Homo sapiens GN=KRT8	NA	1.55729	0.652132	NA	0.802182	3
sp|P06727|APOA4_HUMAN	Apolipoprotein A-IV OS=Homo sapiens GN=APOA4 PE=1 SV=3	2.44479	1.27294	0.766414	1.75209	0.598641	5
sp|P06737|PYGL_HUMAN	Glycogen phosphorylase, liver form OS=Homo sapiens GN=PYGL PE=1 SV=4	0.385757	NA	1.00291	1.3016	0.356223	4
sp|P07195|LDHB_HUMAN	L-lactate dehydrogenase B chain OS=Homo sapiens GN=LDHB PE=1 SV=2	1.14738	1.19829	0.911045	1.47638	1.60603	5
sp|P07307|ASGR2_HUMAN	Asialoglycoprotein receptor 2 OS=Homo sapiens GN=ASGR2 PE=1 SV=2	0.710961	0.545677	NA	NA	0.646651	3
sp|P07339|CATD_HUMAN	Cathepsin D OS=Homo sapiens GN=CTSD PE=1 SV=1	0.628081	1.22199	1.13006	1.68774	1.53866	5
sp|P07384|CAN1_HUMAN	Calpain-1 catalytic subunit OS=Homo sapiens GN=CAPN1 PE=1 SV=1	1.28935	1.43652	1.26018	1.75891	0.423255	5
sp|P07737|PROF1_HUMAN	Profilin-1 OS=Homo sapiens GN=PFN1 PE=1 SV=2	1.11993	1.35254	0.768944	0.966993	1.65399	5
sp|P07858|CATB_HUMAN	Cathepsin B OS=Homo sapiens GN=CTSB PE=1 SV=3	0.90479	1.24144	0.665762	0.470067	1.04703	5
sp|P07900|HS90A_HUMAN	Heat shock protein HSP 90-alpha OS=Homo sapiens GN=HSP90AA1 PE=1 SV=5	NA	1.68654	NA	1.67013	1.74542	3
sp|P07910|HNRPC_HUMAN	Heterogeneous nuclear ribonucleoproteins C1/C2 OS=Homo sapiens GN=HNRNPC PE=1 SV=4	1.9239	NA	1.39221	NA	2.69562	3
sp|P07996|TSP1_HUMAN	Thrombospondin-1 OS=Homo sapiens GN=THBS1 PE=1 SV=2	4.74255	5.19911	0.746329	1.42977	3.54253	5
sp|P08123|CO1A2_HUMAN	Collagen alpha-2(I) chain OS=Homo sapiens GN=COL1A2 PE=1 SV=7	NA	NA	0.349039	0.583621	3.05718	3
sp|P08571|CD14_HUMAN	Monocyte differentiation antigen CD14 OS=Homo sapiens GN=CD14 PE=1 SV=2	1.47823	0.925943	1.39426	2.42571	0.64116	5
sp|P08729|K2C7_HUMAN	Keratin, type II cytoskeletal 7 OS=Homo sapiens GN=KRT7 PE=1 SV=5	1.34287	2.32368	0.692306	0.689354	0.6643	5
sp|P08758|ANXA5_HUMAN	Annexin A5 OS=Homo sapiens GN=ANXA5 PE=1 SV=2	1.57242	1.87341	0.533144	0.798572	2.17879	5
sp|P09104|ENOG_HUMAN	Gamma-enolase OS=Homo sapiens GN=ENO2 PE=1 SV=3	1.63831	1.30903	NA	NA	1.44627	3
sp|P09110|THIK_HUMAN	3-ketoacyl-CoA thiolase, peroxisomal OS=Homo sapiens GN=ACAA1 PE=1 SV=2	0.539158	0.307345	0.840945	0.336258	0.492311	5
sp|P09234|RU1C_HUMAN	U1 small nuclear ribonucleoprotein C OS=Homo sapiens GN=SNRPC PE=1 SV=1	1.11455	1.36312	NA	2.0616	1.34307	4
sp|P09455|RET1_HUMAN	Retinol-binding protein 1 OS=Homo sapiens GN=RBP1 PE=1 SV=2	NA	0.661981	0.268194	0.344471	0.973782	4
sp|P09525|ANXA4_HUMAN	Annexin A4 OS=Homo sapiens GN=ANXA4 PE=1 SV=4	1.74903	2.09096	0.5882	1.10551	1.56365	5
sp|P09601|HMOX1_HUMAN	Heme oxygenase 1 OS=Homo sapiens GN=HMOX1 PE=1 SV=1	NA	0.830399	0.168053	NA	0.608364	3
sp|P09661|RU2A_HUMAN	U2 small nuclear ribonucleoprotein A' OS=Homo sapiens GN=SNRPA1 PE=1 SV=2	2.0921	1.82375	NA	1.85117	1.30167	4
sp|P09668|CATH_HUMAN	Pro-cathepsin H OS=Homo sapiens GN=CTSH PE=1 SV=4	0.913225	2.49087	NA	1.99731	1.47202	4
sp|P09874|PARP1_HUMAN	Poly [ADP-ribose] polymerase 1 OS=Homo sapiens GN=PARP1 PE=1 SV=4	2.35287	2.08708	1.49925	2.23233	2.43823	5
sp|P0CG05|LAC2_HUMAN	Ig lambda-2 chain C regions OS=Homo sapiens GN=IGLC2 PE=1 SV=1	NA	NA	0.572792	1.46641	1.57623	3
sp|P10599|THIO_HUMAN	Thioredoxin OS=Homo sapiens GN=TXN PE=1 SV=3	2.97983	1.18484	2.03251	1.29509	1.6946	5
sp|P11047|LAMC1_HUMAN	Laminin subunit gamma-1 OS=Homo sapiens GN=LAMC1 PE=1 SV=3	1.79212	3.19229	NA	1.9397	3.15777	4
sp|P11586|C1TC_HUMAN	C-1-tetrahydrofolate synthase, cytoplasmic OS=Homo sapiens GN=MTHFD1 PE=1 SV=3	0.275875	0.368236	NA	NA	0.290198	3
sp|P12004|PCNA_HUMAN	Proliferating cell nuclear antigen OS=Homo sapiens GN=PCNA PE=1 SV=1	2.37285	1.6774	1.87858	5.51319	1.94087	5
sp|P12110|CO6A2_HUMAN	Collagen alpha-2(VI) chain OS=Homo sapiens GN=COL6A2 PE=1 SV=4	0.897303	2.13518	0.559179	0.419035	1.02779	5
sp|P12270|TPR_HUMAN	Nucleoprotein TPR OS=Homo sapiens GN=TPR PE=1 SV=3	2.0938	1.70899	1.38924	1.30412	2.24248	5
sp|P12277|KCRB_HUMAN	Creatine kinase B-type OS=Homo sapiens GN=CKB PE=1 SV=1	NA	0.530194	7.98588	5.42994	NA	3
sp|P12830|CADH1_HUMAN	Cadherin-1 OS=Homo sapiens GN=CDH1 PE=1 SV=3	0.798138	1.49781	1.49213	1.24414	0.681451	5
sp|P13797|PLST_HUMAN	Plastin-3 OS=Homo sapiens GN=PLS3 PE=1 SV=4	1.04782	1.55678	0.643883	0.922649	0.86066	5
sp|P14625|ENPL_HUMAN	Endoplasmin OS=Homo sapiens GN=HSP90B1 PE=1 SV=1	1.28987	0.861134	1.01145	1.04691	1.08772	5
sp|P14735|IDE_HUMAN	Insulin-degrading enzyme OS=Homo sapiens GN=IDE PE=1 SV=4	1.96845	1.52499	NA	2.78432	2.40725	4
sp|P14854|CX6B1_HUMAN	Cytochrome c oxidase subunit 6B1 OS=Homo sapiens GN=COX6B1 PE=1 SV=2	0.704057	1.34956	0.728041	0.854866	1.22003	5
sp|P15144|AMPN_HUMAN	Aminopeptidase N OS=Homo sapiens GN=ANPEP PE=1 SV=4	1.11256	0.995757	2.10168	3.28963	1.00904	5
sp|P15428|PGDH_HUMAN	15-hydroxyprostaglandin dehydrogenase [NAD(+)] OS=Homo sapiens GN=HPGD PE=1 SV=1	NA	0.437007	0.318489	0.381429	0.5757	4
sp|P15907|SIAT1_HUMAN	Beta-galactoside alpha-2,6-sialyltransferase 1 OS=Homo sapiens GN=ST6GAL1 PE=1 SV=1	1.41277	0.827307	1.71021	2.47134	1.42359	5
sp|P16083|NQO2_HUMAN	Ribosyldihydronicotinamide dehydrogenase [quinone] OS=Homo sapiens GN=NQO2 PE=1 SV=5	NA	0.774316	0.305335	NA	0.26647	3
sp|P16455|MGMT_HUMAN	Methylated-DNA--protein-cysteine methyltransferase OS=Homo sapiens GN=MGMT PE=1 SV=1	0.724126	0.650789	1.17797	0.828748	1.31872	5
sp|P16615|AT2A2_HUMAN	Sarcoplasmic/endoplasmic reticulum calcium ATPase 2 OS=Homo sapiens GN=ATP2A2 PE=1 SV=1	1.8554	NA	1.22962	NA	1.28033	3
sp|P16949|STMN1_HUMAN	Stathmin OS=Homo sapiens GN=STMN1 PE=1 SV=3	12.0858	4.30564	3.14332	8.06564	NA	4
sp|P17174|AATC_HUMAN	Aspartate aminotransferase, cytoplasmic OS=Homo sapiens GN=GOT1 PE=1 SV=3	0.674768	0.814194	0.357789	0.464303	1.32681	5
sp|P17612|KAPCA_HUMAN	cAMP-dependent protein kinase catalytic subunit alpha OS=Homo sapiens GN=PRKACA PE=1 SV=2	1.12436	1.42097	0.998164	1.62058	1.15295	5
sp|P17980|PRS6A_HUMAN	26S protease regulatory subunit 6A OS=Homo sapiens GN=PSMC3 PE=1 SV=3	NA	1.30787	1.18353	1.53928	NA	3
sp|P17987|TCPA_HUMAN	T-complex protein 1 subunit alpha OS=Homo sapiens GN=TCP1 PE=1 SV=1	1.6038	1.33868	1.85636	1.82452	1.60525	5
sp|P19971|TYPH_HUMAN	Thymidine phosphorylase OS=Homo sapiens GN=TYMP PE=1 SV=2	1.1733	1.23132	1.13618	1.19875	0.644878	5
sp|P20042|IF2B_HUMAN	Eukaryotic translation initiation factor 2 subunit 2 OS=Homo sapiens GN=EIF2S2 PE=1 SV=2	2.12674	1.03164	3.13514	1.70899	1.19368	5
sp|P20290|BTF3_HUMAN	Transcription factor BTF3 OS=Homo sapiens GN=BTF3 PE=1 SV=1	1.83536	1.01941	NA	1.63146	1.99493	4
sp|P20700|LMNB1_HUMAN	Lamin-B1 OS=Homo sapiens GN=LMNB1 PE=1 SV=2	1.91652	2.36763	1.05685	1.14126	2.50251	5
sp|P21291|CSRP1_HUMAN	Cysteine and glycine-rich protein 1 OS=Homo sapiens GN=CSRP1 PE=1 SV=3	0.904983	1.67291	1.1489	1.87117	1.36275	5
sp|P21397|AOFA_HUMAN	Amine oxidase [flavin-containing] A OS=Homo sapiens GN=MAOA PE=1 SV=1	1.01996	0.703259	0.933539	0.769387	0.430395	5
sp|P21695|GPDA_HUMAN	Glycerol-3-phosphate dehydrogenase [NAD(+)], cytoplasmic OS=Homo sapiens GN=GPD1 PE=1 SV=4	0.171897	0.710959	1.8173	1.09381	0.0798719	5
sp|P21796|VDAC1_HUMAN	Voltage-dependent anion-selective channel protein 1 OS=Homo sapiens GN=VDAC1 PE=1 SV=2	1.71735	1.21841	1.7938	1.28381	1.11779	5
sp|P21964|COMT_HUMAN	Catechol O-methyltransferase OS=Homo sapiens GN=COMT PE=1 SV=2	0.341622	1.16712	0.83543	0.905182	0.828577	5
sp|P22059|OSBP1_HUMAN	Oxysterol-binding protein 1 OS=Homo sapiens GN=OSBP PE=1 SV=1	1.71374	1.24653	2.03703	1.97789	1.30366	5
sp|P22310|UD14_HUMAN	UDP-glucuronosyltransferase 1-4 OS=Homo sapiens GN=UGT1A4 PE=1 SV=1	1.38751	0.335003	0.710434	0.287583	NA	4
sp|P22830|HEMH_HUMAN	Ferrochelatase, mitochondrial OS=Homo sapiens GN=FECH PE=1 SV=2	1.03588	0.520858	0.674016	0.422951	0.616381	5
sp|P23142|FBLN1_HUMAN	Fibulin-1 OS=Homo sapiens GN=FBLN1 PE=1 SV=4	0.969841	1.598	0.701167	1.31796	3.22792	5
sp|P23246|SFPQ_HUMAN	Splicing factor, proline- and glutamine-rich OS=Homo sapiens GN=SFPQ PE=1 SV=2	2.11397	NA	1.20565	2.6645	2.07842	4
sp|P23284|PPIB_HUMAN	Peptidyl-prolyl cis-trans isomerase B OS=Homo sapiens GN=PPIB PE=1 SV=2	1.54456	1.12878	1.43399	1.01634	1.18595	5
sp|P23381|SYWC_HUMAN	Tryptophan--tRNA ligase, cytoplasmic OS=Homo sapiens GN=WARS PE=1 SV=2	0.99957	1.29828	0.579463	1.31108	0.708387	5
sp|P23434|GCSH_HUMAN	Glycine cleavage system H protein, mitochondrial OS=Homo sapiens GN=GCSH PE=1 SV=2	0.943921	0.50181	0.922001	0.498656	0.593821	5
sp|P23634-5|AT2B4_HUMAN	Isoform ZK of Plasma membrane calcium-transporting ATPase 4 OS=Homo sapiens GN=ATP2B4	NA	1.45148	NA	1.88806	2.31417	3
sp|P24539|AT5F1_HUMAN	ATP synthase subunit b, mitochondrial OS=Homo sapiens GN=ATP5F1 PE=1 SV=2	1.02682	0.669009	0.801849	0.678898	0.57175	5
sp|P24844|MYL9_HUMAN	Myosin regulatory light polypeptide 9 OS=Homo sapiens GN=MYL9 PE=1 SV=4	1.48645	1.68867	1.13131	0.679381	NA	4
sp|P25311|ZA2G_HUMAN	Zinc-alpha-2-glycoprotein OS=Homo sapiens GN=AZGP1 PE=1 SV=2	0.820089	0.847084	0.837992	1.09489	0.848123	5
sp|P26038|MOES_HUMAN	Moesin OS=Homo sapiens GN=MSN PE=1 SV=3	2.10467	1.52758	0.479669	0.892526	1.04668	5
sp|P26368|U2AF2_HUMAN	Splicing factor U2AF 65 kDa subunit OS=Homo sapiens GN=U2AF2 PE=1 SV=4	1.87165	2.23626	0.981745	1.33575	1.74429	5
sp|P26373|RL13_HUMAN	60S ribosomal protein L13 OS=Homo sapiens GN=RPL13 PE=1 SV=4	1.3726	0.707883	NA	1.29527	4.53959	4
sp|P26447|S10A4_HUMAN	Protein S100-A4 OS=Homo sapiens GN=S100A4 PE=1 SV=1	1.16878	1.9285	0.109338	0.760112	1.30918	5
sp|P26599-3|PTBP1_HUMAN	Isoform 3 of Polypyrimidine tract-binding protein 1 OS=Homo sapiens GN=PTBP1	1.81466	1.16244	NA	1.37138	NA	3
sp|P26639|SYTC_HUMAN	Threonine--tRNA ligase, cytoplasmic OS=Homo sapiens GN=TARS PE=1 SV=3	1.62016	1.28066	1.07799	1.38415	1.65338	5
sp|P27144|KAD4_HUMAN	Adenylate kinase isoenzyme 4, mitochondrial OS=Homo sapiens GN=AK4 PE=1 SV=1	0.718716	0.458716	1.0774	0.753242	0.219173	5
sp|P27169|PON1_HUMAN	Serum paraoxonase/arylesterase 1 OS=Homo sapiens GN=PON1 PE=1 SV=3	0.406048	0.32519	1.16642	1.01458	0.547812	5
sp|P27338|AOFB_HUMAN	Amine oxidase [flavin-containing] B OS=Homo sapiens GN=MAOB PE=1 SV=3	0.639519	0.559315	1.08869	0.607129	0.625699	5
sp|P27635|RL10_HUMAN	60S ribosomal protein L10 OS=Homo sapiens GN=RPL10 PE=1 SV=4	NA	0.672613	3.11354	1.87871	1.75816	4
sp|P28066|PSA5_HUMAN	Proteasome subunit alpha type-5 OS=Homo sapiens GN=PSMA5 PE=1 SV=3	1.57783	0.919564	1.20469	1.41284	0.926573	5
sp|P29966|MARCS_HUMAN	Myristoylated alanine-rich C-kinase substrate OS=Homo sapiens GN=MARCKS PE=1 SV=4	1.0469	1.63507	0.46566	1.33687	2.01027	5
sp|P30039|PBLD_HUMAN	Phenazine biosynthesis-like domain-containing protein OS=Homo sapiens GN=PBLD PE=1 SV=2	0.122603	0.335805	NA	0.405774	0.435544	4
sp|P30042|ES1_HUMAN	ES1 protein homolog, mitochondrial OS=Homo sapiens GN=C21orf33 PE=1 SV=3	NA	0.486504	0.7247	0.744047	0.628616	4
sp|P30084|ECHM_HUMAN	Enoyl-CoA hydratase, mitochondrial OS=Homo sapiens GN=ECHS1 PE=1 SV=4	0.465946	0.416733	0.561287	0.734527	0.560824	5
sp|P30086|PEBP1_HUMAN	Phosphatidylethanolamine-binding protein 1 OS=Homo sapiens GN=PEBP1 PE=1 SV=3	0.558143	0.614158	0.906887	0.525547	0.903458	5
sp|P30419|NMT1_HUMAN	Glycylpeptide N-tetradecanoyltransferase 1 OS=Homo sapiens GN=NMT1 PE=1 SV=2	2.2609	1.58021	1.27436	1.57713	1.68388	5
sp|P31146|COR1A_HUMAN	Coronin-1A OS=Homo sapiens GN=CORO1A PE=1 SV=4	1.86437	1.25516	0.246469	1.37788	1.54514	5
sp|P31153|METK2_HUMAN	S-adenosylmethionine synthase isoform type-2 OS=Homo sapiens GN=MAT2A PE=1 SV=1	0.78055	0.925253	1.14253	0.528281	0.691558	5
sp|P31930|QCR1_HUMAN	Cytochrome b-c1 complex subunit 1, mitochondrial OS=Homo sapiens GN=UQCRC1 PE=1 SV=3	1.19355	1.03014	0.888619	0.843682	0.730066	5
sp|P31942|HNRH3_HUMAN	Heterogeneous nuclear ribonucleoprotein H3 OS=Homo sapiens GN=HNRNPH3 PE=1 SV=2	1.67674	1.49685	1.14718	2.04783	1.2543	5
sp|P32320|CDD_HUMAN	Cytidine deaminase OS=Homo sapiens GN=CDA PE=1 SV=2	0.835738	1.21894	1.01724	1.93252	0.284092	5
sp|P32455|GBP1_HUMAN	Interferon-induced guanylate-binding protein 1 OS=Homo sapiens GN=GBP1 PE=1 SV=2	2.45329	1.44135	0.743307	1.53961	1.57954	5
sp|P34896|GLYC_HUMAN	Serine hydroxymethyltransferase, cytosolic OS=Homo sapiens GN=SHMT1 PE=1 SV=1	0.264741	NA	0.609783	NA	0.492845	3
sp|P34897|GLYM_HUMAN	Serine hydroxymethyltransferase, mitochondrial OS=Homo sapiens GN=SHMT2 PE=1 SV=3	0.336292	0.553426	0.792857	0.812091	0.437307	5
sp|P35503|UD13_HUMAN	UDP-glucuronosyltransferase 1-3 OS=Homo sapiens GN=UGT1A3 PE=1 SV=1	1.37343	0.416204	NA	0.339148	NA	3
sp|P35754|GLRX1_HUMAN	Glutaredoxin-1 OS=Homo sapiens GN=GLRX PE=1 SV=2	2.78433	1.2802	0.586769	0.73733	0.961726	5
sp|P35998|PRS7_HUMAN	26S protease regulatory subunit 7 OS=Homo sapiens GN=PSMC2 PE=1 SV=3	1.43277	1.44599	1.02567	1.43367	1.0593	5
sp|P36269|GGT5_HUMAN	Gamma-glutamyltransferase 5 OS=Homo sapiens GN=GGT5 PE=1 SV=2	0.281795	0.763475	NA	NA	0.633824	3
sp|P36578|RL4_HUMAN	60S ribosomal protein L4 OS=Homo sapiens GN=RPL4 PE=1 SV=5	1.38109	0.800971	2.01807	1.50407	2.50336	5
sp|P36959|GMPR1_HUMAN	GMP reductase 1 OS=Homo sapiens GN=GMPR PE=1 SV=1	NA	0.867124	0.501503	NA	0.636912	3
sp|P37059|DHB2_HUMAN	Estradiol 17-beta-dehydrogenase 2 OS=Homo sapiens GN=HSD17B2 PE=1 SV=1	0.42452	0.416421	0.549394	0.409084	0.859046	5
sp|P38919|IF4A3_HUMAN	Eukaryotic initiation factor 4A-III OS=Homo sapiens GN=EIF4A3 PE=1 SV=4	2.6913	1.16924	1.08485	1.16699	1.35802	5
sp|P39023|RL3_HUMAN	60S ribosomal protein L3 OS=Homo sapiens GN=RPL3 PE=1 SV=2	1.543	0.542227	NA	1.04845	2.87249	4
sp|P40227|TCPZ_HUMAN	T-complex protein 1 subunit zeta OS=Homo sapiens GN=CCT6A PE=1 SV=3	1.70255	1.33614	NA	1.65698	1.30926	4
sp|P40855|PEX19_HUMAN	Peroxisomal biogenesis factor 19 OS=Homo sapiens GN=PEX19 PE=1 SV=1	2.54698	1.36227	1.88919	2.19065	0.913465	5
sp|P40939|ECHA_HUMAN	Trifunctional enzyme subunit alpha, mitochondrial OS=Homo sapiens GN=HADHA PE=1 SV=2	0.85442	0.752446	1.04633	0.952678	0.594789	5
sp|P41250|SYG_HUMAN	Glycine--tRNA ligase OS=Homo sapiens GN=GARS PE=1 SV=3	1.59727	1.6632	2.53569	3.07955	2.28398	5
sp|P42224|STAT1_HUMAN	Signal transducer and activator of transcription 1-alpha/beta OS=Homo sapiens GN=STAT1 PE=1 SV=2	2.05203	2.07876	0.630122	3.04317	0.844472	5
sp|P43155|CACP_HUMAN	Carnitine O-acetyltransferase OS=Homo sapiens GN=CRAT PE=1 SV=5	0.673981	NA	1.615	0.969524	0.770618	4
sp|P45880|VDAC2_HUMAN	Voltage-dependent anion-selective channel protein 2 OS=Homo sapiens GN=VDAC2 PE=1 SV=2	1.18797	NA	1.31875	1.44143	1.70423	4
sp|P46060|RAGP1_HUMAN	Ran GTPase-activating protein 1 OS=Homo sapiens GN=RANGAP1 PE=1 SV=1	2.26534	2.04734	1.29706	2.87721	2.51219	5
sp|P46777|RL5_HUMAN	60S ribosomal protein L5 OS=Homo sapiens GN=RPL5 PE=1 SV=3	1.53574	0.775828	1.08311	1.61186	1.29616	5
sp|P47914|RL29_HUMAN	60S ribosomal protein L29 OS=Homo sapiens GN=RPL29 PE=1 SV=2	NA	NA	1.70466	1.35653	1.90161	3
sp|P47985|UCRI_HUMAN	Cytochrome b-c1 complex subunit Rieske, mitochondrial OS=Homo sapiens GN=UQCRFS1 PE=1 SV=2	0.848671	1.05905	1.2773	1.18192	0.792127	5
sp|P47989|XDH_HUMAN	Xanthine dehydrogenase/oxidase OS=Homo sapiens GN=XDH PE=1 SV=4	0.812366	0.524206	0.644663	0.933214	0.383927	5
sp|P48147|PPCE_HUMAN	Prolyl endopeptidase OS=Homo sapiens GN=PREP PE=1 SV=2	NA	1.1635	3.53794	0.905704	1.75878	4
sp|P48163|MAOX_HUMAN	NADP-dependent malic enzyme OS=Homo sapiens GN=ME1 PE=1 SV=1	2.20928	1.81402	2.74711	3.45658	0.677577	5
sp|P48506|GSH1_HUMAN	Glutamate--cysteine ligase catalytic subunit OS=Homo sapiens GN=GCLC PE=1 SV=2	0.97566	0.680345	1.22486	0.864623	1.30162	5
sp|P48507|GSH0_HUMAN	Glutamate--cysteine ligase regulatory subunit OS=Homo sapiens GN=GCLM PE=1 SV=1	4.19032	1.9754	1.7748	0.922438	1.04986	5
sp|P48643|TCPE_HUMAN	T-complex protein 1 subunit epsilon OS=Homo sapiens GN=CCT5 PE=1 SV=1	1.64371	1.48342	1.37884	1.98779	1.96035	5
sp|P48681|NEST_HUMAN	Nestin OS=Homo sapiens GN=NES PE=1 SV=2	2.4048	1.62202	NA	NA	3.52003	3
sp|P48735|IDHP_HUMAN	Isocitrate dehydrogenase [NADP], mitochondrial OS=Homo sapiens GN=IDH2 PE=1 SV=2	0.605248	0.80093	1.22499	0.760929	0.911181	5
sp|P49189|AL9A1_HUMAN	4-trimethylaminobutyraldehyde dehydrogenase OS=Homo sapiens GN=ALDH9A1 PE=1 SV=3	1.22145	0.59019	1.0303	1.0368	0.74594	5
sp|P49638|TTPA_HUMAN	Alpha-tocopherol transfer protein OS=Homo sapiens GN=TTPA PE=1 SV=1	0.499923	0.425066	0.606077	0.192389	0.542365	5
sp|P50053|KHK_HUMAN	Ketohexokinase OS=Homo sapiens GN=KHK PE=1 SV=1	NA	0.560227	NA	1.39964	0.429928	3
sp|P50135|HNMT_HUMAN	Histamine N-methyltransferase OS=Homo sapiens GN=HNMT PE=1 SV=1	0.502436	0.785818	0.79036	0.714912	1.01244	5
sp|P50395|GDIB_HUMAN	Rab GDP dissociation inhibitor beta OS=Homo sapiens GN=GDI2 PE=1 SV=2	1.26204	1.53884	0.977893	1.26197	NA	4
sp|P50416|CPT1A_HUMAN	Carnitine O-palmitoyltransferase 1, liver isoform OS=Homo sapiens GN=CPT1A PE=1 SV=2	2.00245	2.27337	0.888664	0.657921	0.879922	5
sp|P50990|TCPQ_HUMAN	T-complex protein 1 subunit theta OS=Homo sapiens GN=CCT8 PE=1 SV=4	NA	NA	1.81329	1.79033	1.30688	3
sp|P50991|TCPD_HUMAN	T-complex protein 1 subunit delta OS=Homo sapiens GN=CCT4 PE=1 SV=4	NA	1.57716	1.88523	1.51747	1.27409	4
sp|P51571|SSRD_HUMAN	Translocon-associated protein subunit delta OS=Homo sapiens GN=SSR4 PE=1 SV=1	1.75512	1.15625	0.950253	1.59342	1.55853	5
sp|P51649|SSDH_HUMAN	Succinate-semialdehyde dehydrogenase, mitochondrial OS=Homo sapiens GN=ALDH5A1 PE=1 SV=2	0.591353	0.42175	0.84785	0.556081	0.630281	5
sp|P51857|AK1D1_HUMAN	3-oxo-5-beta-steroid 4-dehydrogenase OS=Homo sapiens GN=AKR1D1 PE=1 SV=1	0.091915	0.226335	7.25507	0.748727	1.08619	5
sp|P51888|PRELP_HUMAN	Prolargin OS=Homo sapiens GN=PRELP PE=1 SV=1	NA	2.77286	0.235259	0.458347	1.44739	4
sp|P51970|NDUA8_HUMAN	NADH dehydrogenase [ubiquinone] 1 alpha subcomplex subunit 8 OS=Homo sapiens GN=NDUFA8 PE=1 SV=3	0.561068	1.45632	NA	0.811299	0.813319	4
sp|P52209|6PGD_HUMAN	6-phosphogluconate dehydrogenase, decarboxylating OS=Homo sapiens GN=PGD PE=1 SV=3	3.79574	1.49723	NA	1.56913	NA	3
sp|P52758|UK114_HUMAN	Ribonuclease UK114 OS=Homo sapiens GN=HRSP12 PE=1 SV=1	0.587582	0.450573	0.258395	0.304697	0.707379	5
sp|P52907|CAZA1_HUMAN	F-actin-capping protein subunit alpha-1 OS=Homo sapiens GN=CAPZA1 PE=1 SV=3	1.37508	1.91214	1.04836	1.07994	0.84758	5
sp|P53004|BIEA_HUMAN	Biliverdin reductase A OS=Homo sapiens GN=BLVRA PE=1 SV=2	1.74875	1.57525	0.879912	1.19239	2.20999	5
sp|P53007|TXTP_HUMAN	Tricarboxylate transport protein, mitochondrial OS=Homo sapiens GN=SLC25A1 PE=1 SV=2	1.05743	0.655778	2.41401	1.78709	1.03703	5
sp|P53597|SUCA_HUMAN	Succinyl-CoA ligase [ADP/GDP-forming] subunit alpha, mitochondrial OS=Homo sapiens GN=SUCLG1 PE=1 SV=4	0.483987	0.884476	0.98445	0.664154	0.602027	5
sp|P54136|SYRC_HUMAN	Arginine--tRNA ligase, cytoplasmic OS=Homo sapiens GN=RARS PE=1 SV=2	1.34063	1.44374	1.66282	1.64481	1.1507	5
sp|P54868|HMCS2_HUMAN	Hydroxymethylglutaryl-CoA synthase, mitochondrial OS=Homo sapiens GN=HMGCS2 PE=1 SV=1	0.387721	0.530963	0.938699	1.89794	0.554161	5
sp|P55010|IF5_HUMAN	Eukaryotic translation initiation factor 5 OS=Homo sapiens GN=EIF5 PE=1 SV=2	1.67608	1.05615	1.44174	1.44025	0.903814	5
sp|P55263|ADK_HUMAN	Adenosine kinase OS=Homo sapiens GN=ADK PE=1 SV=2	0.377835	NA	0.691201	0.541399	0.862217	4
sp|P55795|HNRH2_HUMAN	Heterogeneous nuclear ribonucleoprotein H2 OS=Homo sapiens GN=HNRNPH2 PE=1 SV=1	1.65914	1.67142	1.46964	1.66099	0.98626	5
sp|P55957|BID_HUMAN	BH3-interacting domain death agonist OS=Homo sapiens GN=BID PE=1 SV=1	NA	NA	1.4891	1.73838	1.6663	3
sp|P56199|ITA1_HUMAN	Integrin alpha-1 OS=Homo sapiens GN=ITGA1 PE=1 SV=2	0.830071	0.924526	0.494097	0.673988	1.03524	5
sp|P60228|EIF3E_HUMAN	Eukaryotic translation initiation factor 3 subunit E OS=Homo sapiens GN=EIF3E PE=1 SV=1	1.80023	1.44242	0.96452	1.36171	1.08417	5
sp|P60842|IF4A1_HUMAN	Eukaryotic initiation factor 4A-I OS=Homo sapiens GN=EIF4A1 PE=1 SV=1	1.65916	1.48098	1.18052	1.21517	1.04052	5
sp|P61077|UB2D3_HUMAN	Ubiquitin-conjugating enzyme E2 D3 OS=Homo sapiens GN=UBE2D3 PE=1 SV=1	1.32237	0.813313	NA	NA	2.27028	3
sp|P61081|UBC12_HUMAN	NEDD8-conjugating enzyme Ubc12 OS=Homo sapiens GN=UBE2M PE=1 SV=1	2.13245	1.99907	NA	2.25649	1.59764	4
sp|P61160|ARP2_HUMAN	Actin-related protein 2 OS=Homo sapiens GN=ACTR2 PE=1 SV=1	1.2862	1.51778	NA	NA	1.18292	3
sp|P61221|ABCE1_HUMAN	ATP-binding cassette sub-family E member 1 OS=Homo sapiens GN=ABCE1 PE=1 SV=1	1.13428	1.27089	NA	1.22774	2.33016	4
sp|P61247|RS3A_HUMAN	40S ribosomal protein S3a OS=Homo sapiens GN=RPS3A PE=1 SV=2	NA	0.688344	1.9472	NA	2.04213	3
sp|P61353|RL27_HUMAN	60S ribosomal protein L27 OS=Homo sapiens GN=RPL27 PE=1 SV=2	1.67743	0.347898	2.54513	1.81646	3.36475	5
sp|P61758|PFD3_HUMAN	Prefoldin subunit 3 OS=Homo sapiens GN=VBP1 PE=1 SV=3	0.979557	1.94477	1.4869	2.30189	2.7964	5
sp|P61970|NTF2_HUMAN	Nuclear transport factor 2 OS=Homo sapiens GN=NUTF2 PE=1 SV=1	0.87386	1.06201	1.24972	1.62545	1.4381	5
sp|P62140|PP1B_HUMAN	Serine/threonine-protein phosphatase PP1-beta catalytic subunit OS=Homo sapiens GN=PPP1CB PE=1 SV=3	1.52874	1.41108	1.27284	1.46401	1.33715	5
sp|P62277|RS13_HUMAN	40S ribosomal protein S13 OS=Homo sapiens GN=RPS13 PE=1 SV=2	1.53529	1.2383	NA	0.911212	3.05427	4
sp|P62314|SMD1_HUMAN	Small nuclear ribonucleoprotein Sm D1 OS=Homo sapiens GN=SNRPD1 PE=1 SV=1	2.05646	1.252	3.45257	NA	NA	3
sp|P62701|RS4X_HUMAN	40S ribosomal protein S4, X isoform OS=Homo sapiens GN=RPS4X PE=1 SV=2	1.39031	0.876776	1.96582	2.03902	2.13424	5
sp|P62805|H4_HUMAN	Histone H4 OS=Homo sapiens GN=HIST1H4A PE=1 SV=2	1.24312	1.73994	0.723605	1.59788	1.04643	5
sp|P62820|RAB1A_HUMAN	Ras-related protein Rab-1A OS=Homo sapiens GN=RAB1A PE=1 SV=3	1.98036	1.56128	NA	1.95621	NA	3
sp|P62829|RL23_HUMAN	60S ribosomal protein L23 OS=Homo sapiens GN=RPL23 PE=1 SV=1	NA	0.411286	NA	1.88549	3.42443	3
sp|P62854|RS26_HUMAN	40S ribosomal protein S26 OS=Homo sapiens GN=RPS26 PE=1 SV=3	1.00241	0.512711	5.91436	3.49417	12.3396	5
sp|P62857|RS28_HUMAN	40S ribosomal protein S28 OS=Homo sapiens GN=RPS28 PE=1 SV=1	NA	0.980133	1.33825	1.77547	1.61195	4
sp|P62906|RL10A_HUMAN	60S ribosomal protein L10a OS=Homo sapiens GN=RPL10A PE=1 SV=2	1.60725	0.772218	2.3103	1.20965	1.88091	5
sp|P62937|PPIA_HUMAN	Peptidyl-prolyl cis-trans isomerase A OS=Homo sapiens GN=PPIA PE=1 SV=2	1.56717	1.40766	1.50254	1.48079	1.67592	5
sp|P62942|FKB1A_HUMAN	Peptidyl-prolyl cis-trans isomerase FKBP1A OS=Homo sapiens GN=FKBP1A PE=1 SV=2	NA	NA	1.42056	1.65139	1.68351	3
sp|P63000|RAC1_HUMAN	Ras-related C3 botulinum toxin substrate 1 OS=Homo sapiens GN=RAC1 PE=1 SV=1	1.47957	1.35253	0.794735	NA	1.75396	4
sp|P67775|PP2AA_HUMAN	Serine/threonine-protein phosphatase 2A catalytic subunit alpha isoform OS=Homo sapiens GN=PPP2CA PE=1 SV=1	2.09123	1.28069	0.948947	1.25224	1.41619	5
sp|P68363|TBA1B_HUMAN	Tubulin alpha-1B chain OS=Homo sapiens GN=TUBA1B PE=1 SV=1	2.05761	1.56759	1.34237	1.77532	1.45576	5
sp|P78330|SERB_HUMAN	Phosphoserine phosphatase OS=Homo sapiens GN=PSPH PE=1 SV=2	6.18482	3.78673	3.22507	8.62254	NA	4
sp|P80303|NUCB2_HUMAN	Nucleobindin-2 OS=Homo sapiens GN=NUCB2 PE=1 SV=2	3.12616	1.57353	NA	3.04994	1.50644	4
sp|P84077|ARF1_HUMAN	ADP-ribosylation factor 1 OS=Homo sapiens GN=ARF1 PE=1 SV=2	1.33947	1.56381	1.78699	1.49647	1.6794	5
sp|P98160|PGBM_HUMAN	Basement membrane-specific heparan sulfate proteoglycan core protein OS=Homo sapiens GN=HSPG2 PE=1 SV=4	0.986344	4.96356	1.22803	1.08484	1.5542	5
sp|Q00325-2|MPCP_HUMAN	Isoform B of Phosphate carrier protein, mitochondrial OS=Homo sapiens GN=SLC25A3	1.32272	0.764634	NA	0.89134	0.8127	4
sp|Q00610-2|CLH1_HUMAN	Isoform 2 of Clathrin heavy chain 1 OS=Homo sapiens GN=CLTC	1.72833	1.59126	1.20023	1.8392	1.42515	5
sp|Q00796|DHSO_HUMAN	Sorbitol dehydrogenase OS=Homo sapiens GN=SORD PE=1 SV=4	0.35009	0.675167	1.0031	0.444955	0.622599	5
sp|Q00839|HNRPU_HUMAN	Heterogeneous nuclear ribonucleoprotein U OS=Homo sapiens GN=HNRNPU PE=1 SV=6	2.05527	NA	1.94319	2.2281	1.66335	4
sp|Q01081|U2AF1_HUMAN	Splicing factor U2AF 35 kDa subunit OS=Homo sapiens GN=U2AF1 PE=1 SV=3	1.65542	1.02654	2.20749	2.13381	1.01671	5
sp|Q01469|FABP5_HUMAN	Fatty acid-binding protein, epidermal OS=Homo sapiens GN=FABP5 PE=1 SV=3	2.76023	3.53869	NA	3.15931	2.20262	4
sp|Q01518|CAP1_HUMAN	Adenylyl cyclase-associated protein 1 OS=Homo sapiens GN=CAP1 PE=1 SV=5	1.68582	1.59016	0.744022	1.04901	0.884369	5
sp|Q01581|HMCS1_HUMAN	Hydroxymethylglutaryl-CoA synthase, cytoplasmic OS=Homo sapiens GN=HMGCS1 PE=1 SV=2	0.431504	0.52465	2.09372	1.73106	0.793464	5
sp|Q01628|IFM3_HUMAN	Interferon-induced transmembrane protein 3 OS=Homo sapiens GN=IFITM3 PE=1 SV=2	1.68626	2.34776	NA	NA	3.23685	3
sp|Q02318|CP27A_HUMAN	Sterol 26-hydroxylase, mitochondrial OS=Homo sapiens GN=CYP27A1 PE=1 SV=1	0.570558	0.807072	1.05749	0.909478	0.590325	5
sp|Q02338|BDH_HUMAN	D-beta-hydroxybutyrate dehydrogenase, mitochondrial OS=Homo sapiens GN=BDH1 PE=1 SV=3	0.287138	0.282903	0.639245	0.426217	0.363506	5
sp|Q02818|NUCB1_HUMAN	Nucleobindin-1 OS=Homo sapiens GN=NUCB1 PE=1 SV=4	1.25606	1.27983	0.835186	1.04957	0.980858	5
sp|Q03135|CAV1_HUMAN	Caveolin-1 OS=Homo sapiens GN=CAV1 PE=1 SV=4	0.824051	1.35217	0.744511	0.555153	NA	4
sp|Q07065|CKAP4_HUMAN	Cytoskeleton-associated protein 4 OS=Homo sapiens GN=CKAP4 PE=1 SV=2	2.04362	2.33745	1.54661	1.42021	2.67451	5
sp|Q07666|KHDR1_HUMAN	KH domain-containing, RNA-binding, signal transduction-associated protein 1 OS=Homo sapiens GN=KHDRBS1 PE=1 SV=1	1.98061	1.83541	1.11152	1.19305	0.912589	5
sp|Q07812|BAX_HUMAN	Apoptosis regulator BAX OS=Homo sapiens GN=BAX PE=1 SV=1	1.7056	1.40563	NA	1.04461	1.67955	4
sp|Q07954|LRP1_HUMAN	Prolow-density lipoprotein receptor-related protein 1 OS=Homo sapiens GN=LRP1 PE=1 SV=2	1.21656	0.993217	0.715139	0.792752	1.28266	5
sp|Q08AH3|ACS2A_HUMAN	Acyl-coenzyme A synthetase ACSM2A, mitochondrial OS=Homo sapiens GN=ACSM2A PE=1 SV=2	0.289814	0.496664	0.631886	0.94001	0.59842	5
sp|Q10471|GALT2_HUMAN	Polypeptide N-acetylgalactosaminyltransferase 2 OS=Homo sapiens GN=GALNT2 PE=1 SV=1	2.32135	NA	NA	1.9225	1.40763	3
sp|Q12792|TWF1_HUMAN	Twinfilin-1 OS=Homo sapiens GN=TWF1 PE=1 SV=3	2.21899	1.40995	1.39516	1.71416	1.22695	5
sp|Q12805|FBLN3_HUMAN	EGF-containing fibulin-like extracellular matrix protein 1 OS=Homo sapiens GN=EFEMP1 PE=1 SV=2	1.97565	3.40702	0.446755	1.28889	3.46571	5
sp|Q13263|TIF1B_HUMAN	Transcription intermediary factor 1-beta OS=Homo sapiens GN=TRIM28 PE=1 SV=5	1.92731	NA	3.43328	1.68065	1.43957	4
sp|Q13347|EIF3I_HUMAN	Eukaryotic translation initiation factor 3 subunit I OS=Homo sapiens GN=EIF3I PE=1 SV=1	1.63813	1.52071	NA	1.31386	1.89234	4
sp|Q13442|HAP28_HUMAN	28 kDa heat- and acid-stable phosphoprotein OS=Homo sapiens GN=PDAP1 PE=1 SV=1	1.74009	NA	3.11261	1.90784	2.8829	4
sp|Q14108|SCRB2_HUMAN	Lysosome membrane protein 2 OS=Homo sapiens GN=SCARB2 PE=1 SV=2	0.727312	1.37811	0.522893	1.46843	1.47602	5
sp|Q14166|TTL12_HUMAN	Tubulin--tyrosine ligase-like protein 12 OS=Homo sapiens GN=TTLL12 PE=1 SV=2	1.59129	1.49554	1.00008	1.86288	NA	4
sp|Q14353|GAMT_HUMAN	Guanidinoacetate N-methyltransferase OS=Homo sapiens GN=GAMT PE=1 SV=1	0.313407	0.382196	0.970496	0.557628	0.765775	5
sp|Q14376|GALE_HUMAN	UDP-glucose 4-epimerase OS=Homo sapiens GN=GALE PE=1 SV=2	0.825519	0.666881	0.972187	0.87494	0.672206	5
sp|Q14554|PDIA5_HUMAN	Protein disulfide-isomerase A5 OS=Homo sapiens GN=PDIA5 PE=1 SV=1	0.893978	0.79086	1.03918	0.278504	1.22931	5
sp|Q14651|PLSI_HUMAN	Plastin-1 OS=Homo sapiens GN=PLS1 PE=1 SV=2	1.21619	1.85493	0.687677	0.90847	0.927837	5
sp|Q14749|GNMT_HUMAN	Glycine N-methyltransferase OS=Homo sapiens GN=GNMT PE=1 SV=3	0.0946883	0.308942	0.906337	0.149407	0.68768	5
sp|Q15019-2|SEPT2_HUMAN	Isoform 2 of Septin-2 OS=Homo sapiens GN=SEPT2	NA	1.53771	0.843293	NA	1.9869	3
sp|Q15126|PMVK_HUMAN	Phosphomevalonate kinase OS=Homo sapiens GN=PMVK PE=1 SV=3	2.25938	1.42138	1.36102	2.11898	1.28217	5
sp|Q15166|PON3_HUMAN	Serum paraoxonase/lactonase 3 OS=Homo sapiens GN=PON3 PE=1 SV=3	0.272647	0.324928	0.783246	0.333505	0.405247	5
sp|Q15172|2A5A_HUMAN	Serine/threonine-protein phosphatase 2A 56 kDa regulatory subunit alpha isoform OS=Homo sapiens GN=PPP2R5A PE=1 SV=1	3.29611	1.51611	4.30961	NA	NA	3
sp|Q15181|IPYR_HUMAN	Inorganic pyrophosphatase OS=Homo sapiens GN=PPA1 PE=1 SV=2	1.75149	1.94754	1.82031	1.35576	2.89526	5
sp|Q15392|DHC24_HUMAN	Delta(24)-sterol reductase OS=Homo sapiens GN=DHCR24 PE=1 SV=2	1.33776	0.81767	2.87597	NA	NA	3
sp|Q15404|RSU1_HUMAN	Ras suppressor protein 1 OS=Homo sapiens GN=RSU1 PE=1 SV=3	0.787993	1.14012	0.439505	0.798432	0.618778	5
sp|Q15435|PP1R7_HUMAN	Protein phosphatase 1 regulatory subunit 7 OS=Homo sapiens GN=PPP1R7 PE=1 SV=1	1.32914	1.13602	0.779564	2.00705	1.09891	5
sp|Q15459|SF3A1_HUMAN	Splicing factor 3A subunit 1 OS=Homo sapiens GN=SF3A1 PE=1 SV=1	2.28875	1.55639	NA	NA	3.65493	3
sp|Q15691|MARE1_HUMAN	Microtubule-associated protein RP/EB family member 1 OS=Homo sapiens GN=MAPRE1 PE=1 SV=3	2.4939	2.35192	1.86268	2.1121	1.18516	5
sp|Q15738|NSDHL_HUMAN	Sterol-4-alpha-carboxylate 3-dehydrogenase, decarboxylating OS=Homo sapiens GN=NSDHL PE=1 SV=2	1.29633	0.648926	1.97071	1.73282	1.62176	5
sp|Q15746-7|MYLK_HUMAN	Isoform 5 of Myosin light chain kinase, smooth muscle OS=Homo sapiens GN=MYLK	0.618444	NA	0.502779	0.590461	0.82586	4
sp|Q16186|ADRM1_HUMAN	Proteasomal ubiquitin receptor ADRM1 OS=Homo sapiens GN=ADRM1 PE=1 SV=2	0.836006	1.61128	1.34334	1.9804	1.54003	5
sp|Q16401|PSMD5_HUMAN	26S proteasome non-ATPase regulatory subunit 5 OS=Homo sapiens GN=PSMD5 PE=1 SV=3	1.31662	0.93298	0.764835	0.990193	1.13773	5
sp|Q16555|DPYL2_HUMAN	Dihydropyrimidinase-related protein 2 OS=Homo sapiens GN=DPYSL2 PE=1 SV=1	0.935017	1.10346	0.550547	0.725759	1.04311	5
sp|Q16719|KYNU_HUMAN	Kynureninase OS=Homo sapiens GN=KYNU PE=1 SV=1	1.5797	0.923718	0.730353	0.514821	0.61578	5
sp|Q16762|THTR_HUMAN	Thiosulfate sulfurtransferase OS=Homo sapiens GN=TST PE=1 SV=4	0.886419	0.471574	1.05578	1.11103	0.647916	5
sp|Q16836-2|HCDH_HUMAN	Isoform 2 of Hydroxyacyl-coenzyme A dehydrogenase, mitochondrial OS=Homo sapiens GN=HADH	NA	0.476377	0.761772	NA	0.701728	3
sp|Q2TB90|HKDC1_HUMAN	Putative hexokinase HKDC1 OS=Homo sapiens GN=HKDC1 PE=1 SV=3	3.22401	NA	1.2845	1.53719	2.35991	4
sp|Q4G0N4|NAKD1_HUMAN	NAD kinase domain-containing protein 1, mitochondrial OS=Homo sapiens GN=NADKD1 PE=1 SV=2	0.328109	0.412495	0.678322	0.438055	0.821943	5
sp|Q53GQ0|DHB12_HUMAN	Estradiol 17-beta-dehydrogenase 12 OS=Homo sapiens GN=HSD17B12 PE=1 SV=2	0.783002	0.522274	1.26723	0.788492	0.901048	5
sp|Q68CK6|ACS2B_HUMAN	Acyl-coenzyme A synthetase ACSM2B, mitochondrial OS=Homo sapiens GN=ACSM2B PE=1 SV=2	0.289814	NA	0.674584	0.94001	0.59842	4
sp|Q6FI13|H2A2A_HUMAN	Histone H2A type 2-A OS=Homo sapiens GN=HIST2H2AA3 PE=1 SV=3	1.14653	2.26204	0.781104	1.81825	1.2062	5
sp|Q6NVY1|HIBCH_HUMAN	3-hydroxyisobutyryl-CoA hydrolase, mitochondrial OS=Homo sapiens GN=HIBCH PE=1 SV=2	0.678346	0.641294	1.05108	0.99044	0.657237	5
sp|Q6P4A8|PLBL1_HUMAN	Phospholipase B-like 1 OS=Homo sapiens GN=PLBD1 PE=1 SV=2	2.3168	3.20183	NA	NA	0.786699	3
sp|Q6PI48|SYDM_HUMAN	Aspartate--tRNA ligase, mitochondrial OS=Homo sapiens GN=DARS2 PE=1 SV=1	2.39345	1.06503	2.07575	2.82701	1.10086	5
sp|Q6YN16|HSDL2_HUMAN	Hydroxysteroid dehydrogenase-like protein 2 OS=Homo sapiens GN=HSDL2 PE=1 SV=1	0.847572	0.647016	1.45125	1.06238	0.81192	5
sp|Q71DI3|H32_HUMAN	Histone H3.2 OS=Homo sapiens GN=HIST2H3A PE=1 SV=3	1.91502	2.81647	NA	0.759647	NA	3
sp|Q7L2H7|EIF3M_HUMAN	Eukaryotic translation initiation factor 3 subunit M OS=Homo sapiens GN=EIF3M PE=1 SV=1	1.83075	1.51961	NA	1.6399	1.38108	4
sp|Q7Z406|MYH14_HUMAN	Myosin-14 OS=Homo sapiens GN=MYH14 PE=1 SV=2	1.45457	2.65251	0.983342	0.643983	NA	4
sp|Q7Z4W1|DCXR_HUMAN	L-xylulose reductase OS=Homo sapiens GN=DCXR PE=1 SV=2	0.318462	0.458536	0.910232	0.727011	0.504028	5
sp|Q86SX6|GLRX5_HUMAN	Glutaredoxin-related protein 5, mitochondrial OS=Homo sapiens GN=GLRX5 PE=1 SV=2	0.820094	0.725642	1.68513	1.33465	0.56839	5
sp|Q86VP6|CAND1_HUMAN	Cullin-associated NEDD8-dissociated protein 1 OS=Homo sapiens GN=CAND1 PE=1 SV=2	1.28635	1.38762	1.37133	1.3521	1.76989	5
sp|Q86VR2|F134C_HUMAN	Protein FAM134C OS=Homo sapiens GN=FAM134C PE=1 SV=1	1.49395	NA	1.81401	1.77051	1.13361	4
sp|Q86WA6|BPHL_HUMAN	Valacyclovir hydrolase OS=Homo sapiens GN=BPHL PE=1 SV=1	0.582002	0.69986	1.37995	1.20905	0.598824	5
sp|Q86WU2|LDHD_HUMAN	Probable D-lactate dehydrogenase, mitochondrial OS=Homo sapiens GN=LDHD PE=1 SV=1	0.332475	0.495197	0.876746	0.538772	0.41979	5
sp|Q86XE5|HOGA1_HUMAN	Probable 4-hydroxy-2-oxoglutarate aldolase, mitochondrial OS=Homo sapiens GN=HOGA1 PE=1 SV=1	NA	0.31582	0.19872	0.0800261	0.684413	4
sp|Q8IYQ7|THNS1_HUMAN	Threonine synthase-like 1 OS=Homo sapiens GN=THNSL1 PE=1 SV=2	NA	0.440732	1.90315	NA	0.38438	3
sp|Q8NBF2|NHLC2_HUMAN	NHL repeat-containing protein 2 OS=Homo sapiens GN=NHLRC2 PE=1 SV=1	NA	1.4753	0.888879	2.05001	1.82048	4
sp|Q8NBJ5|GT251_HUMAN	Procollagen galactosyltransferase 1 OS=Homo sapiens GN=GLT25D1 PE=1 SV=1	1.76332	2.29771	1.244	1.7795	1.01418	5
sp|Q8NCW5|NNRE_HUMAN	NAD(P)H-hydrate epimerase OS=Homo sapiens GN=APOA1BP PE=1 SV=2	2.16393	1.28759	2.12916	1.89418	2.12095	5
sp|Q8NFF5|FAD1_HUMAN	FAD synthase OS=Homo sapiens GN=FLAD1 PE=1 SV=1	3.26596	NA	2.26019	2.66863	1.92265	4
sp|Q8TC12|RDH11_HUMAN	Retinol dehydrogenase 11 OS=Homo sapiens GN=RDH11 PE=1 SV=2	0.976676	0.484973	1.3899	0.664684	NA	4
sp|Q8TCT9|HM13_HUMAN	Minor histocompatibility antigen H13 OS=Homo sapiens GN=HM13 PE=1 SV=1	3.75238	1.35045	1.76395	NA	1.17056	4
sp|Q8WU39|MZB1_HUMAN	Marginal zone B- and B1-cell-specific protein OS=Homo sapiens GN=MZB1 PE=1 SV=1	NA	1.40725	0.326206	NA	0.673225	3
sp|Q8WUM4|PDC6I_HUMAN	Programmed cell death 6-interacting protein OS=Homo sapiens GN=PDCD6IP PE=1 SV=1	1.36683	1.29213	1.57015	1.52122	1.33294	5
sp|Q92520|FAM3C_HUMAN	Protein FAM3C OS=Homo sapiens GN=FAM3C PE=1 SV=1	NA	1.35369	1.78385	2.02876	NA	3
sp|Q92597|NDRG1_HUMAN	Protein NDRG1 OS=Homo sapiens GN=NDRG1 PE=1 SV=1	3.50328	1.59013	1.23469	NA	5.29387	4
sp|Q92598|HS105_HUMAN	Heat shock protein 105 kDa OS=Homo sapiens GN=HSPH1 PE=1 SV=1	2.81418	NA	NA	1.43334	2.83202	3
sp|Q92616|GCN1L_HUMAN	Translational activator GCN1 OS=Homo sapiens GN=GCN1L1 PE=1 SV=6	1.61401	1.50641	1.18419	1.22018	1.67157	5
sp|Q96AG4|LRC59_HUMAN	Leucine-rich repeat-containing protein 59 OS=Homo sapiens GN=LRRC59 PE=1 SV=1	1.92175	0.882742	1.66845	1.74129	1.30874	5
sp|Q96C23|GALM_HUMAN	Aldose 1-epimerase OS=Homo sapiens GN=GALM PE=1 SV=1	0.674629	0.831278	1.30536	1.09012	1.22236	5
sp|Q96CX2|KCD12_HUMAN	BTB/POZ domain-containing protein KCTD12 OS=Homo sapiens GN=KCTD12 PE=1 SV=1	0.974655	1.5714	0.45071	0.811753	1.08257	5
sp|Q96DC8|ECHD3_HUMAN	Enoyl-CoA hydratase domain-containing protein 3, mitochondrial OS=Homo sapiens GN=ECHDC3 PE=1 SV=2	0.555982	0.525327	0.9645	0.538114	1.04972	5
sp|Q96EY8|MMAB_HUMAN	Cob(I)yrinic acid a,c-diamide adenosyltransferase, mitochondrial OS=Homo sapiens GN=MMAB PE=1 SV=1	0.349819	0.384085	0.826822	0.623623	NA	4
sp|Q96F10|SAT2_HUMAN	Diamine acetyltransferase 2 OS=Homo sapiens GN=SAT2 PE=1 SV=1	0.295361	0.363422	NA	0.295496	NA	3
sp|Q96GG9|DCNL1_HUMAN	DCN1-like protein 1 OS=Homo sapiens GN=DCUN1D1 PE=1 SV=1	1.24004	1.20642	1.05774	1.87916	NA	4
sp|Q96HY7|DHTK1_HUMAN	Probable 2-oxoglutarate dehydrogenase E1 component DHKTD1, mitochondrial OS=Homo sapiens GN=DHTKD1 PE=2 SV=2	0.462988	0.54596	0.699175	0.678095	0.399438	5
sp|Q96KP4|CNDP2_HUMAN	Cytosolic non-specific dipeptidase OS=Homo sapiens GN=CNDP2 PE=1 SV=2	0.887786	0.705001	0.847734	0.750388	0.614553	5
sp|Q96LZ7|RMD2_HUMAN	Regulator of microtubule dynamics protein 2 OS=Homo sapiens GN=RMDN2 PE=1 SV=2	NA	0.538354	0.519169	0.389732	0.576208	4
sp|Q96QK1|VPS35_HUMAN	Vacuolar protein sorting-associated protein 35 OS=Homo sapiens GN=VPS35 PE=1 SV=2	1.50172	1.41301	1.1171	1.38798	1.10658	5
sp|Q99424|ACOX2_HUMAN	Peroxisomal acyl-coenzyme A oxidase 2 OS=Homo sapiens GN=ACOX2 PE=1 SV=1	0.347988	0.487131	0.967645	0.545412	0.60629	5
sp|Q99497|PARK7_HUMAN	Protein DJ-1 OS=Homo sapiens GN=PARK7 PE=1 SV=2	1.20312	1.19629	1.04305	1.11468	0.811611	5
sp|Q99624|S38A3_HUMAN	Sodium-coupled neutral amino acid transporter 3 OS=Homo sapiens GN=SLC38A3 PE=2 SV=1	0.575811	0.595962	3.35969	1.35181	1.58025	5
sp|Q99714|HCD2_HUMAN	3-hydroxyacyl-CoA dehydrogenase type-2 OS=Homo sapiens GN=HSD17B10 PE=1 SV=3	0.733439	0.622382	1.13141	0.957876	0.765121	5
sp|Q99805|TM9S2_HUMAN	Transmembrane 9 superfamily member 2 OS=Homo sapiens GN=TM9SF2 PE=1 SV=1	2.01791	1.74211	NA	1.67334	1.97871	4
sp|Q9BPX5|ARP5L_HUMAN	Actin-related protein 2/3 complex subunit 5-like protein OS=Homo sapiens GN=ARPC5L PE=1 SV=1	0.822551	1.40729	NA	NA	1.19895	3
sp|Q9BRF8|CPPED_HUMAN	Calcineurin-like phosphoesterase domain-containing protein 1 OS=Homo sapiens GN=CPPED1 PE=1 SV=3	1.14669	1.15524	1.55904	1.38099	0.830559	5
sp|Q9BSH5|HDHD3_HUMAN	Haloacid dehalogenase-like hydrolase domain-containing protein 3 OS=Homo sapiens GN=HDHD3 PE=1 SV=1	0.797854	0.665951	1.57997	0.720433	0.584889	5
sp|Q9BTZ2|DHRS4_HUMAN	Dehydrogenase/reductase SDR family member 4 OS=Homo sapiens GN=DHRS4 PE=1 SV=3	NA	0.799101	0.811771	0.425557	0.61996	4
sp|Q9BUB7|TMM70_HUMAN	Transmembrane protein 70, mitochondrial OS=Homo sapiens GN=TMEM70 PE=1 SV=2	2.65129	1.29323	NA	2.43986	1.64909	4
sp|Q9BUF5|TBB6_HUMAN	Tubulin beta-6 chain OS=Homo sapiens GN=TUBB6 PE=1 SV=1	1.78646	1.53599	NA	1.73476	1.01743	4
sp|Q9BVC6|TM109_HUMAN	Transmembrane protein 109 OS=Homo sapiens GN=TMEM109 PE=1 SV=1	1.22003	1.18805	0.859506	1.25869	1.56568	5
sp|Q9BVJ7|DUS23_HUMAN	Dual specificity protein phosphatase 23 OS=Homo sapiens GN=DUSP23 PE=1 SV=1	2.7137	2.30081	3.28084	1.24975	1.62294	5
sp|Q9BWD1|THIC_HUMAN	Acetyl-CoA acetyltransferase, cytosolic OS=Homo sapiens GN=ACAT2 PE=1 SV=2	0.300742	0.347442	1.37121	1.0255	1.06472	5
sp|Q9BYT8|NEUL_HUMAN	Neurolysin, mitochondrial OS=Homo sapiens GN=NLN PE=1 SV=1	2.75743	0.703592	NA	0.950179	0.628946	4
sp|Q9H0W9|CK054_HUMAN	Ester hydrolase C11orf54 OS=Homo sapiens GN=C11orf54 PE=1 SV=1	1.05047	0.721173	0.945047	1.19086	0.710246	5
sp|Q9H1K4|GHC2_HUMAN	Mitochondrial glutamate carrier 2 OS=Homo sapiens GN=SLC25A18 PE=2 SV=1	1.01704	0.537167	1.11256	0.432502	0.932743	5
sp|Q9H223|EHD4_HUMAN	EH domain-containing protein 4 OS=Homo sapiens GN=EHD4 PE=1 SV=1	1.25004	1.866	1.32065	1.71164	1.2253	5
sp|Q9H2U2|IPYR2_HUMAN	Inorganic pyrophosphatase 2, mitochondrial OS=Homo sapiens GN=PPA2 PE=1 SV=2	0.755193	0.804807	0.901334	1.04234	2.23287	5
sp|Q9H3K6|BOLA2_HUMAN	BolA-like protein 2 OS=Homo sapiens GN=BOLA2 PE=1 SV=1	NA	1.70213	3.48462	2.07239	1.88434	4
sp|Q9H3P7|GCP60_HUMAN	Golgi resident protein GCP60 OS=Homo sapiens GN=ACBD3 PE=1 SV=4	3.21654	2.21675	1.4937	2.02754	2.75459	5
sp|Q9H488|OFUT1_HUMAN	GDP-fucose protein O-fucosyltransferase 1 OS=Homo sapiens GN=POFUT1 PE=1 SV=1	0.902608	0.774758	1.91596	0.431794	0.480899	5
sp|Q9H6R3|ACSS3_HUMAN	Acyl-CoA synthetase short-chain family member 3, mitochondrial OS=Homo sapiens GN=ACSS3 PE=1 SV=1	0.460098	0.324376	0.80433	0.404555	0.659775	5
sp|Q9H9B4|SFXN1_HUMAN	Sideroflexin-1 OS=Homo sapiens GN=SFXN1 PE=1 SV=4	0.945877	0.631274	0.896993	0.833979	0.430393	5
sp|Q9HBI6|CP4FB_HUMAN	Cytochrome P450 4F11 OS=Homo sapiens GN=CYP4F11 PE=2 SV=3	1.0372	0.468752	NA	0.706878	0.276532	4
sp|Q9NP72|RAB18_HUMAN	Ras-related protein Rab-18 OS=Homo sapiens GN=RAB18 PE=1 SV=1	1.68744	1.17267	1.22055	0.707805	2.96218	5
sp|Q9NQ88|TIGAR_HUMAN	Fructose-2,6-bisphosphatase TIGAR OS=Homo sapiens GN=TIGAR PE=1 SV=1	NA	1.76479	1.87267	1.91676	1.56955	4
sp|Q9NTX5|ECHD1_HUMAN	Ethylmalonyl-CoA decarboxylase OS=Homo sapiens GN=ECHDC1 PE=1 SV=2	0.463885	0.562584	0.917075	0.73293	0.862652	5
sp|Q9NVJ2|ARL8B_HUMAN	ADP-ribosylation factor-like protein 8B OS=Homo sapiens GN=ARL8B PE=1 SV=1	1.4381	NA	1.62341	1.88998	1.70421	4
sp|Q9NYU2-2|UGGG1_HUMAN	Isoform 2 of UDP-glucose:glycoprotein glucosyltransferase 1 OS=Homo sapiens GN=UGGT1	1.21373	1.11069	1.18167	1.40449	1.04085	5
sp|Q9NZ08|ERAP1_HUMAN	Endoplasmic reticulum aminopeptidase 1 OS=Homo sapiens GN=ERAP1 PE=1 SV=3	1.23171	1.32034	0.687651	0.712393	1.33179	5
sp|Q9P0L0|VAPA_HUMAN	Vesicle-associated membrane protein-associated protein A OS=Homo sapiens GN=VAPA PE=1 SV=3	1.88639	0.81101	2.3826	1.78287	1.19215	5
sp|Q9P0Z9|SOX_HUMAN	Peroxisomal sarcosine oxidase OS=Homo sapiens GN=PIPOX PE=1 SV=2	0.358525	0.569556	1.01314	1.07743	0.439844	5
sp|Q9P1F3|ABRAL_HUMAN	Costars family protein ABRACL OS=Homo sapiens GN=ABRACL PE=1 SV=1	0.892583	1.26668	0.573683	0.872534	0.508973	5
sp|Q9P2R7-2|SUCB1_HUMAN	Isoform 2 of Succinyl-CoA ligase [ADP-forming] subunit beta, mitochondrial OS=Homo sapiens GN=SUCLA2	0.717438	0.797982	NA	NA	0.726005	3
sp|Q9UBF2|COPG2_HUMAN	Coatomer subunit gamma-2 OS=Homo sapiens GN=COPG2 PE=1 SV=1	1.51045	1.33703	0.974904	NA	1.22322	4
sp|Q9UBS4|DJB11_HUMAN	DnaJ homolog subfamily B member 11 OS=Homo sapiens GN=DNAJB11 PE=1 SV=1	1.70129	1.15192	2.1073	1.78715	0.785541	5
sp|Q9UFN0|NPS3A_HUMAN	Protein NipSnap homolog 3A OS=Homo sapiens GN=NIPSNAP3A PE=1 SV=2	1.26208	1.13837	0.865374	1.42981	0.498875	5
sp|Q9UHK6|AMACR_HUMAN	Alpha-methylacyl-CoA racemase OS=Homo sapiens GN=AMACR PE=1 SV=2	0.950081	0.395915	1.74314	NA	0.528453	4
sp|Q9UHV9|PFD2_HUMAN	Prefoldin subunit 2 OS=Homo sapiens GN=PFDN2 PE=1 SV=1	3.74164	2.19189	2.16035	NA	NA	3
sp|Q9UIJ7|KAD3_HUMAN	GTP:AMP phosphotransferase, mitochondrial OS=Homo sapiens GN=AK3 PE=1 SV=4	0.599175	0.699789	1.18393	1.10271	0.722926	5
sp|Q9UJS0|CMC2_HUMAN	Calcium-binding mitochondrial carrier protein Aralar2 OS=Homo sapiens GN=SLC25A13 PE=1 SV=2	0.845108	0.671419	1.4555	0.816639	0.596862	5
sp|Q9UJZ1|STML2_HUMAN	Stomatin-like protein 2, mitochondrial OS=Homo sapiens GN=STOML2 PE=1 SV=1	1.40157	0.936331	1.25101	1.584	0.94362	5
sp|Q9UK22|FBX2_HUMAN	F-box only protein 2 OS=Homo sapiens GN=FBXO2 PE=1 SV=2	2.02307	NA	11.6315	20.8136	NA	3
sp|Q9UP52|TFR2_HUMAN	Transferrin receptor protein 2 OS=Homo sapiens GN=TFR2 PE=1 SV=1	1.34682	NA	1.28638	1.18639	1.21075	4
sp|Q9Y224|CN166_HUMAN	UPF0568 protein C14orf166 OS=Homo sapiens GN=C14orf166 PE=1 SV=1	1.76667	1.50289	1.05228	1.20595	0.99359	5
sp|Q9Y266|NUDC_HUMAN	Nuclear migration protein nudC OS=Homo sapiens GN=NUDC PE=1 SV=1	2.21688	2.30875	1.64832	1.82875	1.21842	5
sp|Q9Y2B0|CNPY2_HUMAN	Protein canopy homolog 2 OS=Homo sapiens GN=CNPY2 PE=1 SV=1	1.11637	0.876238	1.40905	1.21924	1.67223	5
sp|Q9Y2Q3|GSTK1_HUMAN	Glutathione S-transferase kappa 1 OS=Homo sapiens GN=GSTK1 PE=1 SV=3	NA	NA	2.17152	1.42835	0.768528	3
sp|Q9Y376|CAB39_HUMAN	Calcium-binding protein 39 OS=Homo sapiens GN=CAB39 PE=1 SV=1	1.44071	1.58126	1.3557	1.0948	2.59358	5
sp|Q9Y3I0|RTCB_HUMAN	tRNA-splicing ligase RtcB homolog OS=Homo sapiens GN=C22orf28 PE=1 SV=1	1.6649	1.68827	1.50765	1.52155	0.983568	5
sp|Q9Y5K6|CD2AP_HUMAN	CD2-associated protein OS=Homo sapiens GN=CD2AP PE=1 SV=1	1.84934	2.03225	NA	1.51026	2.32563	4
sp|Q9Y5U8|MPC1_HUMAN	Mitochondrial pyruvate carrier 1 OS=Homo sapiens GN=MPC1 PE=1 SV=1	0.605499	0.492031	1.08933	0.909318	0.578784	5
sp|Q9Y678|COPG1_HUMAN	Coatomer subunit gamma-1 OS=Homo sapiens GN=COPG1 PE=1 SV=1	1.67259	1.38462	1.22893	1.58463	1.1812	5
sp|Q9Y696|CLIC4_HUMAN	Chloride intracellular channel protein 4 OS=Homo sapiens GN=CLIC4 PE=1 SV=4	1.2856	1.87656	1.07572	1.1667	2.42346	5
sp|Q9Y6C9|MTCH2_HUMAN	Mitochondrial carrier homolog 2 OS=Homo sapiens GN=MTCH2 PE=1 SV=1	0.931532	0.816501	1.50164	0.857373	0.697416	5
tr|A2A274|A2A274_HUMAN	Aconitate hydratase, mitochondrial OS=Homo sapiens GN=ACO2 PE=4 SV=1	1.20068	NA	1.4911	1.84181	1.00965	4
tr|A6NFX8|A6NFX8_HUMAN	ADP-sugar pyrophosphatase OS=Homo sapiens GN=NUDT5 PE=2 SV=1	0.972372	1.03994	1.7545	1.34744	2.0318	5
tr|A7YIJ8|A7YIJ8_HUMAN	Radixin OS=Homo sapiens GN=RDX PE=2 SV=1	1.91765	NA	0.594652	0.724542	1.11391	4
tr|A8MUB1|A8MUB1_HUMAN	Tubulin alpha-4A chain OS=Homo sapiens GN=TUBA4A PE=2 SV=1	2.06562	NA	1.3644	1.66897	1.29617	4
tr|B0YIW6|B0YIW6_HUMAN	Archain 1, isoform CRA_a OS=Homo sapiens GN=ARCN1 PE=4 SV=1	1.74099	NA	1.06213	1.52912	1.25543	4
tr|B1AZV3|B1AZV3_HUMAN	Antigen peptide transporter 1 OS=Homo sapiens GN=TAP1 PE=2 SV=1	2.32458	2.02095	2.34232	0.885863	1.37543	5
tr|B4DGP8|B4DGP8_HUMAN	Calnexin OS=Homo sapiens GN=CANX PE=2 SV=1	2.79476	NA	1.28696	1.91617	1.50081	4
tr|B4DLN1|B4DLN1_HUMAN	Mitochondrial dicarboxylate carrier OS=Homo sapiens GN=SLC25A10 PE=2 SV=1	1.3173	0.653655	1.21209	1.93373	0.964125	5
tr|B4DP11|B4DP11_HUMAN	Prostaglandin E synthase 3 OS=Homo sapiens GN=PTGES3 PE=2 SV=1	2.19905	1.27286	1.41373	1.25151	1.30168	5
tr|B4DT77|B4DT77_HUMAN	Annexin OS=Homo sapiens GN=ANXA7 PE=2 SV=1	1.15782	1.31836	0.888507	1.06165	1.66951	5
tr|B4DU58|B4DU58_HUMAN	Macrophage-capping protein OS=Homo sapiens GN=CAPG PE=2 SV=1	0.322588	4.70791	2.69575	1.47547	6.82221	5
tr|B4DXJ1|B4DXJ1_HUMAN	Protein SEC13 homolog OS=Homo sapiens GN=SEC13 PE=2 SV=1	1.32741	1.34199	1.17939	1.51788	0.987964	5
tr|B4E2W0|B4E2W0_HUMAN	3-ketoacyl-CoA thiolase OS=Homo sapiens GN=HADHB PE=2 SV=1	0.857021	NA	1.06533	1.25918	0.677736	4
tr|B5MC59|B5MC59_HUMAN	Replication protein A 14 kDa subunit OS=Homo sapiens GN=RPA3 PE=4 SV=1	1.47353	NA	NA	6.24483	0.848459	3
tr|B7Z2R9|B7Z2R9_HUMAN	Lysosome-associated membrane glycoprotein 2 OS=Homo sapiens GN=LAMP2 PE=2 SV=1	1.16315	2.23625	NA	2.39788	NA	3
tr|B7Z6B8|B7Z6B8_HUMAN	2,4-dienoyl-CoA reductase, mitochondrial OS=Homo sapiens GN=DECR1 PE=2 SV=1	0.796449	NA	0.588938	0.56211	0.527632	4
tr|B7ZKJ8|B7ZKJ8_HUMAN	35 kDa inter-alpha-trypsin inhibitor heavy chain H4 OS=Homo sapiens GN=ITIH4 PE=2 SV=1	1.43495	NA	NA	1.90439	1.88778	3
tr|C9JA28|C9JA28_HUMAN	Translocon-associated protein subunit gamma OS=Homo sapiens GN=SSR3 PE=2 SV=1	NA	NA	1.16904	2.45177	1.80666	3
tr|D6RCD0|D6RCD0_HUMAN	Estradiol 17-beta-dehydrogenase 11 OS=Homo sapiens GN=HSD17B11 PE=2 SV=1	1.09699	0.734777	0.829741	0.635925	1.53966	5
tr|E5RI99|E5RI99_HUMAN	60S ribosomal protein L30 (Fragment) OS=Homo sapiens GN=RPL30 PE=2 SV=1	1.61276	0.674212	1.28623	1.07793	2.01785	5
tr|E7EMM4|E7EMM4_HUMAN	Acid ceramidase OS=Homo sapiens GN=ASAH1 PE=2 SV=1	0.714446	1.47489	0.918126	1.29096	1.33985	5
tr|E7EPT4|E7EPT4_HUMAN	NADH dehydrogenase [ubiquinone] flavoprotein 2, mitochondrial OS=Homo sapiens GN=NDUFV2 PE=2 SV=1	NA	1.13605	0.955564	0.747108	0.796114	4
tr|E7EQC1|E7EQC1_HUMAN	NADPH:adrenodoxin oxidoreductase, mitochondrial OS=Homo sapiens GN=FDXR PE=2 SV=1	0.65246	0.526858	NA	0.698955	0.999903	4
tr|E7EQV9|E7EQV9_HUMAN	Ribosomal protein L15 (Fragment) OS=Homo sapiens GN=RPL15 PE=2 SV=1	1.38476	1.1035	1.23014	1.34616	1.20168	5
tr|E7ER44|E7ER44_HUMAN	Kaliocin-1 OS=Homo sapiens GN=LTF PE=2 SV=1	4.50162	NA	0.105945	1.00885	0.237314	4
tr|E7EWE1|E7EWE1_HUMAN	Ubiquitin-like modifier-activating enzyme 5 OS=Homo sapiens GN=UBA5 PE=2 SV=1	1.29775	NA	1.89763	NA	1.66785	3
tr|E7EWS7|E7EWS7_HUMAN	Ubiquitin-conjugating enzyme E2 L3 OS=Homo sapiens GN=UBE2L3 PE=2 SV=1	1.56864	1.60064	NA	2.31003	NA	3
tr|E9PAL7|E9PAL7_HUMAN	Translocon-associated protein subunit alpha OS=Homo sapiens GN=SSR1 PE=2 SV=1	1.72272	1.37768	NA	0.801544	1.94164	4
tr|E9PAU8|E9PAU8_HUMAN	Liver carboxylesterase 1 OS=Homo sapiens GN=CES1 PE=2 SV=1	1.50434	0.452956	1.50128	NA	NA	3
tr|E9PBP6|E9PBP6_HUMAN	Microsomal triglyceride transfer protein large subunit OS=Homo sapiens GN=MTTP PE=2 SV=1	0.524706	NA	0.580129	0.362766	0.561687	4
tr|E9PCI9|E9PCI9_HUMAN	Farnesyl pyrophosphate synthase OS=Homo sapiens GN=FDPS PE=2 SV=1	NA	NA	3.14486	3.25176	4.24013	3
tr|E9PDF6|E9PDF6_HUMAN	Unconventional myosin-Ib OS=Homo sapiens GN=MYO1B PE=2 SV=1	1.04196	NA	0.738755	0.534721	0.783207	4
tr|E9PGN7|E9PGN7_HUMAN	Plasma protease C1 inhibitor OS=Homo sapiens GN=SERPING1 PE=2 SV=1	1.35928	1.07508	0.872018	1.27282	1.57628	5
tr|F2Z2V0|F2Z2V0_HUMAN	Copine-1 (Fragment) OS=Homo sapiens GN=CPNE1 PE=2 SV=1	1.31046	1.55488	NA	0.969455	1.48447	4
tr|F5GWF6|F5GWF6_HUMAN	T-complex protein 1 subunit beta OS=Homo sapiens GN=CCT2 PE=2 SV=2	1.70756	1.14772	1.55809	1.84973	NA	4
tr|F5H0L8|F5H0L8_HUMAN	SEC23-interacting protein OS=Homo sapiens GN=SEC23IP PE=2 SV=1	1.46491	1.55822	NA	NA	1.30984	3
tr|F5H324|F5H324_HUMAN	Arylsulfatase E OS=Homo sapiens GN=ARSE PE=2 SV=1	0.546211	0.24703	0.489049	0.580787	NA	4
tr|F5H4R6|F5H4R6_HUMAN	Nucleosome assembly protein 1-like 1 OS=Homo sapiens GN=NAP1L1 PE=2 SV=1	3.62614	1.99768	2.19344	NA	NA	3
tr|F5H4S0|F5H4S0_HUMAN	Cytochrome P450 3A5 OS=Homo sapiens GN=CYP3A5 PE=2 SV=1	0.460621	0.439073	1.94956	1.11726	1.12635	5
tr|F5H5D3|F5H5D3_HUMAN	Tubulin alpha-1C chain OS=Homo sapiens GN=TUBA1C PE=2 SV=1	2.05761	1.5627	1.30642	NA	1.44068	4
tr|F5H6D0|F5H6D0_HUMAN	Mannosyl-oligosaccharide glucosidase OS=Homo sapiens GN=MOGS PE=2 SV=1	1.22155	0.869659	1.32207	1.20887	0.921955	5
tr|F8VTY8|F8VTY8_HUMAN	Proliferation-associated protein 2G4 OS=Homo sapiens GN=PA2G4 PE=2 SV=1	1.63388	0.911831	1.33705	1.81045	2.5574	5
tr|F8W0P2|F8W0P2_HUMAN	HLA class II histocompatibility antigen, DR alpha chain OS=Homo sapiens GN=HLA-DRA PE=3 SV=1	0.721277	1.38072	0.573659	NA	NA	3
tr|F8W1A4|F8W1A4_HUMAN	Adenylate kinase 2, mitochondrial OS=Homo sapiens GN=AK2 PE=2 SV=1	1.11174	NA	1.22856	1.28491	0.674519	4
tr|F8W727|F8W727_HUMAN	60S ribosomal protein L32 OS=Homo sapiens GN=RPL32 PE=2 SV=1	2.0185	0.870054	5.60518	0.905542	1.40909	5
tr|G3V2B8|G3V2B8_HUMAN	C-1-tetrahydrofolate synthase, cytoplasmic OS=Homo sapiens GN=MTHFD1 PE=2 SV=1	NA	NA	0.533157	0.574659	0.290198	3
tr|G3V4P8|G3V4P8_HUMAN	Glia maturation factor beta (Fragment) OS=Homo sapiens GN=GMFB PE=2 SV=1	2.0421	1.68952	NA	2.014	NA	3
tr|G3V5I3|G3V5I3_HUMAN	Alpha-1-antichymotrypsin OS=Homo sapiens GN=SERPINA3 PE=3 SV=1	0.54985	0.509739	3.10298	1.85781	4.85419	5
tr|G3XAM2|G3XAM2_HUMAN	Complement factor I light chain OS=Homo sapiens GN=CFI PE=3 SV=1	1.39659	1.42149	0.487127	0.456304	0.621315	5
tr|G5E9S1|G5E9S1_HUMAN	Eukaryotic translation initiation factor 4 gamma 1 OS=Homo sapiens GN=EIF4G1 PE=4 SV=1	1.68909	NA	1.72217	1.58943	1.19726	4
tr|H0UI06|H0UI06_HUMAN	Cytochrome c oxidase subunit 7A2, mitochondrial OS=Homo sapiens GN=COX7A2 PE=4 SV=1	0.804541	NA	0.929096	0.824175	0.678937	4
tr|H0Y3P2|H0Y3P2_HUMAN	Eukaryotic translation initiation factor 4 gamma 2 OS=Homo sapiens GN=EIF4G2 PE=2 SV=1	2.03529	1.85963	NA	NA	1.39214	3
tr|H0YDL9|H0YDL9_HUMAN	CD81 antigen (Fragment) OS=Homo sapiens GN=CD81 PE=4 SV=1	0.444343	NA	NA	0.745967	0.75192	3
tr|H0YI09|H0YI09_HUMAN	Methyltransferase-like protein 7A (Fragment) OS=Homo sapiens GN=METTL7A PE=4 SV=1	0.50015	0.498973	1.12798	0.630873	0.829273	5
tr|H0YMZ1|H0YMZ1_HUMAN	Proteasome subunit alpha type (Fragment) OS=Homo sapiens GN=PSMA4 PE=2 SV=1	1.40356	1.05134	NA	1.40388	1.24269	4
tr|H0YNJ6|H0YNJ6_HUMAN	GMP reductase OS=Homo sapiens GN=GMPR2 PE=3 SV=1	NA	0.371321	NA	1.11067	0.731103	3
tr|H7C2I1|H7C2I1_HUMAN	Protein arginine N-methyltransferase 1 OS=Homo sapiens GN=PRMT1 PE=4 SV=1	1.83103	2.24259	1.02585	NA	2.57348	4
tr|I3L0N3|I3L0N3_HUMAN	Vesicle-fusing ATPase OS=Homo sapiens GN=NSF PE=2 SV=1	1.30322	1.77345	3.61746	2.18111	1.19467	5
tr|J3KN06|J3KN06_HUMAN	Selenocysteine lyase OS=Homo sapiens GN=SCLY PE=4 SV=1	1.06355	0.617048	1.50992	1.37051	0.425885	5
tr|J3KND9|J3KND9_HUMAN	Electron transfer flavoprotein-ubiquinone oxidoreductase, mitochondrial OS=Homo sapiens GN=ETFDH PE=4 SV=1	NA	0.433837	0.425557	0.523714	NA	3
tr|J3KNU8|J3KNU8_HUMAN	Methylmalonate-semialdehyde dehydrogenase [acylating], mitochondrial OS=Homo sapiens GN=ALDH6A1 PE=3 SV=1	0.542463	0.498391	NA	NA	0.378267	3
tr|J3KP72|J3KP72_HUMAN	Protein-L-isoaspartate O-methyltransferase OS=Homo sapiens GN=PCMT1 PE=3 SV=1	0.860564	1.1681	0.980367	1.69795	0.873685	5
tr|J3KPM7|J3KPM7_HUMAN	NADH dehydrogenase [ubiquinone] iron-sulfur protein 2, mitochondrial OS=Homo sapiens GN=NDUFS2 PE=3 SV=1	1.31328	1.56855	1.03327	0.82105	0.659161	5
tr|J3KPV7|J3KPV7_HUMAN	Sulfurtransferase OS=Homo sapiens GN=MPST PE=4 SV=1	0.610354	0.645737	0.828667	0.853854	0.943235	5
tr|J3KQ73|J3KQ73_HUMAN	Peptidyl-prolyl cis-trans isomerase FKBP8 OS=Homo sapiens GN=FKBP8 PE=4 SV=1	1.6178	0.903953	2.68965	1.73522	1.05653	5
tr|J3KQL8|J3KQL8_HUMAN	Apolipoprotein L2 OS=Homo sapiens GN=APOL2 PE=4 SV=1	2.18763	1.31361	0.835592	0.760664	0.661106	5
tr|J3KR44|J3KR44_HUMAN	Ubiquitin thioesterase OTUB1 OS=Homo sapiens GN=OTUB1 PE=4 SV=1	1.6987	5.92146	1.34202	1.97759	1.22779	5
tr|J3KR58|J3KR58_HUMAN	Selenide, water dikinase 2 OS=Homo sapiens GN=SEPHS2 PE=4 SV=1	0.736201	0.59531	1.36383	0.997827	0.833732	5
tr|J3KTA4|J3KTA4_HUMAN	Probable ATP-dependent RNA helicase DDX5 OS=Homo sapiens GN=DDX5 PE=3 SV=1	2.08016	2.11949	1.08244	NA	1.27205	4
tr|J3QL05|J3QL05_HUMAN	Serine/arginine-rich-splicing factor 2 (Fragment) OS=Homo sapiens GN=SRSF2 PE=4 SV=1	1.74375	NA	NA	2.16282	1.6422	3
tr|J3QT77|J3QT77_HUMAN	Serum paraoxonase/arylesterase 2 OS=Homo sapiens GN=PON2 PE=4 SV=1	NA	NA	1.5948	1.28667	1.49657	3
tr|J3QW43|J3QW43_HUMAN	Mannose-P-dolichol utilization defect 1 protein OS=Homo sapiens GN=MPDU1 PE=4 SV=1	0.771255	0.643351	4.45868	0.438891	0.526832	5
tr|K7EKL3|K7EKL3_HUMAN	Paragranulin (Fragment) OS=Homo sapiens GN=GRN PE=4 SV=1	2.31621	1.86574	NA	1.4575	NA	3
tr|K7ELC2|K7ELC2_HUMAN	40S ribosomal protein S15 OS=Homo sapiens GN=RPS15 PE=3 SV=1	1.93347	0.935086	2.67147	1.63963	1.86156	5
tr|M0QZS6|M0QZS6_HUMAN	SUMO-activating enzyme subunit 1 OS=Homo sapiens GN=SAE1 PE=4 SV=1	1.76918	NA	2.36367	1.93647	2.15388	4
tr|Q5JR08|Q5JR08_HUMAN	Rho-related GTP-binding protein RhoC (Fragment) OS=Homo sapiens GN=RHOC PE=4 SV=1	1.40504	1.29702	1.30095	NA	NA	3
tr|Q5JWU6|Q5JWU6_HUMAN	Tumor protein D52-like 2, isoform CRA_e OS=Homo sapiens GN=TPD52L2 PE=4 SV=1	1.64277	2.00646	1.9844	NA	1.22519	4
tr|Q5LJA9|Q5LJA9_HUMAN	Ubiquitin carboxyl-terminal hydrolase isozyme L5 (Fragment) OS=Homo sapiens GN=UCHL5 PE=4 SV=1	1.78518	1.20685	NA	1.30971	NA	3
tr|Q5T4U5|Q5T4U5_HUMAN	Acyl-Coenzyme A dehydrogenase, C-4 to C-12 straight chain, isoform CRA_a OS=Homo sapiens GN=ACADM PE=3 SV=1	0.555055	0.500735	0.920426	0.900155	0.321272	5
tr|Q6ZN40|Q6ZN40_HUMAN	Tropomyosin 1 (Alpha), isoform CRA_f OS=Homo sapiens GN=TPM1 PE=2 SV=1	1.76818	2.26747	1.17975	NA	1.56112	4
tr|Q9BUB1|Q9BUB1_HUMAN	PRKAR2A protein OS=Homo sapiens GN=PRKAR2A PE=2 SV=1	1.23846	0.926104	1.28349	1.32789	1.06452	5
sp|A0AVT1|UBA6_HUMAN	Ubiquitin-like modifier-activating enzyme 6 OS=Homo sapiens GN=UBA6 PE=1 SV=1	0.929866	1.24067	0.960102	1.22835	1.26552	5
sp|A0MZ66|SHOT1_HUMAN	Shootin-1 OS=Homo sapiens GN=KIAA1598 PE=1 SV=4	3.00723	NA	0.552	1.03333	1.40092	4
sp|A1L0T0|ILVBL_HUMAN	Acetolactate synthase-like protein OS=Homo sapiens GN=ILVBL PE=1 SV=2	NA	NA	0.576526	0.690023	0.819297	3
sp|O00151|PDLI1_HUMAN	PDZ and LIM domain protein 1 OS=Homo sapiens GN=PDLIM1 PE=1 SV=4	1.00115	1.41592	1.12347	1.19118	2.57922	5
sp|O00231|PSD11_HUMAN	26S proteasome non-ATPase regulatory subunit 11 OS=Homo sapiens GN=PSMD11 PE=1 SV=3	1.581	0.968771	1.11813	1.4226	1.09062	5
sp|O00232|PSD12_HUMAN	26S proteasome non-ATPase regulatory subunit 12 OS=Homo sapiens GN=PSMD12 PE=1 SV=3	1.70957	1.53366	NA	NA	1.48677	3
sp|O00468-6|AGRIN_HUMAN	Isoform 6 of Agrin OS=Homo sapiens GN=AGRN	NA	3.2589	NA	1.64007	2.13305	3
sp|O00625|PIR_HUMAN	Pirin OS=Homo sapiens GN=PIR PE=1 SV=1	5.04071	0.781517	2.34467	0.905164	NA	4
sp|O14561|ACPM_HUMAN	Acyl carrier protein, mitochondrial OS=Homo sapiens GN=NDUFAB1 PE=1 SV=3	0.912287	0.823113	1.00845	1.17408	0.71654	5
sp|O14617|AP3D1_HUMAN	AP-3 complex subunit delta-1 OS=Homo sapiens GN=AP3D1 PE=1 SV=1	1.44769	NA	NA	1.95472	1.29586	3
sp|O14735|CDIPT_HUMAN	CDP-diacylglycerol--inositol 3-phosphatidyltransferase OS=Homo sapiens GN=CDIPT PE=1 SV=1	1.52875	1.22475	NA	NA	NA	2
sp|O14818|PSA7_HUMAN	Proteasome subunit alpha type-7 OS=Homo sapiens GN=PSMA7 PE=1 SV=1	1.50656	0.934064	1.24535	1.1088	1.16008	5
sp|O14841|OPLA_HUMAN	5-oxoprolinase OS=Homo sapiens GN=OPLAH PE=1 SV=3	0.847811	1.05015	0.849477	0.562953	1.41857	5
sp|O15254|ACOX3_HUMAN	Peroxisomal acyl-coenzyme A oxidase 3 OS=Homo sapiens GN=ACOX3 PE=1 SV=2	1.41915	1.24942	1.49913	1.60998	3.54545	5
sp|O15400|STX7_HUMAN	Syntaxin-7 OS=Homo sapiens GN=STX7 PE=1 SV=4	2.99849	2.28281	NA	1.08906	1.31732	4
sp|O15438|MRP3_HUMAN	Canalicular multispecific organic anion transporter 2 OS=Homo sapiens GN=ABCC3 PE=1 SV=3	3.18133	1.60026	NA	1.26931	0.126301	4
sp|O43242|PSMD3_HUMAN	26S proteasome non-ATPase regulatory subunit 3 OS=Homo sapiens GN=PSMD3 PE=1 SV=2	1.7757	1.18887	1.13345	1.53373	1.46847	5
sp|O43396|TXNL1_HUMAN	Thioredoxin-like protein 1 OS=Homo sapiens GN=TXNL1 PE=1 SV=3	4.38732	1.25446	1.30731	1.16107	1.8542	5
sp|O43464|HTRA2_HUMAN	Serine protease HTRA2, mitochondrial OS=Homo sapiens GN=HTRA2 PE=1 SV=2	1.82556	NA	NA	1.62076	NA	2
sp|O43583|DENR_HUMAN	Density-regulated protein OS=Homo sapiens GN=DENR PE=1 SV=2	1.71892	1.64418	1.60781	1.44632	1.8029	5
sp|O43681|ASNA_HUMAN	ATPase ASNA1 OS=Homo sapiens GN=ASNA1 PE=1 SV=2	1.74084	1.43252	1.10326	1.09047	NA	4
sp|O43684|BUB3_HUMAN	Mitotic checkpoint protein BUB3 OS=Homo sapiens GN=BUB3 PE=1 SV=1	2.36528	1.38072	NA	NA	NA	2
sp|O43772|MCAT_HUMAN	Mitochondrial carnitine/acylcarnitine carrier protein OS=Homo sapiens GN=SLC25A20 PE=1 SV=1	0.368189	0.698019	1.0522	0.849534	0.553676	5
sp|O43852|CALU_HUMAN	Calumenin OS=Homo sapiens GN=CALU PE=1 SV=2	1.37836	1.09325	2.38364	1.69219	1.36077	5
sp|O60220|TIM8A_HUMAN	Mitochondrial import inner membrane translocase subunit Tim8 A OS=Homo sapiens GN=TIMM8A PE=1 SV=1	0.677646	0.66976	1.23455	1.00889	0.529482	5
sp|O60664-3|PLIN3_HUMAN	Isoform 3 of Perilipin-3 OS=Homo sapiens GN=PLIN3	1.85114	NA	1.08296	1.67902	NA	3
sp|O60749|SNX2_HUMAN	Sorting nexin-2 OS=Homo sapiens GN=SNX2 PE=1 SV=2	1.26328	0.709118	0.977766	0.886892	NA	4
sp|O60784|TOM1_HUMAN	Target of Myb protein 1 OS=Homo sapiens GN=TOM1 PE=1 SV=2	1.44277	1.70079	1.23496	1.73618	1.13433	5
sp|O75223|GGCT_HUMAN	Gamma-glutamylcyclotransferase OS=Homo sapiens GN=GGCT PE=1 SV=1	NA	1.11094	1.86884	4.43354	1.4078	4
sp|O75348|VATG1_HUMAN	V-type proton ATPase subunit G 1 OS=Homo sapiens GN=ATP6V1G1 PE=1 SV=3	1.96479	1.38062	NA	0.937168	0.938839	4
sp|O75489|NDUS3_HUMAN	NADH dehydrogenase [ubiquinone] iron-sulfur protein 3, mitochondrial OS=Homo sapiens GN=NDUFS3 PE=1 SV=1	0.998873	1.30931	0.897972	1.24949	0.97245	5
sp|O75494|SRS10_HUMAN	Serine/arginine-rich splicing factor 10 OS=Homo sapiens GN=SRSF10 PE=1 SV=1	NA	1.80258	NA	1.66861	1.03324	3
sp|O75521|ECI2_HUMAN	Enoyl-CoA delta isomerase 2, mitochondrial OS=Homo sapiens GN=ECI2 PE=1 SV=4	0.838186	0.641773	1.00639	0.87932	1.37867	5
sp|O75531|BAF_HUMAN	Barrier-to-autointegration factor OS=Homo sapiens GN=BANF1 PE=1 SV=1	NA	2.52726	NA	0.761857	3.05578	3
sp|O75533|SF3B1_HUMAN	Splicing factor 3B subunit 1 OS=Homo sapiens GN=SF3B1 PE=1 SV=3	2.19282	1.83825	1.07605	2.28725	1.28605	5
sp|O75608|LYPA1_HUMAN	Acyl-protein thioesterase 1 OS=Homo sapiens GN=LYPLA1 PE=1 SV=1	1.00018	0.893583	1.66844	0.568086	1.50355	5
sp|O75629|CREG1_HUMAN	Protein CREG1 OS=Homo sapiens GN=CREG1 PE=1 SV=1	NA	0.742091	NA	NA	0.513111	2
sp|O75663|TIPRL_HUMAN	TIP41-like protein OS=Homo sapiens GN=TIPRL PE=1 SV=2	NA	0.974454	NA	6.69105	1.93199	3
sp|O75884|RBBP9_HUMAN	Putative hydrolase RBBP9 OS=Homo sapiens GN=RBBP9 PE=1 SV=2	NA	1.37529	1.16237	NA	1.97555	3
sp|O75923-15|DYSF_HUMAN	Isoform 15 of Dysferlin OS=Homo sapiens GN=DYSF	1.59597	1.76042	0.8385	1.1823	NA	4
sp|O75955|FLOT1_HUMAN	Flotillin-1 OS=Homo sapiens GN=FLOT1 PE=1 SV=3	1.20656	1.38819	NA	NA	1.30898	3
sp|O76003|GLRX3_HUMAN	Glutaredoxin-3 OS=Homo sapiens GN=GLRX3 PE=1 SV=2	2.77354	1.84101	NA	1.34611	1.13691	4
sp|O94925|GLSK_HUMAN	Glutaminase kidney isoform, mitochondrial OS=Homo sapiens GN=GLS PE=1 SV=1	3.77727	3.10357	NA	4.57819	NA	3
sp|O94973|AP2A2_HUMAN	AP-2 complex subunit alpha-2 OS=Homo sapiens GN=AP2A2 PE=1 SV=2	NA	1.09702	0.789676	1.12982	0.730797	4
sp|O95167|NDUA3_HUMAN	NADH dehydrogenase [ubiquinone] 1 alpha subcomplex subunit 3 OS=Homo sapiens GN=NDUFA3 PE=1 SV=1	NA	2.82787	0.574272	NA	0.340981	3
sp|O95255|MRP6_HUMAN	Multidrug resistance-associated protein 6 OS=Homo sapiens GN=ABCC6 PE=1 SV=2	0.801825	0.438309	0.750608	0.594332	0.662924	5
sp|O95292|VAPB_HUMAN	Vesicle-associated membrane protein-associated protein B/C OS=Homo sapiens GN=VAPB PE=1 SV=3	1.86017	0.974044	2.12019	1.44366	1.28904	5
sp|O95336|6PGL_HUMAN	6-phosphogluconolactonase OS=Homo sapiens GN=PGLS PE=1 SV=2	0.950122	1.28153	1.06005	1.14613	0.93039	5
sp|O95486|SC24A_HUMAN	Protein transport protein Sec24A OS=Homo sapiens GN=SEC24A PE=1 SV=2	1.64399	0.973319	1.3287	3.11483	0.798964	5
sp|O95497|VNN1_HUMAN	Pantetheinase OS=Homo sapiens GN=VNN1 PE=1 SV=2	1.90342	NA	1.57038	1.64773	3.05084	4
sp|O95782|AP2A1_HUMAN	AP-2 complex subunit alpha-1 OS=Homo sapiens GN=AP2A1 PE=1 SV=3	1.70893	NA	2.57881	0.991069	1.08651	4
sp|O95831-3|AIFM1_HUMAN	Isoform 3 of Apoptosis-inducing factor 1, mitochondrial OS=Homo sapiens GN=AIFM1	0.667371	0.637583	0.834872	NA	NA	3
sp|O95831|AIFM1_HUMAN	Apoptosis-inducing factor 1, mitochondrial OS=Homo sapiens GN=AIFM1 PE=1 SV=1	NA	NA	NA	0.808518	0.512507	2
sp|O95865|DDAH2_HUMAN	N(G),N(G)-dimethylarginine dimethylaminohydrolase 2 OS=Homo sapiens GN=DDAH2 PE=1 SV=1	0.869865	1.59115	NA	1.44096	2.13181	4
sp|O96005|CLPT1_HUMAN	Cleft lip and palate transmembrane protein 1 OS=Homo sapiens GN=CLPTM1 PE=1 SV=1	1.38977	1.21916	1.53698	1.42395	NA	4
sp|O96011|PX11B_HUMAN	Peroxisomal membrane protein 11B OS=Homo sapiens GN=PEX11B PE=1 SV=1	1.96291	0.332225	1.51481	1.66762	NA	4
sp|P00387-3|NB5R3_HUMAN	Isoform 3 of NADH-cytochrome b5 reductase 3 OS=Homo sapiens GN=CYB5R3	1.25125	1.02309	NA	NA	2.65182	3
sp|P00558|PGK1_HUMAN	Phosphoglycerate kinase 1 OS=Homo sapiens GN=PGK1 PE=1 SV=3	NA	1.53291	1.16681	1.29984	1.2892	4
sp|P00734|THRB_HUMAN	Prothrombin OS=Homo sapiens GN=F2 PE=1 SV=2	2.19895	1.10153	1.18073	3.10562	1.83399	5
sp|P00738|HPT_HUMAN	Haptoglobin OS=Homo sapiens GN=HP PE=1 SV=1	NA	NA	0.762006	1.45471	0.90526	3
sp|P01031|CO5_HUMAN	Complement C5 OS=Homo sapiens GN=C5 PE=1 SV=4	1.48519	1.37105	1.28586	1.32159	2.91775	5
sp|P01602|KV110_HUMAN	Ig kappa chain V-I region HK102 (Fragment) OS=Homo sapiens GN=IGKV1-5 PE=4 SV=1	1.1411	1.07179	NA	NA	1.3453	3
sp|P01701|LV103_HUMAN	Ig lambda chain V-I region NEW OS=Homo sapiens PE=1 SV=1	NA	1.43491	0.558407	NA	NA	2
sp|P01703|LV105_HUMAN	Ig lambda chain V-I region NEWM OS=Homo sapiens PE=1 SV=1	NA	1.6531	0.532776	NA	1.81288	3
sp|P01857|IGHG1_HUMAN	Ig gamma-1 chain C region OS=Homo sapiens GN=IGHG1 PE=1 SV=1	1.17758	1.14639	0.660217	1.17074	1.41972	5
sp|P01860|IGHG3_HUMAN	Ig gamma-3 chain C region OS=Homo sapiens GN=IGHG3 PE=1 SV=2	1.24578	1.11055	NA	1.18387	1.95367	4
sp|P01889|1B07_HUMAN	HLA class I histocompatibility antigen, B-7 alpha chain OS=Homo sapiens GN=HLA-B PE=1 SV=3	1.38641	1.66139	NA	NA	NA	2
sp|P02461|CO3A1_HUMAN	Collagen alpha-1(III) chain OS=Homo sapiens GN=COL3A1 PE=1 SV=4	NA	NA	NA	0.258633	0.651618	2
sp|P02533|K1C14_HUMAN	Keratin, type I cytoskeletal 14 OS=Homo sapiens GN=KRT14 PE=1 SV=4	0.268949	0.613361	NA	NA	NA	2
sp|P02549|SPTA1_HUMAN	Spectrin alpha chain, erythrocytic 1 OS=Homo sapiens GN=SPTA1 PE=1 SV=5	NA	NA	0.528732	NA	0.310257	2
sp|P02675|FIBB_HUMAN	Fibrinogen beta chain OS=Homo sapiens GN=FGB PE=1 SV=2	1.2433	0.938326	0.59543	1.14974	1.48134	5
sp|P02747|C1QC_HUMAN	Complement C1q subcomponent subunit C OS=Homo sapiens GN=C1QC PE=1 SV=3	NA	1.73353	0.498963	0.810996	1.22934	4
sp|P02751|FINC_HUMAN	Fibronectin OS=Homo sapiens GN=FN1 PE=1 SV=4	5.65929	4.22361	NA	NA	3.67524	3
sp|P04083|ANXA1_HUMAN	Annexin A1 OS=Homo sapiens GN=ANXA1 PE=1 SV=2	2.0365	2.27041	0.289246	0.933383	1.23021	5
sp|P04196|HRG_HUMAN	Histidine-rich glycoprotein OS=Homo sapiens GN=HRG PE=1 SV=1	1.06017	1.33851	1.04484	1.26354	1.61468	5
sp|P04207|KV308_HUMAN	Ig kappa chain V-III region CLL OS=Homo sapiens PE=1 SV=2	1.26629	NA	0.847766	1.25681	NA	3
sp|P04217|A1BG_HUMAN	Alpha-1B-glycoprotein OS=Homo sapiens GN=A1BG PE=1 SV=4	1.10671	0.816516	0.950841	1.68817	1.76738	5
sp|P04632|CPNS1_HUMAN	Calpain small subunit 1 OS=Homo sapiens GN=CAPNS1 PE=1 SV=1	1.41171	1.33944	1.11962	1.39006	1.401	5
sp|P04839|CY24B_HUMAN	Cytochrome b-245 heavy chain OS=Homo sapiens GN=CYBB PE=1 SV=2	0.983704	1.6018	NA	0.33097	NA	3
sp|P04843|RPN1_HUMAN	Dolichyl-diphosphooligosaccharide--protein glycosyltransferase subunit 1 OS=Homo sapiens GN=RPN1 PE=1 SV=1	1.16582	0.970279	1.41672	1.16164	0.953495	5
sp|P04899|GNAI2_HUMAN	Guanine nucleotide-binding protein G(i) subunit alpha-2 OS=Homo sapiens GN=GNAI2 PE=1 SV=3	1.14012	1.24591	0.738655	0.92894	0.968232	5
sp|P05164-3|PERM_HUMAN	Isoform H7 of Myeloperoxidase OS=Homo sapiens GN=MPO	3.61681	NA	0.0921835	0.868176	NA	3
sp|P05165|PCCA_HUMAN	Propionyl-CoA carboxylase alpha chain, mitochondrial OS=Homo sapiens GN=PCCA PE=1 SV=4	0.480286	NA	1.29642	1.02981	0.764506	4
sp|P05362|ICAM1_HUMAN	Intercellular adhesion molecule 1 OS=Homo sapiens GN=ICAM1 PE=1 SV=2	3.94444	1.6676	1.23939	1.48532	0.922538	5
sp|P05452|TETN_HUMAN	Tetranectin OS=Homo sapiens GN=CLEC3B PE=1 SV=3	NA	NA	NA	1.24161	1.84139	2
sp|P05556|ITB1_HUMAN	Integrin beta-1 OS=Homo sapiens GN=ITGB1 PE=1 SV=2	1.05516	NA	0.620589	0.967056	1.90414	4
sp|P06314|KV404_HUMAN	Ig kappa chain V-IV region B17 OS=Homo sapiens PE=2 SV=1	1.37645	1.10989	NA	2.20114	NA	3
sp|P06316|LV107_HUMAN	Ig lambda chain V-I region BL2 OS=Homo sapiens PE=2 SV=1	NA	NA	NA	1.41867	1.68933	2
sp|P06396|GELS_HUMAN	Gelsolin OS=Homo sapiens GN=GSN PE=1 SV=1	NA	NA	0.52193	0.913174	1.81098	3
sp|P07108|ACBP_HUMAN	Acyl-CoA-binding protein OS=Homo sapiens GN=DBI PE=1 SV=2	0.560427	0.565509	NA	0.939856	1.01607	4
sp|P07305|H10_HUMAN	Histone H1.0 OS=Homo sapiens GN=H1F0 PE=1 SV=3	NA	0.367859	4.69926	NA	NA	2
sp|P07357|CO8A_HUMAN	Complement component C8 alpha chain OS=Homo sapiens GN=C8A PE=1 SV=2	NA	1.07782	0.475686	0.762169	0.602253	4
sp|P07360|CO8G_HUMAN	Complement component C8 gamma chain OS=Homo sapiens GN=C8G PE=1 SV=3	1.39828	1.1431	0.850671	NA	NA	3
sp|P07585|PGS2_HUMAN	Decorin OS=Homo sapiens GN=DCN PE=1 SV=1	NA	1.75654	0.241215	0.274672	0.960281	4
sp|P07711|CATL1_HUMAN	Cathepsin L1 OS=Homo sapiens GN=CTSL1 PE=1 SV=2	NA	1.61856	NA	0.875803	0.68146	3
sp|P07738|PMGE_HUMAN	Bisphosphoglycerate mutase OS=Homo sapiens GN=BPGM PE=1 SV=2	NA	1.20704	0.191538	2.05386	0.415689	4
sp|P07741|APT_HUMAN	Adenine phosphoribosyltransferase OS=Homo sapiens GN=APRT PE=1 SV=2	0.895562	1.01731	1.18909	0.883541	0.85756	5
sp|P07900-2|HS90A_HUMAN	Isoform 2 of Heat shock protein HSP 90-alpha OS=Homo sapiens GN=HSP90AA1	2.18586	NA	1.70466	NA	NA	2
sp|P07951-3|TPM2_HUMAN	Isoform 3 of Tropomyosin beta chain OS=Homo sapiens GN=TPM2	1.32459	2.30778	NA	NA	NA	2
sp|P08263|GSTA1_HUMAN	Glutathione S-transferase A1 OS=Homo sapiens GN=GSTA1 PE=1 SV=3	0.750171	0.659582	0.798739	0.571233	0.63434	5
sp|P08319-2|ADH4_HUMAN	Isoform 2 of Alcohol dehydrogenase 4 OS=Homo sapiens GN=ADH4	NA	0.367856	0.169113	0.124172	NA	3
sp|P08319|ADH4_HUMAN	Alcohol dehydrogenase 4 OS=Homo sapiens GN=ADH4 PE=1 SV=5	0.0981106	NA	NA	NA	0.198652	2
sp|P08572|CO4A2_HUMAN	Collagen alpha-2(IV) chain OS=Homo sapiens GN=COL4A2 PE=1 SV=4	NA	NA	0.966476	0.801018	1.56486	3
sp|P08727|K1C19_HUMAN	Keratin, type I cytoskeletal 19 OS=Homo sapiens GN=KRT19 PE=1 SV=4	0.682616	1.88181	0.830153	0.999825	0.882377	5
sp|P08754|GNAI3_HUMAN	Guanine nucleotide-binding protein G(k) subunit alpha OS=Homo sapiens GN=GNAI3 PE=1 SV=3	1.33565	1.33907	NA	NA	1.00833	3
sp|P08779|K1C16_HUMAN	Keratin, type I cytoskeletal 16 OS=Homo sapiens GN=KRT16 PE=1 SV=4	0.216311	0.431957	NA	NA	NA	2
sp|P09488|GSTM1_HUMAN	Glutathione S-transferase Mu 1 OS=Homo sapiens GN=GSTM1 PE=1 SV=3	0.203499	0.53904	NA	NA	NA	2
sp|P09936|UCHL1_HUMAN	Ubiquitin carboxyl-terminal hydrolase isozyme L1 OS=Homo sapiens GN=UCHL1 PE=1 SV=2	6.02794	1.39787	NA	NA	NA	2
sp|P09960|LKHA4_HUMAN	Leukotriene A-4 hydrolase OS=Homo sapiens GN=LTA4H PE=1 SV=2	0.960517	1.24467	0.721868	0.927448	0.986801	5
sp|P0CG06|LAC3_HUMAN	Ig lambda-3 chain C regions OS=Homo sapiens GN=IGLC3 PE=1 SV=1	1.52173	0.871935	NA	NA	NA	2
sp|P10155|RO60_HUMAN	60 kDa SS-A/Ro ribonucleoprotein OS=Homo sapiens GN=TROVE2 PE=1 SV=2	1.65521	1.67838	NA	2.11226	1.83703	4
sp|P10515|ODP2_HUMAN	Dihydrolipoyllysine-residue acetyltransferase component of pyruvate dehydrogenase complex, mitochondrial OS=Homo sapiens GN=DLAT PE=1 SV=3	1.14944	0.960234	1.06732	1.26253	1.2042	5
sp|P10619|PPGB_HUMAN	Lysosomal protective protein OS=Homo sapiens GN=CTSA PE=1 SV=2	1.44982	3.49975	0.969229	0.587592	1.88674	5
sp|P10635|CP2D6_HUMAN	Cytochrome P450 2D6 OS=Homo sapiens GN=CYP2D6 PE=1 SV=2	NA	0.361557	NA	NA	0.520998	2
sp|P10644|KAP0_HUMAN	cAMP-dependent protein kinase type I-alpha regulatory subunit OS=Homo sapiens GN=PRKAR1A PE=1 SV=1	1.56605	0.941707	1.05833	1.74635	1.1209	5
sp|P10768|ESTD_HUMAN	S-formylglutathione hydrolase OS=Homo sapiens GN=ESD PE=1 SV=2	0.629926	0.694664	0.829672	0.876113	1.03211	5
sp|P10809|CH60_HUMAN	60 kDa heat shock protein, mitochondrial OS=Homo sapiens GN=HSPD1 PE=1 SV=2	1.26733	0.788181	1.13956	1.05066	1.06698	5
sp|P11021|GRP78_HUMAN	78 kDa glucose-regulated protein OS=Homo sapiens GN=HSPA5 PE=1 SV=2	1.77587	0.891175	1.51991	1.31641	1.3587	5
sp|P11142|HSP7C_HUMAN	Heat shock cognate 71 kDa protein OS=Homo sapiens GN=HSPA8 PE=1 SV=1	1.88018	0.830025	1.43228	1.34273	1.80665	5
sp|P11168|GTR2_HUMAN	Solute carrier family 2, facilitated glucose transporter member 2 OS=Homo sapiens GN=SLC2A2 PE=1 SV=1	NA	NA	1.11712	0.69861	0.361864	3
sp|P11171|41_HUMAN	Protein 4.1 OS=Homo sapiens GN=EPB41 PE=1 SV=4	1.80856	NA	NA	1.7215	NA	2
sp|P11177-2|ODPB_HUMAN	Isoform 2 of Pyruvate dehydrogenase E1 component subunit beta, mitochondrial OS=Homo sapiens GN=PDHB	NA	NA	1.81443	1.64623	NA	2
sp|P11177|ODPB_HUMAN	Pyruvate dehydrogenase E1 component subunit beta, mitochondrial OS=Homo sapiens GN=PDHB PE=1 SV=3	1.70664	0.867512	NA	NA	1.53039	3
sp|P11215|ITAM_HUMAN	Integrin alpha-M OS=Homo sapiens GN=ITGAM PE=1 SV=2	4.40916	2.71286	NA	NA	NA	2
sp|P11216|PYGB_HUMAN	Glycogen phosphorylase, brain form OS=Homo sapiens GN=PYGB PE=1 SV=5	0.567329	0.861567	1.15811	1.38966	0.435767	5
sp|P11940|PABP1_HUMAN	Polyadenylate-binding protein 1 OS=Homo sapiens GN=PABPC1 PE=1 SV=2	NA	1.2828	1.85624	1.63111	2.0044	4
sp|P12111-2|CO6A3_HUMAN	Isoform 2 of Collagen alpha-3(VI) chain OS=Homo sapiens GN=COL6A3	NA	2.63183	0.512458	0.442322	1.20717	4
sp|P12235|ADT1_HUMAN	ADP/ATP translocase 1 OS=Homo sapiens GN=SLC25A4 PE=1 SV=4	0.975992	1.24463	1.2898	1.62132	1.06248	5
sp|P12429|ANXA3_HUMAN	Annexin A3 OS=Homo sapiens GN=ANXA3 PE=1 SV=3	3.93796	6.35821	NA	NA	NA	2
sp|P12694|ODBA_HUMAN	2-oxoisovalerate dehydrogenase subunit alpha, mitochondrial OS=Homo sapiens GN=BCKDHA PE=1 SV=2	NA	0.474002	0.752832	NA	NA	2
sp|P12814|ACTN1_HUMAN	Alpha-actinin-1 OS=Homo sapiens GN=ACTN1 PE=1 SV=2	1.14654	1.67478	1.00959	1.0625	1.47303	5
sp|P12955|PEPD_HUMAN	Xaa-Pro dipeptidase OS=Homo sapiens GN=PEPD PE=1 SV=3	0.855002	1.71272	2.08059	2.27021	1.02562	5
sp|P13284|GILT_HUMAN	Gamma-interferon-inducible lysosomal thiol reductase OS=Homo sapiens GN=IFI30 PE=1 SV=3	1.55356	2.34212	NA	0.988501	1.13394	4
sp|P13489|RINI_HUMAN	Ribonuclease inhibitor OS=Homo sapiens GN=RNH1 PE=1 SV=2	1.41011	1.31768	0.917714	1.20716	1.08504	5
sp|P13647|K2C5_HUMAN	Keratin, type II cytoskeletal 5 OS=Homo sapiens GN=KRT5 PE=1 SV=3	0.213051	0.4353	NA	NA	NA	2
sp|P13667|PDIA4_HUMAN	Protein disulfide-isomerase A4 OS=Homo sapiens GN=PDIA4 PE=1 SV=2	1.25431	0.753185	1.75752	1.07486	1.03948	5
sp|P13716|HEM2_HUMAN	Delta-aminolevulinic acid dehydratase OS=Homo sapiens GN=ALAD PE=1 SV=1	0.355151	0.541307	0.888085	0.92186	1.19054	5
sp|P13796|PLSL_HUMAN	Plastin-2 OS=Homo sapiens GN=LCP1 PE=1 SV=6	1.07095	1.69038	0.410361	0.89399	0.713988	5
sp|P14174|MIF_HUMAN	Macrophage migration inhibitory factor OS=Homo sapiens GN=MIF PE=1 SV=4	1.19036	1.47031	1.40284	0.97176	2.41825	5
sp|P14317|HCLS1_HUMAN	Hematopoietic lineage cell-specific protein OS=Homo sapiens GN=HCLS1 PE=1 SV=3	NA	NA	0.453595	1.3557	0.980742	3
sp|P14324|FPPS_HUMAN	Farnesyl pyrophosphate synthase OS=Homo sapiens GN=FDPS PE=1 SV=4	1.28791	0.739288	NA	NA	NA	2
sp|P14543|NID1_HUMAN	Nidogen-1 OS=Homo sapiens GN=NID1 PE=1 SV=3	NA	NA	1.3186	2.86641	3.25531	3
sp|P14927|QCR7_HUMAN	Cytochrome b-c1 complex subunit 7 OS=Homo sapiens GN=UQCRB PE=1 SV=2	1.19405	0.717323	0.996191	0.740888	0.682551	5
sp|P15121|ALDR_HUMAN	Aldose reductase OS=Homo sapiens GN=AKR1B1 PE=1 SV=3	8.81157	0.688615	NA	NA	0.486208	3
sp|P15153|RAC2_HUMAN	Ras-related C3 botulinum toxin substrate 2 OS=Homo sapiens GN=RAC2 PE=1 SV=1	NA	4.63622	0.559135	0.951443	NA	3
sp|P15311|EZRI_HUMAN	Ezrin OS=Homo sapiens GN=EZR PE=1 SV=4	1.46498	NA	0.591862	0.769527	1.08602	4
sp|P15374|UCHL3_HUMAN	Ubiquitin carboxyl-terminal hydrolase isozyme L3 OS=Homo sapiens GN=UCHL3 PE=1 SV=1	0.476329	0.768706	0.988775	1.04069	1.00082	5
sp|P16401|H15_HUMAN	Histone H1.5 OS=Homo sapiens GN=HIST1H1B PE=1 SV=3	4.89326	1.66064	NA	NA	1.72377	3
sp|P16403|H12_HUMAN	Histone H1.2 OS=Homo sapiens GN=HIST1H1C PE=1 SV=2	1.58176	2.28497	1.03742	NA	1.23434	4
sp|P17213|BPI_HUMAN	Bactericidal permeability-increasing protein OS=Homo sapiens GN=BPI PE=1 SV=4	4.5223	6.02582	NA	NA	NA	2
sp|P17655|CAN2_HUMAN	Calpain-2 catalytic subunit OS=Homo sapiens GN=CAPN2 PE=1 SV=6	0.995152	1.66745	0.918337	1.70179	2.95561	5
sp|P17735|ATTY_HUMAN	Tyrosine aminotransferase OS=Homo sapiens GN=TAT PE=1 SV=1	NA	0.575044	NA	0.385089	NA	2
sp|P17858|K6PL_HUMAN	6-phosphofructokinase, liver type OS=Homo sapiens GN=PFKL PE=1 SV=6	0.909648	1.03843	1.13624	1.03885	1.12748	5
sp|P18124|RL7_HUMAN	60S ribosomal protein L7 OS=Homo sapiens GN=RPL7 PE=1 SV=1	1.57659	0.974838	1.11932	1.24875	1.83047	5
sp|P18136|KV313_HUMAN	Ig kappa chain V-III region HIC OS=Homo sapiens PE=2 SV=2	1.12981	NA	0.623536	1.63568	1.54595	4
sp|P18669|PGAM1_HUMAN	Phosphoglycerate mutase 1 OS=Homo sapiens GN=PGAM1 PE=1 SV=2	0.936457	1.12685	0.669216	1.0165	0.986536	5
sp|P18859|ATP5J_HUMAN	ATP synthase-coupling factor 6, mitochondrial OS=Homo sapiens GN=ATP5J PE=1 SV=1	NA	0.900984	0.739928	1.00444	0.772562	4
sp|P19525|E2AK2_HUMAN	Interferon-induced, double-stranded RNA-activated protein kinase OS=Homo sapiens GN=EIF2AK2 PE=1 SV=2	1.65752	1.15184	NA	0.991688	1.70533	4
sp|P19652|A1AG2_HUMAN	Alpha-1-acid glycoprotein 2 OS=Homo sapiens GN=ORM2 PE=1 SV=2	1.02947	1.35897	0.738722	1.59423	1.2828	5
sp|P20132|SDHL_HUMAN	L-serine dehydratase/L-threonine deaminase OS=Homo sapiens GN=SDS PE=1 SV=2	0.452264	0.884578	NA	0.275759	NA	3
sp|P20160|CAP7_HUMAN	Azurocidin OS=Homo sapiens GN=AZU1 PE=1 SV=3	4.26093	2.59449	NA	NA	NA	2
sp|P20591|MX1_HUMAN	Interferon-induced GTP-binding protein Mx1 OS=Homo sapiens GN=MX1 PE=1 SV=4	0.974305	2.87679	NA	NA	4.54931	3
sp|P20618|PSB1_HUMAN	Proteasome subunit beta type-1 OS=Homo sapiens GN=PSMB1 PE=1 SV=2	1.18918	1.02079	0.893397	1.13878	1.18382	5
sp|P21266|GSTM3_HUMAN	Glutathione S-transferase Mu 3 OS=Homo sapiens GN=GSTM3 PE=1 SV=3	1.13918	1.66197	0.508101	1.17372	0.902684	5
sp|P21281|VATB2_HUMAN	V-type proton ATPase subunit B, brain isoform OS=Homo sapiens GN=ATP6V1B2 PE=1 SV=3	1.54445	1.76743	1.8485	1.15154	0.800455	5
sp|P21283|VATC1_HUMAN	V-type proton ATPase subunit C 1 OS=Homo sapiens GN=ATP6V1C1 PE=1 SV=4	2.09533	1.6315	1.3398	1.02108	1.38294	5
sp|P21333|FLNA_HUMAN	Filamin-A OS=Homo sapiens GN=FLNA PE=1 SV=4	1.28561	2.30115	NA	NA	NA	2
sp|P21549|SPYA_HUMAN	Serine--pyruvate aminotransferase OS=Homo sapiens GN=AGXT PE=1 SV=1	0.787507	0.529287	1.18895	0.985603	1.16922	5
sp|P22033|MUTA_HUMAN	Methylmalonyl-CoA mutase, mitochondrial OS=Homo sapiens GN=MUT PE=1 SV=4	0.592483	0.421624	0.993536	0.549049	0.776012	5
sp|P22352|GPX3_HUMAN	Glutathione peroxidase 3 OS=Homo sapiens GN=GPX3 PE=1 SV=2	NA	2.04835	0.467702	1.14388	2.40834	4
sp|P22695|QCR2_HUMAN	Cytochrome b-c1 complex subunit 2, mitochondrial OS=Homo sapiens GN=UQCRC2 PE=1 SV=3	0.981527	1.14079	0.820944	0.922049	0.723172	5
sp|P22760|AAAD_HUMAN	Arylacetamide deacetylase OS=Homo sapiens GN=AADAC PE=1 SV=5	0.777212	0.433459	1.14352	0.942211	0.409919	5
sp|P23193|TCEA1_HUMAN	Transcription elongation factor A protein 1 OS=Homo sapiens GN=TCEA1 PE=1 SV=2	NA	1.65614	NA	NA	1.64396	2
sp|P24158|PRTN3_HUMAN	Myeloblastin OS=Homo sapiens GN=PRTN3 PE=1 SV=3	2.90549	4.56737	NA	NA	NA	2
sp|P24821-6|TENA_HUMAN	Isoform 6 of Tenascin OS=Homo sapiens GN=TNC	0.891111	4.95305	0.408759	0.938645	1.97936	5
sp|P25685|DNJB1_HUMAN	DnaJ homolog subfamily B member 1 OS=Homo sapiens GN=DNAJB1 PE=1 SV=4	2.05038	1.57635	1.84206	1.60535	1.25431	5
sp|P25705|ATPA_HUMAN	ATP synthase subunit alpha, mitochondrial OS=Homo sapiens GN=ATP5A1 PE=1 SV=1	1.02089	0.72814	0.961012	0.981128	0.724411	5
sp|P25786-2|PSA1_HUMAN	Isoform Long of Proteasome subunit alpha type-1 OS=Homo sapiens GN=PSMA1	NA	NA	NA	1.52381	1.23905	2
sp|P25787|PSA2_HUMAN	Proteasome subunit alpha type-2 OS=Homo sapiens GN=PSMA2 PE=1 SV=2	1.22632	0.987366	1.02581	1.25301	1.2142	5
sp|P26196|DDX6_HUMAN	Probable ATP-dependent RNA helicase DDX6 OS=Homo sapiens GN=DDX6 PE=1 SV=2	2.01764	1.84929	0.329345	0.169669	1.88642	5
sp|P26583|HMGB2_HUMAN	High mobility group protein B2 OS=Homo sapiens GN=HMGB2 PE=1 SV=2	NA	NA	0.544543	1.07983	1.44475	3
sp|P26599|PTBP1_HUMAN	Polypyrimidine tract-binding protein 1 OS=Homo sapiens GN=PTBP1 PE=1 SV=1	NA	NA	1.79828	NA	1.34835	2
sp|P27797|CALR_HUMAN	Calreticulin OS=Homo sapiens GN=CALR PE=1 SV=1	1.2546	0.858168	1.19056	0.953346	0.902768	5
sp|P28331|NDUS1_HUMAN	NADH-ubiquinone oxidoreductase 75 kDa subunit, mitochondrial OS=Homo sapiens GN=NDUFS1 PE=1 SV=3	NA	NA	0.478045	0.660228	0.542604	3
sp|P28482|MK01_HUMAN	Mitogen-activated protein kinase 1 OS=Homo sapiens GN=MAPK1 PE=1 SV=3	NA	2.07743	2.68775	2.1687	2.37469	4
sp|P29144|TPP2_HUMAN	Tripeptidyl-peptidase 2 OS=Homo sapiens GN=TPP2 PE=1 SV=4	NA	0.666235	0.943661	1.49602	NA	3
sp|P30048|PRDX3_HUMAN	Thioredoxin-dependent peroxide reductase, mitochondrial OS=Homo sapiens GN=PRDX3 PE=1 SV=3	NA	NA	1.09404	0.628121	1.15351	3
sp|P30085|KCY_HUMAN	UMP-CMP kinase OS=Homo sapiens GN=CMPK1 PE=1 SV=3	1.39792	1.36435	1.06924	1.42206	0.854628	5
sp|P30101|PDIA3_HUMAN	Protein disulfide-isomerase A3 OS=Homo sapiens GN=PDIA3 PE=1 SV=4	1.27734	0.971574	1.30568	0.996043	1.10595	5
sp|P30153|2AAA_HUMAN	Serine/threonine-protein phosphatase 2A 65 kDa regulatory subunit A alpha isoform OS=Homo sapiens GN=PPP2R1A PE=1 SV=4	1.53021	1.27791	1.04051	1.30188	1.1445	5
sp|P30533|AMRP_HUMAN	Alpha-2-macroglobulin receptor-associated protein OS=Homo sapiens GN=LRPAP1 PE=1 SV=1	4.82733	NA	NA	2.07411	0.892458	3
sp|P30626|SORCN_HUMAN	Sorcin OS=Homo sapiens GN=SRI PE=1 SV=1	2.66727	1.37505	NA	NA	NA	2
sp|P30711|GSTT1_HUMAN	Glutathione S-transferase theta-1 OS=Homo sapiens GN=GSTT1 PE=1 SV=4	0.516677	0.619322	NA	0.399099	1.50446	4
sp|P31947|1433S_HUMAN	14-3-3 protein sigma OS=Homo sapiens GN=SFN PE=1 SV=1	1.57904	1.58816	1.13556	NA	NA	3
sp|P32119|PRDX2_HUMAN	Peroxiredoxin-2 OS=Homo sapiens GN=PRDX2 PE=1 SV=5	0.861508	0.935084	0.879108	1.58322	0.883421	5
sp|P32189-4|GLPK_HUMAN	Isoform 4 of Glycerol kinase OS=Homo sapiens GN=GK	NA	0.732648	0.451302	NA	NA	2
sp|P32456|GBP2_HUMAN	Interferon-induced guanylate-binding protein 2 OS=Homo sapiens GN=GBP2 PE=1 SV=3	3.4819	1.26915	NA	NA	NA	2
sp|P32969|RL9_HUMAN	60S ribosomal protein L9 OS=Homo sapiens GN=RPL9 PE=1 SV=1	NA	NA	1.56019	1.36477	1.06822	3
sp|P33897|ABCD1_HUMAN	ATP-binding cassette sub-family D member 1 OS=Homo sapiens GN=ABCD1 PE=1 SV=2	3.06185	NA	NA	2.52061	1.70083	3
sp|P35270|SPRE_HUMAN	Sepiapterin reductase OS=Homo sapiens GN=SPR PE=1 SV=1	1.1172	1.0892	1.58919	1.04501	1.06535	5
sp|P35527|K1C9_HUMAN	Keratin, type I cytoskeletal 9 OS=Homo sapiens GN=KRT9 PE=1 SV=3	1.03025	1.42072	1.58764	2.51228	1.71446	5
sp|P35579|MYH9_HUMAN	Myosin-9 OS=Homo sapiens GN=MYH9 PE=1 SV=4	1.54988	2.32324	0.918816	0.712959	1.19311	5
sp|P35606|COPB2_HUMAN	Coatomer subunit beta' OS=Homo sapiens GN=COPB2 PE=1 SV=2	2.01526	1.56526	NA	NA	1.28365	3
sp|P35659|DEK_HUMAN	Protein DEK OS=Homo sapiens GN=DEK PE=1 SV=1	1.62888	2.45163	NA	NA	NA	2
sp|P35749-4|MYH11_HUMAN	Isoform 4 of Myosin-11 OS=Homo sapiens GN=MYH11	NA	2.66292	1.10302	NA	1.09136	3
sp|P35908|K22E_HUMAN	Keratin, type II cytoskeletal 2 epidermal OS=Homo sapiens GN=KRT2 PE=1 SV=2	0.318237	0.727574	0.872441	NA	1.14564	4
sp|P35914|HMGCL_HUMAN	Hydroxymethylglutaryl-CoA lyase, mitochondrial OS=Homo sapiens GN=HMGCL PE=1 SV=2	NA	NA	NA	0.343322	0.494486	2
sp|P36269-3|GGT5_HUMAN	Isoform 3 of Gamma-glutamyltransferase 5 OS=Homo sapiens GN=GGT5	NA	NA	0.220566	0.28273	NA	2
sp|P36507|MP2K2_HUMAN	Dual specificity mitogen-activated protein kinase kinase 2 OS=Homo sapiens GN=MAP2K2 PE=1 SV=1	1.69553	NA	NA	1.65984	1.43777	3
sp|P36551|HEM6_HUMAN	Coproporphyrinogen-III oxidase, mitochondrial OS=Homo sapiens GN=CPOX PE=1 SV=3	0.785852	1.54622	1.52327	0.93805	0.517432	5
sp|P36957|ODO2_HUMAN	Dihydrolipoyllysine-residue succinyltransferase component of 2-oxoglutarate dehydrogenase complex, mitochondrial OS=Homo sapiens GN=DLST PE=1 SV=4	1.16421	0.972813	0.412028	0.548451	0.919714	5
sp|P36980|FHR2_HUMAN	Complement factor H-related protein 2 OS=Homo sapiens GN=CFHR2 PE=1 SV=1	NA	0.941634	NA	13.5141	2.84226	3
sp|P38117-2|ETFB_HUMAN	Isoform 2 of Electron transfer flavoprotein subunit beta OS=Homo sapiens GN=ETFB	0.849308	0.606359	1.27956	NA	NA	3
sp|P38159|RBMX_HUMAN	RNA-binding motif protein, X chromosome OS=Homo sapiens GN=RBMX PE=1 SV=3	1.85115	1.38164	NA	NA	NA	2
sp|P38646|GRP75_HUMAN	Stress-70 protein, mitochondrial OS=Homo sapiens GN=HSPA9 PE=1 SV=2	2.27674	0.714835	1.39777	1.45251	1.14519	5
sp|P39656|OST48_HUMAN	Dolichyl-diphosphooligosaccharide--protein glycosyltransferase 48 kDa subunit OS=Homo sapiens GN=DDOST PE=1 SV=4	1.34552	0.849775	1.35336	1.17338	1.11279	5
sp|P40925|MDHC_HUMAN	Malate dehydrogenase, cytoplasmic OS=Homo sapiens GN=MDH1 PE=1 SV=4	NA	NA	1.45267	1.27306	1.3712	3
sp|P40926|MDHM_HUMAN	Malate dehydrogenase, mitochondrial OS=Homo sapiens GN=MDH2 PE=1 SV=3	1.00316	0.832968	1.77179	1.2795	1.00218	5
sp|P41091|IF2G_HUMAN	Eukaryotic translation initiation factor 2 subunit 3 OS=Homo sapiens GN=EIF2S3 PE=1 SV=3	1.8686	1.56483	1.05833	0.898846	1.19363	5
sp|P41218|MNDA_HUMAN	Myeloid cell nuclear differentiation antigen OS=Homo sapiens GN=MNDA PE=1 SV=1	2.78976	4.50226	NA	NA	NA	2
sp|P41226|UBA7_HUMAN	Ubiquitin-like modifier-activating enzyme 7 OS=Homo sapiens GN=UBA7 PE=1 SV=2	1.16276	1.81892	NA	NA	NA	2
sp|P42126|ECI1_HUMAN	Enoyl-CoA delta isomerase 1, mitochondrial OS=Homo sapiens GN=ECI1 PE=1 SV=1	0.569593	0.569308	NA	NA	NA	2
sp|P42704|LPPRC_HUMAN	Leucine-rich PPR motif-containing protein, mitochondrial OS=Homo sapiens GN=LRPPRC PE=1 SV=3	1.68488	1.14593	0.938864	2.01825	0.858264	5
sp|P43034|LIS1_HUMAN	Platelet-activating factor acetylhydrolase IB subunit alpha OS=Homo sapiens GN=PAFAH1B1 PE=1 SV=2	1.18583	1.40078	0.994894	1.18922	1.72784	5
sp|P43652|AFAM_HUMAN	Afamin OS=Homo sapiens GN=AFM PE=1 SV=1	NA	1.4558	NA	2.21294	1.45747	3
sp|P43686|PRS6B_HUMAN	26S protease regulatory subunit 6B OS=Homo sapiens GN=PSMC4 PE=1 SV=2	1.49258	1.07106	1.23653	1.3414	1.1565	5
sp|P45974-2|UBP5_HUMAN	Isoform Short of Ubiquitin carboxyl-terminal hydrolase 5 OS=Homo sapiens GN=USP5	NA	1.23775	NA	1.53818	0.779636	3
sp|P45974|UBP5_HUMAN	Ubiquitin carboxyl-terminal hydrolase 5 OS=Homo sapiens GN=USP5 PE=1 SV=2	1.36968	NA	0.919763	NA	NA	2
sp|P46778|RL21_HUMAN	60S ribosomal protein L21 OS=Homo sapiens GN=RPL21 PE=1 SV=2	1.03419	0.585498	4.09163	NA	2.18414	4
sp|P46977|STT3A_HUMAN	Dolichyl-diphosphooligosaccharide--protein glycosyltransferase subunit STT3A OS=Homo sapiens GN=STT3A PE=1 SV=2	1.21216	0.828545	1.32463	1.02634	0.959054	5
sp|P47756|CAPZB_HUMAN	F-actin-capping protein subunit beta OS=Homo sapiens GN=CAPZB PE=1 SV=4	1.47494	1.57891	NA	NA	NA	2
sp|P48728|GCST_HUMAN	Aminomethyltransferase, mitochondrial OS=Homo sapiens GN=AMT PE=1 SV=1	NA	0.497164	NA	0.596019	NA	2
sp|P49006|MRP_HUMAN	MARCKS-related protein OS=Homo sapiens GN=MARCKSL1 PE=1 SV=2	NA	NA	0.827605	1.16753	1.77497	3
sp|P49257|LMAN1_HUMAN	Protein ERGIC-53 OS=Homo sapiens GN=LMAN1 PE=1 SV=2	1.50508	0.840017	1.12236	1.30322	1.15716	5
sp|P49321|NASP_HUMAN	Nuclear autoantigenic sperm protein OS=Homo sapiens GN=NASP PE=1 SV=2	3.47164	1.12649	3.24545	1.37562	0.859097	5
sp|P49368|TCPG_HUMAN	T-complex protein 1 subunit gamma OS=Homo sapiens GN=CCT3 PE=1 SV=4	1.86869	1.45718	NA	1.33436	2.24533	4
sp|P49588|SYAC_HUMAN	Alanine--tRNA ligase, cytoplasmic OS=Homo sapiens GN=AARS PE=1 SV=2	2.22021	1.24125	1.24124	1.42442	1.23259	5
sp|P49720|PSB3_HUMAN	Proteasome subunit beta type-3 OS=Homo sapiens GN=PSMB3 PE=1 SV=2	1.20494	0.991887	NA	0.967333	1.49597	4
sp|P49721|PSB2_HUMAN	Proteasome subunit beta type-2 OS=Homo sapiens GN=PSMB2 PE=1 SV=1	1.13092	0.903025	1.04004	1.10637	1.03493	5
sp|P49755|TMEDA_HUMAN	Transmembrane emp24 domain-containing protein 10 OS=Homo sapiens GN=TMED10 PE=1 SV=2	1.43042	1.40355	1.01934	0.859495	0.898457	5
sp|P49902|5NTC_HUMAN	Cytosolic purine 5'-nucleotidase OS=Homo sapiens GN=NT5C2 PE=1 SV=1	2.09798	NA	NA	NA	3.18316	2
sp|P49903|SPS1_HUMAN	Selenide, water dikinase 1 OS=Homo sapiens GN=SEPHS1 PE=1 SV=2	1.82112	1.61897	NA	NA	2.30909	3
sp|P49915|GUAA_HUMAN	GMP synthase [glutamine-hydrolyzing] OS=Homo sapiens GN=GMPS PE=1 SV=1	2.18597	NA	NA	3.71284	2.57875	3
sp|P50336|PPOX_HUMAN	Protoporphyrinogen oxidase OS=Homo sapiens GN=PPOX PE=1 SV=1	3.41833	1.89602	NA	NA	NA	2
sp|P50453|SPB9_HUMAN	Serpin B9 OS=Homo sapiens GN=SERPINB9 PE=1 SV=1	1.11711	1.06806	0.460776	0.801549	1.38013	5
sp|P50502|F10A1_HUMAN	Hsc70-interacting protein OS=Homo sapiens GN=ST13 PE=1 SV=2	NA	0.85901	1.01531	1.55835	2.21047	4
sp|P50552|VASP_HUMAN	Vasodilator-stimulated phosphoprotein OS=Homo sapiens GN=VASP PE=1 SV=3	1.42651	2.83739	NA	NA	1.24483	3
sp|P50583|AP4A_HUMAN	Bis(5'-nucleosyl)-tetraphosphatase [asymmetrical] OS=Homo sapiens GN=NUDT2 PE=1 SV=3	1.85994	1.42176	1.08326	2.01009	0.445077	5
sp|P50914|RL14_HUMAN	60S ribosomal protein L14 OS=Homo sapiens GN=RPL14 PE=1 SV=4	NA	NA	1.60249	NA	1.37988	2
sp|P51153|RAB13_HUMAN	Ras-related protein Rab-13 OS=Homo sapiens GN=RAB13 PE=1 SV=1	1.88779	1.78188	1.3211	NA	1.58228	4
sp|P51589|CP2J2_HUMAN	Cytochrome P450 2J2 OS=Homo sapiens GN=CYP2J2 PE=1 SV=2	NA	0.438203	NA	NA	0.513172	2
sp|P51659|DHB4_HUMAN	Peroxisomal multifunctional enzyme type 2 OS=Homo sapiens GN=HSD17B4 PE=1 SV=3	1.18251	0.615181	2.00465	1.06531	0.963829	5
sp|P51858|HDGF_HUMAN	Hepatoma-derived growth factor OS=Homo sapiens GN=HDGF PE=1 SV=1	NA	NA	1.83411	NA	1.66076	2
sp|P51884|LUM_HUMAN	Lumican OS=Homo sapiens GN=LUM PE=1 SV=2	0.876393	3.00001	0.330066	0.308224	0.972	5
sp|P52565|GDIR1_HUMAN	Rho GDP-dissociation inhibitor 1 OS=Homo sapiens GN=ARHGDIA PE=1 SV=3	1.57169	1.5284	NA	NA	NA	2
sp|P52566|GDIR2_HUMAN	Rho GDP-dissociation inhibitor 2 OS=Homo sapiens GN=ARHGDIB PE=1 SV=3	1.10102	2.17002	0.422919	0.749844	1.00536	5
sp|P52735-3|VAV2_HUMAN	Isoform 3 of Guanine nucleotide exchange factor VAV2 OS=Homo sapiens GN=VAV2	1.27098	0.493822	NA	NA	0.775659	3
sp|P53618|COPB_HUMAN	Coatomer subunit beta OS=Homo sapiens GN=COPB1 PE=1 SV=3	1.66398	1.39636	1.19783	1.53427	1.04571	5
sp|P53621|COPA_HUMAN	Coatomer subunit alpha OS=Homo sapiens GN=COPA PE=1 SV=2	1.90254	1.66578	1.3005	1.25576	1.07493	5
sp|P53701|CCHL_HUMAN	Cytochrome c-type heme lyase OS=Homo sapiens GN=HCCS PE=1 SV=1	NA	NA	NA	2.16267	12.8521	2
sp|P54577|SYYC_HUMAN	Tyrosine--tRNA ligase, cytoplasmic OS=Homo sapiens GN=YARS PE=1 SV=4	1.77815	1.23578	0.957774	1.81205	1.2893	5
sp|P54725|RD23A_HUMAN	UV excision repair protein RAD23 homolog A OS=Homo sapiens GN=RAD23A PE=1 SV=1	1.35643	1.11292	0.923585	2.16658	1.14284	5
sp|P54727|RD23B_HUMAN	UV excision repair protein RAD23 homolog B OS=Homo sapiens GN=RAD23B PE=1 SV=1	1.10007	1.16777	1.02855	1.41326	1.42549	5
sp|P54886-2|P5CS_HUMAN	Isoform Short of Delta-1-pyrroline-5-carboxylate synthase OS=Homo sapiens GN=ALDH18A1	2.35848	2.21904	NA	NA	NA	2
sp|P54886|P5CS_HUMAN	Delta-1-pyrroline-5-carboxylate synthase OS=Homo sapiens GN=ALDH18A1 PE=1 SV=2	NA	NA	NA	3.01465	0.73142	2
sp|P55899|FCGRN_HUMAN	IgG receptor FcRn large subunit p51 OS=Homo sapiens GN=FCGRT PE=1 SV=1	NA	0.723329	0.580045	0.658701	NA	3
sp|P55957-2|BID_HUMAN	Isoform 2 of BH3-interacting domain death agonist OS=Homo sapiens GN=BID	2.92243	1.36464	NA	NA	NA	2
sp|P56385|ATP5I_HUMAN	ATP synthase subunit e, mitochondrial OS=Homo sapiens GN=ATP5I PE=1 SV=2	NA	NA	1.071	0.368837	0.523343	3
sp|P57105|SYJ2B_HUMAN	Synaptojanin-2-binding protein OS=Homo sapiens GN=SYNJ2BP PE=1 SV=2	1.22843	0.99119	NA	1.15664	0.183022	4
sp|P58546|MTPN_HUMAN	Myotrophin OS=Homo sapiens GN=MTPN PE=1 SV=2	1.74741	1.90982	NA	NA	NA	2
sp|P60174|TPIS_HUMAN	Triosephosphate isomerase OS=Homo sapiens GN=TPI1 PE=1 SV=3	0.881883	1.0681	1.10039	1.03446	1.46187	5
sp|P60510|PP4C_HUMAN	Serine/threonine-protein phosphatase 4 catalytic subunit OS=Homo sapiens GN=PPP4C PE=1 SV=1	1.80253	1.6356	NA	NA	NA	2
sp|P60709|ACTB_HUMAN	Actin, cytoplasmic 1 OS=Homo sapiens GN=ACTB PE=1 SV=1	1.28577	1.68147	1.02321	0.887263	1.29955	5
sp|P60866-2|RS20_HUMAN	Isoform 2 of 40S ribosomal protein S20 OS=Homo sapiens GN=RPS20	1.69237	NA	1.36693	NA	NA	2
sp|P60891|PRPS1_HUMAN	Ribose-phosphate pyrophosphokinase 1 OS=Homo sapiens GN=PRPS1 PE=1 SV=2	0.746073	0.892981	1.96057	3.34999	NA	4
sp|P60981|DEST_HUMAN	Destrin OS=Homo sapiens GN=DSTN PE=1 SV=3	1.14868	1.16018	NA	0.708158	NA	3
sp|P61009|SPCS3_HUMAN	Signal peptidase complex subunit 3 OS=Homo sapiens GN=SPCS3 PE=1 SV=1	1.11362	1.2329	0.351285	NA	0.830062	4
sp|P61019|RAB2A_HUMAN	Ras-related protein Rab-2A OS=Homo sapiens GN=RAB2A PE=1 SV=1	1.73992	1.2529	0.970063	0.921613	1.28758	5
sp|P61088|UBE2N_HUMAN	Ubiquitin-conjugating enzyme E2 N OS=Homo sapiens GN=UBE2N PE=1 SV=1	1.3831	1.39534	1.11361	1.10086	1.53179	5
sp|P61106|RAB14_HUMAN	Ras-related protein Rab-14 OS=Homo sapiens GN=RAB14 PE=1 SV=4	1.6068	1.1415	1.23453	1.29067	1.48553	5
sp|P61158|ARP3_HUMAN	Actin-related protein 3 OS=Homo sapiens GN=ACTR3 PE=1 SV=3	1.0652	1.84592	0.908643	1.34311	1.16377	5
sp|P61163|ACTZ_HUMAN	Alpha-centractin OS=Homo sapiens GN=ACTR1A PE=1 SV=1	1.64427	1.45384	0.833181	1.73576	1.13164	5
sp|P61224|RAP1B_HUMAN	Ras-related protein Rap-1b OS=Homo sapiens GN=RAP1B PE=1 SV=1	1.05835	1.1445	0.769356	1.11122	1.21121	5
sp|P61289|PSME3_HUMAN	Proteasome activator complex subunit 3 OS=Homo sapiens GN=PSME3 PE=1 SV=1	5.04497	NA	NA	NA	3.77579	2
sp|P61457|PHS_HUMAN	Pterin-4-alpha-carbinolamine dehydratase OS=Homo sapiens GN=PCBD1 PE=1 SV=2	0.640602	0.499488	1.18243	0.903032	1.09191	5
sp|P61604|CH10_HUMAN	10 kDa heat shock protein, mitochondrial OS=Homo sapiens GN=HSPE1 PE=1 SV=2	1.2713	0.992775	1.43526	1.0707	1.30613	5
sp|P62195|PRS8_HUMAN	26S protease regulatory subunit 8 OS=Homo sapiens GN=PSMC5 PE=1 SV=1	1.67385	1.49779	1.57957	1.61135	1.04155	5
sp|P62244|RS15A_HUMAN	40S ribosomal protein S15a OS=Homo sapiens GN=RPS15A PE=1 SV=2	1.6806	2.05895	1.31404	1.16214	1.29267	5
sp|P62269|RS18_HUMAN	40S ribosomal protein S18 OS=Homo sapiens GN=RPS18 PE=1 SV=3	NA	NA	1.78177	1.04758	1.22353	3
sp|P62310|LSM3_HUMAN	U6 snRNA-associated Sm-like protein LSm3 OS=Homo sapiens GN=LSM3 PE=1 SV=2	NA	3.17008	1.37307	1.67248	2.42725	4
sp|P62333|PRS10_HUMAN	26S protease regulatory subunit 10B OS=Homo sapiens GN=PSMC6 PE=1 SV=1	1.7298	1.29404	1.1046	1.29846	1.05489	5
sp|P62736|ACTA_HUMAN	Actin, aortic smooth muscle OS=Homo sapiens GN=ACTA2 PE=1 SV=1	1.3985	1.72571	1.02033	0.904092	1.28902	5
sp|P62847-4|RS24_HUMAN	Isoform 4 of 40S ribosomal protein S24 OS=Homo sapiens GN=RPS24	NA	0.534432	2.84584	NA	3.55179	3
sp|P62899|RL31_HUMAN	60S ribosomal protein L31 OS=Homo sapiens GN=RPL31 PE=1 SV=1	1.11873	0.0321563	NA	NA	NA	2
sp|P62913|RL11_HUMAN	60S ribosomal protein L11 OS=Homo sapiens GN=RPL11 PE=1 SV=2	1.68083	1.27362	1.10113	1.15546	1.3711	5
sp|P62979|RS27A_HUMAN	Ubiquitin-40S ribosomal protein S27a OS=Homo sapiens GN=RPS27A PE=1 SV=2	NA	1.60202	1.31027	1.51576	1.20064	4
sp|P63010|AP2B1_HUMAN	AP-2 complex subunit beta OS=Homo sapiens GN=AP2B1 PE=1 SV=1	1.21057	NA	NA	1.70828	1.32267	3
sp|P63104|1433Z_HUMAN	14-3-3 protein zeta/delta OS=Homo sapiens GN=YWHAZ PE=1 SV=1	1.67008	1.75733	NA	NA	NA	2
sp|P63261|ACTG_HUMAN	Actin, cytoplasmic 2 OS=Homo sapiens GN=ACTG1 PE=1 SV=1	1.28577	1.68147	1.02321	0.887263	1.29955	5
sp|P67809|YBOX1_HUMAN	Nuclease-sensitive element-binding protein 1 OS=Homo sapiens GN=YBX1 PE=1 SV=3	NA	NA	NA	1.17518	1.91359	2
sp|P68036|UB2L3_HUMAN	Ubiquitin-conjugating enzyme E2 L3 OS=Homo sapiens GN=UBE2L3 PE=1 SV=1	NA	NA	1.20874	NA	2.23455	2
sp|P68431|H31_HUMAN	Histone H3.1 OS=Homo sapiens GN=HIST1H3A PE=1 SV=2	1.82304	2.28604	NA	NA	NA	2
sp|P69891|HBG1_HUMAN	Hemoglobin subunit gamma-1 OS=Homo sapiens GN=HBG1 PE=1 SV=2	0.687947	0.367786	1.38228	1.67438	0.621487	5
sp|P78347|GTF2I_HUMAN	General transcription factor II-I OS=Homo sapiens GN=GTF2I PE=1 SV=2	1.21543	NA	2.48938	2.4433	1.8442	4
sp|P78417|GSTO1_HUMAN	Glutathione S-transferase omega-1 OS=Homo sapiens GN=GSTO1 PE=1 SV=2	0.918981	0.655292	1.14684	0.57912	0.569156	5
sp|P78527|PRKDC_HUMAN	DNA-dependent protein kinase catalytic subunit OS=Homo sapiens GN=PRKDC PE=1 SV=3	1.98677	1.75458	0.9719	NA	1.73849	4
sp|P80723|BASP1_HUMAN	Brain acid soluble protein 1 OS=Homo sapiens GN=BASP1 PE=1 SV=2	NA	NA	0.154181	0.252536	0.346068	3
sp|P82979|SARNP_HUMAN	SAP domain-containing ribonucleoprotein OS=Homo sapiens GN=SARNP PE=1 SV=3	2.77771	1.84541	NA	NA	NA	2
sp|P83111|LACTB_HUMAN	Serine beta-lactamase-like protein LACTB, mitochondrial OS=Homo sapiens GN=LACTB PE=1 SV=2	1.06439	0.662863	0.863268	0.686315	0.574793	5
sp|Q00688|FKBP3_HUMAN	Peptidyl-prolyl cis-trans isomerase FKBP3 OS=Homo sapiens GN=FKBP3 PE=1 SV=1	2.13574	1.29704	1.0942	1.08204	1.5174	5
sp|Q01105-3|SET_HUMAN	Isoform 3 of Protein SET OS=Homo sapiens GN=SET	2.18178	NA	1.71373	NA	NA	2
sp|Q01995|TAGL_HUMAN	Transgelin OS=Homo sapiens GN=TAGLN PE=1 SV=4	1.08576	2.87453	0.397231	0.729561	2.63759	5
sp|Q02252|MMSA_HUMAN	Methylmalonate-semialdehyde dehydrogenase [acylating], mitochondrial OS=Homo sapiens GN=ALDH6A1 PE=1 SV=2	NA	NA	0.589947	0.477906	NA	2
sp|Q02878|RL6_HUMAN	60S ribosomal protein L6 OS=Homo sapiens GN=RPL6 PE=1 SV=3	1.38326	0.333864	NA	NA	3.00257	3
sp|Q03013|GSTM4_HUMAN	Glutathione S-transferase Mu 4 OS=Homo sapiens GN=GSTM4 PE=1 SV=3	NA	0.553912	0.71952	NA	3.05226	3
sp|Q05682|CALD1_HUMAN	Caldesmon OS=Homo sapiens GN=CALD1 PE=1 SV=3	1.05998	NA	0.945975	NA	1.38982	3
sp|Q05707-2|COEA1_HUMAN	Isoform 2 of Collagen alpha-1(XIV) chain OS=Homo sapiens GN=COL14A1	1.23546	1.63879	0.158589	0.774545	1.21516	5
sp|Q06210|GFPT1_HUMAN	Glutamine--fructose-6-phosphate aminotransferase [isomerizing] 1 OS=Homo sapiens GN=GFPT1 PE=1 SV=3	2.20788	NA	1.8869	2.33436	1.15636	4
sp|Q07075|AMPE_HUMAN	Glutamyl aminopeptidase OS=Homo sapiens GN=ENPEP PE=1 SV=3	NA	1.4071	NA	1.95061	NA	2
sp|Q08211|DHX9_HUMAN	ATP-dependent RNA helicase A OS=Homo sapiens GN=DHX9 PE=1 SV=4	2.72525	1.62701	1.36424	2.19209	2.49382	5
sp|Q08257|QOR_HUMAN	Quinone oxidoreductase OS=Homo sapiens GN=CRYZ PE=1 SV=1	NA	0.526748	1.01387	0.911696	0.472936	4
sp|Q08380|LG3BP_HUMAN	Galectin-3-binding protein OS=Homo sapiens GN=LGALS3BP PE=1 SV=1	1.69073	2.2481	0.254566	1.07165	1.75899	5
sp|Q08945|SSRP1_HUMAN	FACT complex subunit SSRP1 OS=Homo sapiens GN=SSRP1 PE=1 SV=1	NA	1.43423	NA	4.23911	2.54832	3
sp|Q08J23|NSUN2_HUMAN	tRNA (cytosine(34)-C(5))-methyltransferase OS=Homo sapiens GN=NSUN2 PE=1 SV=2	2.26327	1.62709	NA	3.40884	NA	3
sp|Q09028|RBBP4_HUMAN	Histone-binding protein RBBP4 OS=Homo sapiens GN=RBBP4 PE=1 SV=3	2.27986	2.27375	NA	NA	NA	2
sp|Q10567-3|AP1B1_HUMAN	Isoform C of AP-1 complex subunit beta-1 OS=Homo sapiens GN=AP1B1	1.20535	1.52449	NA	1.65351	1.33333	4
sp|Q10713|MPPA_HUMAN	Mitochondrial-processing peptidase subunit alpha OS=Homo sapiens GN=PMPCA PE=1 SV=2	1.58472	0.69026	1.22525	0.914189	1.04134	5
sp|Q12797|ASPH_HUMAN	Aspartyl/asparaginyl beta-hydroxylase OS=Homo sapiens GN=ASPH PE=1 SV=3	4.37943	NA	0.675659	NA	NA	2
sp|Q12874|SF3A3_HUMAN	Splicing factor 3A subunit 3 OS=Homo sapiens GN=SF3A3 PE=1 SV=1	1.81477	1.38711	1.17474	2.13744	1.52983	5
sp|Q12882|DPYD_HUMAN	Dihydropyrimidine dehydrogenase [NADP(+)] OS=Homo sapiens GN=DPYD PE=1 SV=2	0.736348	0.731742	0.97332	1.34802	0.6275	5
sp|Q12904|AIMP1_HUMAN	Aminoacyl tRNA synthase complex-interacting multifunctional protein 1 OS=Homo sapiens GN=AIMP1 PE=1 SV=2	1.68934	NA	1.16483	1.34156	1.19046	4
sp|Q12931|TRAP1_HUMAN	Heat shock protein 75 kDa, mitochondrial OS=Homo sapiens GN=TRAP1 PE=1 SV=3	NA	NA	1.60353	1.57859	1.60726	3
sp|Q13057|COASY_HUMAN	Bifunctional coenzyme A synthase OS=Homo sapiens GN=COASY PE=1 SV=4	0.952964	0.890767	0.906135	1.18215	NA	4
sp|Q13155|AIMP2_HUMAN	Aminoacyl tRNA synthase complex-interacting multifunctional protein 2 OS=Homo sapiens GN=AIMP2 PE=1 SV=2	1.34197	1.17427	1.34877	NA	NA	3
sp|Q13177|PAK2_HUMAN	Serine/threonine-protein kinase PAK 2 OS=Homo sapiens GN=PAK2 PE=1 SV=3	3.45879	1.18657	1.95992	NA	3.22446	4
sp|Q13217|DNJC3_HUMAN	DnaJ homolog subfamily C member 3 OS=Homo sapiens GN=DNAJC3 PE=1 SV=1	1.74214	0.972612	1.69062	2.09369	1.4512	5
sp|Q13242|SRSF9_HUMAN	Serine/arginine-rich splicing factor 9 OS=Homo sapiens GN=SRSF9 PE=1 SV=1	1.87347	1.69989	NA	0.335957	NA	3
sp|Q13287|NMI_HUMAN	N-myc-interactor OS=Homo sapiens GN=NMI PE=1 SV=2	2.35589	2.31888	NA	NA	NA	2
sp|Q13451|FKBP5_HUMAN	Peptidyl-prolyl cis-trans isomerase FKBP5 OS=Homo sapiens GN=FKBP5 PE=1 SV=2	2.55874	1.53927	1.05154	1.7589	1.68203	5
sp|Q13576|IQGA2_HUMAN	Ras GTPase-activating-like protein IQGAP2 OS=Homo sapiens GN=IQGAP2 PE=1 SV=4	0.640146	0.682198	0.892195	0.884901	0.90038	5
sp|Q13619|CUL4A_HUMAN	Cullin-4A OS=Homo sapiens GN=CUL4A PE=1 SV=3	1.35579	1.42756	NA	1.27031	1.66392	4
sp|Q13630|FCL_HUMAN	GDP-L-fucose synthase OS=Homo sapiens GN=TSTA3 PE=1 SV=1	0.932833	1.29081	NA	1.30712	0.992421	4
sp|Q13642-5|FHL1_HUMAN	Isoform 5 of Four and a half LIM domains protein 1 OS=Homo sapiens GN=FHL1	0.599147	1.0593	0.239506	0.956718	1.16933	5
sp|Q13884|SNTB1_HUMAN	Beta-1-syntrophin OS=Homo sapiens GN=SNTB1 PE=1 SV=3	NA	0.957458	2.59015	0.447584	1.14648	4
sp|Q14195-2|DPYL3_HUMAN	Isoform LCRMP-4 of Dihydropyrimidinase-related protein 3 OS=Homo sapiens GN=DPYSL3	1.27377	NA	0.373144	0.994398	0.916912	4
sp|Q14204|DYHC1_HUMAN	Cytoplasmic dynein 1 heavy chain 1 OS=Homo sapiens GN=DYNC1H1 PE=1 SV=5	0.898073	1.76082	1.14986	1.36463	1.21253	5
sp|Q14240|IF4A2_HUMAN	Eukaryotic initiation factor 4A-II OS=Homo sapiens GN=EIF4A2 PE=1 SV=2	1.54926	1.51818	1.2022	1.26271	1.07015	5
sp|Q14247|SRC8_HUMAN	Src substrate cortactin OS=Homo sapiens GN=CTTN PE=1 SV=2	3.52213	2.90668	1.45003	1.07424	2.00385	5
sp|Q14315-2|FLNC_HUMAN	Isoform 2 of Filamin-C OS=Homo sapiens GN=FLNC	1.38336	2.50055	NA	NA	NA	2
sp|Q14697|GANAB_HUMAN	Neutral alpha-glucosidase AB OS=Homo sapiens GN=GANAB PE=1 SV=3	NA	0.832697	1.04464	1.32951	1.0729	4
sp|Q14739|LBR_HUMAN	Lamin-B receptor OS=Homo sapiens GN=LBR PE=1 SV=2	NA	1.64352	NA	0.799529	3.30836	3
sp|Q14764|MVP_HUMAN	Major vault protein OS=Homo sapiens GN=MVP PE=1 SV=4	2.67779	2.2012	0.922422	1.05752	1.02712	5
sp|Q14847|LASP1_HUMAN	LIM and SH3 domain protein 1 OS=Homo sapiens GN=LASP1 PE=1 SV=2	1.94935	1.08562	0.907852	1.23084	2.00858	5
sp|Q14974|IMB1_HUMAN	Importin subunit beta-1 OS=Homo sapiens GN=KPNB1 PE=1 SV=2	2.33046	1.41408	0.852521	1.59201	1.01092	5
sp|Q14980-4|NUMA1_HUMAN	Isoform Numa-s of Nuclear mitotic apparatus protein 1 OS=Homo sapiens GN=NUMA1	1.33033	0.761496	NA	2.05221	1.29777	4
sp|Q15008|PSMD6_HUMAN	26S proteasome non-ATPase regulatory subunit 6 OS=Homo sapiens GN=PSMD6 PE=1 SV=1	NA	NA	1.74887	1.4923	NA	2
sp|Q15029|U5S1_HUMAN	116 kDa U5 small nuclear ribonucleoprotein component OS=Homo sapiens GN=EFTUD2 PE=1 SV=1	1.97385	NA	1.39265	1.29646	1.58773	4
sp|Q15063-3|POSTN_HUMAN	Isoform 3 of Periostin OS=Homo sapiens GN=POSTN	NA	60.4995	NA	NA	8.36982	2
sp|Q15067-2|ACOX1_HUMAN	Isoform 2 of Peroxisomal acyl-coenzyme A oxidase 1 OS=Homo sapiens GN=ACOX1	0.831242	0.731893	NA	0.784317	0.760805	4
sp|Q15067|ACOX1_HUMAN	Peroxisomal acyl-coenzyme A oxidase 1 OS=Homo sapiens GN=ACOX1 PE=1 SV=3	NA	0.731893	0.765938	0.784317	NA	3
sp|Q15075|EEA1_HUMAN	Early endosome antigen 1 OS=Homo sapiens GN=EEA1 PE=1 SV=2	1.05725	1.52192	1.69651	1.95182	1.66775	5
sp|Q15125|EBP_HUMAN	3-beta-hydroxysteroid-Delta(8),Delta(7)-isomerase OS=Homo sapiens GN=EBP PE=1 SV=3	NA	NA	1.98605	0.577248	NA	2
sp|Q15366-3|PCBP2_HUMAN	Isoform 3 of Poly(rC)-binding protein 2 OS=Homo sapiens GN=PCBP2	NA	NA	1.19597	NA	1.33031	2
sp|Q15393|SF3B3_HUMAN	Splicing factor 3B subunit 3 OS=Homo sapiens GN=SF3B3 PE=1 SV=4	1.69818	1.99695	1.43999	1.90959	1.41825	5
sp|Q15427|SF3B4_HUMAN	Splicing factor 3B subunit 4 OS=Homo sapiens GN=SF3B4 PE=1 SV=1	4.6614	2.09576	NA	3.44946	NA	3
sp|Q15631|TSN_HUMAN	Translin OS=Homo sapiens GN=TSN PE=1 SV=1	2.99728	1.71997	NA	NA	NA	2
sp|Q15800|MSMO1_HUMAN	Methylsterol monooxygenase 1 OS=Homo sapiens GN=MSMO1 PE=1 SV=1	NA	NA	2.22473	0.69498	1.22313	3
sp|Q15819|UB2V2_HUMAN	Ubiquitin-conjugating enzyme E2 variant 2 OS=Homo sapiens GN=UBE2V2 PE=1 SV=4	1.3804	2.57109	2.02573	1.29664	1.98232	5
sp|Q15907|RB11B_HUMAN	Ras-related protein Rab-11B OS=Homo sapiens GN=RAB11B PE=1 SV=4	1.30754	1.18896	0.946396	1.3308	1.79366	5
sp|Q16134|ETFD_HUMAN	Electron transfer flavoprotein-ubiquinone oxidoreductase, mitochondrial OS=Homo sapiens GN=ETFDH PE=1 SV=2	0.404597	NA	NA	NA	0.434521	2
sp|Q16270|IBP7_HUMAN	Insulin-like growth factor-binding protein 7 OS=Homo sapiens GN=IGFBP7 PE=1 SV=1	NA	1.93102	NA	3.07648	2.67794	3
sp|Q16563|SYPL1_HUMAN	Synaptophysin-like protein 1 OS=Homo sapiens GN=SYPL1 PE=1 SV=1	NA	1.78479	NA	NA	3.12616	2
sp|Q16630|CPSF6_HUMAN	Cleavage and polyadenylation specificity factor subunit 6 OS=Homo sapiens GN=CPSF6 PE=1 SV=2	1.9075	NA	NA	NA	2.01345	2
sp|Q16658|FSCN1_HUMAN	Fascin OS=Homo sapiens GN=FSCN1 PE=1 SV=3	1.05244	1.21516	0.4614	NA	0.706798	4
sp|Q16706|MA2A1_HUMAN	Alpha-mannosidase 2 OS=Homo sapiens GN=MAN2A1 PE=1 SV=2	1.45041	1.61987	1.19582	NA	NA	3
sp|Q16851|UGPA_HUMAN	UTP--glucose-1-phosphate uridylyltransferase OS=Homo sapiens GN=UGP2 PE=1 SV=5	NA	NA	0.631198	0.945653	0.568444	3
sp|Q16853|AOC3_HUMAN	Membrane primary amine oxidase OS=Homo sapiens GN=AOC3 PE=1 SV=3	NA	0.658056	0.289503	0.63147	0.899567	4
sp|Q27J81|INF2_HUMAN	Inverted formin-2 OS=Homo sapiens GN=INF2 PE=1 SV=2	1.475	NA	1.09084	1.85544	0.970677	4
sp|Q31610|1B81_HUMAN	HLA class I histocompatibility antigen, B-81 alpha chain OS=Homo sapiens GN=HLA-B PE=1 SV=1	NA	1.64153	NA	NA	0.559004	2
sp|Q53EL6|PDCD4_HUMAN	Programmed cell death protein 4 OS=Homo sapiens GN=PDCD4 PE=1 SV=2	1.77814	1.45589	0.864162	1.0713	1.88865	5
sp|Q53H82|LACB2_HUMAN	Beta-lactamase-like protein 2 OS=Homo sapiens GN=LACTB2 PE=1 SV=2	2.02572	1.02509	0.544153	0.686704	0.95774	5
sp|Q53T59|H1BP3_HUMAN	HCLS1-binding protein 3 OS=Homo sapiens GN=HS1BP3 PE=1 SV=1	NA	1.61655	2.55809	NA	0.756164	3
sp|Q5HYK3|COQ5_HUMAN	2-methoxy-6-polyprenyl-1,4-benzoquinol methylase, mitochondrial OS=Homo sapiens GN=COQ5 PE=1 SV=2	NA	0.71169	0.627562	NA	NA	2
sp|Q5JTV8|TOIP1_HUMAN	Torsin-1A-interacting protein 1 OS=Homo sapiens GN=TOR1AIP1 PE=1 SV=2	1.61893	1.93923	NA	1.03186	1.8867	4
sp|Q5SSJ5|HP1B3_HUMAN	Heterochromatin protein 1-binding protein 3 OS=Homo sapiens GN=HP1BP3 PE=1 SV=1	1.90337	0.869485	NA	NA	1.08227	3
sp|Q5T6V5|CI064_HUMAN	UPF0553 protein C9orf64 OS=Homo sapiens GN=C9orf64 PE=1 SV=1	1.41652	0.716696	NA	3.41372	1.44532	4
sp|Q5TFE4|NT5D1_HUMAN	5'-nucleotidase domain-containing protein 1 OS=Homo sapiens GN=NT5DC1 PE=1 SV=1	0.823818	1.51581	0.878076	1.81923	0.356781	5
sp|Q5VWZ2|LYPL1_HUMAN	Lysophospholipase-like protein 1 OS=Homo sapiens GN=LYPLAL1 PE=1 SV=3	1.58788	0.809059	1.42	1.76376	1.22167	5
sp|Q63HN8|RN213_HUMAN	E3 ubiquitin-protein ligase RNF213 OS=Homo sapiens GN=RNF213 PE=1 SV=3	4.20991	1.72741	NA	NA	NA	2
sp|Q6DD88|ATLA3_HUMAN	Atlastin-3 OS=Homo sapiens GN=ATL3 PE=1 SV=1	1.84275	1.21189	NA	1.75972	NA	3
sp|Q6IBS0|TWF2_HUMAN	Twinfilin-2 OS=Homo sapiens GN=TWF2 PE=1 SV=2	1.57021	1.35542	NA	NA	1.12495	3
sp|Q6JQN1|ACD10_HUMAN	Acyl-CoA dehydrogenase family member 10 OS=Homo sapiens GN=ACAD10 PE=2 SV=1	NA	NA	0.863345	0.892666	0.435195	3
sp|Q6NUK1|SCMC1_HUMAN	Calcium-binding mitochondrial carrier protein SCaMC-1 OS=Homo sapiens GN=SLC25A24 PE=1 SV=2	7.40955	7.04646	NA	NA	NA	2
sp|Q6NUM9|RETST_HUMAN	All-trans-retinol 13,14-reductase OS=Homo sapiens GN=RETSAT PE=1 SV=2	NA	NA	1.18893	0.676949	0.670916	3
sp|Q6NUN0|ACSM5_HUMAN	Acyl-coenzyme A synthetase ACSM5, mitochondrial OS=Homo sapiens GN=ACSM5 PE=2 SV=2	NA	NA	0.497048	0.649329	0.420822	3
sp|Q6NZI2|PTRF_HUMAN	Polymerase I and transcript release factor OS=Homo sapiens GN=PTRF PE=1 SV=1	0.717667	1.23195	0.638839	0.979563	1.36775	5
sp|Q6P587-3|FAHD1_HUMAN	Isoform 3 of Acylpyruvase FAHD1, mitochondrial OS=Homo sapiens GN=FAHD1	0.594	0.745287	NA	NA	NA	2
sp|Q6PCB0|VWA1_HUMAN	von Willebrand factor A domain-containing protein 1 OS=Homo sapiens GN=VWA1 PE=2 SV=1	NA	5.14897	NA	NA	3.51593	2
sp|Q6UX53|MET7B_HUMAN	Methyltransferase-like protein 7B OS=Homo sapiens GN=METTL7B PE=2 SV=2	0.492439	0.255684	0.97942	0.411846	1.18026	5
sp|Q6ZUJ8|BCAP_HUMAN	Phosphoinositide 3-kinase adapter protein 1 OS=Homo sapiens GN=PIK3AP1 PE=1 SV=2	1.64216	NA	NA	0.850606	0.66356	3
sp|Q7KZF4|SND1_HUMAN	Staphylococcal nuclease domain-containing protein 1 OS=Homo sapiens GN=SND1 PE=1 SV=1	1.56427	0.999977	1.55045	1.11852	0.963581	5
sp|Q7L014|DDX46_HUMAN	Probable ATP-dependent RNA helicase DDX46 OS=Homo sapiens GN=DDX46 PE=1 SV=2	1.86203	0.344483	NA	2.90855	NA	3
sp|Q7L1Q6|BZW1_HUMAN	Basic leucine zipper and W2 domain-containing protein 1 OS=Homo sapiens GN=BZW1 PE=1 SV=1	1.30022	1.08822	1.74717	1.37745	NA	4
sp|Q86TX2|ACOT1_HUMAN	Acyl-coenzyme A thioesterase 1 OS=Homo sapiens GN=ACOT1 PE=1 SV=1	NA	NA	NA	0.440874	0.540735	2
sp|Q86UE4|LYRIC_HUMAN	Protein LYRIC OS=Homo sapiens GN=MTDH PE=1 SV=2	1.78048	1.13494	1.20897	1.04838	1.42844	5
sp|Q86UP2-2|KTN1_HUMAN	Isoform 2 of Kinectin OS=Homo sapiens GN=KTN1	NA	1.25873	1.08945	2.04667	1.1551	4
sp|Q86VD7|S2542_HUMAN	Mitochondrial coenzyme A transporter SLC25A42 OS=Homo sapiens GN=SLC25A42 PE=2 SV=2	NA	0.761274	NA	NA	0.127038	2
sp|Q86X55|CARM1_HUMAN	Histone-arginine methyltransferase CARM1 OS=Homo sapiens GN=CARM1 PE=1 SV=3	1.23447	NA	NA	NA	1.58924	2
sp|Q86X76|NIT1_HUMAN	Nitrilase homolog 1 OS=Homo sapiens GN=NIT1 PE=1 SV=2	1.34266	NA	NA	NA	0.540854	2
sp|Q8IX05|CD302_HUMAN	CD302 antigen OS=Homo sapiens GN=CD302 PE=1 SV=1	0.30289	0.581964	1.42622	0.645541	1.05412	5
sp|Q8IZ83-3|A16A1_HUMAN	Isoform 3 of Aldehyde dehydrogenase family 16 member A1 OS=Homo sapiens GN=ALDH16A1	1.80966	1.3214	NA	NA	NA	2
sp|Q8IZ83|A16A1_HUMAN	Aldehyde dehydrogenase family 16 member A1 OS=Homo sapiens GN=ALDH16A1 PE=1 SV=2	NA	NA	2.16613	2.95077	1.513	3
sp|Q8IZV5|RDH10_HUMAN	Retinol dehydrogenase 10 OS=Homo sapiens GN=RDH10 PE=1 SV=1	NA	NA	1.40469	0.760211	2.47355	3
sp|Q8N139|ABCA6_HUMAN	ATP-binding cassette sub-family A member 6 OS=Homo sapiens GN=ABCA6 PE=1 SV=2	1.82786	0.630308	NA	0.802684	1.38194	4
sp|Q8N142|PURA1_HUMAN	Adenylosuccinate synthetase isozyme 1 OS=Homo sapiens GN=ADSSL1 PE=2 SV=1	NA	1.92564	NA	5.23744	0.924099	3
sp|Q8N490|PNKD_HUMAN	Probable hydrolase PNKD OS=Homo sapiens GN=PNKD PE=1 SV=2	1.55663	0.650554	NA	NA	NA	2
sp|Q8N4Q0|ZADH2_HUMAN	Zinc-binding alcohol dehydrogenase domain-containing protein 2 OS=Homo sapiens GN=ZADH2 PE=1 SV=1	0.801043	0.494072	NA	NA	0.520587	3
sp|Q8N8N7|PTGR2_HUMAN	Prostaglandin reductase 2 OS=Homo sapiens GN=PTGR2 PE=1 SV=1	NA	0.885318	NA	1.28726	1.09728	3
sp|Q8NBS9|TXND5_HUMAN	Thioredoxin domain-containing protein 5 OS=Homo sapiens GN=TXNDC5 PE=1 SV=2	NA	NA	1.04445	1.16777	1.21022	3
sp|Q8NC51-4|PAIRB_HUMAN	Isoform 4 of Plasminogen activator inhibitor 1 RNA-binding protein OS=Homo sapiens GN=SERBP1	1.64756	1.28776	NA	NA	NA	2
sp|Q8NE62|CHDH_HUMAN	Choline dehydrogenase, mitochondrial OS=Homo sapiens GN=CHDH PE=2 SV=2	NA	0.886966	0.553471	0.691178	0.506189	4
sp|Q8NFW8|NEUA_HUMAN	N-acylneuraminate cytidylyltransferase OS=Homo sapiens GN=CMAS PE=1 SV=2	NA	1.05868	1.8828	1.70869	0.947947	4
sp|Q8TAT6|NPL4_HUMAN	Nuclear protein localization protein 4 homolog OS=Homo sapiens GN=NPLOC4 PE=1 SV=3	3.17405	1.32261	NA	2.17637	1.34794	4
sp|Q8TBQ9|KISHA_HUMAN	Protein kish-A OS=Homo sapiens GN=TMEM167A PE=1 SV=1	NA	1.2446	NA	1.21439	1.10103	3
sp|Q92522|H1X_HUMAN	Histone H1x OS=Homo sapiens GN=H1FX PE=1 SV=1	0.947753	0.939035	6.90565	NA	2.54408	4
sp|Q92544|TM9S4_HUMAN	Transmembrane 9 superfamily member 4 OS=Homo sapiens GN=TM9SF4 PE=1 SV=2	3.22921	4.08226	2.55632	NA	NA	3
sp|Q92575|UBXN4_HUMAN	UBX domain-containing protein 4 OS=Homo sapiens GN=UBXN4 PE=1 SV=2	1.2734	1.04924	2.63153	1.44723	0.961126	5
sp|Q92604|LGAT1_HUMAN	Acyl-CoA:lysophosphatidylglycerol acyltransferase 1 OS=Homo sapiens GN=LPGAT1 PE=2 SV=1	2.35279	1.65946	NA	2.13279	3.11679	4
sp|Q92696|PGTA_HUMAN	Geranylgeranyl transferase type-2 subunit alpha OS=Homo sapiens GN=RABGGTA PE=1 SV=2	1.44608	4.85724	NA	NA	0.70081	3
sp|Q92882|OSTF1_HUMAN	Osteoclast-stimulating factor 1 OS=Homo sapiens GN=OSTF1 PE=1 SV=2	1.03074	1.20504	0.733269	1.05081	0.946099	5
sp|Q92973|TNPO1_HUMAN	Transportin-1 OS=Homo sapiens GN=TNPO1 PE=1 SV=2	2.06779	NA	2.03882	0.937733	1.39006	4
sp|Q93100-4|KPBB_HUMAN	Isoform 4 of Phosphorylase b kinase regulatory subunit beta OS=Homo sapiens GN=PHKB	NA	0.543935	NA	0.838056	NA	2
sp|Q969I3-2|GLYL1_HUMAN	Isoform 2 of Glycine N-acyltransferase-like protein 1 OS=Homo sapiens GN=GLYATL1	NA	0.446403	1.04244	1.42843	0.177954	4
sp|Q96EP5|DAZP1_HUMAN	DAZ-associated protein 1 OS=Homo sapiens GN=DAZAP1 PE=1 SV=1	1.71878	1.6265	NA	NA	NA	2
sp|Q96EY1|DNJA3_HUMAN	DnaJ homolog subfamily A member 3, mitochondrial OS=Homo sapiens GN=DNAJA3 PE=1 SV=2	1.74275	0.956803	NA	1.38347	0.445807	4
sp|Q96FQ6|S10AG_HUMAN	Protein S100-A16 OS=Homo sapiens GN=S100A16 PE=1 SV=1	NA	1.78084	NA	NA	6.4522	2
sp|Q96I99|SUCB2_HUMAN	Succinyl-CoA ligase [GDP-forming] subunit beta, mitochondrial OS=Homo sapiens GN=SUCLG2 PE=1 SV=2	0.689601	0.633331	1.06342	0.864109	0.707101	5
sp|Q96IJ6|GMPPA_HUMAN	Mannose-1-phosphate guanyltransferase alpha OS=Homo sapiens GN=GMPPA PE=1 SV=1	0.798558	0.955464	1.18787	2.12585	0.872521	5
sp|Q96JB5|CK5P3_HUMAN	CDK5 regulatory subunit-associated protein 3 OS=Homo sapiens GN=CDK5RAP3 PE=1 SV=2	1.08185	1.00468	NA	1.34817	NA	3
sp|Q96LJ7|DHRS1_HUMAN	Dehydrogenase/reductase SDR family member 1 OS=Homo sapiens GN=DHRS1 PE=1 SV=1	0.283068	0.458781	0.88254	1.09461	0.699783	5
sp|Q96N76|HUTU_HUMAN	Urocanate hydratase OS=Homo sapiens GN=UROC1 PE=1 SV=1	0.330384	0.331956	NA	0.971335	0.471043	4
sp|Q96P70|IPO9_HUMAN	Importin-9 OS=Homo sapiens GN=IPO9 PE=1 SV=3	2.88244	1.61811	1.31396	2.7013	2.00398	5
sp|Q96PK6|RBM14_HUMAN	RNA-binding protein 14 OS=Homo sapiens GN=RBM14 PE=1 SV=2	1.66018	1.37012	NA	NA	NA	2
sp|Q96RP9|EFGM_HUMAN	Elongation factor G, mitochondrial OS=Homo sapiens GN=GFM1 PE=1 SV=2	1.5919	0.797636	2.35685	1.61029	NA	4
sp|Q99436|PSB7_HUMAN	Proteasome subunit beta type-7 OS=Homo sapiens GN=PSMB7 PE=1 SV=1	1.53408	1.06663	NA	1.68422	1.51202	4
sp|Q99460|PSMD1_HUMAN	26S proteasome non-ATPase regulatory subunit 1 OS=Homo sapiens GN=PSMD1 PE=1 SV=2	2.85199	NA	0.885821	1.40757	1.08231	4
sp|Q99471|PFD5_HUMAN	Prefoldin subunit 5 OS=Homo sapiens GN=PFDN5 PE=1 SV=2	2.47293	1.66289	NA	1.99729	1.89595	4
sp|Q99614|TTC1_HUMAN	Tetratricopeptide repeat protein 1 OS=Homo sapiens GN=TTC1 PE=1 SV=1	2.65945	2.55354	NA	NA	NA	2
sp|Q99643|C560_HUMAN	Succinate dehydrogenase cytochrome b560 subunit, mitochondrial OS=Homo sapiens GN=SDHC PE=1 SV=1	0.902098	0.671839	NA	NA	0.621537	3
sp|Q99735|MGST2_HUMAN	Microsomal glutathione S-transferase 2 OS=Homo sapiens GN=MGST2 PE=1 SV=1	0.854949	0.953022	NA	0.349402	1.77312	4
sp|Q9BR76|COR1B_HUMAN	Coronin-1B OS=Homo sapiens GN=CORO1B PE=1 SV=1	1.17246	0.729314	1.58057	1.23722	0.830234	5
sp|Q9BTT0|AN32E_HUMAN	Acidic leucine-rich nuclear phosphoprotein 32 family member E OS=Homo sapiens GN=ANP32E PE=1 SV=1	2.58305	1.75725	NA	3.73717	0.883599	4
sp|Q9BU23|LMF2_HUMAN	Lipase maturation factor 2 OS=Homo sapiens GN=LMF2 PE=1 SV=2	1.51146	NA	0.831251	1.28357	1.04019	4
sp|Q9BUJ2|HNRL1_HUMAN	Heterogeneous nuclear ribonucleoprotein U-like protein 1 OS=Homo sapiens GN=HNRNPUL1 PE=1 SV=2	1.41698	NA	2.31514	2.41082	0.585796	4
sp|Q9BUP3|HTAI2_HUMAN	Oxidoreductase HTATIP2 OS=Homo sapiens GN=HTATIP2 PE=1 SV=2	4.06394	1.11691	NA	NA	1.6304	3
sp|Q9BVK6|TMED9_HUMAN	Transmembrane emp24 domain-containing protein 9 OS=Homo sapiens GN=TMED9 PE=1 SV=2	1.29337	1.18649	1.26168	NA	0.995993	4
sp|Q9BVL4|SELO_HUMAN	Selenoprotein O OS=Homo sapiens GN=SELO PE=2 SV=3	0.722854	0.458558	0.694051	0.713476	0.492088	5
sp|Q9BX66-5|SRBS1_HUMAN	Isoform 5 of Sorbin and SH3 domain-containing protein 1 OS=Homo sapiens GN=SORBS1	NA	NA	NA	0.552611	0.631253	2
sp|Q9BX93|PG12B_HUMAN	Group XIIB secretory phospholipase A2-like protein OS=Homo sapiens GN=PLA2G12B PE=1 SV=2	NA	0.41444	NA	NA	1.4194	2
sp|Q9BXJ8|T120A_HUMAN	Transmembrane protein 120A OS=Homo sapiens GN=TMEM120A PE=2 SV=1	1.1522	0.64127	2.16771	0.575785	1.40494	5
sp|Q9BXV9|CN142_HUMAN	Uncharacterized protein C14orf142 OS=Homo sapiens GN=C14orf142 PE=2 SV=2	NA	1.63574	NA	1.7944	NA	2
sp|Q9BY32|ITPA_HUMAN	Inosine triphosphate pyrophosphatase OS=Homo sapiens GN=ITPA PE=1 SV=2	NA	1.45837	2.068	2.74289	NA	3
sp|Q9BY49|PECR_HUMAN	Peroxisomal trans-2-enoyl-CoA reductase OS=Homo sapiens GN=PECR PE=1 SV=2	1.07401	0.567961	2.39849	0.46949	1.08942	5
sp|Q9BYV1|AGT2_HUMAN	Alanine--glyoxylate aminotransferase 2, mitochondrial OS=Homo sapiens GN=AGXT2 PE=1 SV=1	NA	0.142739	NA	NA	0.04997	2
sp|Q9BZE9-2|ASPC1_HUMAN	Isoform 2 of Tether containing UBX domain for GLUT4 OS=Homo sapiens GN=ASPSCR1	3.25881	1.05245	NA	1.73861	NA	3
sp|Q9C005|DPY30_HUMAN	Protein dpy-30 homolog OS=Homo sapiens GN=DPY30 PE=1 SV=1	1.99899	1.82886	NA	1.69804	1.29003	4
sp|Q9H2A2|AL8A1_HUMAN	Aldehyde dehydrogenase family 8 member A1 OS=Homo sapiens GN=ALDH8A1 PE=1 SV=1	1.06735	0.356205	0.594936	0.208921	0.332964	5
sp|Q9H4M9|EHD1_HUMAN	EH domain-containing protein 1 OS=Homo sapiens GN=EHD1 PE=1 SV=2	1.06579	1.43326	0.535564	0.487688	0.908952	5
sp|Q9H845|ACAD9_HUMAN	Acyl-CoA dehydrogenase family member 9, mitochondrial OS=Homo sapiens GN=ACAD9 PE=1 SV=1	NA	0.713372	0.939916	0.607872	NA	3
sp|Q9H8S9|MOB1A_HUMAN	MOB kinase activator 1A OS=Homo sapiens GN=MOB1A PE=1 SV=4	1.74865	NA	NA	NA	1.21562	2
sp|Q9H8Y8|GORS2_HUMAN	Golgi reassembly-stacking protein 2 OS=Homo sapiens GN=GORASP2 PE=1 SV=3	1.58823	1.45162	1.25043	NA	1.27525	4
sp|Q9HAB8|PPCS_HUMAN	Phosphopantothenate--cysteine ligase OS=Homo sapiens GN=PPCS PE=1 SV=2	1.45527	4.04191	NA	0.91978	0.723449	4
sp|Q9HB07|MYG1_HUMAN	UPF0160 protein MYG1, mitochondrial OS=Homo sapiens GN=C12orf10 PE=1 SV=2	1.49537	1.43675	NA	NA	NA	2
sp|Q9HB71|CYBP_HUMAN	Calcyclin-binding protein OS=Homo sapiens GN=CACYBP PE=1 SV=2	NA	NA	NA	2.39517	2.36359	2
sp|Q9HC35|EMAL4_HUMAN	Echinoderm microtubule-associated protein-like 4 OS=Homo sapiens GN=EML4 PE=1 SV=3	NA	NA	1.16549	1.02874	1.55681	3
sp|Q9HCC0|MCCB_HUMAN	Methylcrotonoyl-CoA carboxylase beta chain, mitochondrial OS=Homo sapiens GN=MCCC2 PE=1 SV=1	0.889451	0.657388	0.942991	0.90132	0.714448	5
sp|Q9HD45|TM9S3_HUMAN	Transmembrane 9 superfamily member 3 OS=Homo sapiens GN=TM9SF3 PE=1 SV=2	3.2304	1.55662	NA	0.898239	1.70831	4
sp|Q9NNW7|TRXR2_HUMAN	Thioredoxin reductase 2, mitochondrial OS=Homo sapiens GN=TXNRD2 PE=1 SV=3	0.894261	0.797978	0.871989	0.646712	1.10531	5
sp|Q9NPJ3|ACO13_HUMAN	Acyl-coenzyme A thioesterase 13 OS=Homo sapiens GN=ACOT13 PE=1 SV=1	0.587658	0.392304	0.897375	0.673281	0.761392	5
sp|Q9NQC3|RTN4_HUMAN	Reticulon-4 OS=Homo sapiens GN=RTN4 PE=1 SV=2	NA	NA	0.833369	0.640989	0.365774	3
sp|Q9NR12|PDLI7_HUMAN	PDZ and LIM domain protein 7 OS=Homo sapiens GN=PDLIM7 PE=1 SV=1	NA	2.47927	NA	NA	1.61951	2
sp|Q9NR28|DBLOH_HUMAN	Diablo homolog, mitochondrial OS=Homo sapiens GN=DIABLO PE=1 SV=1	1.57741	1.45299	5.1441	NA	NA	3
sp|Q9NRR5|UBQL4_HUMAN	Ubiquilin-4 OS=Homo sapiens GN=UBQLN4 PE=1 SV=2	2.3037	1.35071	NA	NA	NA	2
sp|Q9NSE4|SYIM_HUMAN	Isoleucine--tRNA ligase, mitochondrial OS=Homo sapiens GN=IARS2 PE=1 SV=2	1.36933	1.04744	2.18578	NA	1.27343	4
sp|Q9NUJ1|ABHDA_HUMAN	Mycophenolic acid acyl-glucuronide esterase, mitochondrial OS=Homo sapiens GN=ABHD10 PE=1 SV=1	0.83209	0.798484	1.47995	1.36876	0.833667	5
sp|Q9NUQ9|FA49B_HUMAN	Protein FAM49B OS=Homo sapiens GN=FAM49B PE=1 SV=1	1.82202	1.8872	1.10251	1.4493	1.575	5
sp|Q9NVS9|PNPO_HUMAN	Pyridoxine-5'-phosphate oxidase OS=Homo sapiens GN=PNPO PE=1 SV=1	0.941574	0.686864	1.03171	1.17445	0.499974	5
sp|Q9NX46|ARHL2_HUMAN	Poly(ADP-ribose) glycohydrolase ARH3 OS=Homo sapiens GN=ADPRHL2 PE=1 SV=1	1.52338	1.04441	0.433172	0.99856	1.15012	5
sp|Q9NXB9|ELOV2_HUMAN	Elongation of very long chain fatty acids protein 2 OS=Homo sapiens GN=ELOVL2 PE=2 SV=2	NA	1.16991	1.7757	2.26806	2.24759	4
sp|Q9NZN3|EHD3_HUMAN	EH domain-containing protein 3 OS=Homo sapiens GN=EHD3 PE=1 SV=2	0.423782	1.22837	NA	0.169505	0.460993	4
sp|Q9NZT2|OGFR_HUMAN	Opioid growth factor receptor OS=Homo sapiens GN=OGFR PE=1 SV=3	NA	NA	2.59115	1.43246	1.11608	3
sp|Q9P032|NDUF4_HUMAN	NADH dehydrogenase [ubiquinone] 1 alpha subcomplex assembly factor 4 OS=Homo sapiens GN=NDUFAF4 PE=1 SV=1	NA	1.63242	NA	NA	2.40695	2
sp|Q9P0J7|KCMF1_HUMAN	E3 ubiquitin-protein ligase KCMF1 OS=Homo sapiens GN=KCMF1 PE=1 SV=2	1.96088	1.01535	NA	1.45289	1.05222	4
sp|Q9P253|VPS18_HUMAN	Vacuolar protein sorting-associated protein 18 homolog OS=Homo sapiens GN=VPS18 PE=1 SV=2	NA	1.87818	NA	1.50455	1.25223	3
sp|Q9P2X0|DPM3_HUMAN	Dolichol-phosphate mannosyltransferase subunit 3 OS=Homo sapiens GN=DPM3 PE=1 SV=2	NA	NA	0.924343	2.47465	3.26226	3
sp|Q9UBI6|GBG12_HUMAN	Guanine nucleotide-binding protein G(I)/G(S)/G(O) subunit gamma-12 OS=Homo sapiens GN=GNG12 PE=1 SV=3	NA	1.28824	0.758757	1.11552	1.01824	4
sp|Q9UBQ5|EIF3K_HUMAN	Eukaryotic translation initiation factor 3 subunit K OS=Homo sapiens GN=EIF3K PE=1 SV=1	NA	1.59196	1.03119	NA	1.4948	3
sp|Q9UBR2|CATZ_HUMAN	Cathepsin Z OS=Homo sapiens GN=CTSZ PE=1 SV=1	0.911721	1.12968	1.20694	0.568924	0.828654	5
sp|Q9UBS3|DNJB9_HUMAN	DnaJ homolog subfamily B member 9 OS=Homo sapiens GN=DNAJB9 PE=1 SV=1	NA	NA	0.545007	1.05522	0.362953	3
sp|Q9UBV2|SE1L1_HUMAN	Protein sel-1 homolog 1 OS=Homo sapiens GN=SEL1L PE=1 SV=3	2.36717	0.634788	2.79162	NA	NA	3
sp|Q9UDW1|QCR9_HUMAN	Cytochrome b-c1 complex subunit 9 OS=Homo sapiens GN=UQCR10 PE=1 SV=3	1.25463	1.47083	1.10936	0.936492	1.00036	5
sp|Q9UHB9-2|SRP68_HUMAN	Isoform 2 of Signal recognition particle 68 kDa protein OS=Homo sapiens GN=SRP68	2.04123	1.11787	NA	NA	NA	2
sp|Q9UHD8|SEPT9_HUMAN	Septin-9 OS=Homo sapiens GN=SEPT9 PE=1 SV=2	1.76375	NA	0.567967	NA	NA	2
sp|Q9UHG3|PCYOX_HUMAN	Prenylcysteine oxidase 1 OS=Homo sapiens GN=PCYOX1 PE=1 SV=3	NA	0.791428	0.703792	0.771149	0.99232	4
sp|Q9UHJ6|SHPK_HUMAN	Sedoheptulokinase OS=Homo sapiens GN=SHPK PE=1 SV=3	NA	0.641032	0.67412	0.574644	NA	3
sp|Q9UI32|GLSL_HUMAN	Glutaminase liver isoform, mitochondrial OS=Homo sapiens GN=GLS2 PE=1 SV=2	NA	NA	0.216102	0.230474	NA	2
sp|Q9UJ68|MSRA_HUMAN	Mitochondrial peptide methionine sulfoxide reductase OS=Homo sapiens GN=MSRA PE=1 SV=1	0.939744	0.590685	NA	NA	0.361213	3
sp|Q9UJU6|DBNL_HUMAN	Drebrin-like protein OS=Homo sapiens GN=DBNL PE=1 SV=1	2.23251	1.79415	1.15012	NA	0.753489	4
sp|Q9UKY7|CDV3_HUMAN	Protein CDV3 homolog OS=Homo sapiens GN=CDV3 PE=1 SV=1	2.16859	2.9623	NA	0.925152	2.73222	4
sp|Q9UL46|PSME2_HUMAN	Proteasome activator complex subunit 2 OS=Homo sapiens GN=PSME2 PE=1 SV=4	1.03578	1.10402	1.24177	1.40419	1.33777	5
sp|Q9ULD0|OGDHL_HUMAN	2-oxoglutarate dehydrogenase-like, mitochondrial OS=Homo sapiens GN=OGDHL PE=1 SV=3	NA	0.841539	NA	0.404417	0.637444	3
sp|Q9ULW8|PADI3_HUMAN	Protein-arginine deiminase type-3 OS=Homo sapiens GN=PADI3 PE=1 SV=2	NA	NA	7.81077	9.03964	NA	2
sp|Q9UMS4|PRP19_HUMAN	Pre-mRNA-processing factor 19 OS=Homo sapiens GN=PRPF19 PE=1 SV=1	2.26257	1.87682	NA	2.36765	1.63562	4
sp|Q9UNH7|SNX6_HUMAN	Sorting nexin-6 OS=Homo sapiens GN=SNX6 PE=1 SV=1	1.2613	1.39534	1.27387	1.09773	1.01049	5
sp|Q9Y230|RUVB2_HUMAN	RuvB-like 2 OS=Homo sapiens GN=RUVBL2 PE=1 SV=3	1.8648	1.34196	1.08992	1.38925	NA	4
sp|Q9Y263|PLAP_HUMAN	Phospholipase A-2-activating protein OS=Homo sapiens GN=PLAA PE=1 SV=2	2.94734	1.33112	NA	2.53256	1.46097	4
sp|Q9Y277|VDAC3_HUMAN	Voltage-dependent anion-selective channel protein 3 OS=Homo sapiens GN=VDAC3 PE=1 SV=1	1.6388	1.29666	NA	NA	NA	2
sp|Q9Y281|COF2_HUMAN	Cofilin-2 OS=Homo sapiens GN=CFL2 PE=1 SV=1	1.62227	1.58675	1.24502	0.932243	1.52837	5
sp|Q9Y285|SYFA_HUMAN	Phenylalanine--tRNA ligase alpha subunit OS=Homo sapiens GN=FARSA PE=1 SV=3	2.47363	1.53961	NA	NA	NA	2
sp|Q9Y295|DRG1_HUMAN	Developmentally-regulated GTP-binding protein 1 OS=Homo sapiens GN=DRG1 PE=1 SV=1	1.47024	1.88668	2.28038	1.43766	1.13558	5
sp|Q9Y2S7|PDIP2_HUMAN	Polymerase delta-interacting protein 2 OS=Homo sapiens GN=POLDIP2 PE=1 SV=1	1.44665	0.818412	NA	NA	0.822935	3
sp|Q9Y2T3|GUAD_HUMAN	Guanine deaminase OS=Homo sapiens GN=GDA PE=1 SV=1	0.754576	NA	NA	1.41453	1.0853	3
sp|Q9Y315|DEOC_HUMAN	Putative deoxyribose-phosphate aldolase OS=Homo sapiens GN=DERA PE=1 SV=2	0.690009	1.21706	NA	2.95261	1.20485	4
sp|Q9Y333|LSM2_HUMAN	U6 snRNA-associated Sm-like protein LSm2 OS=Homo sapiens GN=LSM2 PE=1 SV=1	1.61942	0.631942	1.07983	2.00356	2.63873	5
sp|Q9Y394|DHRS7_HUMAN	Dehydrogenase/reductase SDR family member 7 OS=Homo sapiens GN=DHRS7 PE=1 SV=1	NA	NA	1.43698	NA	1.62021	2
sp|Q9Y3B4|PM14_HUMAN	Pre-mRNA branch site protein p14 OS=Homo sapiens GN=SF3B14 PE=1 SV=1	NA	1.91389	1.11243	1.87624	NA	3
sp|Q9Y3L5|RAP2C_HUMAN	Ras-related protein Rap-2c OS=Homo sapiens GN=RAP2C PE=1 SV=1	0.773847	0.817885	NA	1.78144	1.12981	4
sp|Q9Y4L1|HYOU1_HUMAN	Hypoxia up-regulated protein 1 OS=Homo sapiens GN=HYOU1 PE=1 SV=1	1.93375	1.25436	1.60713	1.79699	0.968367	5
sp|Q9Y4W6|AFG32_HUMAN	AFG3-like protein 2 OS=Homo sapiens GN=AFG3L2 PE=1 SV=2	2.10165	1.0443	NA	1.98154	0.938173	4
sp|Q9Y5L4|TIM13_HUMAN	Mitochondrial import inner membrane translocase subunit Tim13 OS=Homo sapiens GN=TIMM13 PE=1 SV=1	1.63494	0.812662	1.92993	1.13325	0.722567	5
sp|Q9Y5X3|SNX5_HUMAN	Sorting nexin-5 OS=Homo sapiens GN=SNX5 PE=1 SV=1	2.28348	1.77162	NA	NA	7.9563	3
sp|Q9Y619|ORNT1_HUMAN	Mitochondrial ornithine transporter 1 OS=Homo sapiens GN=SLC25A15 PE=1 SV=1	NA	0.645829	1.64484	0.4	0.751755	4
sp|Q9Y673|ALG5_HUMAN	Dolichyl-phosphate beta-glucosyltransferase OS=Homo sapiens GN=ALG5 PE=1 SV=1	NA	0.377396	NA	0.324656	NA	2
sp|Q9Y6C2|EMIL1_HUMAN	EMILIN-1 OS=Homo sapiens GN=EMILIN1 PE=1 SV=2	NA	NA	NA	0.256972	0.606945	2
sp|Q9Y6E0|STK24_HUMAN	Serine/threonine-protein kinase 24 OS=Homo sapiens GN=STK24 PE=1 SV=1	NA	NA	1.37421	NA	1.78112	2
sp|Q9Y6K5|OAS3_HUMAN	2'-5'-oligoadenylate synthase 3 OS=Homo sapiens GN=OAS3 PE=1 SV=3	0.254311	1.9691	NA	NA	NA	2
sp|Q9Y6L6|SO1B1_HUMAN	Solute carrier organic anion transporter family member 1B1 OS=Homo sapiens GN=SLCO1B1 PE=1 SV=2	NA	NA	0.713584	0.702088	0.620502	3
sp|Q9Y6N5|SQRD_HUMAN	Sulfide:quinone oxidoreductase, mitochondrial OS=Homo sapiens GN=SQRDL PE=1 SV=1	0.892772	1.20229	1.01847	1.23603	0.663561	5
tr|A6NLG9|A6NLG9_HUMAN	Biglycan OS=Homo sapiens GN=BGN PE=2 SV=1	NA	NA	0.373468	0.558659	2.22274	3
tr|A6NLH6|A6NLH6_HUMAN	Protein cornichon homolog 4 OS=Homo sapiens GN=CNIH4 PE=2 SV=1	NA	1.22875	NA	NA	2.92243	2
tr|A6NN80|A6NN80_HUMAN	Annexin OS=Homo sapiens GN=ANXA6 PE=3 SV=3	NA	NA	1.03793	1.23483	0.757871	3
tr|A8MWK3|A8MWK3_HUMAN	Cadherin-2 OS=Homo sapiens GN=CDH2 PE=2 SV=1	1.54699	0.66313	NA	0.482499	0.884525	4
tr|A8MXP9|A8MXP9_HUMAN	Matrin-3 OS=Homo sapiens GN=MATR3 PE=4 SV=1	2.05831	NA	1.0677	1.91687	1.13022	4
tr|A8MYA6|A8MYA6_HUMAN	Serine hydroxymethyltransferase, cytosolic OS=Homo sapiens GN=SHMT1 PE=2 SV=1	NA	0.468102	NA	0.520891	NA	2
tr|B0V0B9|B0V0B9_HUMAN	HLA class I histocompatibility antigen, Cw-14 alpha chain OS=Homo sapiens GN=HLA-C PE=2 SV=1	1.30081	1.58341	NA	NA	NA	2
tr|B1AJY7|B1AJY7_HUMAN	26S proteasome non-ATPase regulatory subunit 10 OS=Homo sapiens GN=PSMD10 PE=4 SV=1	1.90648	NA	NA	9.97433	NA	2
tr|B1AK13|B1AK13_HUMAN	3-hydroxymethyl-3-methylglutaryl-Coenzyme A lyase (Hydroxymethylglutaricaciduria), isoform CRA_b OS=Homo sapiens GN=HMGCL PE=2 SV=1	0.61403	0.408194	0.647193	NA	NA	3
tr|B1ALD9|B1ALD9_HUMAN	Periostin OS=Homo sapiens GN=POSTN PE=2 SV=1	4.68734	NA	NA	3.88014	NA	2
tr|B1AMS2|B1AMS2_HUMAN	Septin 6, isoform CRA_b OS=Homo sapiens GN=SEPT6 PE=3 SV=1	1.34822	2.02564	NA	NA	NA	2
tr|B1AVU8|B1AVU8_HUMAN	Saposin-D OS=Homo sapiens GN=PSAP PE=2 SV=1	NA	1.73188	0.882799	NA	1.5762	3
tr|B3KSI3|B3KSI3_HUMAN	Branched-chain-amino-acid aminotransferase OS=Homo sapiens GN=BCAT2 PE=2 SV=1	3.31694	NA	NA	NA	5.28163	2
tr|B4DEM7|B4DEM7_HUMAN	T-complex protein 1 subunit theta OS=Homo sapiens GN=CCT8 PE=2 SV=1	1.51432	1.50512	NA	NA	NA	2
tr|B4DFQ6|B4DFQ6_HUMAN	Acyl-CoA synthetase family member 2, mitochondrial OS=Homo sapiens GN=ACSF2 PE=2 SV=1	1.26824	NA	NA	1.56654	0.280298	3
tr|B4DIT7|B4DIT7_HUMAN	Protein-glutamine gamma-glutamyltransferase 2 OS=Homo sapiens GN=TGM2 PE=2 SV=1	0.62408	0.394793	NA	1.35466	NA	3
tr|B4DNJ6|B4DNJ6_HUMAN	Serine-threonine kinase receptor-associated protein OS=Homo sapiens GN=STRAP PE=2 SV=1	1.72501	1.09109	0.949423	2.23721	1.29443	5
tr|B4DR61|B4DR61_HUMAN	Protein transport protein Sec61 subunit alpha isoform 1 OS=Homo sapiens GN=SEC61A1 PE=2 SV=1	1.22907	0.788372	NA	1.11761	1.41755	4
tr|B4DT31|B4DT31_HUMAN	Far upstream element-binding protein 1 OS=Homo sapiens GN=FUBP1 PE=2 SV=1	2.80754	NA	1.33603	2.02342	NA	3
tr|B4DUS9|B4DUS9_HUMAN	3'(2'),5'-bisphosphate nucleotidase 1 OS=Homo sapiens GN=BPNT1 PE=2 SV=1	1.37512	1.29462	NA	NA	NA	2
tr|B4DUT8|B4DUT8_HUMAN	Calponin-2 OS=Homo sapiens GN=CNN2 PE=2 SV=1	2.65931	2.30668	0.0491448	0.880078	0.977181	5
tr|B4DVB8|B4DVB8_HUMAN	ELAV-like protein 1 OS=Homo sapiens GN=ELAVL1 PE=2 SV=1	1.42492	1.70511	1.02554	2.4783	1.22047	5
tr|B4DWW1|B4DWW1_HUMAN	ADP-ribosylation factor-like protein 1 OS=Homo sapiens GN=ARL1 PE=2 SV=1	1.96347	1.65618	NA	1.22696	0.711184	4
tr|B4DZH6|B4DZH6_HUMAN	Histone deacetylase 6 OS=Homo sapiens GN=HDAC6 PE=2 SV=1	0.556391	NA	NA	0.595502	0.749015	3
tr|B5MCQ5|B5MCQ5_HUMAN	Protein disulfide-isomerase A6 OS=Homo sapiens GN=PDIA6 PE=2 SV=1	NA	1.1441	1.16629	1.26541	NA	3
tr|B5MCW9|B5MCW9_HUMAN	Echinoderm microtubule-associated protein-like 4 OS=Homo sapiens GN=EML4 PE=2 SV=2	1.77968	0.842188	NA	NA	NA	2
tr|B5MDF5|B5MDF5_HUMAN	GTP-binding nuclear protein Ran OS=Homo sapiens GN=RAN PE=4 SV=1	NA	NA	1.72607	1.71912	2.47386	3
tr|B5ME19|B5ME19_HUMAN	Eukaryotic translation initiation factor 3 subunit C OS=Homo sapiens GN=EIF3CL PE=3 SV=1	2.20894	1.48954	1.03416	1.59853	1.31416	5
tr|B7Z1R5|B7Z1R5_HUMAN	V-type proton ATPase catalytic subunit A OS=Homo sapiens GN=ATP6V1A PE=2 SV=1	1.27935	1.39906	0.973371	0.806536	0.936105	5
tr|B7Z4N8|B7Z4N8_HUMAN	Ubiquitin carboxyl-terminal hydrolase OS=Homo sapiens GN=USP14 PE=2 SV=1	NA	NA	NA	1.74175	1.83883	2
tr|B7Z4Q3|B7Z4Q3_HUMAN	Putative RNA-binding protein Luc7-like 2 OS=Homo sapiens GN=LUC7L2 PE=2 SV=1	2.29463	1.56268	1.68875	1.86957	NA	4
tr|B7Z5W1|B7Z5W1_HUMAN	Junctional adhesion molecule A OS=Homo sapiens GN=F11R PE=2 SV=1	4.07803	2.49105	1.70217	NA	0.843192	4
tr|B7Z5Z2|B7Z5Z2_HUMAN	Ras-related protein R-Ras2 OS=Homo sapiens GN=RRAS2 PE=2 SV=1	2.49892	NA	0.672048	1.54526	NA	3
tr|B7Z817|B7Z817_HUMAN	Delta(24)-sterol reductase OS=Homo sapiens GN=DHCR24 PE=2 SV=1	NA	NA	NA	1.94007	1.40221	2
tr|B7Z939|B7Z939_HUMAN	Fibronectin type 3 and ankyrin repeat domains protein 1 OS=Homo sapiens GN=FANK1 PE=2 SV=1	NA	NA	0.713615	NA	0.166373	2
tr|B7ZAM9|B7ZAM9_HUMAN	Eukaryotic translation initiation factor 3 subunit K OS=Homo sapiens GN=EIF3K PE=2 SV=1	1.59213	NA	NA	2.03779	NA	2
tr|B7ZKQ9|B7ZKQ9_HUMAN	SCARB1 protein OS=Homo sapiens GN=SCARB1 PE=2 SV=1	1.69271	0.783071	1.98383	1.96157	1.68989	5
tr|C9IZE4|C9IZE4_HUMAN	26S proteasome non-ATPase regulatory subunit 6 OS=Homo sapiens GN=PSMD6 PE=4 SV=1	1.49352	1.30041	NA	NA	1.02072	3
tr|C9J0D1|C9J0D1_HUMAN	Histone H2A OS=Homo sapiens GN=H2AFV PE=2 SV=1	1.10322	13.0039	1.29826	1.59893	NA	4
tr|C9J502|C9J502_HUMAN	Prostate leucine zipper variant 2 OS=Homo sapiens GN=TPD52 PE=2 SV=2	4.51769	1.57396	NA	NA	NA	2
tr|C9JEH7|C9JEH7_HUMAN	40S ribosomal protein S4, Y isoform 1 (Fragment) OS=Homo sapiens GN=RPS4Y1 PE=2 SV=1	1.19711	0.737314	NA	NA	NA	2
tr|C9JEJ2|C9JEJ2_HUMAN	Choline-phosphate cytidylyltransferase A OS=Homo sapiens GN=PCYT1A PE=2 SV=1	NA	NA	NA	1.56659	2.02297	2
tr|C9JF17|C9JF17_HUMAN	Apolipoprotein D (Fragment) OS=Homo sapiens GN=APOD PE=2 SV=1	0.249239	0.975873	0.444323	0.430111	1.03235	5
tr|C9JFR7|C9JFR7_HUMAN	Cytochrome c (Fragment) OS=Homo sapiens GN=CYCS PE=2 SV=1	1.28696	0.935028	2.25721	2.33197	1.13871	5
tr|C9JFR9|C9JFR9_HUMAN	7-alpha-hydroxycholest-4-en-3-one 12-alpha-hydroxylase OS=Homo sapiens GN=CYP8B1 PE=2 SV=1	0.238925	0.649706	1.13132	NA	NA	3
tr|C9JJ34|C9JJ34_HUMAN	Ran-specific GTPase-activating protein (Fragment) OS=Homo sapiens GN=RANBP1 PE=2 SV=1	1.76861	NA	NA	NA	1.56431	2
tr|C9JME2|C9JME2_HUMAN	FERM, RhoGEF and pleckstrin domain-containing protein 1 OS=Homo sapiens GN=FARP1 PE=2 SV=2	NA	1.53114	NA	0.831912	1.0998	3
tr|C9JRZ6|C9JRZ6_HUMAN	Coiled-coil-helix-coiled-coil-helix domain-containing protein 3, mitochondrial OS=Homo sapiens GN=CHCHD3 PE=2 SV=1	1.4355	2.2224	1.47103	1.24568	1.06334	5
tr|C9JZR2|C9JZR2_HUMAN	Catenin delta-1 OS=Homo sapiens GN=CTNND1 PE=4 SV=2	0.829706	NA	1.25024	0.751855	0.790887	4
tr|D6RAN4|D6RAN4_HUMAN	60S ribosomal protein L9 (Fragment) OS=Homo sapiens GN=RPL9 PE=2 SV=1	1.66204	1.19052	NA	NA	NA	2
tr|D6RD17|D6RD17_HUMAN	Immunoglobulin J chain (Fragment) OS=Homo sapiens GN=IGJ PE=2 SV=1	NA	NA	0.357961	NA	1.31635	2
tr|D6RD18|D6RD18_HUMAN	Heterogeneous nuclear ribonucleoprotein A/B OS=Homo sapiens GN=HNRNPAB PE=2 SV=1	2.24216	1.70818	NA	NA	1.67038	3
tr|D6REN6|D6REN6_HUMAN	Histidine--tRNA ligase, cytoplasmic OS=Homo sapiens GN=HARS PE=2 SV=1	2.03113	1.01526	NA	NA	1.49963	3
tr|D6REX3|D6REX3_HUMAN	Protein transport protein Sec31A OS=Homo sapiens GN=SEC31A PE=2 SV=1	1.32037	NA	NA	1.17291	1.35377	3
tr|D6RF35|D6RF35_HUMAN	Vitamin D-binding protein OS=Homo sapiens GN=GC PE=2 SV=1	1.06263	NA	0.65776	1.40395	NA	3
tr|D6RFM5|D6RFM5_HUMAN	Succinate dehydrogenase [ubiquinone] flavoprotein subunit, mitochondrial OS=Homo sapiens GN=SDHA PE=2 SV=1	0.870865	0.601629	NA	NA	NA	2
tr|E5RHG8|E5RHG8_HUMAN	Transcription elongation factor B polypeptide 1 (Fragment) OS=Homo sapiens GN=TCEB1 PE=2 SV=1	NA	1.26589	1.25935	1.44272	1.01811	4
tr|E5RHW4|E5RHW4_HUMAN	Erlin-2 (Fragment) OS=Homo sapiens GN=ERLIN2 PE=2 SV=1	0.927326	0.747966	0.959337	0.408394	NA	4
tr|E7ENE7|E7ENE7_HUMAN	Cytochrome P450 2D6 OS=Homo sapiens GN=CYP2D6 PE=2 SV=2	NA	NA	0.805726	0.695046	NA	2
tr|E7EP00|E7EP00_HUMAN	Protein transport protein Sec24C OS=Homo sapiens GN=SEC24C PE=2 SV=2	NA	1.6811	NA	1.3974	1.36116	3
tr|E7EPB3|E7EPB3_HUMAN	60S ribosomal protein L14 OS=Homo sapiens GN=RPL14 PE=2 SV=1	1.49242	0.959759	NA	1.14309	NA	3
tr|E7ETK0|E7ETK0_HUMAN	40S ribosomal protein S24 OS=Homo sapiens GN=RPS24 PE=2 SV=1	1.48183	NA	NA	1.78571	NA	2
tr|E7EUC7|E7EUC7_HUMAN	UTP--glucose-1-phosphate uridylyltransferase OS=Homo sapiens GN=UGP2 PE=2 SV=1	0.351415	0.59157	NA	NA	NA	2
tr|E7EX29|E7EX29_HUMAN	14-3-3 protein zeta/delta (Fragment) OS=Homo sapiens GN=YWHAZ PE=2 SV=1	NA	NA	0.999515	1.24493	1.48312	3
tr|E9PCR7|E9PCR7_HUMAN	2-oxoglutarate dehydrogenase, mitochondrial OS=Homo sapiens GN=OGDH PE=2 SV=1	0.705833	NA	NA	NA	0.671655	2
tr|E9PE77|E9PE77_HUMAN	Ugl-Y3 OS=Homo sapiens GN=FN1 PE=2 SV=1	NA	NA	2.17373	1.34509	NA	2
tr|E9PES6|E9PES6_HUMAN	High mobility group protein B3 (Fragment) OS=Homo sapiens GN=HMGB3 PE=2 SV=1	4.24476	1.24344	NA	1.95297	0.934265	4
tr|E9PF86|E9PF86_HUMAN	Phosphoacetylglucosamine mutase OS=Homo sapiens GN=PGM3 PE=2 SV=1	0.500581	NA	1.66175	1.48101	1.71738	4
tr|E9PFH8|E9PFH8_HUMAN	Lupus La protein OS=Homo sapiens GN=SSB PE=2 SV=1	1.6059	1.56908	NA	NA	NA	2
tr|E9PFR3|E9PFR3_HUMAN	Serine/threonine-protein phosphatase 2A 56 kDa regulatory subunit delta isoform OS=Homo sapiens GN=PPP2R5D PE=2 SV=1	1.74746	NA	NA	NA	1.73633	2
tr|E9PH29|E9PH29_HUMAN	Thioredoxin-dependent peroxide reductase, mitochondrial OS=Homo sapiens GN=PRDX3 PE=2 SV=1	0.698686	0.687759	NA	NA	NA	2
tr|E9PHK0|E9PHK0_HUMAN	Tetranectin OS=Homo sapiens GN=CLEC3B PE=2 SV=1	NA	2.25984	0.572421	NA	NA	2
tr|E9PLK3|E9PLK3_HUMAN	Puromycin-sensitive aminopeptidase OS=Homo sapiens GN=NPEPPS PE=2 SV=1	1.63048	1.37435	0.769855	1.01695	1.1928	5
tr|E9PNQ6|E9PNQ6_HUMAN	Thioredoxin reductase 1, cytoplasmic OS=Homo sapiens GN=TXNRD1 PE=3 SV=1	NA	NA	1.23648	0.743654	1.17162	3
tr|E9PPJ0|E9PPJ0_HUMAN	Splicing factor 3B subunit 2 OS=Homo sapiens GN=SF3B2 PE=2 SV=1	NA	NA	NA	2.27005	1.25431	2
tr|E9PQY2|E9PQY2_HUMAN	Prefoldin subunit 4 OS=Homo sapiens GN=PFDN4 PE=2 SV=1	2.4607	2.05321	NA	NA	NA	2
tr|F2Z2Y4|F2Z2Y4_HUMAN	Pyridoxal kinase OS=Homo sapiens GN=PDXK PE=2 SV=1	NA	NA	1.31534	NA	1.52821	2
tr|F5GXQ0|F5GXQ0_HUMAN	BRO1 domain-containing protein BROX OS=Homo sapiens GN=BROX PE=2 SV=1	2.50473	1.52551	NA	NA	2.55837	3
tr|F5GYQ1|F5GYQ1_HUMAN	V-type proton ATPase subunit d 1 OS=Homo sapiens GN=ATP6V0D1 PE=2 SV=1	1.45094	2.17099	NA	NA	1.24331	3
tr|F5H157|F5H157_HUMAN	Ras-related protein Rab-35 (Fragment) OS=Homo sapiens GN=RAB35 PE=2 SV=1	2.06116	1.94563	NA	NA	NA	2
tr|F5H365|F5H365_HUMAN	Protein transport protein Sec23A OS=Homo sapiens GN=SEC23A PE=2 SV=1	NA	NA	NA	1.38404	0.781079	2
tr|F5H698|F5H698_HUMAN	Leucine--tRNA ligase, cytoplasmic OS=Homo sapiens GN=LARS PE=2 SV=1	2.1712	1.3608	0.845077	NA	NA	3
tr|F5H6E2|F5H6E2_HUMAN	Unconventional myosin-Ic OS=Homo sapiens GN=MYO1C PE=2 SV=1	1.07734	NA	0.74834	NA	0.926989	3
tr|F5H7R9|F5H7R9_HUMAN	Parathymosin (Fragment) OS=Homo sapiens GN=PTMS PE=2 SV=1	0.458299	0.726516	NA	NA	0.397143	3
tr|F5H8B1|F5H8B1_HUMAN	Ethanolamine-phosphate cytidylyltransferase OS=Homo sapiens GN=PCYT2 PE=2 SV=1	NA	0.780044	2.25651	NA	NA	2
tr|F8VPD4|F8VPD4_HUMAN	CAD protein OS=Homo sapiens GN=CAD PE=2 SV=1	0.356293	0.549585	NA	0.372796	3.04752	4
tr|F8VU90|F8VU90_HUMAN	Peptidyl-prolyl cis-trans isomerase OS=Homo sapiens GN=FKBP11 PE=2 SV=1	2.46854	1.10594	NA	NA	2.38075	3
tr|F8VVA7|F8VVA7_HUMAN	Coatomer subunit zeta-1 OS=Homo sapiens GN=COPZ1 PE=2 SV=1	1.65149	1.74777	1.49874	NA	2.01487	4
tr|F8W181|F8W181_HUMAN	60S ribosomal protein L6 (Fragment) OS=Homo sapiens GN=RPL6 PE=2 SV=1	NA	NA	2.24678	1.56308	NA	2
tr|F8W1S7|F8W1S7_HUMAN	Heterogeneous nuclear ribonucleoprotein A1 OS=Homo sapiens GN=HNRNPA1 PE=2 SV=1	NA	2.33904	NA	NA	1.76662	2
tr|F8W6I7|F8W6I7_HUMAN	Heterogeneous nuclear ribonucleoprotein A1 OS=Homo sapiens GN=HNRNPA1 PE=2 SV=1	NA	NA	1.64411	2.24717	NA	2
tr|F8W8V8|F8W8V8_HUMAN	Solute carrier family 2, facilitated glucose transporter member 2 OS=Homo sapiens GN=SLC2A2 PE=2 SV=1	0.377764	0.433626	NA	NA	NA	2
tr|G3V153|G3V153_HUMAN	Caprin-1 OS=Homo sapiens GN=CAPRIN1 PE=4 SV=1	NA	NA	1.4241	NA	1.41652	2
tr|G3V1A6|G3V1A6_HUMAN	Gasdermin domain containing 1, isoform CRA_d OS=Homo sapiens GN=GSDMD PE=4 SV=1	2.03012	1.62753	1.14071	1.26889	1.22897	5
tr|G3V1C3|G3V1C3_HUMAN	Apoptosis inhibitor 5 OS=Homo sapiens GN=API5 PE=2 SV=1	2.14259	NA	NA	1.54863	NA	2
tr|G3V1X9|G3V1X9_HUMAN	Chromobox homolog 5 (HP1 alpha homolog, Drosophila), isoform CRA_a OS=Homo sapiens GN=CBX5 PE=4 SV=1	1.93217	2.50385	NA	NA	NA	2
tr|G3V1Z5|G3V1Z5_HUMAN	HLA-B associated transcript 3, isoform CRA_c OS=Homo sapiens GN=BAG6 PE=4 SV=1	1.54265	NA	NA	2.02676	1.31294	3
tr|G3V203|G3V203_HUMAN	60S ribosomal protein L18 OS=Homo sapiens GN=RPL18 PE=3 SV=1	1.60701	0.444615	NA	NA	NA	2
tr|G3V279|G3V279_HUMAN	Enhancer of rudimentary homolog OS=Homo sapiens GN=ERH PE=2 SV=1	1.99408	2.25089	1.04148	NA	NA	3
tr|G3V2F7|G3V2F7_HUMAN	HCG2044781 OS=Homo sapiens GN=TMEM189 PE=4 SV=1	NA	NA	2.06994	1.37959	NA	2
tr|G3V2M6|G3V2M6_HUMAN	Signal transducer and activator of transcription 2 OS=Homo sapiens GN=STAT2 PE=2 SV=1	2.25919	1.21569	1.78937	NA	0.857749	4
tr|G3V4T6|G3V4T6_HUMAN	Maleylacetoacetate isomerase OS=Homo sapiens GN=GSTZ1 PE=2 SV=1	NA	NA	NA	0.228492	0.169077	2
tr|G3V5T0|G3V5T0_HUMAN	Maleylacetoacetate isomerase OS=Homo sapiens GN=GSTZ1 PE=2 SV=1	0.417162	0.46885	0.242605	NA	NA	3
tr|G3XA88|G3XA88_HUMAN	Amplified in osteosarcoma, isoform CRA_b OS=Homo sapiens GN=OS9 PE=4 SV=1	2.71162	NA	1.8316	2.3042	NA	3
tr|G3XAD8|G3XAD8_HUMAN	Stress-induced-phosphoprotein 1 OS=Homo sapiens GN=STIP1 PE=4 SV=1	2.34409	NA	2.03937	1.97915	NA	3
tr|G3XAL7|G3XAL7_HUMAN	Protein PRRC1 OS=Homo sapiens GN=PRRC1 PE=4 SV=1	2.8617	1.59778	NA	1.81957	NA	3
tr|G5E972|G5E972_HUMAN	Thymopentin OS=Homo sapiens GN=TMPO PE=4 SV=1	NA	1.43691	1.07785	NA	2.45722	3
tr|G5E9V1|G5E9V1_HUMAN	Protein TFG OS=Homo sapiens GN=TFG PE=4 SV=1	1.9312	1.10385	2.00673	1.90528	1.29206	5
tr|H0Y4R1|H0Y4R1_HUMAN	Inosine-5'-monophosphate dehydrogenase 2 (Fragment) OS=Homo sapiens GN=IMPDH2 PE=3 SV=1	1.66725	1.37259	0.92516	1.81649	2.35642	5
tr|H0Y7A7|H0Y7A7_HUMAN	Calmodulin (Fragment) OS=Homo sapiens GN=CALM2 PE=2 SV=1	0.950386	1.21561	0.968652	1.37634	NA	4
tr|H0Y8X4|H0Y8X4_HUMAN	2'-deoxynucleoside 5'-phosphate N-hydrolase 1 (Fragment) OS=Homo sapiens GN=DNPH1 PE=2 SV=1	1.08246	1.23762	NA	0.792877	1.40376	4
tr|H0Y9M8|H0Y9M8_HUMAN	NADH dehydrogenase [ubiquinone] iron-sulfur protein 4, mitochondrial (Fragment) OS=Homo sapiens GN=NDUFS4 PE=2 SV=1	0.757876	NA	NA	0.365734	NA	2
tr|H0YDU8|H0YDU8_HUMAN	Serine/threonine-protein phosphatase (Fragment) OS=Homo sapiens GN=PPP5C PE=3 SV=1	1.00985	1.2332	8.20895	1.25757	1.43392	5
tr|H0YHX9|H0YHX9_HUMAN	Nascent polypeptide-associated complex subunit alpha (Fragment) OS=Homo sapiens GN=NACA PE=2 SV=1	1.50228	1.55982	1.36111	1.41198	1.34429	5
tr|H0YIV4|H0YIV4_HUMAN	Nucleosome assembly protein 1-like 1 (Fragment) OS=Homo sapiens GN=NAP1L1 PE=2 SV=1	NA	NA	NA	2.6418	2.06423	2
tr|H0YJ66|H0YJ66_HUMAN	Dehydrogenase/reductase SDR family member 7 (Fragment) OS=Homo sapiens GN=DHRS7 PE=3 SV=1	1.56971	1.0309	NA	1.16598	NA	3
tr|H0YNE9|H0YNE9_HUMAN	Ras-related protein Rab-8B (Fragment) OS=Homo sapiens GN=RAB8B PE=2 SV=1	2.06425	1.92854	1.27288	1.6328	NA	4
tr|H3BLV8|H3BLV8_HUMAN	Vacuolar protein sorting-associated protein 29 (Fragment) OS=Homo sapiens GN=VPS29 PE=4 SV=1	1.3915	1.58742	NA	1.00703	0.907048	4
tr|H3BLZ8|H3BLZ8_HUMAN	Probable ATP-dependent RNA helicase DDX17 OS=Homo sapiens GN=DDX17 PE=2 SV=1	2.07116	NA	NA	2.14877	NA	2
tr|H3BN98|H3BN98_HUMAN	Uncharacterized protein (Fragment) OS=Homo sapiens PE=4 SV=2	1.64362	1.73987	1.51656	1.16661	1.25028	5
tr|H3BND4|H3BND4_HUMAN	Pyridoxal-dependent decarboxylase domain-containing protein 1 OS=Homo sapiens GN=PDXDC1 PE=2 SV=1	NA	NA	0.512135	1.26155	NA	2
tr|H3BPE7|H3BPE7_HUMAN	RNA-binding protein FUS OS=Homo sapiens GN=FUS PE=2 SV=1	NA	NA	1.5556	1.97553	1.73755	3
tr|H3BPQ4|H3BPQ4_HUMAN	Hydroxyacylglutathione hydrolase, mitochondrial OS=Homo sapiens GN=HAGH PE=2 SV=1	0.379805	0.649895	NA	NA	NA	2
tr|H3BRN4|H3BRN4_HUMAN	4-aminobutyrate aminotransferase, mitochondrial OS=Homo sapiens GN=ABAT PE=2 SV=1	0.306138	0.423066	0.989098	0.995712	0.354175	5
tr|H3BSM0|H3BSM0_HUMAN	Acyl-coenzyme A synthetase ACSM3, mitochondrial (Fragment) OS=Homo sapiens GN=ACSM3 PE=4 SV=1	NA	0.263446	NA	0.278367	NA	2
tr|H3BT71|H3BT71_HUMAN	RNA-binding motif protein, X chromosome, N-terminally processed OS=Homo sapiens GN=RBMX PE=2 SV=1	NA	NA	NA	1.45616	2.20556	2
tr|H7BXD5|H7BXD5_HUMAN	Grancalcin OS=Homo sapiens GN=GCA PE=2 SV=1	2.95691	4.60713	NA	NA	NA	2
tr|H7C1E4|H7C1E4_HUMAN	AP-1 complex subunit sigma-1A (Fragment) OS=Homo sapiens GN=AP1S1 PE=4 SV=1	1.59581	NA	1.86059	1.40847	NA	3
tr|H7C4E0|H7C4E0_HUMAN	Monoglyceride lipase (Fragment) OS=Homo sapiens GN=MGLL PE=4 SV=1	0.514006	0.780901	NA	NA	NA	2
tr|H9KV70|H9KV70_HUMAN	Neutrophil gelatinase-associated lipocalin OS=Homo sapiens GN=LCN2 PE=2 SV=1	2.06749	3.58667	0.431047	NA	1.98047	4
tr|J3KN35|J3KN35_HUMAN	Eukaryotic translation initiation factor 3 subunit L OS=Homo sapiens GN=EIF3L PE=4 SV=1	NA	1.16543	NA	NA	1.4778	2
tr|J3KNF8|J3KNF8_HUMAN	Cytochrome b5 type B OS=Homo sapiens GN=CYB5B PE=3 SV=1	0.862132	0.807276	2.53448	0.853707	0.794707	5
tr|J3KPP7|J3KPP7_HUMAN	Beta-arrestin-1 OS=Homo sapiens GN=ARRB1 PE=4 SV=1	NA	2.41247	NA	NA	0.481806	2
tr|J3KQ17|J3KQ17_HUMAN	Hydroxyacyl-coenzyme A dehydrogenase, mitochondrial OS=Homo sapiens GN=HADH PE=4 SV=1	0.397675	NA	NA	0.819436	NA	2
tr|J3KQ18|J3KQ18_HUMAN	D-dopachrome decarboxylase OS=Homo sapiens GN=DDT PE=4 SV=1	0.575557	0.525458	1.05625	1.03084	0.909107	5
tr|J3KQE0|J3KQE0_HUMAN	SUN domain-containing protein 2 OS=Homo sapiens GN=SUN2 PE=4 SV=1	NA	2.34889	NA	4.00294	NA	2
tr|J3KQJ1|J3KQJ1_HUMAN	Sulfatase-modifying factor 2 OS=Homo sapiens GN=SUMF2 PE=4 SV=1	1.20122	1.15758	1.48406	1.16053	1.13181	5
tr|J3KQU9|J3KQU9_HUMAN	AP-1 complex subunit gamma-1 OS=Homo sapiens GN=AP1G1 PE=4 SV=1	1.9525	NA	1.26652	1.2269	NA	3
tr|J3KT29|J3KT29_HUMAN	60S ribosomal protein L23 OS=Homo sapiens GN=RPL23 PE=3 SV=1	1.79368	NA	5.06429	NA	NA	2
tr|J3KTL2|J3KTL2_HUMAN	Serine/arginine-rich-splicing factor 1 OS=Homo sapiens GN=SRSF1 PE=4 SV=1	1.76094	2.06655	NA	NA	1.52343	3
tr|J3QL71|J3QL71_HUMAN	Secernin-2 OS=Homo sapiens GN=SCRN2 PE=4 SV=1	1.00285	0.799315	1.28199	1.12209	0.802077	5
tr|J3QLI9|J3QLI9_HUMAN	Small nuclear ribonucleoprotein Sm D1 OS=Homo sapiens GN=SNRPD1 PE=4 SV=1	NA	NA	NA	1.71113	2.0206	2
tr|J3QQX2|J3QQX2_HUMAN	Rho GDP-dissociation inhibitor 1 OS=Homo sapiens GN=ARHGDIA PE=4 SV=1	NA	NA	1.19131	1.49131	1.39496	3
tr|J3QR09|J3QR09_HUMAN	Ribosomal protein L19 OS=Homo sapiens GN=RPL19 PE=3 SV=1	1.18924	0.676247	2.75729	1.31647	2.62002	5
tr|J3QR68|J3QR68_HUMAN	Haptoglobin (Fragment) OS=Homo sapiens GN=HP PE=3 SV=1	1.17741	0.70708	NA	NA	NA	2
tr|J3QRD1|J3QRD1_HUMAN	Fatty aldehyde dehydrogenase OS=Homo sapiens GN=ALDH3A2 PE=3 SV=1	NA	NA	1.15708	0.382531	NA	2
tr|J9JID7|J9JID7_HUMAN	Lamin B2, isoform CRA_a OS=Homo sapiens GN=LMNB2 PE=3 SV=1	0.837003	1.49416	0.358721	1.14207	1.36912	5
tr|K4DI93|K4DI93_HUMAN	Cullin 4B, isoform CRA_e OS=Homo sapiens GN=CUL4B PE=3 SV=1	1.90952	NA	0.830259	2.2331	1.70683	4
tr|K7EJC8|K7EJC8_HUMAN	Golgi SNAP receptor complex member 1 OS=Homo sapiens GN=GOSR1 PE=3 SV=1	NA	1.22812	NA	1.3496	NA	2
tr|K7EK07|K7EK07_HUMAN	Histone H3 (Fragment) OS=Homo sapiens GN=H3F3B PE=3 SV=1	1.41064	1.65173	0.734675	NA	NA	3
tr|K7ELL7|K7ELL7_HUMAN	Glucosidase 2 subunit beta OS=Homo sapiens GN=PRKCSH PE=4 SV=1	1.47591	1.55159	1.19398	1.0296	1.04143	5
tr|K7ELQ9|K7ELQ9_HUMAN	Transmembrane protein 205 (Fragment) OS=Homo sapiens GN=TMEM205 PE=4 SV=1	0.829855	0.630623	NA	0.500319	1.0095	4
tr|K7ELT5|K7ELT5_HUMAN	Tubulin-folding cofactor B OS=Homo sapiens GN=TBCB PE=4 SV=1	NA	1.43514	2.00553	2.61584	NA	3
tr|K7ENL3|K7ENL3_HUMAN	Signal transducer and activator of transcription 3 OS=Homo sapiens GN=STAT3 PE=4 SV=1	1.25569	1.27113	0.711989	1.04005	0.861075	5
tr|K7EQ02|K7EQ02_HUMAN	DAZ-associated protein 1 (Fragment) OS=Homo sapiens GN=DAZAP1 PE=4 SV=1	NA	NA	NA	1.45094	1.48343	2
tr|K7EQG4|K7EQG4_HUMAN	Phospholemman OS=Homo sapiens GN=FXYD1 PE=4 SV=1	NA	NA	NA	0.864632	0.504507	2
tr|K7EQZ6|K7EQZ6_HUMAN	Hepatoma-derived growth factor-related protein 2 OS=Homo sapiens GN=HDGFRP2 PE=4 SV=1	2.43796	NA	1.88168	NA	NA	2
tr|K7ER15|K7ER15_HUMAN	Haloacid dehalogenase-like hydrolase domain-containing protein 2 (Fragment) OS=Homo sapiens GN=HDHD2 PE=4 SV=1	NA	0.809309	NA	0.891848	NA	2
tr|K7ERT8|K7ERT8_HUMAN	60S ribosomal protein L23a (Fragment) OS=Homo sapiens GN=RPL23A PE=3 SV=1	NA	0.841461	1.20349	1.9225	NA	3
tr|K7ESI9|K7ESI9_HUMAN	Dynamin-2 OS=Homo sapiens GN=DNM2 PE=3 SV=1	1.55828	NA	3.52664	1.47914	1.03041	4
tr|M0QXS5|M0QXS5_HUMAN	Heterogeneous nuclear ribonucleoprotein L (Fragment) OS=Homo sapiens GN=HNRNPL PE=4 SV=1	1.68769	1.8833	NA	NA	NA	2
tr|M0R0F0|M0R0F0_HUMAN	40S ribosomal protein S5 (Fragment) OS=Homo sapiens GN=RPS5 PE=4 SV=1	1.71132	0.772444	NA	NA	1.74284	3
tr|M0R210|M0R210_HUMAN	40S ribosomal protein S16 OS=Homo sapiens GN=RPS16 PE=4 SV=1	1.37293	0.826686	NA	NA	NA	2
tr|Q5JAR4|Q5JAR4_HUMAN	Liver-specific organic anion transporter 3TM13 OS=Homo sapiens GN=SLCO1B3 PE=2 SV=1	NA	0.261791	0.778163	0.487132	NA	3
tr|Q5JR04|Q5JR04_HUMAN	Mov10, Moloney leukemia virus 10, homolog (Mouse), isoform CRA_a OS=Homo sapiens GN=MOV10 PE=4 SV=1	3.43474	0.984844	NA	2.58254	NA	3
tr|Q5QPH3|Q5QPH3_HUMAN	Acetyl-coenzyme A synthetase, cytoplasmic OS=Homo sapiens GN=ACSS2 PE=4 SV=1	0.408058	NA	1.3472	0.663162	0.860606	4
tr|Q5QPM7|Q5QPM7_HUMAN	Proteasome inhibitor PI31 subunit OS=Homo sapiens GN=PSMF1 PE=2 SV=2	0.849068	1.06215	NA	1.45439	0.965649	4
tr|Q5R3B4|Q5R3B4_HUMAN	Mitochondrial pyruvate carrier 2 (Fragment) OS=Homo sapiens GN=MPC2 PE=4 SV=1	0.617186	0.57056	0.937059	0.94159	0.549242	5
tr|Q5SPT7|Q5SPT7_HUMAN	HLA class I histocompatibility antigen, alpha chain F OS=Homo sapiens GN=HLA-F PE=3 SV=2	NA	1.46437	0.526009	NA	NA	2
tr|Q5SZ07|Q5SZ07_HUMAN	Hepatoma-derived growth factor OS=Homo sapiens GN=HDGF PE=4 SV=1	2.0442	NA	NA	1.7723	NA	2
tr|Q5SZE1|Q5SZE1_HUMAN	Ceramide synthase 2 (Fragment) OS=Homo sapiens GN=CERS2 PE=4 SV=1	2.53775	NA	NA	2.20802	NA	2
tr|Q5T092|Q5T092_HUMAN	Protein RER1 (Fragment) OS=Homo sapiens GN=RER1 PE=2 SV=1	NA	NA	2.02908	NA	0.690047	2
tr|Q5T5I6|Q5T5I6_HUMAN	Golgi phosphoprotein 3-like (Fragment) OS=Homo sapiens GN=GOLPH3L PE=4 SV=1	3.68897	1.86213	NA	NA	NA	2
tr|Q5T6H7|Q5T6H7_HUMAN	Xaa-Pro aminopeptidase 1 OS=Homo sapiens GN=XPNPEP1 PE=2 SV=1	NA	NA	0.811567	0.892359	1.4377	3
tr|Q5T7C6|Q5T7C6_HUMAN	High mobility group protein B1 (Fragment) OS=Homo sapiens GN=HMGB1 PE=2 SV=1	1.46554	0.814965	NA	1.36812	1.85912	4
tr|Q5T8U7|Q5T8U7_HUMAN	Surfeit 4 OS=Homo sapiens GN=SURF4 PE=4 SV=1	1.13074	1.1092	1.55677	1.40021	1.08801	5
tr|Q5T985|Q5T985_HUMAN	Inter-alpha-trypsin inhibitor heavy chain H2 OS=Homo sapiens GN=ITIH2 PE=4 SV=1	1.33055	2.27745	0.990108	1.64819	2.64225	5
tr|Q5VU66|Q5VU66_HUMAN	Tropomyosin alpha-3 chain OS=Homo sapiens GN=TPM3 PE=4 SV=1	1.97282	NA	NA	NA	1.57417	2
tr|Q5VXV2|Q5VXV2_HUMAN	Protein SET OS=Homo sapiens GN=SET PE=2 SV=2	NA	NA	NA	2.45652	1.67214	2
tr|Q5VY30|Q5VY30_HUMAN	Plasma retinol-binding protein(1-182) OS=Homo sapiens GN=RBP4 PE=2 SV=1	NA	NA	3.0715	1.14403	0.714384	3
tr|Q6JUT2|Q6JUT2_HUMAN	HCG37564, isoform CRA_c OS=Homo sapiens GN=TIRAP3 PE=2 SV=1	1.86212	1.39126	1.11639	0.949416	0.965345	5
tr|Q6ZS74|Q6ZS74_HUMAN	Ras-related protein Ral-B OS=Homo sapiens GN=RALB PE=2 SV=1	1.32563	NA	NA	3.04468	NA	2
tr|Q86TV3|Q86TV3_HUMAN	Full-length cDNA clone CS0DB001YK19 of Neuroblastoma of Homo sapiens (human) OS=Homo sapiens GN=LGMN PE=2 SV=1	NA	NA	0.566876	1.206	0.731347	3
tr|Q8WVC2|Q8WVC2_HUMAN	40S ribosomal protein S21 OS=Homo sapiens GN=RPS21 PE=3 SV=1	NA	NA	1.30852	NA	1.48153	2
tr|Q96CG1|Q96CG1_HUMAN	ETF1 protein OS=Homo sapiens GN=ETF1 PE=2 SV=1	1.78844	5.73151	2.46527	2.03007	2.28683	5
sp|A2VDF0-2|FUCM_HUMAN	Isoform 2 of Fucose mutarotase OS=Homo sapiens GN=FUOM	NA	0.368219	NA	NA	NA	1
sp|A3KMH1-2|VWA8_HUMAN	Isoform 2 of von Willebrand factor A domain-containing protein 8 OS=Homo sapiens GN=VWA8	NA	NA	NA	2.3957	0.442082	2
sp|A3KMH1-3|VWA8_HUMAN	Isoform 3 of von Willebrand factor A domain-containing protein 8 OS=Homo sapiens GN=VWA8	NA	0.732396	NA	NA	NA	1
sp|A5A3E0|POTEF_HUMAN	POTE ankyrin domain family member F OS=Homo sapiens GN=POTEF PE=1 SV=2	NA	2.00228	NA	NA	NA	1
sp|A6NCS6|CB072_HUMAN	Uncharacterized protein C2orf72 OS=Homo sapiens GN=C2orf72 PE=2 SV=2	NA	NA	NA	NA	0.733872	1
sp|A6NDB9|PALM3_HUMAN	Paralemmin-3 OS=Homo sapiens GN=PALM3 PE=1 SV=2	NA	NA	0.666337	0.446671	0.432942	3
sp|O00154-4|BACH_HUMAN	Isoform 4 of Cytosolic acyl coenzyme A thioester hydrolase OS=Homo sapiens GN=ACOT7	3.24634	1.44558	NA	NA	NA	2
sp|O00159-2|MYO1C_HUMAN	Isoform 2 of Unconventional myosin-Ic OS=Homo sapiens GN=MYO1C	NA	1.16381	NA	NA	NA	1
sp|O00159-3|MYO1C_HUMAN	Isoform 3 of Unconventional myosin-Ic OS=Homo sapiens GN=MYO1C	NA	NA	NA	0.592694	NA	1
sp|O00165|HAX1_HUMAN	HCLS1-associated protein X-1 OS=Homo sapiens GN=HAX1 PE=1 SV=2	NA	0.661027	NA	NA	NA	1
sp|O00170|AIP_HUMAN	AH receptor-interacting protein OS=Homo sapiens GN=AIP PE=1 SV=2	NA	1.51307	1.12882	NA	1.19198	3
sp|O00186|STXB3_HUMAN	Syntaxin-binding protein 3 OS=Homo sapiens GN=STXBP3 PE=1 SV=2	1.13127	1.00824	NA	1.35066	0.550826	4
sp|O00203|AP3B1_HUMAN	AP-3 complex subunit beta-1 OS=Homo sapiens GN=AP3B1 PE=1 SV=3	NA	NA	NA	NA	1.41728	1
sp|O00267|SPT5H_HUMAN	Transcription elongation factor SPT5 OS=Homo sapiens GN=SUPT5H PE=1 SV=1	3.10316	NA	NA	NA	NA	1
sp|O00429-4|DNM1L_HUMAN	Isoform 3 of Dynamin-1-like protein OS=Homo sapiens GN=DNM1L	NA	1.79709	NA	NA	NA	1
sp|O00429-6|DNM1L_HUMAN	Isoform 6 of Dynamin-1-like protein OS=Homo sapiens GN=DNM1L	NA	NA	NA	1.58176	NA	1
sp|O00442|RTCA_HUMAN	RNA 3'-terminal phosphate cyclase OS=Homo sapiens GN=RTCA PE=1 SV=1	2.03756	NA	1.52995	1.95075	0.90852	4
sp|O00487|PSDE_HUMAN	26S proteasome non-ATPase regulatory subunit 14 OS=Homo sapiens GN=PSMD14 PE=1 SV=1	1.87014	1.3043	0.955866	1.42809	1.4485	5
sp|O00499-8|BIN1_HUMAN	Isoform BIN1 of Myc box-dependent-interacting protein 1 OS=Homo sapiens GN=BIN1	NA	NA	NA	NA	1.80917	1
sp|O00499-9|BIN1_HUMAN	Isoform BIN1-10-13 of Myc box-dependent-interacting protein 1 OS=Homo sapiens GN=BIN1	NA	0.904158	NA	NA	NA	1
sp|O00499|BIN1_HUMAN	Myc box-dependent-interacting protein 1 OS=Homo sapiens GN=BIN1 PE=1 SV=1	NA	NA	1.15007	1.99139	NA	2
sp|O00505|IMA3_HUMAN	Importin subunit alpha-3 OS=Homo sapiens GN=KPNA3 PE=1 SV=2	NA	1.43269	NA	1.25139	2.48982	3
sp|O00571-2|DDX3X_HUMAN	Isoform 2 of ATP-dependent RNA helicase DDX3X OS=Homo sapiens GN=DDX3X	NA	2.124	NA	NA	NA	1
sp|O00629|IMA4_HUMAN	Importin subunit alpha-4 OS=Homo sapiens GN=KPNA4 PE=1 SV=1	1.55271	1.28167	NA	1.40687	0.958121	4
sp|O00743|PPP6_HUMAN	Serine/threonine-protein phosphatase 6 catalytic subunit OS=Homo sapiens GN=PPP6C PE=1 SV=1	NA	1.84755	NA	1.30341	NA	2
sp|O00764|PDXK_HUMAN	Pyridoxal kinase OS=Homo sapiens GN=PDXK PE=1 SV=1	0.962514	1.31647	NA	1.32986	NA	3
sp|O00767|ACOD_HUMAN	Acyl-CoA desaturase OS=Homo sapiens GN=SCD PE=1 SV=2	NA	NA	NA	NA	7.02762	1
sp|O14548|COX7R_HUMAN	Cytochrome c oxidase subunit 7A-related protein, mitochondrial OS=Homo sapiens GN=COX7A2L PE=1 SV=2	NA	NA	2.38719	NA	NA	1
sp|O14672|ADA10_HUMAN	Disintegrin and metalloproteinase domain-containing protein 10 OS=Homo sapiens GN=ADAM10 PE=1 SV=1	NA	NA	NA	NA	1.92527	1
sp|O14737|PDCD5_HUMAN	Programmed cell death protein 5 OS=Homo sapiens GN=PDCD5 PE=1 SV=3	NA	NA	NA	1.46993	1.88274	2
sp|O14874|BCKD_HUMAN	[3-methyl-2-oxobutanoate dehydrogenase [lipoamide]] kinase, mitochondrial OS=Homo sapiens GN=BCKDK PE=1 SV=2	NA	0.5281	NA	NA	NA	1
sp|O14879|IFIT3_HUMAN	Interferon-induced protein with tetratricopeptide repeats 3 OS=Homo sapiens GN=IFIT3 PE=1 SV=1	NA	2.87606	NA	0.945515	NA	2
sp|O14957|QCR10_HUMAN	Cytochrome b-c1 complex subunit 10 OS=Homo sapiens GN=UQCR11 PE=2 SV=1	NA	NA	NA	NA	0.389053	1
sp|O14964|HGS_HUMAN	Hepatocyte growth factor-regulated tyrosine kinase substrate OS=Homo sapiens GN=HGS PE=1 SV=1	NA	NA	NA	6.04186	1.43883	2
sp|O14976|GAK_HUMAN	Cyclin-G-associated kinase OS=Homo sapiens GN=GAK PE=1 SV=2	NA	2.07511	NA	1.68785	NA	2
sp|O15020-2|SPTN2_HUMAN	Isoform 2 of Spectrin beta chain, non-erythrocytic 2 OS=Homo sapiens GN=SPTBN2	NA	1.29559	NA	0.883798	0.71402	3
sp|O15143|ARC1B_HUMAN	Actin-related protein 2/3 complex subunit 1B OS=Homo sapiens GN=ARPC1B PE=1 SV=3	1.59335	1.39027	0.974988	0.876117	1.26539	5
sp|O15145|ARPC3_HUMAN	Actin-related protein 2/3 complex subunit 3 OS=Homo sapiens GN=ARPC3 PE=1 SV=3	1.21469	1.13929	NA	0.905094	1.08523	4
sp|O15229-3|KMO_HUMAN	Isoform 3 of Kynurenine 3-monooxygenase OS=Homo sapiens GN=KMO	0.482228	NA	NA	NA	NA	1
sp|O15245-3|S22A1_HUMAN	Isoform 3 of Solute carrier family 22 member 1 OS=Homo sapiens GN=SLC22A1	NA	0.432553	NA	NA	NA	1
sp|O15245|S22A1_HUMAN	Solute carrier family 22 member 1 OS=Homo sapiens GN=SLC22A1 PE=1 SV=2	NA	NA	NA	1.33683	0.0703233	2
sp|O15258|RER1_HUMAN	Protein RER1 OS=Homo sapiens GN=RER1 PE=1 SV=1	NA	NA	NA	1.43113	NA	1
sp|O15305|PMM2_HUMAN	Phosphomannomutase 2 OS=Homo sapiens GN=PMM2 PE=1 SV=1	NA	1.03492	1.59971	1.22802	NA	3
sp|O15355|PPM1G_HUMAN	Protein phosphatase 1G OS=Homo sapiens GN=PPM1G PE=1 SV=1	9.10377	NA	NA	NA	NA	1
sp|O15371|EIF3D_HUMAN	Eukaryotic translation initiation factor 3 subunit D OS=Homo sapiens GN=EIF3D PE=1 SV=1	1.83953	NA	NA	NA	NA	1
sp|O15382|BCAT2_HUMAN	Branched-chain-amino-acid aminotransferase, mitochondrial OS=Homo sapiens GN=BCAT2 PE=1 SV=2	NA	2.1843	NA	NA	NA	1
sp|O15438-2|MRP3_HUMAN	Isoform 2 of Canalicular multispecific organic anion transporter 2 OS=Homo sapiens GN=ABCC3	NA	NA	1.93755	NA	NA	1
sp|O15498|YKT6_HUMAN	Synaptobrevin homolog YKT6 OS=Homo sapiens GN=YKT6 PE=1 SV=1	1.49235	1.7702	NA	NA	NA	2
sp|O43181|NDUS4_HUMAN	NADH dehydrogenase [ubiquinone] iron-sulfur protein 4, mitochondrial OS=Homo sapiens GN=NDUFS4 PE=1 SV=1	NA	1.03969	NA	NA	0.671875	2
sp|O43236|SEPT4_HUMAN	Septin-4 OS=Homo sapiens GN=SEPT4 PE=1 SV=1	NA	0.752242	NA	NA	NA	1
sp|O43324|MCA3_HUMAN	Eukaryotic translation elongation factor 1 epsilon-1 OS=Homo sapiens GN=EEF1E1 PE=1 SV=1	NA	1.37083	NA	NA	2.07614	2
sp|O43399|TPD54_HUMAN	Tumor protein D54 OS=Homo sapiens GN=TPD52L2 PE=1 SV=2	NA	NA	NA	2.00977	NA	1
sp|O43464-3|HTRA2_HUMAN	Isoform 3 of Serine protease HTRA2, mitochondrial OS=Homo sapiens GN=HTRA2	NA	0.983483	NA	NA	2.3644	2
sp|O43678|NDUA2_HUMAN	NADH dehydrogenase [ubiquinone] 1 alpha subcomplex subunit 2 OS=Homo sapiens GN=NDUFA2 PE=1 SV=3	1.1548	2.63102	NA	0.646307	NA	3
sp|O43747|AP1G1_HUMAN	AP-1 complex subunit gamma-1 OS=Homo sapiens GN=AP1G1 PE=1 SV=5	NA	1.49011	NA	NA	NA	1
sp|O43795-2|MYO1B_HUMAN	Isoform 2 of Unconventional myosin-Ib OS=Homo sapiens GN=MYO1B	NA	1.5352	NA	NA	NA	1
sp|O43813|LANC1_HUMAN	LanC-like protein 1 OS=Homo sapiens GN=LANCL1 PE=1 SV=1	NA	1.575	NA	NA	NA	1
sp|O43865|SAHH2_HUMAN	Putative adenosylhomocysteinase 2 OS=Homo sapiens GN=AHCYL1 PE=1 SV=2	1.3173	1.02446	1.00553	NA	1.01027	4
sp|O43866|CD5L_HUMAN	CD5 antigen-like OS=Homo sapiens GN=CD5L PE=1 SV=1	NA	1.59253	NA	NA	3.97183	2
sp|O43895|XPP2_HUMAN	Xaa-Pro aminopeptidase 2 OS=Homo sapiens GN=XPNPEP2 PE=1 SV=3	7.74126	0.721166	NA	NA	NA	2
sp|O43903|GAS2_HUMAN	Growth arrest-specific protein 2 OS=Homo sapiens GN=GAS2 PE=1 SV=1	NA	0.437527	NA	NA	NA	1
sp|O43920|NDUS5_HUMAN	NADH dehydrogenase [ubiquinone] iron-sulfur protein 5 OS=Homo sapiens GN=NDUFS5 PE=1 SV=3	0.969241	NA	0.967584	0.316256	0.704314	4
sp|O60234|GMFG_HUMAN	Glia maturation factor gamma OS=Homo sapiens GN=GMFG PE=1 SV=1	NA	1.60856	NA	NA	NA	1
sp|O60313|OPA1_HUMAN	Dynamin-like 120 kDa protein, mitochondrial OS=Homo sapiens GN=OPA1 PE=1 SV=3	NA	1.10875	NA	NA	NA	1
sp|O60488-2|ACSL4_HUMAN	Isoform Short of Long-chain-fatty-acid--CoA ligase 4 OS=Homo sapiens GN=ACSL4	NA	2.99025	NA	NA	NA	1
sp|O60506-3|HNRPQ_HUMAN	Isoform 3 of Heterogeneous nuclear ribonucleoprotein Q OS=Homo sapiens GN=SYNCRIP	NA	1.56444	1.5092	2.32815	1.4836	4
sp|O60506|HNRPQ_HUMAN	Heterogeneous nuclear ribonucleoprotein Q OS=Homo sapiens GN=SYNCRIP PE=1 SV=2	1.37556	NA	NA	NA	NA	1
sp|O60568|PLOD3_HUMAN	Procollagen-lysine,2-oxoglutarate 5-dioxygenase 3 OS=Homo sapiens GN=PLOD3 PE=1 SV=1	NA	NA	NA	NA	3.34628	1
sp|O60664|PLIN3_HUMAN	Perilipin-3 OS=Homo sapiens GN=PLIN3 PE=1 SV=3	NA	1.54011	NA	NA	NA	1
sp|O60678|ANM3_HUMAN	Protein arginine N-methyltransferase 3 OS=Homo sapiens GN=PRMT3 PE=1 SV=3	NA	7.08439	NA	NA	NA	1
sp|O60684|IMA7_HUMAN	Importin subunit alpha-7 OS=Homo sapiens GN=KPNA6 PE=1 SV=1	NA	1.26993	NA	NA	NA	1
sp|O60763|USO1_HUMAN	General vesicular transport factor p115 OS=Homo sapiens GN=USO1 PE=1 SV=2	1.61988	1.04086	1.10589	1.02505	0.902133	5
sp|O60826|CCD22_HUMAN	Coiled-coil domain-containing protein 22 OS=Homo sapiens GN=CCDC22 PE=1 SV=1	NA	1.72182	0.913457	NA	0.412671	3
sp|O60841|IF2P_HUMAN	Eukaryotic translation initiation factor 5B OS=Homo sapiens GN=EIF5B PE=1 SV=4	1.64672	1.13977	NA	1.3906	NA	3
sp|O60869-2|EDF1_HUMAN	Isoform 2 of Endothelial differentiation-related factor 1 OS=Homo sapiens GN=EDF1	2.14788	NA	NA	NA	NA	1
sp|O60869|EDF1_HUMAN	Endothelial differentiation-related factor 1 OS=Homo sapiens GN=EDF1 PE=1 SV=1	NA	1.49975	NA	NA	0.977227	2
sp|O60879|DIAP2_HUMAN	Protein diaphanous homolog 2 OS=Homo sapiens GN=DIAPH2 PE=1 SV=1	1.29527	0.612788	NA	NA	NA	2
sp|O60884|DNJA2_HUMAN	DnaJ homolog subfamily A member 2 OS=Homo sapiens GN=DNAJA2 PE=1 SV=1	2.40435	0.923231	1.0107	0.723618	0.676919	5
sp|O75146|HIP1R_HUMAN	Huntingtin-interacting protein 1-related protein OS=Homo sapiens GN=HIP1R PE=1 SV=2	2.7366	NA	NA	NA	NA	1
sp|O75153|CLU_HUMAN	Clustered mitochondria protein homolog OS=Homo sapiens GN=CLUH PE=1 SV=2	1.6932	0.895718	NA	NA	NA	2
sp|O75165|DJC13_HUMAN	DnaJ homolog subfamily C member 13 OS=Homo sapiens GN=DNAJC13 PE=1 SV=5	NA	1.65521	NA	NA	0.876182	2
sp|O75170-6|PP6R2_HUMAN	Isoform 6 of Serine/threonine-protein phosphatase 6 regulatory subunit 2 OS=Homo sapiens GN=PPP6R2	NA	1.65363	NA	NA	NA	1
sp|O75208|COQ9_HUMAN	Ubiquinone biosynthesis protein COQ9, mitochondrial OS=Homo sapiens GN=COQ9 PE=1 SV=1	NA	0.455098	NA	NA	NA	1
sp|O75251|NDUS7_HUMAN	NADH dehydrogenase [ubiquinone] iron-sulfur protein 7, mitochondrial OS=Homo sapiens GN=NDUFS7 PE=1 SV=3	NA	1.4823	NA	1.33872	0.878907	3
sp|O75351|VPS4B_HUMAN	Vacuolar protein sorting-associated protein 4B OS=Homo sapiens GN=VPS4B PE=1 SV=2	1.54883	1.08673	NA	NA	1.37482	3
sp|O75436|VP26A_HUMAN	Vacuolar protein sorting-associated protein 26A OS=Homo sapiens GN=VPS26A PE=1 SV=2	1.79933	1.28874	0.871698	0.814754	0.802601	5
sp|O75594|PGRP1_HUMAN	Peptidoglycan recognition protein 1 OS=Homo sapiens GN=PGLYRP1 PE=1 SV=1	NA	NA	NA	NA	0.0682113	1
sp|O75600|KBL_HUMAN	2-amino-3-ketobutyrate coenzyme A ligase, mitochondrial OS=Homo sapiens GN=GCAT PE=1 SV=1	0.804085	NA	NA	NA	NA	1
sp|O75694|NU155_HUMAN	Nuclear pore complex protein Nup155 OS=Homo sapiens GN=NUP155 PE=1 SV=1	2.518	NA	NA	NA	NA	1
sp|O75795|UDB17_HUMAN	UDP-glucuronosyltransferase 2B17 OS=Homo sapiens GN=UGT2B17 PE=2 SV=1	NA	0.335385	NA	NA	NA	1
sp|O75821|EIF3G_HUMAN	Eukaryotic translation initiation factor 3 subunit G OS=Homo sapiens GN=EIF3G PE=1 SV=2	NA	1.2533	NA	NA	NA	1
sp|O75874|IDHC_HUMAN	Isocitrate dehydrogenase [NADP] cytoplasmic OS=Homo sapiens GN=IDH1 PE=1 SV=2	1.13366	0.637486	1.37782	0.807188	0.954741	5
sp|O75934|SPF27_HUMAN	Pre-mRNA-splicing factor SPF27 OS=Homo sapiens GN=BCAS2 PE=1 SV=1	NA	NA	NA	2.00095	1.93867	2
sp|O76031|CLPX_HUMAN	ATP-dependent Clp protease ATP-binding subunit clpX-like, mitochondrial OS=Homo sapiens GN=CLPX PE=1 SV=2	1.07661	0.759741	NA	1.04104	0.473437	4
sp|O76070|SYUG_HUMAN	Gamma-synuclein OS=Homo sapiens GN=SNCG PE=1 SV=2	6.39101	NA	NA	NA	2.88911	2
sp|O94804|STK10_HUMAN	Serine/threonine-protein kinase 10 OS=Homo sapiens GN=STK10 PE=1 SV=1	1.01695	1.3072	NA	NA	0.258935	3
sp|O94905|ERLN2_HUMAN	Erlin-2 OS=Homo sapiens GN=ERLIN2 PE=1 SV=1	NA	NA	NA	NA	0.520111	1
sp|O94919|ENDD1_HUMAN	Endonuclease domain-containing 1 protein OS=Homo sapiens GN=ENDOD1 PE=1 SV=2	0.719113	1.09279	NA	NA	NA	2
sp|O94956|SO2B1_HUMAN	Solute carrier organic anion transporter family member 2B1 OS=Homo sapiens GN=SLCO2B1 PE=1 SV=2	NA	NA	NA	NA	0.410387	1
sp|O95168|NDUB4_HUMAN	NADH dehydrogenase [ubiquinone] 1 beta subcomplex subunit 4 OS=Homo sapiens GN=NDUFB4 PE=1 SV=3	NA	NA	0.612787	NA	NA	1
sp|O95218|ZRAB2_HUMAN	Zinc finger Ran-binding domain-containing protein 2 OS=Homo sapiens GN=ZRANB2 PE=1 SV=2	NA	NA	NA	2.79885	NA	1
sp|O95236|APOL3_HUMAN	Apolipoprotein L3 OS=Homo sapiens GN=APOL3 PE=2 SV=3	0.781221	NA	0.642567	4.35878	0.419853	4
sp|O95295|SNAPN_HUMAN	SNARE-associated protein Snapin OS=Homo sapiens GN=SNAPIN PE=1 SV=1	1.79308	1.2408	NA	NA	NA	2
sp|O95352|ATG7_HUMAN	Ubiquitin-like modifier-activating enzyme ATG7 OS=Homo sapiens GN=ATG7 PE=1 SV=1	1.4121	NA	1.01441	2.01196	1.09924	4
sp|O95394|AGM1_HUMAN	Phosphoacetylglucosamine mutase OS=Homo sapiens GN=PGM3 PE=1 SV=1	NA	1.33599	NA	NA	NA	1
sp|O95433|AHSA1_HUMAN	Activator of 90 kDa heat shock protein ATPase homolog 1 OS=Homo sapiens GN=AHSA1 PE=1 SV=1	NA	1.57024	NA	NA	1.17987	2
sp|O95487|SC24B_HUMAN	Protein transport protein Sec24B OS=Homo sapiens GN=SEC24B PE=1 SV=2	NA	NA	0.640995	NA	NA	1
sp|O95571|ETHE1_HUMAN	Protein ETHE1, mitochondrial OS=Homo sapiens GN=ETHE1 PE=1 SV=2	0.697097	0.929226	1.1062	0.890798	1.45694	5
sp|O95777|NAA38_HUMAN	N-alpha-acetyltransferase 38, NatC auxiliary subunit OS=Homo sapiens GN=NAA38 PE=1 SV=3	NA	1.51918	NA	NA	NA	1
sp|O95817|BAG3_HUMAN	BAG family molecular chaperone regulator 3 OS=Homo sapiens GN=BAG3 PE=1 SV=3	3.65915	NA	NA	0.617345	3.03044	3
sp|O95834|EMAL2_HUMAN	Echinoderm microtubule-associated protein-like 2 OS=Homo sapiens GN=EML2 PE=2 SV=1	NA	1.42765	NA	NA	NA	1
sp|O95861-2|BPNT1_HUMAN	Isoform 2 of 3'(2'),5'-bisphosphate nucleotidase 1 OS=Homo sapiens GN=BPNT1	NA	NA	1.83413	2.88957	NA	2
sp|O95870-2|ABHGA_HUMAN	Isoform 2 of Abhydrolase domain-containing protein 16A OS=Homo sapiens GN=ABHD16A	NA	2.53199	NA	NA	NA	1
sp|O95989|NUDT3_HUMAN	Diphosphoinositol polyphosphate phosphohydrolase 1 OS=Homo sapiens GN=NUDT3 PE=1 SV=1	NA	2.2337	NA	NA	NA	1
sp|O96008|TOM40_HUMAN	Mitochondrial import receptor subunit TOM40 homolog OS=Homo sapiens GN=TOMM40 PE=1 SV=1	0.340197	2.03876	NA	NA	12.9019	3
sp|P00338-3|LDHA_HUMAN	Isoform 3 of L-lactate dehydrogenase A chain OS=Homo sapiens GN=LDHA	1.32215	1.12125	NA	NA	NA	2
sp|P00374|DYR_HUMAN	Dihydrofolate reductase OS=Homo sapiens GN=DHFR PE=1 SV=2	NA	0.581684	NA	NA	NA	1
sp|P00387|NB5R3_HUMAN	NADH-cytochrome b5 reductase 3 OS=Homo sapiens GN=CYB5R3 PE=1 SV=3	NA	NA	1.06698	1.31799	NA	2
sp|P00736|C1R_HUMAN	Complement C1r subcomponent OS=Homo sapiens GN=C1R PE=1 SV=2	1.04536	1.48614	NA	NA	NA	2
sp|P00747|PLMN_HUMAN	Plasminogen OS=Homo sapiens GN=PLG PE=1 SV=2	0.894706	1.3039	0.717268	1.47628	0.839617	5
sp|P01042|KNG1_HUMAN	Kininogen-1 OS=Homo sapiens GN=KNG1 PE=1 SV=2	NA	NA	1.21963	NA	NA	1
sp|P01593|KV101_HUMAN	Ig kappa chain V-I region AG OS=Homo sapiens PE=1 SV=1	NA	NA	0.305539	NA	NA	1
sp|P01608|KV116_HUMAN	Ig kappa chain V-I region Roy OS=Homo sapiens PE=1 SV=1	NA	NA	NA	NA	1.56471	1
sp|P01611|KV119_HUMAN	Ig kappa chain V-I region Wes OS=Homo sapiens PE=1 SV=1	NA	1.1395	NA	NA	1.14763	2
sp|P01622|KV304_HUMAN	Ig kappa chain V-III region Ti OS=Homo sapiens PE=1 SV=1	NA	1.21603	NA	NA	NA	1
sp|P01765|HV304_HUMAN	Ig heavy chain V-III region TIL OS=Homo sapiens PE=1 SV=1	NA	NA	0.575943	NA	NA	1
sp|P01776|HV315_HUMAN	Ig heavy chain V-III region WAS OS=Homo sapiens PE=1 SV=1	NA	NA	NA	1.33141	NA	1
sp|P01777|HV316_HUMAN	Ig heavy chain V-III region TEI OS=Homo sapiens PE=1 SV=1	1.30955	1.20902	NA	NA	NA	2
sp|P01781|HV320_HUMAN	Ig heavy chain V-III region GAL OS=Homo sapiens PE=1 SV=1	NA	1.42589	NA	NA	NA	1
sp|P01859|IGHG2_HUMAN	Ig gamma-2 chain C region OS=Homo sapiens GN=IGHG2 PE=1 SV=2	1.23248	1.00901	0.634379	1.31437	1.93444	5
sp|P02042|HBD_HUMAN	Hemoglobin subunit delta OS=Homo sapiens GN=HBD PE=1 SV=2	0.647619	0.988185	0.685221	0.951354	0.650319	5
sp|P02458|CO2A1_HUMAN	Collagen alpha-1(II) chain OS=Homo sapiens GN=COL2A1 PE=1 SV=3	NA	NA	NA	0.771643	NA	1
sp|P02462-2|CO4A1_HUMAN	Isoform 2 of Collagen alpha-1(IV) chain OS=Homo sapiens GN=COL4A1	NA	2.55848	NA	NA	NA	1
sp|P02538|K2C6A_HUMAN	Keratin, type II cytoskeletal 6A OS=Homo sapiens GN=KRT6A PE=1 SV=3	0.20224	0.304778	NA	NA	NA	2
sp|P02549-2|SPTA1_HUMAN	Isoform 2 of Spectrin alpha chain, erythrocytic 1 OS=Homo sapiens GN=SPTA1	NA	0.769454	NA	1.70518	NA	2
sp|P02671-2|FIBA_HUMAN	Isoform 2 of Fibrinogen alpha chain OS=Homo sapiens GN=FGA	NA	0.675255	NA	NA	NA	1
sp|P02750|A2GL_HUMAN	Leucine-rich alpha-2-glycoprotein OS=Homo sapiens GN=LRG1 PE=1 SV=2	1.72844	NA	NA	1.87232	1.10374	3
sp|P02753|RET4_HUMAN	Retinol-binding protein 4 OS=Homo sapiens GN=RBP4 PE=1 SV=3	1.06866	0.552057	NA	NA	NA	2
sp|P02774-3|VTDB_HUMAN	Isoform 3 of Vitamin D-binding protein OS=Homo sapiens GN=GC	NA	1.11459	NA	NA	2.36927	2
sp|P02792|FRIL_HUMAN	Ferritin light chain OS=Homo sapiens GN=FTL PE=1 SV=2	0.358704	7.29021	0.428959	NA	0.490989	4
sp|P03891|NU2M_HUMAN	NADH-ubiquinone oxidoreductase chain 2 OS=Homo sapiens GN=MT-ND2 PE=1 SV=2	NA	1.55874	NA	NA	0.855812	2
sp|P03950|ANGI_HUMAN	Angiogenin OS=Homo sapiens GN=ANG PE=1 SV=1	NA	0.242648	2.12002	NA	NA	2
sp|P04114|APOB_HUMAN	Apolipoprotein B-100 OS=Homo sapiens GN=APOB PE=1 SV=2	1.16494	0.975447	0.990993	1.06371	2.59726	5
sp|P04181|OAT_HUMAN	Ornithine aminotransferase, mitochondrial OS=Homo sapiens GN=OAT PE=1 SV=1	NA	NA	NA	0.346744	NA	1
sp|P04229|2B11_HUMAN	HLA class II histocompatibility antigen, DRB1-1 beta chain OS=Homo sapiens GN=HLA-DRB1 PE=1 SV=2	1.03378	1.40295	0.342638	NA	NA	3
sp|P04233|HG2A_HUMAN	HLA class II histocompatibility antigen gamma chain OS=Homo sapiens GN=CD74 PE=1 SV=3	1.61636	1.45559	NA	NA	NA	2
sp|P04350|TBB4A_HUMAN	Tubulin beta-4A chain OS=Homo sapiens GN=TUBB4A PE=1 SV=2	NA	1.37789	NA	NA	NA	1
sp|P04430|KV122_HUMAN	Ig kappa chain V-I region BAN OS=Homo sapiens PE=1 SV=1	1.23096	1.29277	NA	NA	NA	2
sp|P04434|KV310_HUMAN	Ig kappa chain V-III region VH (Fragment) OS=Homo sapiens PE=4 SV=1	NA	NA	NA	NA	1.54727	1
sp|P04844-2|RPN2_HUMAN	Isoform 2 of Dolichyl-diphosphooligosaccharide--protein glycosyltransferase subunit 2 OS=Homo sapiens GN=RPN2	NA	0.926446	NA	1.49241	NA	2
sp|P04844|RPN2_HUMAN	Dolichyl-diphosphooligosaccharide--protein glycosyltransferase subunit 2 OS=Homo sapiens GN=RPN2 PE=1 SV=3	1.25371	NA	1.27497	NA	1.01687	3
sp|P05023-3|AT1A1_HUMAN	Isoform 3 of Sodium/potassium-transporting ATPase subunit alpha-1 OS=Homo sapiens GN=ATP1A1	NA	1.21376	NA	NA	NA	1
sp|P05023|AT1A1_HUMAN	Sodium/potassium-transporting ATPase subunit alpha-1 OS=Homo sapiens GN=ATP1A1 PE=1 SV=1	1.35319	NA	1.25426	NA	NA	2
sp|P05026|AT1B1_HUMAN	Sodium/potassium-transporting ATPase subunit beta-1 OS=Homo sapiens GN=ATP1B1 PE=1 SV=1	NA	0.995053	1.31065	NA	0.971958	3
sp|P05107|ITB2_HUMAN	Integrin beta-2 OS=Homo sapiens GN=ITGB2 PE=1 SV=2	NA	1.93348	NA	NA	NA	1
sp|P05154|IPSP_HUMAN	Plasma serine protease inhibitor OS=Homo sapiens GN=SERPINA5 PE=1 SV=3	NA	NA	1.39361	NA	3.54612	2
sp|P05164-2|PERM_HUMAN	Isoform H14 of Myeloperoxidase OS=Homo sapiens GN=MPO	NA	6.08307	NA	NA	NA	1
sp|P05164|PERM_HUMAN	Myeloperoxidase OS=Homo sapiens GN=MPO PE=1 SV=1	NA	NA	NA	NA	0.518337	1
sp|P05165-3|PCCA_HUMAN	Isoform 3 of Propionyl-CoA carboxylase alpha chain, mitochondrial OS=Homo sapiens GN=PCCA	NA	0.594579	NA	NA	NA	1
sp|P05534|1A24_HUMAN	HLA class I histocompatibility antigen, A-24 alpha chain OS=Homo sapiens GN=HLA-A PE=1 SV=2	NA	NA	NA	0.638586	NA	1
sp|P05556-2|ITB1_HUMAN	Isoform Beta-1B of Integrin beta-1 OS=Homo sapiens GN=ITGB1	NA	1.39945	NA	NA	NA	1
sp|P05787|K2C8_HUMAN	Keratin, type II cytoskeletal 8 OS=Homo sapiens GN=KRT8 PE=1 SV=7	0.801219	NA	NA	0.900348	NA	2
sp|P06396-2|GELS_HUMAN	Isoform 2 of Gelsolin OS=Homo sapiens GN=GSN	NA	2.0618	NA	NA	NA	1
sp|P06703|S10A6_HUMAN	Protein S100-A6 OS=Homo sapiens GN=S100A6 PE=1 SV=1	NA	5.13828	NA	NA	NA	1
sp|P06737-2|PYGL_HUMAN	Isoform 2 of Glycogen phosphorylase, liver form OS=Homo sapiens GN=PYGL	NA	0.465173	NA	NA	NA	1
sp|P06753-2|TPM3_HUMAN	Isoform 2 of Tropomyosin alpha-3 chain OS=Homo sapiens GN=TPM3	NA	2.32623	NA	NA	NA	1
sp|P06756-3|ITAV_HUMAN	Isoform 3 of Integrin alpha-V OS=Homo sapiens GN=ITGAV	NA	2.26128	NA	NA	NA	1
sp|P06756|ITAV_HUMAN	Integrin alpha-V OS=Homo sapiens GN=ITGAV PE=1 SV=2	2.27511	NA	NA	NA	NA	1
sp|P07306|ASGR1_HUMAN	Asialoglycoprotein receptor 1 OS=Homo sapiens GN=ASGR1 PE=1 SV=2	0.886724	0.728089	0.929818	0.943692	0.923403	5
sp|P07942|LAMB1_HUMAN	Laminin subunit beta-1 OS=Homo sapiens GN=LAMB1 PE=1 SV=2	5.3805	NA	NA	NA	2.09257	2
sp|P07948|LYN_HUMAN	Tyrosine-protein kinase Lyn OS=Homo sapiens GN=LYN PE=1 SV=3	NA	1.66012	NA	NA	NA	1
sp|P07951-2|TPM2_HUMAN	Isoform 2 of Tropomyosin beta chain OS=Homo sapiens GN=TPM2	NA	NA	1.1388	0.873165	1.66156	3
sp|P07954|FUMH_HUMAN	Fumarate hydratase, mitochondrial OS=Homo sapiens GN=FH PE=1 SV=3	0.949539	0.62438	1.08846	1.07262	0.929528	5
sp|P08237-2|K6PF_HUMAN	Isoform 2 of 6-phosphofructokinase, muscle type OS=Homo sapiens GN=PFKM	NA	1.12078	NA	NA	NA	1
sp|P08240|SRPR_HUMAN	Signal recognition particle receptor subunit alpha OS=Homo sapiens GN=SRPR PE=1 SV=2	0.944121	NA	NA	1.79735	1.34413	3
sp|P08246|ELNE_HUMAN	Neutrophil elastase OS=Homo sapiens GN=ELANE PE=1 SV=1	NA	4.79904	NA	NA	NA	1
sp|P08574|CY1_HUMAN	Cytochrome c1, heme protein, mitochondrial OS=Homo sapiens GN=CYC1 PE=1 SV=3	1.62957	1.35517	1.17812	1.10461	0.983648	5
sp|P08621|RU17_HUMAN	U1 small nuclear ribonucleoprotein 70 kDa OS=Homo sapiens GN=SNRNP70 PE=1 SV=2	2.19717	0.911457	NA	1.18795	1.23303	4
sp|P08709|FA7_HUMAN	Coagulation factor VII OS=Homo sapiens GN=F7 PE=1 SV=1	NA	NA	NA	1.96563	NA	1
sp|P09471|GNAO_HUMAN	Guanine nucleotide-binding protein G(o) subunit alpha OS=Homo sapiens GN=GNAO1 PE=1 SV=4	1.18034	1.02247	NA	1.0826	NA	3
sp|P09493-3|TPM1_HUMAN	Isoform 3 of Tropomyosin alpha-1 chain OS=Homo sapiens GN=TPM1	NA	NA	NA	0.944416	1.55787	2
sp|P09496|CLCA_HUMAN	Clathrin light chain A OS=Homo sapiens GN=CLTA PE=1 SV=1	NA	1.15231	NA	1.96524	NA	2
sp|P09543|CN37_HUMAN	2',3'-cyclic-nucleotide 3'-phosphodiesterase OS=Homo sapiens GN=CNP PE=1 SV=2	1.65998	1.1438	1.29791	0.933288	1.2156	5
sp|P09871|C1S_HUMAN	Complement C1s subcomponent OS=Homo sapiens GN=C1S PE=1 SV=1	1.28879	1.17614	NA	1.04916	1.33751	4
sp|P09913|IFIT2_HUMAN	Interferon-induced protein with tetratricopeptide repeats 2 OS=Homo sapiens GN=IFIT2 PE=1 SV=1	NA	1.68535	NA	NA	NA	1
sp|P0C0L5|CO4B_HUMAN	Complement C4-B OS=Homo sapiens GN=C4B PE=1 SV=2	1.22075	0.971705	NA	NA	1.37526	3
sp|P0C7M7|ACSM4_HUMAN	Acyl-coenzyme A synthetase ACSM4, mitochondrial OS=Homo sapiens GN=ACSM4 PE=2 SV=1	0.245179	NA	NA	NA	NA	1
sp|P0DJI8|SAA1_HUMAN	Serum amyloid A-1 protein OS=Homo sapiens GN=SAA1 PE=1 SV=1	NA	0.620683	NA	NA	0.657253	2
sp|P10153|RNAS2_HUMAN	Non-secretory ribonuclease OS=Homo sapiens GN=RNASE2 PE=1 SV=2	0.64135	0.524666	NA	NA	NA	2
sp|P10253|LYAG_HUMAN	Lysosomal alpha-glucosidase OS=Homo sapiens GN=GAA PE=1 SV=4	1.94908	1.05425	1.07775	0.859113	0.85866	5
sp|P10301|RRAS_HUMAN	Ras-related protein R-Ras OS=Homo sapiens GN=RRAS PE=1 SV=1	NA	1.17858	NA	NA	1.27154	2
sp|P10412|H14_HUMAN	Histone H1.4 OS=Homo sapiens GN=HIST1H1E PE=1 SV=2	NA	NA	NA	2.09832	NA	1
sp|P10451|OSTP_HUMAN	Osteopontin OS=Homo sapiens GN=SPP1 PE=1 SV=1	4.76494	4.96697	NA	NA	NA	2
sp|P10635-2|CP2D6_HUMAN	Isoform 2 of Cytochrome P450 2D6 OS=Homo sapiens GN=CYP2D6	0.325223	NA	NA	NA	NA	1
sp|P10909|CLUS_HUMAN	Clusterin OS=Homo sapiens GN=CLU PE=1 SV=1	2.29771	NA	NA	NA	NA	1
sp|P11171-4|41_HUMAN	Isoform 4 of Protein 4.1 OS=Homo sapiens GN=EPB41	NA	0.639029	NA	NA	NA	1
sp|P11233|RALA_HUMAN	Ras-related protein Ral-A OS=Homo sapiens GN=RALA PE=1 SV=1	1.25797	1.38138	NA	NA	NA	2
sp|P11245|ARY2_HUMAN	Arylamine N-acetyltransferase 2 OS=Homo sapiens GN=NAT2 PE=1 SV=1	NA	NA	NA	NA	0.161175	1
sp|P11277-3|SPTB1_HUMAN	Isoform 3 of Spectrin beta chain, erythrocytic OS=Homo sapiens GN=SPTB	NA	1.41146	0.673116	1.1962	NA	3
sp|P11413|G6PD_HUMAN	Glucose-6-phosphate 1-dehydrogenase OS=Homo sapiens GN=G6PD PE=1 SV=4	NA	NA	0.712328	NA	NA	1
sp|P11678|PERE_HUMAN	Eosinophil peroxidase OS=Homo sapiens GN=EPX PE=1 SV=2	NA	NA	0.0678176	NA	NA	1
sp|P11908|PRPS2_HUMAN	Ribose-phosphate pyrophosphokinase 2 OS=Homo sapiens GN=PRPS2 PE=1 SV=2	NA	NA	NA	3.34999	1.17955	2
sp|P12236|ADT3_HUMAN	ADP/ATP translocase 3 OS=Homo sapiens GN=SLC25A6 PE=1 SV=4	NA	1.413	NA	NA	NA	1
sp|P12259|FA5_HUMAN	Coagulation factor V OS=Homo sapiens GN=F5 PE=1 SV=4	2.30633	NA	NA	NA	NA	1
sp|P12814-2|ACTN1_HUMAN	Isoform 2 of Alpha-actinin-1 OS=Homo sapiens GN=ACTN1	NA	1.67478	NA	NA	NA	1
sp|P13473|LAMP2_HUMAN	Lysosome-associated membrane glycoprotein 2 OS=Homo sapiens GN=LAMP2 PE=1 SV=2	NA	NA	1.40708	NA	1.67565	2
sp|P13611-4|CSPG2_HUMAN	Isoform V3 of Versican core protein OS=Homo sapiens GN=VCAN	NA	4.08806	NA	NA	NA	1
sp|P13640-2|MT1G_HUMAN	Isoform 2 of Metallothionein-1G OS=Homo sapiens GN=MT1G	NA	NA	NA	NA	0.142995	1
sp|P13674-3|P4HA1_HUMAN	Isoform 3 of Prolyl 4-hydroxylase subunit alpha-1 OS=Homo sapiens GN=P4HA1	NA	NA	0.672567	NA	NA	1
sp|P13746|1A11_HUMAN	HLA class I histocompatibility antigen, A-11 alpha chain OS=Homo sapiens GN=HLA-A PE=1 SV=1	NA	1.46296	NA	NA	0.634894	2
sp|P13798|ACPH_HUMAN	Acylamino-acid-releasing enzyme OS=Homo sapiens GN=APEH PE=1 SV=4	NA	0.698526	NA	NA	NA	1
sp|P14678|RSMB_HUMAN	Small nuclear ribonucleoprotein-associated proteins B and B' OS=Homo sapiens GN=SNRPB PE=1 SV=2	NA	NA	1.90461	1.50106	NA	2
sp|P14866|HNRPL_HUMAN	Heterogeneous nuclear ribonucleoprotein L OS=Homo sapiens GN=HNRNPL PE=1 SV=2	NA	NA	1.41181	1.71481	1.54689	3
sp|P14868|SYDC_HUMAN	Aspartate--tRNA ligase, cytoplasmic OS=Homo sapiens GN=DARS PE=1 SV=2	1.29728	1.39988	1.24856	1.22246	1.22167	5
sp|P14920|OXDA_HUMAN	D-amino-acid oxidase OS=Homo sapiens GN=DAO PE=1 SV=3	NA	NA	0.872603	1.31049	NA	2
sp|P14923|PLAK_HUMAN	Junction plakoglobin OS=Homo sapiens GN=JUP PE=1 SV=3	0.954948	1.32566	NA	0.868103	1.05686	4
sp|P15170-2|ERF3A_HUMAN	Isoform 2 of Eukaryotic peptide chain release factor GTP-binding subunit ERF3A OS=Homo sapiens GN=GSPT1	NA	NA	NA	2.09687	NA	1
sp|P15289|ARSA_HUMAN	Arylsulfatase A OS=Homo sapiens GN=ARSA PE=1 SV=3	1.3957	1.76149	1.77715	NA	NA	3
sp|P15924-2|DESP_HUMAN	Isoform DPII of Desmoplakin OS=Homo sapiens GN=DSP	NA	2.03826	NA	NA	0.84508	2
sp|P16157-8|ANK1_HUMAN	Isoform Er7 of Ankyrin-1 OS=Homo sapiens GN=ANK1	NA	NA	NA	NA	0.333845	1
sp|P16188|1A30_HUMAN	HLA class I histocompatibility antigen, A-30 alpha chain OS=Homo sapiens GN=HLA-A PE=2 SV=2	1.4468	NA	NA	NA	NA	1
sp|P16278-3|BGAL_HUMAN	Isoform 3 of Beta-galactosidase OS=Homo sapiens GN=GLB1	NA	1.27504	NA	NA	NA	1
sp|P16278|BGAL_HUMAN	Beta-galactosidase OS=Homo sapiens GN=GLB1 PE=1 SV=2	NA	NA	0.893914	0.448576	1.78804	3
sp|P16284|PECA1_HUMAN	Platelet endothelial cell adhesion molecule OS=Homo sapiens GN=PECAM1 PE=1 SV=1	NA	1.24986	NA	NA	2.02097	2
sp|P16333|NCK1_HUMAN	Cytoplasmic protein NCK1 OS=Homo sapiens GN=NCK1 PE=1 SV=1	NA	1.43049	NA	NA	NA	1
sp|P16615-5|AT2A2_HUMAN	Isoform 5 of Sarcoplasmic/endoplasmic reticulum calcium ATPase 2 OS=Homo sapiens GN=ATP2A2	NA	1.16942	NA	NA	NA	1
sp|P17812|PYRG1_HUMAN	CTP synthase 1 OS=Homo sapiens GN=CTPS1 PE=1 SV=2	3.38087	1.24925	NA	NA	NA	2
sp|P17813|EGLN_HUMAN	Endoglin OS=Homo sapiens GN=ENG PE=1 SV=2	NA	NA	NA	0.819643	1.28401	2
sp|P18206-2|VINC_HUMAN	Isoform 1 of Vinculin OS=Homo sapiens GN=VCL	NA	1.71278	NA	NA	NA	1
sp|P18283|GPX2_HUMAN	Glutathione peroxidase 2 OS=Homo sapiens GN=GPX2 PE=1 SV=3	4.32474	1.37611	NA	NA	0.672776	3
sp|P18464|1B51_HUMAN	HLA class I histocompatibility antigen, B-51 alpha chain OS=Homo sapiens GN=HLA-B PE=1 SV=1	NA	NA	0.517644	NA	NA	1
sp|P18754|RCC1_HUMAN	Regulator of chromosome condensation OS=Homo sapiens GN=RCC1 PE=1 SV=1	1.00825	1.29584	NA	NA	NA	2
sp|P19320-3|VCAM1_HUMAN	Isoform 3 of Vascular cell adhesion protein 1 OS=Homo sapiens GN=VCAM1	NA	0.221629	NA	NA	NA	1
sp|P19404|NDUV2_HUMAN	NADH dehydrogenase [ubiquinone] flavoprotein 2, mitochondrial OS=Homo sapiens GN=NDUFV2 PE=1 SV=2	0.905887	NA	NA	NA	NA	1
sp|P19440|GGT1_HUMAN	Gamma-glutamyltranspeptidase 1 OS=Homo sapiens GN=GGT1 PE=1 SV=2	0.567821	0.91126	NA	NA	3.67224	3
sp|P19474|RO52_HUMAN	E3 ubiquitin-protein ligase TRIM21 OS=Homo sapiens GN=TRIM21 PE=1 SV=1	NA	1.28995	NA	NA	NA	1
sp|P19623|SPEE_HUMAN	Spermidine synthase OS=Homo sapiens GN=SRM PE=1 SV=1	1.74325	2.12215	NA	NA	NA	2
sp|P19784|CSK22_HUMAN	Casein kinase II subunit alpha' OS=Homo sapiens GN=CSNK2A2 PE=1 SV=1	NA	1.37058	NA	NA	0.966055	2
sp|P19827|ITIH1_HUMAN	Inter-alpha-trypsin inhibitor heavy chain H1 OS=Homo sapiens GN=ITIH1 PE=1 SV=3	1.01474	NA	NA	1.58704	NA	2
sp|P20774|MIME_HUMAN	Mimecan OS=Homo sapiens GN=OGN PE=1 SV=1	NA	1.42785	NA	NA	NA	1
sp|P20851|C4BPB_HUMAN	C4b-binding protein beta chain OS=Homo sapiens GN=C4BPB PE=1 SV=1	NA	NA	NA	NA	2.57514	1
sp|P21333-2|FLNA_HUMAN	Isoform 2 of Filamin-A OS=Homo sapiens GN=FLNA	NA	NA	0.443514	0.673631	1.19258	3
sp|P21439-3|MDR3_HUMAN	Isoform 3 of Multidrug resistance protein 3 OS=Homo sapiens GN=ABCB4	NA	NA	1.49854	1.18804	NA	2
sp|P21810|PGS1_HUMAN	Biglycan OS=Homo sapiens GN=BGN PE=1 SV=2	0.856854	2.83274	NA	NA	NA	2
sp|P21980|TGM2_HUMAN	Protein-glutamine gamma-glutamyltransferase 2 OS=Homo sapiens GN=TGM2 PE=1 SV=2	NA	NA	4.56996	NA	0.176995	2
sp|P22413|ENPP1_HUMAN	Ectonucleotide pyrophosphatase/phosphodiesterase family member 1 OS=Homo sapiens GN=ENPP1 PE=1 SV=2	1.09436	0.747679	0.747392	0.618596	NA	4
sp|P22897|MRC1_HUMAN	Macrophage mannose receptor 1 OS=Homo sapiens GN=MRC1 PE=1 SV=1	0.178647	1.25015	0.685627	NA	0.186949	4
sp|P23141-2|EST1_HUMAN	Isoform 2 of Liver carboxylesterase 1 OS=Homo sapiens GN=CES1	NA	NA	NA	0.557926	NA	1
sp|P23142-4|FBLN1_HUMAN	Isoform C of Fibulin-1 OS=Homo sapiens GN=FBLN1	NA	1.63445	NA	NA	NA	1
sp|P23246-2|SFPQ_HUMAN	Isoform Short of Splicing factor, proline- and glutamine-rich OS=Homo sapiens GN=SFPQ	NA	1.96533	NA	NA	NA	1
sp|P23368|MAOM_HUMAN	NAD-dependent malic enzyme, mitochondrial OS=Homo sapiens GN=ME2 PE=1 SV=1	4.06048	1.73901	NA	NA	1.80032	3
sp|P23526|SAHH_HUMAN	Adenosylhomocysteinase OS=Homo sapiens GN=AHCY PE=1 SV=4	1.02475	0.924474	0.992048	0.960331	1.28687	5
sp|P23634|AT2B4_HUMAN	Plasma membrane calcium-transporting ATPase 4 OS=Homo sapiens GN=ATP2B4 PE=1 SV=2	1.45031	NA	NA	NA	NA	1
sp|P24666|PPAC_HUMAN	Low molecular weight phosphotyrosine protein phosphatase OS=Homo sapiens GN=ACP1 PE=1 SV=3	0.832077	1.08352	1.14014	2.26458	2.36361	5
sp|P25774|CATS_HUMAN	Cathepsin S OS=Homo sapiens GN=CTSS PE=1 SV=3	1.10318	1.2079	NA	1.21041	1.58443	4
sp|P25788|PSA3_HUMAN	Proteasome subunit alpha type-3 OS=Homo sapiens GN=PSMA3 PE=1 SV=2	1.40386	1.00882	1.08021	1.13949	1.0731	5
sp|P25789|PSA4_HUMAN	Proteasome subunit alpha type-4 OS=Homo sapiens GN=PSMA4 PE=1 SV=1	NA	NA	1.14995	NA	NA	1
sp|P26885|FKBP2_HUMAN	Peptidyl-prolyl cis-trans isomerase FKBP2 OS=Homo sapiens GN=FKBP2 PE=1 SV=2	0.968008	0.638419	NA	NA	0.916082	3
sp|P27824|CALX_HUMAN	Calnexin OS=Homo sapiens GN=CANX PE=1 SV=2	NA	1.27249	NA	NA	NA	1
sp|P28065|PSB9_HUMAN	Proteasome subunit beta type-9 OS=Homo sapiens GN=PSMB9 PE=1 SV=2	NA	1.38412	NA	NA	NA	1
sp|P28072|PSB6_HUMAN	Proteasome subunit beta type-6 OS=Homo sapiens GN=PSMB6 PE=1 SV=4	NA	NA	1.68273	1.27099	1.1934	3
sp|P28330|ACADL_HUMAN	Long-chain specific acyl-CoA dehydrogenase, mitochondrial OS=Homo sapiens GN=ACADL PE=2 SV=2	NA	NA	0.976145	2.19754	NA	2
sp|P28799|GRN_HUMAN	Granulins OS=Homo sapiens GN=GRN PE=1 SV=2	NA	NA	NA	NA	2.31177	1
sp|P29218|IMPA1_HUMAN	Inositol monophosphatase 1 OS=Homo sapiens GN=IMPA1 PE=1 SV=1	2.9851	NA	NA	NA	NA	1
sp|P29350|PTN6_HUMAN	Tyrosine-protein phosphatase non-receptor type 6 OS=Homo sapiens GN=PTPN6 PE=1 SV=1	1.07532	1.41991	0.647519	NA	NA	3
sp|P29353-7|SHC1_HUMAN	Isoform 7 of SHC-transforming protein 1 OS=Homo sapiens GN=SHC1	NA	1.58978	NA	NA	NA	1
sp|P29466|CASP1_HUMAN	Caspase-1 OS=Homo sapiens GN=CASP1 PE=1 SV=1	NA	1.77808	NA	NA	NA	1
sp|P29590-4|PML_HUMAN	Isoform PML-6 of Protein PML OS=Homo sapiens GN=PML	NA	1.48362	NA	NA	NA	1
sp|P29622|KAIN_HUMAN	Kallistatin OS=Homo sapiens GN=SERPINA4 PE=1 SV=3	NA	NA	NA	2.69766	1.67365	2
sp|P29692|EF1D_HUMAN	Elongation factor 1-delta OS=Homo sapiens GN=EEF1D PE=1 SV=5	NA	1.55602	NA	NA	NA	1
sp|P30044|PRDX5_HUMAN	Peroxiredoxin-5, mitochondrial OS=Homo sapiens GN=PRDX5 PE=1 SV=4	1.05309	0.868538	1.64897	1.34004	1.58049	5
sp|P30405|PPIF_HUMAN	Peptidyl-prolyl cis-trans isomerase F, mitochondrial OS=Homo sapiens GN=PPIF PE=1 SV=1	1.19142	1.04123	0.954255	1.03776	2.04972	5
sp|P30447|1A23_HUMAN	HLA class I histocompatibility antigen, A-23 alpha chain OS=Homo sapiens GN=HLA-A PE=1 SV=1	NA	1.38099	NA	NA	NA	1
sp|P30462|1B14_HUMAN	HLA class I histocompatibility antigen, B-14 alpha chain OS=Homo sapiens GN=HLA-B PE=2 SV=1	NA	NA	NA	NA	1.22799	1
sp|P30486|1B48_HUMAN	HLA class I histocompatibility antigen, B-48 alpha chain OS=Homo sapiens GN=HLA-B PE=1 SV=1	1.41183	NA	NA	NA	NA	1
sp|P30490|1B52_HUMAN	HLA class I histocompatibility antigen, B-52 alpha chain OS=Homo sapiens GN=HLA-B PE=1 SV=1	NA	NA	NA	0.66345	NA	1
sp|P30566|PUR8_HUMAN	Adenylosuccinate lyase OS=Homo sapiens GN=ADSL PE=1 SV=2	NA	NA	NA	NA	2.14006	1
sp|P30613|KPYR_HUMAN	Pyruvate kinase isozymes R/L OS=Homo sapiens GN=PKLR PE=1 SV=2	0.525517	NA	NA	NA	NA	1
sp|P30740|ILEU_HUMAN	Leukocyte elastase inhibitor OS=Homo sapiens GN=SERPINB1 PE=1 SV=1	1.48043	0.965355	NA	NA	2.56317	3
sp|P31213|S5A2_HUMAN	3-oxo-5-alpha-steroid 4-dehydrogenase 2 OS=Homo sapiens GN=SRD5A2 PE=1 SV=1	NA	0.163049	NA	NA	NA	1
sp|P31323|KAP3_HUMAN	cAMP-dependent protein kinase type II-beta regulatory subunit OS=Homo sapiens GN=PRKAR2B PE=1 SV=3	NA	0.857478	NA	NA	NA	1
sp|P31948|STIP1_HUMAN	Stress-induced-phosphoprotein 1 OS=Homo sapiens GN=STIP1 PE=1 SV=1	NA	NA	NA	NA	2.17175	1
sp|P32189|GLPK_HUMAN	Glycerol kinase OS=Homo sapiens GN=GK PE=1 SV=3	NA	NA	NA	0.417585	1.11993	2
sp|P33240-2|CSTF2_HUMAN	Isoform 2 of Cleavage stimulation factor subunit 2 OS=Homo sapiens GN=CSTF2	NA	2.1312	NA	NA	NA	1
sp|P33316|DUT_HUMAN	Deoxyuridine 5'-triphosphate nucleotidohydrolase, mitochondrial OS=Homo sapiens GN=DUT PE=1 SV=4	NA	NA	2.59074	0.664419	1.71021	3
sp|P33993|MCM7_HUMAN	DNA replication licensing factor MCM7 OS=Homo sapiens GN=MCM7 PE=1 SV=4	3.36146	NA	NA	NA	NA	1
sp|P35222|CTNB1_HUMAN	Catenin beta-1 OS=Homo sapiens GN=CTNNB1 PE=1 SV=1	NA	1.13494	NA	NA	NA	1
sp|P35232|PHB_HUMAN	Prohibitin OS=Homo sapiens GN=PHB PE=1 SV=1	1.1309	1.04943	1.22568	1.28301	0.873052	5
sp|P35241|RADI_HUMAN	Radixin OS=Homo sapiens GN=RDX PE=1 SV=1	NA	1.24576	NA	NA	NA	1
sp|P35442|TSP2_HUMAN	Thrombospondin-2 OS=Homo sapiens GN=THBS2 PE=1 SV=2	NA	10.9113	NA	NA	NA	1
sp|P35542|SAA4_HUMAN	Serum amyloid A-4 protein OS=Homo sapiens GN=SAA4 PE=1 SV=2	NA	NA	NA	NA	1.39879	1
sp|P35575|G6PC_HUMAN	Glucose-6-phosphatase OS=Homo sapiens GN=G6PC PE=1 SV=2	1.33561	0.617292	1.99812	1.04844	NA	4
sp|P35613-2|BASI_HUMAN	Isoform 2 of Basigin OS=Homo sapiens GN=BSG	1.12268	0.988649	NA	1.39808	1.21718	4
sp|P35637|FUS_HUMAN	RNA-binding protein FUS OS=Homo sapiens GN=FUS PE=1 SV=1	2.31122	2.32268	NA	NA	NA	2
sp|P35749|MYH11_HUMAN	Myosin-11 OS=Homo sapiens GN=MYH11 PE=1 SV=3	NA	NA	NA	0.639753	NA	1
sp|P36021|MOT8_HUMAN	Monocarboxylate transporter 8 OS=Homo sapiens GN=SLC16A2 PE=1 SV=2	NA	NA	NA	NA	0.553718	1
sp|P36405|ARL3_HUMAN	ADP-ribosylation factor-like protein 3 OS=Homo sapiens GN=ARL3 PE=1 SV=2	NA	1.29507	NA	1.98647	NA	2
sp|P36542|ATPG_HUMAN	ATP synthase subunit gamma, mitochondrial OS=Homo sapiens GN=ATP5C1 PE=1 SV=1	1.21939	0.908368	1.4657	1.23189	0.987937	5
sp|P36543|VATE1_HUMAN	V-type proton ATPase subunit E 1 OS=Homo sapiens GN=ATP6V1E1 PE=1 SV=1	1.14071	1.29503	1.57283	NA	1.38724	4
sp|P36776|LONM_HUMAN	Lon protease homolog, mitochondrial OS=Homo sapiens GN=LONP1 PE=1 SV=2	0.797903	NA	0.938183	1.08421	NA	3
sp|P37198|NUP62_HUMAN	Nuclear pore glycoprotein p62 OS=Homo sapiens GN=NUP62 PE=1 SV=3	NA	1.89729	NA	NA	NA	1
sp|P37235|HPCL1_HUMAN	Hippocalcin-like protein 1 OS=Homo sapiens GN=HPCAL1 PE=1 SV=3	12.4104	NA	NA	0.919149	1.68916	3
sp|P38117|ETFB_HUMAN	Electron transfer flavoprotein subunit beta OS=Homo sapiens GN=ETFB PE=1 SV=3	NA	NA	NA	0.816188	0.803415	2
sp|P39687|AN32A_HUMAN	Acidic leucine-rich nuclear phosphoprotein 32 family member A OS=Homo sapiens GN=ANP32A PE=1 SV=1	NA	1.31034	NA	NA	NA	1
sp|P39748|FEN1_HUMAN	Flap endonuclease 1 OS=Homo sapiens GN=FEN1 PE=1 SV=1	NA	NA	NA	3.87462	NA	1
sp|P40123|CAP2_HUMAN	Adenylyl cyclase-associated protein 2 OS=Homo sapiens GN=CAP2 PE=1 SV=1	NA	1.77504	NA	NA	NA	1
sp|P40222|TXLNA_HUMAN	Alpha-taxilin OS=Homo sapiens GN=TXLNA PE=1 SV=3	3.3006	0.885645	NA	NA	NA	2
sp|P40925-3|MDHC_HUMAN	Isoform 3 of Malate dehydrogenase, cytoplasmic OS=Homo sapiens GN=MDH1	1.41096	0.713618	NA	NA	NA	2
sp|P41208|CETN2_HUMAN	Centrin-2 OS=Homo sapiens GN=CETN2 PE=1 SV=1	NA	1.75004	NA	NA	NA	1
sp|P41227|NAA10_HUMAN	N-alpha-acetyltransferase 10 OS=Homo sapiens GN=NAA10 PE=1 SV=1	3.83915	0.60614	NA	NA	NA	2
sp|P42166|LAP2A_HUMAN	Lamina-associated polypeptide 2, isoform alpha OS=Homo sapiens GN=TMPO PE=1 SV=2	1.5005	NA	NA	NA	NA	1
sp|P42785|PCP_HUMAN	Lysosomal Pro-X carboxypeptidase OS=Homo sapiens GN=PRCP PE=1 SV=1	NA	NA	NA	NA	1.2034	1
sp|P43243|MATR3_HUMAN	Matrin-3 OS=Homo sapiens GN=MATR3 PE=1 SV=2	NA	1.59797	NA	NA	NA	1
sp|P45880-1|VDAC2_HUMAN	Isoform 1 of Voltage-dependent anion-selective channel protein 2 OS=Homo sapiens GN=VDAC2	NA	1.88448	NA	NA	NA	1
sp|P46063|RECQ1_HUMAN	ATP-dependent DNA helicase Q1 OS=Homo sapiens GN=RECQL PE=1 SV=3	1.44383	1.69248	NA	1.62699	0.907406	4
sp|P46734-3|MP2K3_HUMAN	Isoform 2 of Dual specificity mitogen-activated protein kinase kinase 3 OS=Homo sapiens GN=MAP2K3	NA	1.64932	NA	NA	NA	1
sp|P46734|MP2K3_HUMAN	Dual specificity mitogen-activated protein kinase kinase 3 OS=Homo sapiens GN=MAP2K3 PE=1 SV=2	2.37409	NA	NA	0.994989	0.89045	3
sp|P46976|GLYG_HUMAN	Glycogenin-1 OS=Homo sapiens GN=GYG1 PE=1 SV=4	1.76107	NA	1.36609	NA	1.1014	3
sp|P47755|CAZA2_HUMAN	F-actin-capping protein subunit alpha-2 OS=Homo sapiens GN=CAPZA2 PE=1 SV=3	1.27649	1.70496	1.01053	0.976913	0.538735	5
sp|P47895|AL1A3_HUMAN	Aldehyde dehydrogenase family 1 member A3 OS=Homo sapiens GN=ALDH1A3 PE=1 SV=2	NA	0.411571	NA	NA	NA	1
sp|P47897|SYQ_HUMAN	Glutamine--tRNA ligase OS=Homo sapiens GN=QARS PE=1 SV=1	1.01938	0.51752	1.31685	1.54222	1.01221	5
sp|P48059-2|LIMS1_HUMAN	Isoform 2 of LIM and senescent cell antigen-like-containing domain protein 1 OS=Homo sapiens GN=LIMS1	NA	1.22348	NA	NA	NA	1
sp|P48059|LIMS1_HUMAN	LIM and senescent cell antigen-like-containing domain protein 1 OS=Homo sapiens GN=LIMS1 PE=1 SV=4	NA	NA	NA	0.873249	NA	1
sp|P48426|PI42A_HUMAN	Phosphatidylinositol 5-phosphate 4-kinase type-2 alpha OS=Homo sapiens GN=PIP4K2A PE=1 SV=2	NA	1.13332	NA	NA	NA	1
sp|P48444|COPD_HUMAN	Coatomer subunit delta OS=Homo sapiens GN=ARCN1 PE=1 SV=1	NA	1.42438	NA	NA	NA	1
sp|P48637|GSHB_HUMAN	Glutathione synthetase OS=Homo sapiens GN=GSS PE=1 SV=1	0.980084	1.0841	NA	NA	0.765919	3
sp|P48960-2|CD97_HUMAN	Isoform 2 of CD97 antigen OS=Homo sapiens GN=CD97	NA	1.83357	NA	NA	NA	1
sp|P49207|RL34_HUMAN	60S ribosomal protein L34 OS=Homo sapiens GN=RPL34 PE=1 SV=3	NA	NA	NA	1.20898	1.56491	2
sp|P49354|FNTA_HUMAN	Protein farnesyltransferase/geranylgeranyltransferase type-1 subunit alpha OS=Homo sapiens GN=FNTA PE=1 SV=1	1.19976	1.17076	NA	0.772731	0.914622	4
sp|P49441|INPP_HUMAN	Inositol polyphosphate 1-phosphatase OS=Homo sapiens GN=INPP1 PE=1 SV=1	2.12151	1.08154	NA	NA	0.754119	3
sp|P49448|DHE4_HUMAN	Glutamate dehydrogenase 2, mitochondrial OS=Homo sapiens GN=GLUD2 PE=1 SV=2	NA	NA	NA	NA	1.67586	1
sp|P49589-2|SYCC_HUMAN	Isoform 2 of Cysteine--tRNA ligase, cytoplasmic OS=Homo sapiens GN=CARS	NA	1.5765	NA	NA	NA	1
sp|P49736|MCM2_HUMAN	DNA replication licensing factor MCM2 OS=Homo sapiens GN=MCM2 PE=1 SV=4	5.56119	NA	NA	NA	NA	1
sp|P49748-3|ACADV_HUMAN	Isoform 3 of Very long-chain specific acyl-CoA dehydrogenase, mitochondrial OS=Homo sapiens GN=ACADVL	NA	NA	0.619921	NA	NA	1
sp|P49756|RBM25_HUMAN	RNA-binding protein 25 OS=Homo sapiens GN=RBM25 PE=1 SV=3	NA	NA	NA	3.05075	NA	1
sp|P49792|RBP2_HUMAN	E3 SUMO-protein ligase RanBP2 OS=Homo sapiens GN=RANBP2 PE=1 SV=2	NA	NA	3.32501	NA	NA	1
sp|P49821|NDUV1_HUMAN	NADH dehydrogenase [ubiquinone] flavoprotein 1, mitochondrial OS=Homo sapiens GN=NDUFV1 PE=1 SV=4	NA	NA	0.600464	NA	NA	1
sp|P49841|GSK3B_HUMAN	Glycogen synthase kinase-3 beta OS=Homo sapiens GN=GSK3B PE=1 SV=2	2.74856	NA	NA	NA	0.911669	2
sp|P50213|IDH3A_HUMAN	Isocitrate dehydrogenase [NAD] subunit alpha, mitochondrial OS=Homo sapiens GN=IDH3A PE=1 SV=1	NA	NA	NA	1.60757	NA	1
sp|P50226|ST1A2_HUMAN	Sulfotransferase 1A2 OS=Homo sapiens GN=SULT1A2 PE=1 SV=2	NA	NA	NA	NA	0.550847	1
sp|P50238|CRIP1_HUMAN	Cysteine-rich protein 1 OS=Homo sapiens GN=CRIP1 PE=1 SV=3	NA	1.88946	NA	NA	NA	1
sp|P50895|BCAM_HUMAN	Basal cell adhesion molecule OS=Homo sapiens GN=BCAM PE=1 SV=2	1.8562	1.98286	NA	NA	2.55071	3
sp|P50897|PPT1_HUMAN	Palmitoyl-protein thioesterase 1 OS=Homo sapiens GN=PPT1 PE=1 SV=1	0.945664	0.894629	NA	1.08132	0.744421	4
sp|P51114-2|FXR1_HUMAN	Isoform 2 of Fragile X mental retardation syndrome-related protein 1 OS=Homo sapiens GN=FXR1	NA	1.46066	NA	NA	NA	1
sp|P51148|RAB5C_HUMAN	Ras-related protein Rab-5C OS=Homo sapiens GN=RAB5C PE=1 SV=2	NA	NA	1.14226	NA	1.76373	2
sp|P51452|DUS3_HUMAN	Dual specificity protein phosphatase 3 OS=Homo sapiens GN=DUSP3 PE=1 SV=1	1.00347	1.35121	1.02497	1.71618	1.07339	5
sp|P51572-2|BAP31_HUMAN	Isoform 2 of B-cell receptor-associated protein 31 OS=Homo sapiens GN=BCAP31	NA	NA	NA	NA	1.79212	1
sp|P51580|TPMT_HUMAN	Thiopurine S-methyltransferase OS=Homo sapiens GN=TPMT PE=1 SV=1	0.860236	0.892423	1.10873	0.954034	1.1879	5
sp|P51648|AL3A2_HUMAN	Fatty aldehyde dehydrogenase OS=Homo sapiens GN=ALDH3A2 PE=1 SV=1	1.4293	0.608242	NA	NA	1.28755	3
sp|P51858-2|HDGF_HUMAN	Isoform 2 of Hepatoma-derived growth factor OS=Homo sapiens GN=HDGF	NA	1.88538	NA	NA	NA	1
sp|P51911|CNN1_HUMAN	Calponin-1 OS=Homo sapiens GN=CNN1 PE=1 SV=2	NA	1.29264	NA	NA	NA	1
sp|P52292|IMA2_HUMAN	Importin subunit alpha-2 OS=Homo sapiens GN=KPNA2 PE=1 SV=1	2.21493	NA	NA	NA	NA	1
sp|P52294|IMA1_HUMAN	Importin subunit alpha-1 OS=Homo sapiens GN=KPNA1 PE=1 SV=3	NA	1.23027	NA	NA	NA	1
sp|P52306-4|GDS1_HUMAN	Isoform 4 of Rap1 GTPase-GDP dissociation stimulator 1 OS=Homo sapiens GN=RAP1GDS1	1.35225	NA	NA	NA	NA	1
sp|P52735|VAV2_HUMAN	Guanine nucleotide exchange factor VAV2 OS=Homo sapiens GN=VAV2 PE=1 SV=2	NA	NA	1.40305	1.43087	NA	2
sp|P52888|THOP1_HUMAN	Thimet oligopeptidase OS=Homo sapiens GN=THOP1 PE=1 SV=2	0.722275	0.965974	0.924463	1.05542	1.02287	5
sp|P53370|NUDT6_HUMAN	Nucleoside diphosphate-linked moiety X motif 6 OS=Homo sapiens GN=NUDT6 PE=1 SV=2	NA	0.434378	NA	NA	NA	1
sp|P53634|CATC_HUMAN	Dipeptidyl peptidase 1 OS=Homo sapiens GN=CTSC PE=1 SV=2	NA	2.52881	NA	1.11803	0.617019	3
sp|P53671-3|LIMK2_HUMAN	Isoform 3 of LIM domain kinase 2 OS=Homo sapiens GN=LIMK2	NA	1.93298	NA	NA	NA	1
[truncated: 2,218 more rows]

## Sheet: Rep1
Supplementary Table S3. Proteins quantified by SWATH-MS in the first biological replicate. Normality distribution of each technical replicates was performed after log2 transformation for the peak intensities of all the MS measurements prior to further analysis.
Peak Name	Group	HCC			Non-tumor			log2(HCC)			log2(non-tumor)			Mean(log2)		Fold Change	Log2(Fold Change)
		HCC1	HCC2	HCC3	non-tumor1	non-tumor2	non-tumor3	HCC1	HCC2	HCC3	non-tumor1	non-tumor2	non-tumor3	HCC	Non-tumor
sp|Q3LXA3|DHAK_HUMAN	Bifunctional ATP-dependent dihydroxyacetone kinase/FAD-AMP lyase (cyclizing) OS=Homo sapiens GN=DAK PE=1 SV=2	1.4976e+06	1.49245e+06	1.47749e+06	8.20731e+06	8.21557e+06	8.23404e+06	20.5142	20.5093	20.4947	22.9685	22.9699	22.9732	20.5061	22.9705	0.181185	-2.46446
sp|Q13501|SQSTM_HUMAN	Sequestosome-1 OS=Homo sapiens GN=SQSTM1 PE=1 SV=1	1.12432e+07	1.1231e+07	1.1204e+07	739677	557957	670632	23.4226	23.421	23.4175	19.4965	19.0898	19.3552	23.4204	19.3138	17.226	4.10652
sp|P54868|HMCS2_HUMAN	Hydroxymethylglutaryl-CoA synthase, mitochondrial OS=Homo sapiens GN=HMGCS2 PE=1 SV=1	1.65416e+07	1.65268e+07	1.61529e+07	4.24794e+07	4.22784e+07	4.21853e+07	23.9796	23.9783	23.9453	25.3403	25.3334	25.3302	23.9677	25.3346	0.387721	-1.36691
sp|P07327|ADH1A_HUMAN	Alcohol dehydrogenase 1A OS=Homo sapiens GN=ADH1A PE=1 SV=2	1.26313e+07	1.27958e+07	1.32721e+07	4.83243e+07	4.8085e+07	4.80504e+07	23.5905	23.6092	23.6619	25.5262	25.5191	25.518	23.6205	25.5211	0.267831	-1.9006
tr|A8MYN5|A8MYN5_HUMAN	Alcohol dehydrogenase 1B OS=Homo sapiens GN=ADH1B PE=2 SV=3	1.26313e+07	1.27958e+07	1.32721e+07	4.83243e+07	4.8085e+07	4.80504e+07	23.5905	23.6092	23.6619	25.5262	25.5191	25.518	23.6205	25.5211	0.267831	-1.9006
sp|P35573|GDE_HUMAN	Glycogen debranching enzyme OS=Homo sapiens GN=AGL PE=1 SV=3	535099	560101	563311	2.55964e+06	2.57563e+06	2.59392e+06	19.0294	19.0953	19.1036	21.2875	21.2965	21.3067	19.0761	21.2969	0.214524	-2.22079
sp|P10632|CP2C8_HUMAN	Cytochrome P450 2C8 OS=Homo sapiens GN=CYP2C8 PE=1 SV=2	506034	497908	494627	1.32379e+06	1.3199e+06	1.33417e+06	18.9489	18.9255	18.916	20.3362	20.332	20.3475	18.9301	20.3386	0.376714	-1.40846
sp|P46952|3HAO_HUMAN	3-hydroxyanthranilate 3,4-dioxygenase OS=Homo sapiens GN=HAAO PE=1 SV=2	554084	576009	563878	2.52717e+06	2.48958e+06	2.51924e+06	19.0797	19.1357	19.105	21.2691	21.2475	21.2646	19.1068	21.2604	0.22476	-2.15354
sp|Q14749|GNMT_HUMAN	Glycine N-methyltransferase OS=Homo sapiens GN=GNMT PE=1 SV=3	457053	421231	483479	4.83298e+06	4.75701e+06	4.76898e+06	18.802	18.6843	18.8831	22.2045	22.1816	22.1852	18.7898	22.1905	0.0946883	-3.40067
sp|Q9ULC5|ACSL5_HUMAN	Long-chain-fatty-acid--CoA ligase 5 OS=Homo sapiens GN=ACSL5 PE=1 SV=1	1.11565e+06	1.10891e+06	1.12119e+06	1.73599e+06	1.73648e+06	1.7439e+06	20.0894	20.0807	20.0966	20.7273	20.7277	20.7339	20.0889	20.7296	0.641388	-0.640731
sp|P30039|PBLD_HUMAN	Phenazine biosynthesis-like domain-containing protein OS=Homo sapiens GN=PBLD PE=1 SV=2	519446	512854	454620	4.06333e+06	4.02505e+06	4.01817e+06	18.9866	18.9682	18.7943	21.9542	21.9406	21.9381	18.9164	21.9443	0.122603	-3.02794
sp|Q06520|ST2A1_HUMAN	Bile salt sulfotransferase OS=Homo sapiens GN=SULT2A1 PE=1 SV=3	8.18932e+06	8.28726e+06	8.20397e+06	2.02087e+07	2.02756e+07	2.0498e+07	22.9653	22.9825	22.9679	24.2685	24.2732	24.289	22.9719	24.2769	0.404718	-1.30501
sp|P35558|PCKGC_HUMAN	Phosphoenolpyruvate carboxykinase, cytosolic [GTP] OS=Homo sapiens GN=PCK1 PE=1 SV=3	1.03705e+06	1.02725e+06	1.04781e+06	2.0761e+06	2.06217e+06	2.07942e+06	19.984	19.9704	19.9989	20.9854	20.9757	20.9877	19.9844	20.983	0.500511	-0.998527
sp|Q9P0Z9|SOX_HUMAN	Peroxisomal sarcosine oxidase OS=Homo sapiens GN=PIPOX PE=1 SV=2	704570	718121	687127	1.96989e+06	1.9617e+06	1.9522e+06	19.4264	19.4539	19.3902	20.9097	20.9037	20.8967	19.4235	20.9033	0.358525	-1.47985
sp|Q15493|RGN_HUMAN	Regucalcin OS=Homo sapiens GN=RGN PE=1 SV=1	220812	242025	227938	1.31813e+06	1.30813e+06	1.33265e+06	17.7525	17.8848	17.7983	20.3301	20.3191	20.3459	17.8118	20.3317	0.174365	-2.51982
sp|P00326|ADH1G_HUMAN	Alcohol dehydrogenase 1C OS=Homo sapiens GN=ADH1C PE=1 SV=2	1.56283e+07	1.58168e+07	1.62115e+07	4.82632e+07	4.78723e+07	4.86542e+07	23.8977	23.915	23.9505	25.5244	25.5127	25.5361	23.921	25.5244	0.329112	-1.60335
sp|Q68CK6|ACS2B_HUMAN	Acyl-coenzyme A synthetase ACSM2B, mitochondrial OS=Homo sapiens GN=ACSM2B PE=1 SV=2	2.52283e+06	2.55822e+06	2.56837e+06	8.81571e+06	8.69818e+06	8.88049e+06	21.2666	21.2867	21.2924	23.0716	23.0523	23.0822	21.2819	23.0687	0.289814	-1.7868
sp|Q08AH3|ACS2A_HUMAN	Acyl-coenzyme A synthetase ACSM2A, mitochondrial OS=Homo sapiens GN=ACSM2A PE=1 SV=2	2.52283e+06	2.55822e+06	2.56837e+06	8.81571e+06	8.69818e+06	8.88049e+06	21.2666	21.2867	21.2924	23.0716	23.0523	23.0822	21.2819	23.0687	0.289814	-1.7868
sp|P00966|ASSY_HUMAN	Argininosuccinate synthase OS=Homo sapiens GN=ASS1 PE=1 SV=2	4.7962e+06	4.83096e+06	4.76581e+06	2.04047e+07	2.02919e+07	1.99532e+07	22.1935	22.2039	22.1843	24.2824	24.2744	24.2501	22.1939	24.269	0.23732	-2.07509
sp|P10599|THIO_HUMAN	Thioredoxin OS=Homo sapiens GN=TXN PE=1 SV=3	1.03659e+07	1.02256e+07	1.03309e+07	3.53948e+06	3.4646e+06	3.37496e+06	23.3053	23.2857	23.3005	21.7551	21.7243	21.6864	23.2972	21.7219	2.97983	1.57523
sp|P32754|HPPD_HUMAN	4-hydroxyphenylpyruvate dioxygenase OS=Homo sapiens GN=HPD PE=1 SV=2	1.31893e+06	1.30269e+06	1.30427e+06	8.39876e+06	8.17304e+06	8.30257e+06	20.3309	20.3131	20.3148	23.0017	22.9624	22.9851	20.3196	22.9831	0.157836	-2.6635
sp|P45954|ACDSB_HUMAN	Short/branched chain specific acyl-CoA dehydrogenase, mitochondrial OS=Homo sapiens GN=ACADSB PE=1 SV=1	1.21279e+06	1.20763e+06	1.2039e+06	3.6885e+06	3.75697e+06	3.68344e+06	20.2099	20.2038	20.1993	21.8146	21.8411	21.8126	20.2043	21.8228	0.325679	-1.61848
sp|P08133|ANXA6_HUMAN	Annexin A6 OS=Homo sapiens GN=ANXA6 PE=1 SV=3	6.77121e+06	6.73292e+06	6.76095e+06	1.15199e+07	1.1369e+07	1.14588e+07	22.691	22.6828	22.6888	23.4576	23.4386	23.45	22.6875	23.4487	0.590005	-0.7612
tr|B4DGP8|B4DGP8_HUMAN	Calnexin OS=Homo sapiens GN=CANX PE=2 SV=1	9.70279e+06	9.55889e+06	9.5164e+06	3.38521e+06	3.45497e+06	3.45713e+06	23.21	23.1884	23.182	21.6908	21.7202	21.7211	23.1935	21.7107	2.79476	1.48272
sp|Q02338|BDH_HUMAN	D-beta-hydroxybutyrate dehydrogenase, mitochondrial OS=Homo sapiens GN=BDH1 PE=1 SV=3	1.56851e+06	1.66254e+06	1.62475e+06	5.68456e+06	5.57867e+06	5.64341e+06	20.581	20.665	20.6318	22.4386	22.4115	22.4281	20.6259	22.4261	0.287138	-1.80018
sp|P42765|THIM_HUMAN	3-ketoacyl-CoA thiolase, mitochondrial OS=Homo sapiens GN=ACAA2 PE=1 SV=2	5.49365e+06	5.70599e+06	5.63534e+06	1.73852e+07	1.7758e+07	1.75854e+07	22.3893	22.444	22.4261	24.0514	24.082	24.0679	22.4198	24.0671	0.319248	-1.64725
sp|Q6XQN6|PNCB_HUMAN	Nicotinate phosphoribosyltransferase OS=Homo sapiens GN=NAPRT1 PE=1 SV=2	997352	1.03228e+06	1.02615e+06	2.1357e+06	2.1309e+06	2.14647e+06	19.9277	19.9774	19.9688	21.0263	21.023	21.0335	19.958	21.0276	0.476443	-1.06963
sp|Q14117|DPYS_HUMAN	Dihydropyrimidinase OS=Homo sapiens GN=DPYS PE=1 SV=1	2.41147e+06	2.43514e+06	2.49775e+06	6.60945e+06	6.58129e+06	6.49475e+06	21.2015	21.2156	21.2522	22.6561	22.6499	22.6308	21.2231	22.6456	0.373054	-1.42254
sp|P16662|UD2B7_HUMAN	UDP-glucuronosyltransferase 2B7 OS=Homo sapiens GN=UGT2B7 PE=1 SV=1	2.12838e+06	2.17971e+06	2.1406e+06	6.9371e+06	6.95994e+06	7.0949e+06	21.0213	21.0557	21.0296	22.7259	22.7306	22.7584	21.0355	22.7383	0.307198	-1.70276
sp|P37802|TAGL2_HUMAN	Transgelin-2 OS=Homo sapiens GN=TAGLN2 PE=1 SV=3	1.42636e+07	1.42901e+07	1.43694e+07	5.83021e+06	5.79411e+06	5.55302e+06	23.7658	23.7685	23.7765	22.4751	22.4662	22.4048	23.7703	22.4487	2.4994	1.32158
sp|P07355|ANXA2_HUMAN	Annexin A2 OS=Homo sapiens GN=ANXA2 PE=1 SV=2	1.45394e+07	1.44015e+07	1.4299e+07	5.62601e+06	5.37461e+06	5.46633e+06	23.7935	23.7797	23.7694	22.4237	22.3577	22.3821	23.7809	22.3878	2.62626	1.39301
sp|P32455|GBP1_HUMAN	Interferon-induced guanylate-binding protein 1 OS=Homo sapiens GN=GBP1 PE=1 SV=2	1.20596e+06	1.21557e+06	1.20297e+06	494513	479016	504187	20.2018	20.2132	20.1982	18.9156	18.8697	18.9436	20.2044	18.9097	2.45329	1.29472
sp|P21796|VDAC1_HUMAN	Voltage-dependent anion-selective channel protein 1 OS=Homo sapiens GN=VDAC1 PE=1 SV=2	4.57162e+06	4.57891e+06	4.55156e+06	2.69918e+06	2.63056e+06	2.64933e+06	22.1243	22.1266	22.1179	21.3641	21.3269	21.3372	22.1229	21.3427	1.71735	0.780186
sp|P06737|PYGL_HUMAN	Glycogen phosphorylase, liver form OS=Homo sapiens GN=PYGL PE=1 SV=4	2.22076e+06	2.27449e+06	2.29189e+06	5.9313e+06	5.85424e+06	5.80789e+06	21.0826	21.1171	21.1281	22.4999	22.481	22.4696	21.1093	22.4835	0.385757	-1.37424
sp|Q9H2M3|BHMT2_HUMAN	S-methylmethionine--homocysteine S-methyltransferase BHMT2 OS=Homo sapiens GN=BHMT2 PE=1 SV=1	2.08897e+06	2.08207e+06	2.07035e+06	3.05278e+06	3.04011e+06	3.01909e+06	20.9944	20.9896	20.9814	21.5417	21.5357	21.5257	20.9885	21.5344	0.684967	-0.545893
sp|P07910|HNRPC_HUMAN	Heterogeneous nuclear ribonucleoproteins C1/C2 OS=Homo sapiens GN=HNRNPC PE=1 SV=4	2.60724e+06	2.622e+06	2.63468e+06	1.3599e+06	1.38603e+06	1.34187e+06	21.3141	21.3222	21.3292	20.3751	20.4025	20.3558	21.3218	20.3778	1.9239	0.944034
tr|J3KQL0|J3KQL0_HUMAN	Carbamoyl-phosphate synthase [ammonia], mitochondrial OS=Homo sapiens GN=CPS1 PE=3 SV=1	1.42717e+07	1.45507e+07	1.42249e+07	6.9342e+07	6.72495e+07	6.75515e+07	23.7667	23.7946	23.7619	26.0472	26.003	26.0095	23.7744	26.0199	0.210877	-2.24552
sp|P34896|GLYC_HUMAN	Serine hydroxymethyltransferase, cytosolic OS=Homo sapiens GN=SHMT1 PE=1 SV=1	2.1366e+06	2.18531e+06	2.16541e+06	8.30868e+06	8.13583e+06	8.06079e+06	21.0269	21.0594	21.0462	22.9862	22.9559	22.9425	21.0442	22.9615	0.264741	-1.91735
sp|O60701|UGDH_HUMAN	UDP-glucose 6-dehydrogenase OS=Homo sapiens GN=UGDH PE=1 SV=1	1.42746e+07	1.4602e+07	1.46278e+07	4.96453e+06	4.94764e+06	4.80493e+06	23.7669	23.7997	23.8022	22.2432	22.2383	22.1961	23.7896	22.2259	2.95617	1.56373
sp|Q9ULZ3|ASC_HUMAN	Apoptosis-associated speck-like protein containing a CARD OS=Homo sapiens GN=PYCARD PE=1 SV=2	780560	786360	786999	423178	424915	436450	19.5741	19.5848	19.586	18.6909	18.6968	18.7355	19.5817	18.7077	1.83266	0.873936
sp|P62937|PPIA_HUMAN	Peptidyl-prolyl cis-trans isomerase A OS=Homo sapiens GN=PPIA PE=1 SV=2	2.2258e+07	2.21423e+07	2.20272e+07	1.42322e+07	1.41872e+07	1.39686e+07	24.4078	24.4003	24.3928	23.7627	23.7581	23.7357	24.4003	23.7521	1.56717	0.64816
sp|Q9Y2P5|S27A5_HUMAN	Bile acyl-CoA synthetase OS=Homo sapiens GN=SLC27A5 PE=1 SV=1	464021	536027	563591	2.86124e+06	2.86586e+06	2.84011e+06	18.8238	19.0319	19.1043	21.4482	21.4505	21.4375	18.9867	21.4454	0.181906	-2.45873
sp|Q8NFF5|FAD1_HUMAN	FAD synthase OS=Homo sapiens GN=FLAD1 PE=1 SV=1	418114	417620	410936	129648	121272	131006	18.6735	18.6718	18.6486	16.9842	16.8879	16.9993	18.6646	16.9571	3.26596	1.70751
sp|O43772|MCAT_HUMAN	Mitochondrial carnitine/acylcarnitine carrier protein OS=Homo sapiens GN=SLC25A20 PE=1 SV=1	386659	393857	391586	1.07639e+06	1.06083e+06	1.04633e+06	18.5607	18.5873	18.579	20.0378	20.0168	19.9969	18.5757	20.0171	0.368189	-1.44148
sp|Q13885|TBB2A_HUMAN	Tubulin beta-2A chain OS=Homo sapiens GN=TUBB2A PE=1 SV=1	2.68339e+07	2.6865e+07	2.73876e+07	1.34676e+07	1.34598e+07	1.35249e+07	24.6776	24.6792	24.707	23.683	23.6822	23.6891	24.6879	23.6848	2.00441	1.00318
sp|Q7Z5P4|DHB13_HUMAN	17-beta-hydroxysteroid dehydrogenase 13 OS=Homo sapiens GN=HSD17B13 PE=2 SV=1	665073	637678	671542	6.56267e+06	6.35115e+06	6.31878e+06	19.3432	19.2825	19.3571	22.6459	22.5986	22.5912	19.3276	22.6119	0.102642	-3.2843
sp|P33897|ABCD1_HUMAN	ATP-binding cassette sub-family D member 1 OS=Homo sapiens GN=ABCD1 PE=1 SV=2	128239	129405	129318	42205.4	44054.3	40208.7	16.9685	16.9815	16.9806	15.3651	15.427	15.2952	16.9769	15.3625	3.06185	1.61441
sp|P36871|PGM1_HUMAN	Phosphoglucomutase-1 OS=Homo sapiens GN=PGM1 PE=1 SV=3	3.2056e+06	3.15255e+06	3.24746e+06	7.61335e+06	7.44729e+06	7.47542e+06	21.6122	21.5881	21.6309	22.8601	22.8283	22.8337	21.6104	22.8407	0.426221	-1.23033
tr|F8VYX6|F8VYX6_HUMAN	Tubulin beta chain OS=Homo sapiens GN=TUBB PE=3 SV=1	2.79851e+07	2.78819e+07	2.84823e+07	1.3779e+07	1.38681e+07	1.39885e+07	24.7382	24.7328	24.7636	23.716	23.7253	23.7377	24.7448	23.7263	2.02584	1.01852
sp|P56470|LEG4_HUMAN	Galectin-4 OS=Homo sapiens GN=LGALS4 PE=1 SV=1	6.1517e+06	6.11302e+06	6.2488e+06	2.79225e+06	2.86252e+06	2.80125e+06	22.5526	22.5435	22.5751	21.413	21.4489	21.4176	22.5571	21.4265	2.18943	1.13055
tr|J3KR54|J3KR54_HUMAN	Isovaleryl Coenzyme A dehydrogenase, isoform CRA_a OS=Homo sapiens GN=IVD PE=3 SV=1	1.27991e+06	1.30663e+06	1.32411e+06	2.51086e+06	2.47556e+06	2.49164e+06	20.2876	20.3174	20.3366	21.2597	21.2393	21.2487	20.3139	21.2492	0.522908	-0.93537
sp|P50053-2|KHK_HUMAN	Isoform C of Ketohexokinase OS=Homo sapiens GN=KHK	1.41928e+06	1.39313e+06	1.38878e+06	5.41661e+06	5.44804e+06	5.2722e+06	20.4367	20.4099	20.4054	22.369	22.3773	22.33	20.4173	22.3587	0.260362	-1.94141
tr|B7ZKJ8|B7ZKJ8_HUMAN	35 kDa inter-alpha-trypsin inhibitor heavy chain H4 OS=Homo sapiens GN=ITIH4 PE=2 SV=1	1.28703e+06	1.29808e+06	1.30155e+06	896980	903413	908170	20.2956	20.3079	20.3118	19.7747	19.785	19.7926	20.3051	19.7841	1.43495	0.521004
sp|P08779|K1C16_HUMAN	Keratin, type I cytoskeletal 16 OS=Homo sapiens GN=KRT16 PE=1 SV=4	340608	320494	351230	1.56722e+06	1.57889e+06	1.5309e+06	18.3778	18.2899	18.4221	20.5798	20.5905	20.546	18.3632	20.5721	0.216311	-2.20882
sp|P04424|ARLY_HUMAN	Argininosuccinate lyase OS=Homo sapiens GN=ASL PE=1 SV=4	1.558e+06	1.5523e+06	1.61279e+06	3.7872e+06	3.75944e+06	3.84241e+06	20.5713	20.566	20.6211	21.8527	21.8421	21.8736	20.5861	21.8561	0.41466	-1.27
sp|P33121|ACSL1_HUMAN	Long-chain-fatty-acid--CoA ligase 1 OS=Homo sapiens GN=ACSL1 PE=1 SV=1	1.65676e+06	1.62106e+06	1.59583e+06	7.69461e+06	7.46951e+06	7.43766e+06	20.6599	20.6285	20.6059	22.8754	22.8326	22.8264	20.6314	22.8448	0.21563	-2.21337
sp|P36537|UDB10_HUMAN	UDP-glucuronosyltransferase 2B10 OS=Homo sapiens GN=UGT2B10 PE=1 SV=1	1.86641e+06	1.93565e+06	1.88955e+06	4.48974e+06	4.59858e+06	4.56753e+06	20.8318	20.8844	20.8496	22.0982	22.1328	22.123	20.8553	22.118	0.416763	-1.2627
sp|P18283|GPX2_HUMAN	Glutathione peroxidase 2 OS=Homo sapiens GN=GPX2 PE=1 SV=3	1.66871e+06	1.71511e+06	1.65553e+06	394776	392567	377976	20.6703	20.7099	20.6589	18.5907	18.5826	18.5279	20.6797	18.5671	4.32474	2.11262
sp|O14756|H17B6_HUMAN	17-beta-hydroxysteroid dehydrogenase type 6 OS=Homo sapiens GN=HSD17B6 PE=1 SV=1	554257	598649	608570	5.38034e+06	5.17693e+06	5.37925e+06	19.0802	19.1914	19.2151	22.3593	22.3037	22.359	19.1622	22.3406	0.110458	-3.17843
tr|E5RI99|E5RI99_HUMAN	60S ribosomal protein L30 (Fragment) OS=Homo sapiens GN=RPL30 PE=2 SV=1	1.1156e+06	1.12679e+06	1.11726e+06	684174	697831	701250	20.0894	20.1038	20.0915	19.384	19.4125	19.4196	20.0949	19.4054	1.61276	0.689536
sp|P09936|UCHL1_HUMAN	Ubiquitin carboxyl-terminal hydrolase isozyme L1 OS=Homo sapiens GN=UCHL1 PE=1 SV=2	800380	819428	807357	151180	127602	125318	19.6103	19.6443	19.6228	17.2059	16.9613	16.9352	19.6258	17.0341	6.02794	2.59166
sp|O95831-3|AIFM1_HUMAN	Isoform 3 of Apoptosis-inducing factor 1, mitochondrial OS=Homo sapiens GN=AIFM1	2.2319e+06	2.24429e+06	2.20754e+06	3.36199e+06	3.33327e+06	3.31966e+06	21.0898	21.0978	21.074	21.6809	21.6685	21.6626	21.0872	21.6707	0.667371	-0.583438
sp|P51857|AK1D1_HUMAN	3-oxo-5-beta-steroid 4-dehydrogenase OS=Homo sapiens GN=AKR1D1 PE=1 SV=1	133962	109994	137877	1.40862e+06	1.35179e+06	1.37399e+06	17.0315	16.7471	17.073	20.4259	20.3664	20.3899	16.9505	20.3941	0.091915	-3.44356
sp|P04040|CATA_HUMAN	Catalase OS=Homo sapiens GN=CAT PE=1 SV=3	2.0204e+06	2.05052e+06	2.10732e+06	5.08441e+06	5.08277e+06	4.97046e+06	20.9462	20.9676	21.007	22.2776	22.2772	22.2449	20.9736	22.2666	0.408099	-1.29301
sp|P22033|MUTA_HUMAN	Methylmalonyl-CoA mutase, mitochondrial OS=Homo sapiens GN=MUT PE=1 SV=4	1.44035e+06	1.48698e+06	1.45515e+06	2.45179e+06	2.47247e+06	2.47194e+06	20.458	20.5039	20.4727	21.2254	21.2375	21.2372	20.4782	21.2334	0.592483	-0.755154
sp|Q07021|C1QBP_HUMAN	Complement component 1 Q subcomponent-binding protein, mitochondrial OS=Homo sapiens GN=C1QBP PE=1 SV=1	2.95199e+06	2.98764e+06	2.98234e+06	1.99553e+06	1.96698e+06	2.0003e+06	21.4933	21.5106	21.508	20.9283	20.9075	20.9318	21.5039	20.9226	1.49629	0.581393
sp|P16930|FAAA_HUMAN	Fumarylacetoacetase OS=Homo sapiens GN=FAH PE=1 SV=2	2.22093e+06	2.28091e+06	2.24792e+06	5.05983e+06	5.02063e+06	4.92728e+06	21.0827	21.1212	21.1002	22.2707	22.2594	22.2324	21.1014	22.2542	0.449753	-1.1528
sp|P30613|KPYR_HUMAN	Pyruvate kinase isozymes R/L OS=Homo sapiens GN=PKLR PE=1 SV=2	1.64641e+06	1.66516e+06	1.59529e+06	3.10668e+06	3.13164e+06	3.09746e+06	20.6509	20.6672	20.6054	21.5669	21.5785	21.5627	20.6412	21.5694	0.525517	-0.92819
tr|Q5SZE1|Q5SZE1_HUMAN	Ceramide synthase 2 (Fragment) OS=Homo sapiens GN=CERS2 PE=4 SV=1	2.57642e+06	2.57303e+06	2.54579e+06	990077	1.05653e+06	987153	21.2969	21.295	21.2797	19.9172	20.0109	19.9129	21.2906	19.947	2.53775	1.34355
sp|P62820|RAB1A_HUMAN	Ras-related protein Rab-1A OS=Homo sapiens GN=RAB1A PE=1 SV=3	4.8408e+06	4.96728e+06	4.8678e+06	2.4695e+06	2.47624e+06	2.46453e+06	22.2068	22.244	22.2148	21.2358	21.2397	21.2329	22.2219	21.2361	1.98036	0.985763
sp|P00325|ADH1B_HUMAN	Alcohol dehydrogenase 1B OS=Homo sapiens GN=ADH1B PE=1 SV=2	1.20099e+07	1.23495e+07	1.22833e+07	5.25594e+07	5.10083e+07	5.05079e+07	23.5177	23.558	23.5502	25.6474	25.6042	25.59	23.542	25.6139	0.23784	-2.07194
sp|P29401|TKT_HUMAN	Transketolase OS=Homo sapiens GN=TKT PE=1 SV=3	1.00288e+07	9.76235e+06	9.76911e+06	3.65002e+06	3.5807e+06	3.47936e+06	23.2577	23.2188	23.2198	21.7995	21.7718	21.7304	23.2321	21.7672	2.76036	1.46486
sp|P02538|K2C6A_HUMAN	Keratin, type II cytoskeletal 6A OS=Homo sapiens GN=KRT6A PE=1 SV=3	1.58047e+06	1.5327e+06	1.53258e+06	7.8271e+06	7.65395e+06	7.49162e+06	20.5919	20.5476	20.5475	22.9	22.8678	22.8368	20.5624	22.8682	0.20224	-2.30586
tr|F8W8V8|F8W8V8_HUMAN	Solute carrier family 2, facilitated glucose transporter member 2 OS=Homo sapiens GN=SLC2A2 PE=2 SV=1	835201	830379	867268	2.20332e+06	2.26934e+06	2.23143e+06	19.6718	19.6634	19.7261	21.0712	21.1138	21.0895	19.6871	21.0915	0.377764	-1.40444
sp|O60218|AK1BA_HUMAN	Aldo-keto reductase family 1 member B10 OS=Homo sapiens GN=AKR1B10 PE=1 SV=2	7.52448e+07	7.16096e+07	7.44668e+07	5.38353e+06	5.22454e+06	5.2125e+06	26.1651	26.0937	26.1501	22.3601	22.3169	22.3135	26.1363	22.3302	13.9878	3.8061
sp|O43396|TXNL1_HUMAN	Thioredoxin-like protein 1 OS=Homo sapiens GN=TXNL1 PE=1 SV=3	1.69637e+06	1.64411e+06	1.68632e+06	369424	409264	368354	20.694	20.6489	20.6854	18.4949	18.6427	18.4907	20.6761	18.5428	4.38732	2.13334
sp|Q00796|DHSO_HUMAN	Sorbitol dehydrogenase OS=Homo sapiens GN=SORD PE=1 SV=4	3.67866e+06	3.86686e+06	3.86374e+06	1.07028e+07	1.10346e+07	1.08458e+07	21.8107	21.8827	21.8816	23.3515	23.3955	23.3706	21.8583	23.3726	0.35009	-1.5142
sp|Q92616|GCN1L_HUMAN	Translational activator GCN1 OS=Homo sapiens GN=GCN1L1 PE=1 SV=6	765596	757564	769089	476847	476498	466912	19.5462	19.531	19.5528	18.8632	18.8621	18.8328	19.5433	18.8527	1.61401	0.690652
sp|P24462|CP3A7_HUMAN	Cytochrome P450 3A7 OS=Homo sapiens GN=CYP3A7 PE=1 SV=2	711846	734640	634216	2.75488e+06	2.71741e+06	2.76237e+06	19.4412	19.4867	19.2746	21.3936	21.3738	21.3975	19.4008	21.3883	0.252185	-1.98744
sp|O75452|RDH16_HUMAN	Retinol dehydrogenase 16 OS=Homo sapiens GN=RDH16 PE=1 SV=2	856608	833879	846652	9.17126e+06	8.72907e+06	9.06221e+06	19.7083	19.6695	19.6914	23.1287	23.0574	23.1114	19.6897	23.0992	0.0941137	-3.40945
sp|P08684|CP3A4_HUMAN	Cytochrome P450 3A4 OS=Homo sapiens GN=CYP3A4 PE=1 SV=4	696514	708869	687525	3.55596e+06	3.71934e+06	3.662e+06	19.4098	19.4352	19.3911	21.7618	21.8266	21.8042	19.412	21.7975	0.191373	-2.38554
sp|P00505|AATM_HUMAN	Aspartate aminotransferase, mitochondrial OS=Homo sapiens GN=GOT2 PE=1 SV=3	4.04544e+06	3.82618e+06	3.74415e+06	9.9688e+06	9.85262e+06	9.98829e+06	21.9479	21.8675	21.8362	23.249	23.2321	23.2518	21.8838	23.2443	0.389463	-1.36044
sp|P13639|EF2_HUMAN	Elongation factor 2 OS=Homo sapiens GN=EEF2 PE=1 SV=4	5.7355e+06	5.64079e+06	5.71634e+06	3.79319e+06	3.78181e+06	3.82273e+06	22.4515	22.4275	22.4467	21.855	21.8506	21.8662	22.4419	21.8573	1.49963	0.584605
sp|Q8TAT6|NPL4_HUMAN	Nuclear protein localization protein 4 homolog OS=Homo sapiens GN=NPLOC4 PE=1 SV=3	931055	903440	936057	286280	297383	289220	19.8285	19.7851	19.8362	18.1271	18.182	18.1418	19.8166	18.1503	3.17405	1.66633
sp|P36269|GGT5_HUMAN	Gamma-glutamyltransferase 5 OS=Homo sapiens GN=GGT5 PE=1 SV=2	333839	337337	301862	1.16604e+06	1.13943e+06	1.14343e+06	18.3488	18.3638	18.2035	20.1532	20.1199	20.1249	18.3054	20.1327	0.281795	-1.82728
tr|Q49AN9|Q49AN9_HUMAN	SNRPG protein OS=Homo sapiens GN=SNRPG PE=4 SV=1	756559	751582	740180	382329	369052	379765	19.5291	19.5196	19.4975	18.5445	18.4935	18.5347	19.5154	18.5242	1.9878	0.991171
sp|P06748|NPM_HUMAN	Nucleophosmin OS=Homo sapiens GN=NPM1 PE=1 SV=2	7.88045e+06	7.86036e+06	7.82351e+06	3.48144e+06	3.30046e+06	3.22709e+06	22.9098	22.9062	22.8994	21.7313	21.6542	21.6218	22.9051	21.6691	2.3555	1.23603
sp|P31937|3HIDH_HUMAN	3-hydroxyisobutyrate dehydrogenase, mitochondrial OS=Homo sapiens GN=HIBADH PE=1 SV=2	1.40882e+06	1.36412e+06	1.30875e+06	3.37282e+06	3.35149e+06	3.31162e+06	20.4261	20.3795	20.3198	21.6855	21.6764	21.6591	20.3751	21.6737	0.406535	-1.29855
sp|P14618|KPYM_HUMAN	Pyruvate kinase isozymes M1/M2 OS=Homo sapiens GN=PKM PE=1 SV=4	4.91062e+06	4.80472e+06	4.75962e+06	1.7761e+06	1.67304e+06	1.71386e+06	22.2275	22.196	22.1824	20.7603	20.674	20.7088	22.202	20.7144	2.8042	1.48759
sp|P09467|F16P1_HUMAN	Fructose-1,6-bisphosphatase 1 OS=Homo sapiens GN=FBP1 PE=1 SV=5	4.6115e+06	4.93787e+06	4.90443e+06	2.24041e+07	2.15084e+07	2.16512e+07	22.1368	22.2355	22.2257	24.4173	24.3584	24.3679	22.1993	24.3812	0.220386	-2.1819
sp|Q9BWD1|THIC_HUMAN	Acetyl-CoA acetyltransferase, cytosolic OS=Homo sapiens GN=ACAT2 PE=1 SV=2	1.2164e+06	1.2483e+06	1.19435e+06	4.14237e+06	4.04438e+06	3.97966e+06	20.2142	20.2515	20.1878	21.982	21.9475	21.9242	20.2178	21.9512	0.300742	-1.7334
sp|O43175|SERA_HUMAN	D-3-phosphoglycerate dehydrogenase OS=Homo sapiens GN=PHGDH PE=1 SV=4	487123	561876	544348	2.44347e+06	2.47049e+06	2.53233e+06	18.8939	19.0999	19.0542	21.2205	21.2364	21.272	19.016	21.243	0.213607	-2.22697
sp|P08319|ADH4_HUMAN	Alcohol dehydrogenase 4 OS=Homo sapiens GN=ADH4 PE=1 SV=5	4.58052e+06	7.48306e+06	7.25833e+06	6.36137e+07	6.49536e+07	6.37572e+07	22.1271	22.8352	22.7912	25.9228	25.9529	25.9261	22.5845	25.9339	0.0981106	-3.34945
sp|Q13576|IQGA2_HUMAN	Ras GTPase-activating-like protein IQGAP2 OS=Homo sapiens GN=IQGAP2 PE=1 SV=4	1.0491e+06	1.07279e+06	1.05705e+06	1.66605e+06	1.63925e+06	1.66057e+06	20.0007	20.0329	20.0116	20.668	20.6446	20.6632	20.0151	20.6586	0.640146	-0.643528
sp|P00390|GSHR_HUMAN	Glutathione reductase, mitochondrial OS=Homo sapiens GN=GSR PE=1 SV=2	2.76189e+06	2.6939e+06	2.74752e+06	1.09765e+06	1.10627e+06	1.03792e+06	21.3972	21.3613	21.3897	20.066	20.0773	19.9853	21.3827	20.0428	2.53132	1.33989
sp|P60842|IF4A1_HUMAN	Eukaryotic initiation factor 4A-I OS=Homo sapiens GN=EIF4A1 PE=1 SV=1	3.48437e+06	3.46524e+06	3.50931e+06	2.05858e+06	2.12729e+06	2.11845e+06	21.7325	21.7245	21.7428	20.9732	21.0206	21.0146	21.7332	21.0028	1.65916	0.730454
sp|Q00688|FKBP3_HUMAN	Peptidyl-prolyl cis-trans isomerase FKBP3 OS=Homo sapiens GN=FKBP3 PE=1 SV=1	1.2004e+06	1.19013e+06	1.22758e+06	567740	557811	568449	20.1951	20.1827	20.2274	19.1149	19.0894	19.1167	20.2017	19.107	2.13574	1.09474
sp|Q04695|K1C17_HUMAN	Keratin, type I cytoskeletal 17 OS=Homo sapiens GN=KRT17 PE=1 SV=2	245538	267054	284221	1.45578e+06	1.52047e+06	1.50402e+06	17.9056	18.0268	18.1167	20.4734	20.5361	20.5204	18.0163	20.5099	0.177561	-2.49361
sp|P61026|RAB10_HUMAN	Ras-related protein Rab-10 OS=Homo sapiens GN=RAB10 PE=1 SV=1	2.93929e+06	3.02392e+06	2.93859e+06	1.34843e+06	1.34558e+06	1.37196e+06	21.487	21.528	21.4867	20.3629	20.3598	20.3878	21.5006	20.3702	2.18922	1.13042
sp|Q9H0U4|RAB1B_HUMAN	Ras-related protein Rab-1B OS=Homo sapiens GN=RAB1B PE=1 SV=1	4.82682e+06	4.94719e+06	4.807e+06	2.45925e+06	2.44042e+06	2.453e+06	22.2026	22.2382	22.1967	21.2298	21.2187	21.2261	22.2125	21.2249	1.98294	0.987643
sp|P04075|ALDOA_HUMAN	Fructose-bisphosphate aldolase A OS=Homo sapiens GN=ALDOA PE=1 SV=2	5.8924e+06	6.07612e+06	6.10174e+06	2.31067e+06	2.24377e+06	2.29002e+06	22.4904	22.5347	22.5408	21.1399	21.0975	21.1269	22.522	21.1214	2.64001	1.40054
sp|P05177|CP1A2_HUMAN	Cytochrome P450 1A2 OS=Homo sapiens GN=CYP1A2 PE=1 SV=3	178694	114941	158985	1.90564e+06	1.85156e+06	1.81828e+06	17.4471	16.8105	17.2785	20.8618	20.8203	20.7941	17.1787	20.8254	0.0798425	-3.6467
sp|P31939|PUR9_HUMAN	Bifunctional purine biosynthesis protein PURH OS=Homo sapiens GN=ATIC PE=1 SV=3	2.31235e+06	2.3711e+06	2.33468e+06	1.32402e+06	1.2979e+06	1.32171e+06	21.1409	21.1771	21.1548	20.3365	20.3078	20.334	21.1576	20.3261	1.77958	0.83154
sp|P34897|GLYM_HUMAN	Serine hydroxymethyltransferase, mitochondrial OS=Homo sapiens GN=SHMT2 PE=1 SV=3	716914	720484	712694	2.16389e+06	2.07958e+06	2.15097e+06	19.4514	19.4586	19.4429	21.0452	20.9879	21.0366	19.451	21.0232	0.336292	-1.57221
sp|Q01628|IFM3_HUMAN	Interferon-induced transmembrane protein 3 OS=Homo sapiens GN=IFITM3 PE=1 SV=2	476084	486065	477716	281146	284827	287915	18.8609	18.8908	18.8658	18.101	18.1197	18.1353	18.8725	18.1187	1.68626	0.753823
sp|P35908|K22E_HUMAN	Keratin, type II cytoskeletal 2 epidermal OS=Homo sapiens GN=KRT2 PE=1 SV=2	1.61008e+06	1.58689e+06	1.57112e+06	5.10013e+06	5.00252e+06	4.88184e+06	20.6187	20.5978	20.5834	22.2821	22.2542	22.219	20.5999	22.2518	0.318237	-1.65183
sp|Q15233|NONO_HUMAN	Non-POU domain-containing octamer-binding protein OS=Homo sapiens GN=NONO PE=1 SV=4	1.15997e+06	1.16824e+06	1.16748e+06	554226	533698	513726	20.1457	20.1559	20.155	19.0801	19.0257	18.9706	20.1522	19.0255	2.18359	1.1267
sp|Q6PI48|SYDM_HUMAN	Aspartate--tRNA ligase, mitochondrial OS=Homo sapiens GN=DARS2 PE=1 SV=1	1.11661e+06	1.13245e+06	1.09492e+06	454113	470340	472772	20.0907	20.111	20.0624	18.7927	18.8433	18.8508	20.088	18.8289	2.39345	1.25909
sp|Q9UJM8|HAOX1_HUMAN	Hydroxyacid oxidase 1 OS=Homo sapiens GN=HAO1 PE=1 SV=1	1.73743e+06	1.84887e+06	1.68578e+06	5.80627e+06	5.82723e+06	5.6386e+06	20.7285	20.8182	20.685	22.4692	22.4744	22.4269	20.7439	22.4568	0.305043	-1.71291
sp|Q86YS6|RAB43_HUMAN	Ras-related protein Rab-43 OS=Homo sapiens GN=RAB43 PE=1 SV=1	1.08086e+06	1.10105e+06	1.09039e+06	495445	508313	528056	20.0437	20.0704	20.0564	18.9184	18.9554	19.0103	20.0569	18.9614	2.1369	1.09552
sp|Q96HR9|REEP6_HUMAN	Receptor expression-enhancing protein 6 OS=Homo sapiens GN=REEP6 PE=1 SV=1	1.67907e+06	1.58891e+06	1.56015e+06	6.09678e+06	5.83909e+06	5.93136e+06	20.6792	20.5996	20.5733	22.5396	22.4773	22.4999	20.6174	22.5056	0.270133	-1.88826
sp|P52565|GDIR1_HUMAN	Rho GDP-dissociation inhibitor 1 OS=Homo sapiens GN=ARHGDIA PE=1 SV=3	2.54624e+06	2.51256e+06	2.52824e+06	1.58971e+06	1.63846e+06	1.59948e+06	21.2799	21.2607	21.2697	20.6003	20.6439	20.6092	21.2701	20.6178	1.57169	0.65232
tr|G8JLB6|G8JLB6_HUMAN	Heterogeneous nuclear ribonucleoprotein H OS=Homo sapiens GN=HNRNPH1 PE=2 SV=1	2.79544e+06	2.85128e+06	2.78009e+06	1.49877e+06	1.46536e+06	1.45072e+06	21.4146	21.4432	21.4067	20.5153	20.4828	20.4683	21.4215	20.4888	1.90881	0.932671
sp|P08559|ODPA_HUMAN	Pyruvate dehydrogenase E1 component subunit alpha, somatic form, mitochondrial OS=Homo sapiens GN=PDHA1 PE=1 SV=3	1.04798e+06	1.05334e+06	1.06454e+06	701360	685526	686724	19.9992	20.0065	20.0218	19.4198	19.3869	19.3894	20.0092	19.3987	1.52679	0.610498
sp|P52209|6PGD_HUMAN	6-phosphogluconate dehydrogenase, decarboxylating OS=Homo sapiens GN=PGD PE=1 SV=3	8.71105e+06	9.09378e+06	9.06707e+06	2.41243e+06	2.28992e+06	2.37748e+06	23.0544	23.1164	23.1122	21.2021	21.1269	21.181	23.0944	21.17	3.79574	1.92438
sp|P13647|K2C5_HUMAN	Keratin, type II cytoskeletal 5 OS=Homo sapiens GN=KRT5 PE=1 SV=3	1.66414e+06	1.61796e+06	1.61614e+06	7.87142e+06	7.65713e+06	7.46561e+06	20.6663	20.6257	20.6241	22.9082	22.8684	22.8318	20.6387	22.8695	0.213051	-2.23073
sp|P11712|CP2C9_HUMAN	Cytochrome P450 2C9 OS=Homo sapiens GN=CYP2C9 PE=1 SV=3	1.21473e+06	1.25341e+06	1.11858e+06	6.93172e+06	6.77626e+06	6.57917e+06	20.2122	20.2574	20.0932	22.7248	22.6921	22.6495	20.1876	22.6888	0.176636	-2.50115
sp|P02533|K1C14_HUMAN	Keratin, type I cytoskeletal 14 OS=Homo sapiens GN=KRT14 PE=1 SV=4	341797	360183	378729	1.30827e+06	1.36353e+06	1.34353e+06	18.3828	18.4584	18.5308	20.3192	20.3789	20.3576	18.4573	20.3519	0.268949	-1.8946
sp|P00367|DHE3_HUMAN	Glutamate dehydrogenase 1, mitochondrial OS=Homo sapiens GN=GLUD1 PE=1 SV=2	9.0171e+06	9.56822e+06	9.93991e+06	2.42279e+07	2.44703e+07	2.46699e+07	23.1042	23.1898	23.2448	24.5302	24.5445	24.5563	23.1796	24.5436	0.388495	-1.36403
sp|P07686|HEXB_HUMAN	Beta-hexosaminidase subunit beta OS=Homo sapiens GN=HEXB PE=1 SV=3	1.08799e+06	1.10878e+06	1.09295e+06	552578	563619	533200	20.0532	20.0805	20.0598	19.0758	19.1044	19.0243	20.0645	19.0682	1.99495	0.996354
sp|Q15166|PON3_HUMAN	Serum paraoxonase/lactonase 3 OS=Homo sapiens GN=PON3 PE=1 SV=3	449452	412266	438958	1.56929e+06	1.62994e+06	1.56895e+06	18.7778	18.6532	18.7437	20.5817	20.6364	20.5814	18.7249	20.5998	0.272647	-1.8749
tr|B4DNW0|B4DNW0_HUMAN	Aminoacylase-1 OS=Homo sapiens GN=ACY1 PE=2 SV=1	1.85979e+06	1.92399e+06	1.8382e+06	4.59216e+06	4.48284e+06	4.43748e+06	20.8267	20.8757	20.8099	22.1307	22.096	22.0813	20.8374	22.1027	0.416024	-1.26526
sp|P32929|CGL_HUMAN	Cystathionine gamma-lyase OS=Homo sapiens GN=CTH PE=1 SV=3	1.33072e+06	1.31005e+06	1.30182e+06	3.89609e+06	4.0532e+06	4.05849e+06	20.3438	20.3212	20.3121	21.8936	21.9506	21.9525	20.3257	21.9322	0.328381	-1.60656
sp|P00915|CAH1_HUMAN	Carbonic anhydrase 1 OS=Homo sapiens GN=CA1 PE=1 SV=2	2.77067e+06	2.71783e+06	2.75634e+06	4.09865e+06	4.03478e+06	4.03497e+06	21.4018	21.374	21.3943	21.9667	21.9441	21.9441	21.3901	21.9516	0.677558	-0.561584
sp|P11586|C1TC_HUMAN	C-1-tetrahydrofolate synthase, cytoplasmic OS=Homo sapiens GN=MTHFD1 PE=1 SV=3	2.16475e+06	2.03234e+06	1.96675e+06	7.5466e+06	7.52357e+06	7.25844e+06	21.0458	20.9547	20.9074	22.8474	22.843	22.7912	20.9693	22.8272	0.275875	-1.85792
sp|P52895|AK1C2_HUMAN	Aldo-keto reductase family 1 member C2 OS=Homo sapiens GN=AKR1C2 PE=1 SV=3	2.00456e+07	1.94533e+07	2.02286e+07	7.35896e+06	7.15697e+06	6.96547e+06	24.2568	24.2135	24.2699	22.8111	22.7709	22.7318	24.2467	22.7713	2.78074	1.47547
sp|O00148|DX39A_HUMAN	ATP-dependent RNA helicase DDX39A OS=Homo sapiens GN=DDX39A PE=1 SV=2	2.84631e+06	2.91258e+06	2.92478e+06	1.67821e+06	1.69065e+06	1.68974e+06	21.4407	21.4739	21.4799	20.6785	20.6891	20.6884	21.4648	20.6853	1.7165	0.779471
sp|P26038|MOES_HUMAN	Moesin OS=Homo sapiens GN=MSN PE=1 SV=3	6.66763e+06	6.65459e+06	6.46291e+06	3.183e+06	3.09766e+06	3.11958e+06	22.6687	22.6659	22.6238	21.602	21.5627	21.5729	22.6528	21.5792	2.10467	1.0736
tr|E7EUC7|E7EUC7_HUMAN	UTP--glucose-1-phosphate uridylyltransferase OS=Homo sapiens GN=UGP2 PE=2 SV=1	3.83084e+06	3.67721e+06	3.43269e+06	1.02167e+07	1.04595e+07	1.04271e+07	21.8692	21.8102	21.7109	23.2844	23.3183	23.3138	21.7968	23.3055	0.351415	-1.50875
sp|Q9H4A4|AMPB_HUMAN	Aminopeptidase B OS=Homo sapiens GN=RNPEP PE=1 SV=2	1.74154e+06	1.74293e+06	1.71682e+06	1.13204e+06	1.11995e+06	1.09888e+06	20.7319	20.7331	20.7113	20.1105	20.095	20.0676	20.7254	20.091	1.5523	0.634408
sp|O14828|SCAM3_HUMAN	Secretory carrier-associated membrane protein 3 OS=Homo sapiens GN=SCAMP3 PE=1 SV=3	306108	292906	307733	41656.9	32788.2	41244.2	18.2237	18.1601	18.2313	15.3463	15.0009	15.3319	18.205	15.2264	7.8826	2.97867
sp|P49326|FMO5_HUMAN	Dimethylaniline monooxygenase [N-oxide-forming] 5 OS=Homo sapiens GN=FMO5 PE=2 SV=2	2.64987e+06	2.58622e+06	2.55671e+06	4.63713e+06	4.71438e+06	4.75463e+06	21.3375	21.3024	21.2859	22.1448	22.1686	22.1809	21.3086	22.1648	0.552409	-0.856192
sp|P61006|RAB8A_HUMAN	Ras-related protein Rab-8A OS=Homo sapiens GN=RAB8A PE=1 SV=1	2.64688e+06	2.72508e+06	2.64324e+06	1.33821e+06	1.34484e+06	1.36584e+06	21.3359	21.3779	21.3339	20.3519	20.359	20.3814	21.3492	20.3641	1.97949	0.985125
sp|Q96E17|RAB3C_HUMAN	Ras-related protein Rab-3C OS=Homo sapiens GN=RAB3C PE=2 SV=1	1.21689e+06	1.23315e+06	1.21896e+06	516354	556002	557333	20.2148	20.2339	20.2172	18.978	19.0847	19.0882	20.222	19.0503	2.25271	1.17166
sp|Q9Y2S2|CRYL1_HUMAN	Lambda-crystallin homolog OS=Homo sapiens GN=CRYL1 PE=1 SV=3	1.79479e+06	1.80098e+06	1.84213e+06	4.22637e+06	4.07135e+06	4.19764e+06	20.7754	20.7804	20.8129	22.011	21.9571	22.0011	20.7896	21.9897	0.435222	-1.20018
tr|H0YNE9|H0YNE9_HUMAN	Ras-related protein Rab-8B (Fragment) OS=Homo sapiens GN=RAB8B PE=2 SV=1	2.55345e+06	2.62785e+06	2.54171e+06	1.23828e+06	1.23851e+06	1.26431e+06	21.284	21.3255	21.2774	20.2399	20.2402	20.2699	21.2956	20.25	2.06425	1.04562
sp|P53621|COPA_HUMAN	Coatomer subunit alpha OS=Homo sapiens GN=COPA PE=1 SV=2	2.38331e+06	2.45112e+06	2.39901e+06	1.27511e+06	1.28565e+06	1.24137e+06	21.1845	21.225	21.194	20.2822	20.2941	20.2435	21.2012	20.2733	1.90254	0.927929
sp|P05062|ALDOB_HUMAN	Fructose-bisphosphate aldolase B OS=Homo sapiens GN=ALDOB PE=1 SV=2	2.43252e+07	2.48354e+07	2.45119e+07	5.68588e+07	5.48963e+07	5.4934e+07	24.536	24.5659	24.547	25.7609	25.7102	25.7112	24.5496	25.7274	0.442019	-1.17782
sp|P10253|LYAG_HUMAN	Lysosomal alpha-glucosidase OS=Homo sapiens GN=GAA PE=1 SV=4	1.8859e+06	1.90964e+06	1.91757e+06	1.0038e+06	984008	944247	20.8468	20.8649	20.8708	19.937	19.9083	19.8488	20.8608	19.8981	1.94908	0.962794
sp|P11509|CP2A6_HUMAN	Cytochrome P450 2A6 OS=Homo sapiens GN=CYP2A6 PE=1 SV=3	2.67966e+06	2.70993e+06	2.69508e+06	5.26086e+06	5.09097e+06	5.1201e+06	21.3536	21.3698	21.3619	22.3269	22.2795	22.2877	21.3618	22.298	0.522586	-0.936259
tr|B4DXJ1|B4DXJ1_HUMAN	Protein SEC13 homolog OS=Homo sapiens GN=SEC13 PE=2 SV=1	642681	649832	639031	485628	482512	486960	19.2937	19.3097	19.2855	18.8895	18.8802	18.8934	19.2963	18.8877	1.32741	0.408612
sp|Q14914|PTGR1_HUMAN	Prostaglandin reductase 1 OS=Homo sapiens GN=PTGR1 PE=1 SV=2	1.86227e+07	1.77999e+07	1.823e+07	6.80525e+06	7.03788e+06	6.96051e+06	24.1506	24.0854	24.1198	22.6982	22.7467	22.7308	24.1186	22.7252	2.62688	1.39335
sp|P52292|IMA2_HUMAN	Importin subunit alpha-2 OS=Homo sapiens GN=KPNA2 PE=1 SV=1	38994	38854.3	37846.8	16837.5	17797	17610.1	15.251	15.2458	15.2079	14.0394	14.1193	14.1041	15.2349	14.0876	2.21493	1.14726
sp|Q00839|HNRPU_HUMAN	Heterogeneous nuclear ribonucleoprotein U OS=Homo sapiens GN=HNRNPU PE=1 SV=6	3.48684e+06	3.44782e+06	3.38015e+06	1.71784e+06	1.66304e+06	1.63841e+06	21.7335	21.7173	21.6887	20.7122	20.6654	20.6439	21.7131	20.6738	2.05527	1.03932
sp|Q96LJ7|DHRS1_HUMAN	Dehydrogenase/reductase SDR family member 1 OS=Homo sapiens GN=DHRS1 PE=1 SV=1	446259	422884	417064	1.55129e+06	1.47427e+06	1.51729e+06	18.7675	18.6899	18.6699	20.565	20.4916	20.5331	18.7091	20.5299	0.283068	-1.82078
tr|F5GWP8|F5GWP8_HUMAN	Junction plakoglobin OS=Homo sapiens GN=JUP PE=2 SV=1	249030	260391	282257	1.3567e+06	1.3708e+06	1.29939e+06	17.926	17.9903	18.1067	20.3717	20.3866	20.3094	18.0076	20.3559	0.196385	-2.34825
sp|Q86YB7|ECHD2_HUMAN	Enoyl-CoA hydratase domain-containing protein 2, mitochondrial OS=Homo sapiens GN=ECHDC2 PE=2 SV=2	680255	671345	660248	3.52372e+06	3.71422e+06	3.51816e+06	19.3757	19.3567	19.3326	21.7487	21.8246	21.7464	19.355	21.7732	0.187088	-2.41821
sp|P37059|DHB2_HUMAN	Estradiol 17-beta-dehydrogenase 2 OS=Homo sapiens GN=HSD17B2 PE=1 SV=1	453747	452062	457738	1.09405e+06	1.07168e+06	1.04673e+06	18.7915	18.7862	18.8042	20.0612	20.0314	19.9975	18.794	20.03	0.42452	-1.2361
sp|P26641|EF1G_HUMAN	Elongation factor 1-gamma OS=Homo sapiens GN=EEF1G PE=1 SV=3	4.7604e+06	4.79443e+06	4.81287e+06	2.71879e+06	2.61251e+06	2.56368e+06	22.1827	22.1929	22.1985	21.3745	21.317	21.2898	22.1913	21.3271	1.82038	0.864239
sp|Q96GK7|FAH2A_HUMAN	Fumarylacetoacetate hydrolase domain-containing protein 2A OS=Homo sapiens GN=FAHD2A PE=1 SV=1	288514	284350	264264	852672	849624	820927	18.1383	18.1173	18.0116	19.7016	19.6965	19.6469	18.0891	19.6817	0.331575	-1.59259
sp|Q9Y4L1|HYOU1_HUMAN	Hypoxia up-regulated protein 1 OS=Homo sapiens GN=HYOU1 PE=1 SV=1	2.30344e+06	2.25199e+06	2.2805e+06	1.20625e+06	1.1896e+06	1.14009e+06	21.1354	21.1028	21.1209	20.2021	20.182	20.1207	21.1197	20.1683	1.93375	0.951398
sp|Q99424|ACOX2_HUMAN	Peroxisomal acyl-coenzyme A oxidase 2 OS=Homo sapiens GN=ACOX2 PE=1 SV=1	801324	781612	764537	2.31147e+06	2.21619e+06	2.21826e+06	19.612	19.5761	19.5442	21.1404	21.0796	21.081	19.5774	21.1003	0.347988	-1.52289
sp|P27695|APEX1_HUMAN	DNA-(apurinic or apyrimidinic site) lyase OS=Homo sapiens GN=APEX1 PE=1 SV=2	966348	957159	967008	582097	562590	590077	19.8822	19.8684	19.8832	19.1509	19.1017	19.1705	19.8779	19.1411	1.66654	0.73686
sp|Q9Y617|SERC_HUMAN	Phosphoserine aminotransferase OS=Homo sapiens GN=PSAT1 PE=1 SV=2	633080	660048	679693	1.88018e+06	1.90067e+06	1.96421e+06	19.272	19.3322	19.3745	20.8424	20.8581	20.9055	19.3263	20.8687	0.343308	-1.54242
tr|G3V1A6|G3V1A6_HUMAN	Gasdermin domain containing 1, isoform CRA_d OS=Homo sapiens GN=GSDMD PE=4 SV=1	1.00785e+06	987824	983670	504067	490281	473618	19.9429	19.9139	19.9078	18.9433	18.9032	18.8534	19.9215	18.9	2.03012	1.02156
sp|P24752|THIL_HUMAN	Acetyl-CoA acetyltransferase, mitochondrial OS=Homo sapiens GN=ACAT1 PE=1 SV=1	1.32319e+07	1.19477e+07	1.25544e+07	3.13335e+07	3.06338e+07	3.09622e+07	23.6575	23.5102	23.5817	24.9012	24.8686	24.884	23.5831	24.8846	0.405715	-1.30146
sp|P38646|GRP75_HUMAN	Stress-70 protein, mitochondrial OS=Homo sapiens GN=HSPA9 PE=1 SV=2	1.08632e+07	1.13094e+07	1.12066e+07	4.80708e+06	4.97487e+06	4.87834e+06	23.3729	23.431	23.4178	22.1967	22.2462	22.218	23.4073	22.2203	2.27674	1.18697
sp|P13929|ENOB_HUMAN	Beta-enolase OS=Homo sapiens GN=ENO3 PE=1 SV=5	1.22591e+07	1.21507e+07	1.24989e+07	5.94203e+06	6.18966e+06	5.84578e+06	23.5473	23.5345	23.5753	22.5025	22.5614	22.479	23.5524	22.5143	2.0535	1.03809
sp|Q9BUP3|HTAI2_HUMAN	Oxidoreductase HTATIP2 OS=Homo sapiens GN=HTATIP2 PE=1 SV=2	1.83832e+06	1.751e+06	1.74503e+06	445960	442573	424022	20.81	20.7397	20.7348	18.7666	18.7556	18.6938	20.7615	18.7386	4.06394	2.02288
tr|B0V043|B0V043_HUMAN	Valine--tRNA ligase OS=Homo sapiens GN=VARS PE=3 SV=1	1.4659e+06	1.41924e+06	1.42081e+06	671542	657231	687548	20.4834	20.4367	20.4383	19.3571	19.326	19.3911	20.4528	19.3581	2.13567	1.09469
sp|P82673|RT35_HUMAN	28S ribosomal protein S35, mitochondrial OS=Homo sapiens GN=MRPS35 PE=1 SV=1	165110	163083	159463	54761.2	51845.8	58270.2	17.3331	17.3152	17.2829	15.7409	15.6619	15.8305	17.3104	15.7444	2.96076	1.56597
sp|P09417|DHPR_HUMAN	Dihydropteridine reductase OS=Homo sapiens GN=QDPR PE=1 SV=2	3.24203e+06	3.17655e+06	3.06248e+06	8.0591e+06	7.7943e+06	7.7463e+06	21.6285	21.599	21.5463	22.9422	22.894	22.8851	21.5913	22.9071	0.401694	-1.31583
sp|Q9H3N1|TMX1_HUMAN	Thioredoxin-related transmembrane protein 1 OS=Homo sapiens GN=TMX1 PE=1 SV=1	557357	546770	551303	313594	319727	329098	19.0882	19.0606	19.0725	18.2585	18.2865	18.3282	19.0738	18.2911	1.72036	0.782711
sp|P05783|K1C18_HUMAN	Keratin, type I cytoskeletal 18 OS=Homo sapiens GN=KRT18 PE=1 SV=2	2.4986e+06	2.49218e+06	2.51013e+06	3.48824e+06	3.56015e+06	3.49221e+06	21.2527	21.249	21.2593	21.7341	21.7635	21.7357	21.2537	21.7444	0.71165	-0.490761
tr|B4DJP7|B4DJP7_HUMAN	Small nuclear ribonucleoprotein Sm D3 OS=Homo sapiens GN=SNRPD3 PE=2 SV=1	1.63798e+06	1.61009e+06	1.57348e+06	762920	746517	771603	20.6435	20.6187	20.5855	19.5412	19.5098	19.5575	20.6159	19.5362	2.11366	1.07975
tr|A7YIJ8|A7YIJ8_HUMAN	Radixin OS=Homo sapiens GN=RDX PE=2 SV=1	2.96795e+06	3.03986e+06	3.04874e+06	1.53096e+06	1.58446e+06	1.60796e+06	21.501	21.5356	21.5398	20.546	20.5956	20.6168	21.5255	20.5861	1.91765	0.93934
sp|Q9NQR4|NIT2_HUMAN	Omega-amidase NIT2 OS=Homo sapiens GN=NIT2 PE=1 SV=1	764052	790174	747266	2.43195e+06	2.41324e+06	2.31479e+06	19.5433	19.5918	19.5113	21.2137	21.2025	21.1424	19.5488	21.1862	0.321429	-1.63743
sp|P02792|FRIL_HUMAN	Ferritin light chain OS=Homo sapiens GN=FTL PE=1 SV=2	354307	381956	336591	1.00306e+06	980723	1.00326e+06	18.4346	18.543	18.3606	19.936	19.9035	19.9363	18.4461	19.9252	0.358704	-1.47913
sp|P11216|PYGB_HUMAN	Glycogen phosphorylase, brain form OS=Homo sapiens GN=PYGB PE=1 SV=5	1.9135e+06	1.96926e+06	1.91379e+06	3.36419e+06	3.4637e+06	3.38922e+06	20.8678	20.9092	20.868	21.6818	21.7239	21.6925	20.8817	21.6994	0.567329	-0.817742
sp|P02751|FINC_HUMAN	Fibronectin OS=Homo sapiens GN=FN1 PE=1 SV=4	2.73126e+06	2.61456e+06	2.55571e+06	471708	471164	453047	21.3811	21.3181	21.2853	18.8475	18.8459	18.7893	21.3282	18.8276	5.65929	2.50062
sp|P09110|THIK_HUMAN	3-ketoacyl-CoA thiolase, peroxisomal OS=Homo sapiens GN=ACAA1 PE=1 SV=2	2.57701e+06	2.53713e+06	2.57795e+06	4.83602e+06	4.77049e+06	4.6616e+06	21.2973	21.2748	21.2978	22.2054	22.1857	22.1524	21.2899	22.1812	0.539158	-0.89122
sp|Q96F10|SAT2_HUMAN	Diamine acetyltransferase 2 OS=Homo sapiens GN=SAT2 PE=1 SV=1	814208	829951	749113	2.63161e+06	2.6995e+06	2.76547e+06	19.635	19.6627	19.5148	21.3275	21.3643	21.3991	19.6042	21.3636	0.295361	-1.75945
sp|P68371|TBB4B_HUMAN	Tubulin beta-4B chain OS=Homo sapiens GN=TUBB4B PE=1 SV=1	2.14626e+07	2.10749e+07	2.19136e+07	1.13881e+07	1.12675e+07	1.1353e+07	24.3553	24.329	24.3853	23.441	23.4257	23.4366	24.3566	23.4344	1.89491	0.922133
sp|Q9UBQ7|GRHPR_HUMAN	Glyoxylate reductase/hydroxypyruvate reductase OS=Homo sapiens GN=GRHPR PE=1 SV=1	2.55405e+06	2.65367e+06	2.62719e+06	8.14894e+06	8.57994e+06	8.53895e+06	21.2844	21.3396	21.3251	22.9582	23.0325	23.0256	21.3163	23.0054	0.310118	-1.68911
tr|M0QXB4|M0QXB4_HUMAN	Coatomer protein complex, subunit epsilon, isoform CRA_g OS=Homo sapiens GN=COPE PE=4 SV=1	1.71642e+06	1.67347e+06	1.67795e+06	1.01783e+06	1.03896e+06	1.04476e+06	20.711	20.6744	20.6783	19.9571	19.9867	19.9947	20.6879	19.9795	1.63397	0.70838
sp|Q13451|FKBP5_HUMAN	Peptidyl-prolyl cis-trans isomerase FKBP5 OS=Homo sapiens GN=FKBP5 PE=1 SV=2	1.13399e+06	1.14631e+06	1.16008e+06	476013	446393	423626	20.113	20.1286	20.1458	18.8606	18.768	18.6924	20.1291	18.7737	2.55874	1.35543
sp|P00918|CAH2_HUMAN	Carbonic anhydrase 2 OS=Homo sapiens GN=CA2 PE=1 SV=2	4.4692e+06	4.51141e+06	4.36233e+06	6.57793e+06	6.6672e+06	6.58656e+06	22.0916	22.1051	22.0567	22.6492	22.6687	22.6511	22.0845	22.6563	0.672754	-0.571849
sp|Q9H074|PAIP1_HUMAN	Polyadenylate-binding protein-interacting protein 1 OS=Homo sapiens GN=PAIP1 PE=1 SV=1	586415	588016	560403	181024	181066	191696	19.1616	19.1655	19.0961	17.4658	17.4662	17.5485	19.1411	17.4935	3.13306	1.64757
sp|P11226|MBL2_HUMAN	Mannose-binding protein C OS=Homo sapiens GN=MBL2 PE=1 SV=2	297983	284718	274234	866609	833088	872130	18.1849	18.1192	18.065	19.725	19.6681	19.7342	18.123	19.7091	0.333077	-1.58607
sp|P22307|NLTP_HUMAN	Non-specific lipid-transfer protein OS=Homo sapiens GN=SCP2 PE=1 SV=2	2.31214e+06	2.40162e+06	2.38756e+06	4.05886e+06	3.98442e+06	3.96355e+06	21.1408	21.1956	21.1871	21.9526	21.9259	21.9184	21.1745	21.9323	0.591388	-0.757823
sp|P15121|ALDR_HUMAN	Aldose reductase OS=Homo sapiens GN=AKR1B1 PE=1 SV=3	6.70957e+06	6.88721e+06	6.40111e+06	798089	701096	772688	22.6778	22.7155	22.6099	19.6062	19.4193	19.5595	22.6677	19.5283	8.81157	3.1394
sp|P00352|AL1A1_HUMAN	Retinal dehydrogenase 1 OS=Homo sapiens GN=ALDH1A1 PE=1 SV=2	3.05417e+07	2.95846e+07	3.01718e+07	1.72123e+07	1.76811e+07	1.73204e+07	24.8643	24.8183	24.8467	24.0369	24.0757	24.046	24.8431	24.0529	1.72936	0.790235
sp|P11498|PYC_HUMAN	Pyruvate carboxylase, mitochondrial OS=Homo sapiens GN=PC PE=1 SV=2	2.85839e+06	2.88714e+06	2.9409e+06	5.05697e+06	4.97871e+06	4.89956e+06	21.4468	21.4612	21.4878	22.2698	22.2473	22.2242	21.4653	22.2471	0.581614	-0.781865
sp|P30084|ECHM_HUMAN	Enoyl-CoA hydratase, mitochondrial OS=Homo sapiens GN=ECHS1 PE=1 SV=4	1.30149e+07	1.25305e+07	1.24892e+07	2.78434e+07	2.68936e+07	2.68883e+07	23.6337	23.5789	23.5742	24.7308	24.6808	24.6805	23.5956	24.6974	0.465946	-1.10176
tr|F5H157|F5H157_HUMAN	Ras-related protein Rab-35 (Fragment) OS=Homo sapiens GN=RAB35 PE=2 SV=1	2.6356e+06	2.72728e+06	2.62614e+06	1.28893e+06	1.27522e+06	1.31154e+06	21.3297	21.379	21.3245	20.2977	20.2823	20.3228	21.3444	20.301	2.06116	1.04345
tr|J3KR44|J3KR44_HUMAN	Ubiquitin thioesterase OTUB1 OS=Homo sapiens GN=OTUB1 PE=4 SV=1	851712	827826	837360	503869	488493	489349	19.7	19.659	19.6755	18.9427	18.898	18.9005	19.6782	18.9137	1.6987	0.764431
sp|Q7Z4W1|DCXR_HUMAN	L-xylulose reductase OS=Homo sapiens GN=DCXR PE=1 SV=2	4.75558e+06	4.68293e+06	4.5831e+06	1.51593e+07	1.45014e+07	1.43754e+07	22.1812	22.159	22.1279	23.8537	23.7897	23.7771	22.156	23.8068	0.318462	-1.65081
sp|P05181|CP2E1_HUMAN	Cytochrome P450 2E1 OS=Homo sapiens GN=CYP2E1 PE=1 SV=1	271496	247266	218087	2.06183e+06	2.05375e+06	1.9345e+06	18.0506	17.9157	17.7345	20.9755	20.9698	20.8835	17.9003	20.943	0.121356	-3.04268
sp|P28332|ADH6_HUMAN	Alcohol dehydrogenase 6 OS=Homo sapiens GN=ADH6 PE=2 SV=2	3.4648e+06	3.62761e+06	3.28516e+06	1.33197e+07	1.27982e+07	1.26044e+07	21.7243	21.7906	21.6475	23.6671	23.6094	23.5874	21.7208	23.6213	0.267853	-1.90049
sp|Q12907|LMAN2_HUMAN	Vesicular integral-membrane protein VIP36 OS=Homo sapiens GN=LMAN2 PE=1 SV=1	2.42825e+06	2.45973e+06	2.43077e+06	1.35852e+06	1.27502e+06	1.28312e+06	21.2115	21.2301	21.213	20.3736	20.2821	20.2912	21.2182	20.3156	1.86935	0.902539
sp|Q15084-2|PDIA6_HUMAN	Isoform 2 of Protein disulfide-isomerase A6 OS=Homo sapiens GN=PDIA6	1.15405e+07	1.17355e+07	1.15335e+07	8.52519e+06	8.44911e+06	8.37476e+06	23.4602	23.4844	23.4593	23.0233	23.0104	22.9976	23.468	23.0104	1.3732	0.45754
sp|P0C0L5|CO4B_HUMAN	Complement C4-B OS=Homo sapiens GN=C4B PE=1 SV=2	3.96003e+06	3.95669e+06	3.9845e+06	3.22552e+06	3.27942e+06	3.24434e+06	21.9171	21.9159	21.926	21.6211	21.645	21.6295	21.9196	21.6319	1.22075	0.287769
tr|F8W914|F8W914_HUMAN	Reticulon-4 OS=Homo sapiens GN=RTN4 PE=2 SV=1	1.39455e+06	1.45768e+06	1.45694e+06	2.69584e+06	2.62877e+06	2.70032e+06	20.4114	20.4752	20.4745	21.3623	21.326	21.3647	20.4537	21.351	0.536898	-0.89728
sp|Q14353|GAMT_HUMAN	Guanidinoacetate N-methyltransferase OS=Homo sapiens GN=GAMT PE=1 SV=1	432351	425680	395101	1.37194e+06	1.30924e+06	1.31506e+06	18.7218	18.6994	18.5919	20.3878	20.3203	20.3267	18.671	20.3449	0.313407	-1.67389
sp|P0C0L4|CO4A_HUMAN	Complement C4-A OS=Homo sapiens GN=C4A PE=1 SV=2	4.42562e+06	4.45726e+06	4.42156e+06	3.36129e+06	3.43395e+06	3.36295e+06	22.0774	22.0877	22.0761	21.6806	21.7114	21.6813	22.0804	21.6911	1.30978	0.389326
tr|G3V279|G3V279_HUMAN	Enhancer of rudimentary homolog OS=Homo sapiens GN=ERH PE=2 SV=1	237190	239846	237496	121318	113858	123357	17.8557	17.8718	17.8575	16.8884	16.7969	16.9125	17.8617	16.8659	1.99408	0.995726
tr|F5H7R9|F5H7R9_HUMAN	Parathymosin (Fragment) OS=Homo sapiens GN=PTMS PE=2 SV=1	1.6053e+06	1.5431e+06	1.47284e+06	3.40971e+06	3.34458e+06	3.32355e+06	20.6144	20.5574	20.4902	21.7012	21.6734	21.6643	20.554	21.6796	0.458299	-1.12564
sp|P55795|HNRH2_HUMAN	Heterogeneous nuclear ribonucleoprotein H2 OS=Homo sapiens GN=HNRNPH2 PE=1 SV=1	1.02881e+06	1.03114e+06	1.02598e+06	630967	629891	599619	19.9726	19.9758	19.9686	19.2672	19.2647	19.1937	19.9723	19.2419	1.65914	0.730432
sp|P07339|CATD_HUMAN	Cathepsin D OS=Homo sapiens GN=CTSD PE=1 SV=1	6.99271e+06	7.03232e+06	7.16977e+06	1.1217e+07	1.1421e+07	1.11076e+07	22.7374	22.7456	22.7735	23.4192	23.4452	23.405	22.7522	23.4231	0.628081	-0.670978
sp|Q16881-3|TRXR1_HUMAN	Isoform 3 of Thioredoxin reductase 1, cytoplasmic OS=Homo sapiens GN=TXNRD1	4.01877e+06	4.08859e+06	4.30694e+06	704544	719684	727689	21.9383	21.9632	22.0382	19.4263	19.457	19.473	21.9799	19.4521	5.76696	2.52781
sp|Q01081|U2AF1_HUMAN	Splicing factor U2AF 35 kDa subunit OS=Homo sapiens GN=U2AF1 PE=1 SV=3	399750	402185	390358	236607	242137	241471	18.6087	18.6175	18.5744	17.8521	17.8855	17.8815	18.6002	17.873	1.65542	0.727195
tr|F5H1A8|F5H1A8_HUMAN	Gelsolin OS=Homo sapiens GN=GSN PE=2 SV=1	876663	886854	909127	514971	518926	515748	19.7417	19.7583	19.7941	18.9741	18.9852	18.9763	19.7647	18.9785	1.72449	0.786172
sp|Q96HY7|DHTK1_HUMAN	Probable 2-oxoglutarate dehydrogenase E1 component DHKTD1, mitochondrial OS=Homo sapiens GN=DHTKD1 PE=2 SV=2	301752	304976	290325	653020	654201	630166	18.203	18.2183	18.1473	19.3168	19.3194	19.2654	18.1896	19.3005	0.462988	-1.11095
sp|P61106|RAB14_HUMAN	Ras-related protein Rab-14 OS=Homo sapiens GN=RAB14 PE=1 SV=4	1.99635e+06	1.97309e+06	1.98058e+06	1.20389e+06	1.26705e+06	1.23285e+06	20.9289	20.912	20.9175	20.1993	20.273	20.2336	20.9195	20.2353	1.6068	0.684193
tr|J3KQ18|J3KQ18_HUMAN	D-dopachrome decarboxylase OS=Homo sapiens GN=DDT PE=4 SV=1	8.49516e+06	8.84361e+06	8.93701e+06	1.51843e+07	1.54029e+07	1.50568e+07	23.0182	23.0762	23.0914	23.8561	23.8767	23.8439	23.0619	23.8589	0.575557	-0.796969
sp|Q08380|LG3BP_HUMAN	Galectin-3-binding protein OS=Homo sapiens GN=LGALS3BP PE=1 SV=1	2.03823e+06	2.08061e+06	2.05236e+06	1.23567e+06	1.23425e+06	1.18079e+06	20.9589	20.9886	20.9689	20.2369	20.2352	20.1713	20.9721	20.2145	1.69073	0.757645
sp|P32456|GBP2_HUMAN	Interferon-induced guanylate-binding protein 2 OS=Homo sapiens GN=GBP2 PE=1 SV=3	1.59106e+06	1.69165e+06	1.62942e+06	486144	455068	469612	20.6016	20.69	20.6359	18.891	18.7957	18.8411	20.6425	18.8426	3.4819	1.79987
sp|Q5R3I4|TTC38_HUMAN	Tetratricopeptide repeat protein 38 OS=Homo sapiens GN=TTC38 PE=1 SV=1	338180	341575	281091	1.11512e+06	1.09451e+06	1.09915e+06	18.3674	18.3818	18.1007	20.0888	20.0619	20.068	18.2833	20.0729	0.289264	-1.78954
sp|Q14247|SRC8_HUMAN	Src substrate cortactin OS=Homo sapiens GN=CTTN PE=1 SV=2	234377	233746	243128	74019.4	64312	64038.4	17.8385	17.8346	17.8914	16.1756	15.9728	15.9666	17.8548	16.0384	3.52213	1.81645
sp|O00625|PIR_HUMAN	Pirin OS=Homo sapiens GN=PIR PE=1 SV=1	1.84748e+06	1.76052e+06	1.81299e+06	337674	418092	326117	20.8171	20.7476	20.7899	18.3653	18.6735	18.315	20.7849	18.4513	5.04071	2.33363
sp|Q14152|EIF3A_HUMAN	Eukaryotic translation initiation factor 3 subunit A OS=Homo sapiens GN=EIF3A PE=1 SV=1	1.25441e+06	1.25802e+06	1.2138e+06	571311	599160	565009	20.2586	20.2627	20.2111	19.1239	19.1926	19.1079	20.2441	19.1415	2.14751	1.10266
sp|P01833|PIGR_HUMAN	Polymeric immunoglobulin receptor OS=Homo sapiens GN=PIGR PE=1 SV=4	646269	619396	646566	100218	60828.3	69834.7	19.3018	19.2405	19.3024	16.6128	15.8925	16.0917	19.2816	16.199	8.47144	3.08261
sp|Q9UFN0|NPS3A_HUMAN	Protein NipSnap homolog 3A OS=Homo sapiens GN=NIPSNAP3A PE=1 SV=2	2.1713e+06	2.16717e+06	2.13351e+06	1.71012e+06	1.70875e+06	1.70901e+06	21.0501	21.0474	21.0248	20.7057	20.7045	20.7047	21.0408	20.705	1.26208	0.335799
tr|F8VQ10|F8VQ10_HUMAN	Spliceosome RNA helicase DDX39B OS=Homo sapiens GN=DDX39B PE=4 SV=1	2.95624e+06	3.06883e+06	3.01311e+06	1.7635e+06	1.78381e+06	1.78241e+06	21.4953	21.5493	21.5228	20.75	20.7665	20.7654	21.5225	20.7606	1.69564	0.761828
sp|P30626|SORCN_HUMAN	Sorcin OS=Homo sapiens GN=SRI PE=1 SV=1	1.00162e+06	1.03964e+06	994826	361870	381751	395181	19.9339	19.9876	19.9241	18.4651	18.5423	18.5922	19.9485	18.5332	2.66727	1.41536
sp|P51571|SSRD_HUMAN	Translocon-associated protein subunit delta OS=Homo sapiens GN=SSR4 PE=1 SV=1	1.49706e+06	1.51337e+06	1.49821e+06	881665	862748	825370	20.5137	20.5293	20.5148	19.7499	19.7186	19.6547	20.5193	19.7077	1.75512	0.811567
sp|Q9UL12|SARDH_HUMAN	Sarcosine dehydrogenase, mitochondrial OS=Homo sapiens GN=SARDH PE=1 SV=1	531456	562324	495373	1.97425e+06	1.98306e+06	1.88049e+06	19.0196	19.101	18.9182	20.9129	20.9193	20.8427	19.0129	20.8916	0.271931	-1.87869
sp|Q9BUF5|TBB6_HUMAN	Tubulin beta-6 chain OS=Homo sapiens GN=TUBB6 PE=1 SV=1	1.15312e+07	1.11011e+07	1.11813e+07	6.31152e+06	6.34509e+06	6.26878e+06	23.459	23.4042	23.4146	22.5896	22.5972	22.5798	23.4259	22.5888	1.78646	0.837103
tr|G3XAD8|G3XAD8_HUMAN	Stress-induced-phosphoprotein 1 OS=Homo sapiens GN=STIP1 PE=4 SV=1	2.07609e+06	1.96981e+06	2.01368e+06	858799	873136	852630	20.9854	20.9096	20.9414	19.712	19.7358	19.7016	20.9455	19.7165	2.34409	1.22903
tr|F5H4S0|F5H4S0_HUMAN	Cytochrome P450 3A5 OS=Homo sapiens GN=CYP3A5 PE=2 SV=1	825464	756395	803257	1.69483e+06	1.73917e+06	1.74102e+06	19.6548	19.5288	19.6155	20.6927	20.73	20.7315	19.5997	20.7181	0.460621	-1.11835
sp|P21695|GPDA_HUMAN	Glycerol-3-phosphate dehydrogenase [NAD(+)], cytoplasmic OS=Homo sapiens GN=GPD1 PE=1 SV=4	330492	284984	308286	1.86242e+06	1.76978e+06	1.73435e+06	18.3343	18.1205	18.2339	20.8287	20.7551	20.726	18.2296	20.7699	0.171897	-2.54039
sp|Q6IB77|GLYAT_HUMAN	Glycine N-acyltransferase OS=Homo sapiens GN=GLYAT PE=1 SV=3	968130	942262	937496	2.9532e+06	2.78121e+06	2.91508e+06	19.8848	19.8458	19.8385	21.4938	21.4073	21.4751	19.8564	21.4587	0.329331	-1.60239
tr|Q4JM47|Q4JM47_HUMAN	AGR2 OS=Homo sapiens GN=AGR2 PE=4 SV=1	1.37831e+06	1.32882e+06	1.35991e+06	312815	244475	225516	20.3945	20.3417	20.3751	18.2549	17.8993	17.7829	20.3704	17.979	5.24656	2.39137
sp|P11413-3|G6PD_HUMAN	Isoform 3 of Glucose-6-phosphate 1-dehydrogenase OS=Homo sapiens GN=G6PD	2.23659e+06	2.23014e+06	2.38428e+06	322421	350346	383405	21.0929	21.0887	21.1851	18.2986	18.4184	18.5485	21.1222	18.4218	6.49978	2.70039
sp|Q93088|BHMT1_HUMAN	Betaine--homocysteine S-methyltransferase 1 OS=Homo sapiens GN=BHMT PE=1 SV=2	8.53292e+06	8.44746e+06	8.23726e+06	1.24781e+07	1.24135e+07	1.22551e+07	23.0246	23.0101	22.9737	23.5729	23.5654	23.5469	23.0028	23.5617	0.678811	-0.558917
sp|P19338|NUCL_HUMAN	Nucleolin OS=Homo sapiens GN=NCL PE=1 SV=3	2.79389e+06	2.84328e+06	2.92583e+06	1.34372e+06	1.35155e+06	1.39264e+06	21.4138	21.4391	21.4804	20.3578	20.3662	20.4094	21.4445	20.3778	2.09459	1.06667
sp|Q16822|PCKGM_HUMAN	Phosphoenolpyruvate carboxykinase [GTP], mitochondrial OS=Homo sapiens GN=PCK2 PE=1 SV=3	7.2712e+06	7.48322e+06	6.96361e+06	1.67457e+07	1.61994e+07	1.60874e+07	22.7938	22.8352	22.7314	23.9973	23.9494	23.9394	22.7868	23.9621	0.442806	-1.17525
sp|Q8N5Z0-2|AADAT_HUMAN	Isoform 2 of Kynurenine/alpha-aminoadipate aminotransferase, mitochondrial OS=Homo sapiens GN=AADAT	10072.2	29913.9	30106.4	445295	425325	414117	13.2981	14.8685	14.8778	18.7644	18.6982	18.6597	14.3481	18.7074	0.0487215	-4.3593
sp|P21964|COMT_HUMAN	Catechol O-methyltransferase OS=Homo sapiens GN=COMT PE=1 SV=2	1.0307e+06	1.03816e+06	989135	3.07537e+06	2.89313e+06	2.98366e+06	19.9752	19.9856	19.9158	21.5523	21.4642	21.5087	19.9589	21.5084	0.341622	-1.54953
sp|Q01581|HMCS1_HUMAN	Hydroxymethylglutaryl-CoA synthase, cytoplasmic OS=Homo sapiens GN=HMGCS1 PE=1 SV=2	5.63253e+06	5.31179e+06	5.38786e+06	1.26997e+07	1.2278e+07	1.28673e+07	22.4254	22.3408	22.3613	23.5983	23.5496	23.6172	22.3758	23.5884	0.431504	-1.21255
sp|Q9BRX8|F213A_HUMAN	Redox-regulatory protein FAM213A OS=Homo sapiens GN=FAM213A PE=1 SV=3	653949	653725	658606	961755	936122	940150	19.3188	19.3183	19.3291	19.8753	19.8363	19.8425	19.3221	19.8514	0.692878	-0.529327
tr|J3KQ17|J3KQ17_HUMAN	Hydroxyacyl-coenzyme A dehydrogenase, mitochondrial OS=Homo sapiens GN=HADH PE=4 SV=1	2.91803e+06	3.09461e+06	3.07776e+06	7.42575e+06	7.82417e+06	7.60617e+06	21.4766	21.5613	21.5534	22.8241	22.8995	22.8587	21.5304	22.8608	0.397675	-1.33034
sp|Q92947|GCDH_HUMAN	Glutaryl-CoA dehydrogenase, mitochondrial OS=Homo sapiens GN=GCDH PE=1 SV=1	445990	472129	387031	1.46113e+06	1.42239e+06	1.42669e+06	18.7667	18.8488	18.5621	20.4787	20.4399	20.4442	18.7259	20.4543	0.301785	-1.72841
sp|P21953|ODBB_HUMAN	2-oxoisovalerate dehydrogenase subunit beta, mitochondrial OS=Homo sapiens GN=BCKDHB PE=1 SV=2	474478	443791	413507	1.19548e+06	1.15894e+06	1.17906e+06	18.856	18.7595	18.6576	20.1892	20.1444	20.1692	18.7577	20.1676	0.376339	-1.40989
sp|Q96HE7|ERO1A_HUMAN	ERO1-like protein alpha OS=Homo sapiens GN=ERO1L PE=1 SV=2	1.11545e+06	1.12768e+06	1.13283e+06	562023	582065	530416	20.0892	20.1049	20.1115	19.1003	19.1508	19.0168	20.1019	19.0893	2.01753	1.01259
sp|Q13011|ECH1_HUMAN	Delta(3,5)-Delta(2,4)-dienoyl-CoA isomerase, mitochondrial OS=Homo sapiens GN=ECH1 PE=1 SV=2	2.67292e+06	2.66236e+06	2.54124e+06	4.37353e+06	4.36653e+06	4.29917e+06	21.35	21.3443	21.2771	22.0604	22.0581	22.0356	21.3238	22.0513	0.603924	-0.727562
tr|H7BYW1|H7BYW1_HUMAN	Ras-related protein Rab-6A (Fragment) OS=Homo sapiens GN=RAB6A PE=3 SV=1	1.22738e+06	1.21459e+06	1.24062e+06	620864	602338	654248	20.2272	20.212	20.2426	19.2439	19.2002	19.3195	20.2273	19.2545	1.96256	0.972738
sp|O95954|FTCD_HUMAN	Formimidoyltransferase-cyclodeaminase OS=Homo sapiens GN=FTCD PE=1 SV=2	1.17e+06	1.19847e+06	1.15237e+06	1.22926e+07	1.20134e+07	1.12833e+07	20.1581	20.1928	20.1362	23.5513	23.5181	23.4277	20.1623	23.499	0.0989816	-3.3367
sp|Q9H008|LHPP_HUMAN	Phospholysine phosphohistidine inorganic pyrophosphate phosphatase OS=Homo sapiens GN=LHPP PE=1 SV=2	120058	138804	122838	437912	421192	418216	16.8734	17.0827	16.9064	18.7403	18.6841	18.6739	16.9542	18.6994	0.298277	-1.74527
sp|P51153|RAB13_HUMAN	Ras-related protein Rab-13 OS=Homo sapiens GN=RAB13 PE=1 SV=1	1.60493e+06	1.66727e+06	1.60198e+06	867397	860944	853225	20.6141	20.6691	20.6114	19.7263	19.7156	19.7026	20.6315	19.7148	1.88779	0.9167
sp|P35579|MYH9_HUMAN	Myosin-9 OS=Homo sapiens GN=MYH9 PE=1 SV=4	5.11533e+06	5.15744e+06	5.2486e+06	3.30554e+06	3.30267e+06	3.4068e+06	22.2864	22.2982	22.3235	21.6565	21.6552	21.7	22.3027	21.6705	1.54988	0.632159
tr|H0Y3P2|H0Y3P2_HUMAN	Eukaryotic translation initiation factor 4 gamma 2 OS=Homo sapiens GN=EIF4G2 PE=2 SV=1	115896	113963	111726	57552.8	56546.3	53782.2	16.8225	16.7982	16.7696	15.8126	15.7871	15.7148	16.7968	15.7715	2.03529	1.02523
tr|G3V5T0|G3V5T0_HUMAN	Maleylacetoacetate isomerase OS=Homo sapiens GN=GSTZ1 PE=2 SV=1	870377	778697	770006	1.92429e+06	1.92897e+06	1.93668e+06	19.7313	19.5707	19.5545	20.8759	20.8794	20.8852	19.6188	20.8802	0.417162	-1.26132
sp|P37837|TALDO_HUMAN	Transaldolase OS=Homo sapiens GN=TALDO1 PE=1 SV=2	6.48557e+06	6.80092e+06	6.87811e+06	2.53692e+06	2.45459e+06	2.4574e+06	22.6288	22.6973	22.7136	21.2746	21.2271	21.2287	22.6799	21.2435	2.7065	1.43643
tr|F5H2F6|F5H2F6_HUMAN	Pre-B-cell leukemia transcription factor-interacting protein 1 OS=Homo sapiens GN=PBXIP1 PE=2 SV=1	412052	416254	406419	100994	121320	127858	18.6525	18.6671	18.6326	16.6239	16.8885	16.9642	18.6507	16.8255	3.54359	1.82521
tr|Q32Q12|Q32Q12_HUMAN	Nucleoside diphosphate kinase OS=Homo sapiens GN=NME1-NME2 PE=2 SV=1	3.4674e+06	3.49662e+06	3.63755e+06	1.5776e+06	1.59055e+06	1.51558e+06	21.7254	21.7375	21.7945	20.5893	20.6011	20.5314	21.7525	20.5739	2.2635	1.17855
tr|Q6ZN40|Q6ZN40_HUMAN	Tropomyosin 1 (Alpha), isoform CRA_f OS=Homo sapiens GN=TPM1 PE=2 SV=1	6.57024e+06	6.68448e+06	6.55964e+06	3.84786e+06	3.59832e+06	3.76381e+06	22.6475	22.6724	22.6452	21.8756	21.7789	21.8438	22.655	21.8328	1.76818	0.822268
sp|O75340|PDCD6_HUMAN	Programmed cell death protein 6 OS=Homo sapiens GN=PDCD6 PE=1 SV=1	1.20702e+06	1.16534e+06	1.16263e+06	636006	628994	611146	20.203	20.1523	20.149	19.2787	19.2627	19.2212	20.1681	19.2542	1.88417	0.913926
sp|P61978|HNRPK_HUMAN	Heterogeneous nuclear ribonucleoprotein K OS=Homo sapiens GN=HNRNPK PE=1 SV=1	5.95518e+06	5.69763e+06	5.75542e+06	2.9815e+06	2.91257e+06	2.87192e+06	22.5057	22.4419	22.4565	21.5076	21.4739	21.4536	22.468	21.4784	1.98576	0.989693
sp|Q9Y266|NUDC_HUMAN	Nuclear migration protein nudC OS=Homo sapiens GN=NUDC PE=1 SV=1	776209	772345	747515	358932	347254	330008	19.5661	19.5589	19.5117	18.4533	18.4056	18.3321	19.5456	18.397	2.21688	1.14853
sp|Q9UDR5|AASS_HUMAN	Alpha-aminoadipic semialdehyde synthase, mitochondrial OS=Homo sapiens GN=AASS PE=1 SV=1	543905	567066	561619	1.00071e+06	990583	965603	19.053	19.1132	19.0992	19.9326	19.9179	19.8811	19.0885	19.9105	0.565632	-0.822066
sp|P10909|CLUS_HUMAN	Clusterin OS=Homo sapiens GN=CLU PE=1 SV=1	3.46433e+06	3.61381e+06	3.58141e+06	1.6163e+06	1.53743e+06	1.48742e+06	21.7241	21.7851	21.7721	20.6243	20.5521	20.5044	21.7604	20.5602	2.29771	1.2002
tr|H3BRN4|H3BRN4_HUMAN	4-aminobutyrate aminotransferase, mitochondrial OS=Homo sapiens GN=ABAT PE=2 SV=1	5.2255e+06	5.19515e+06	5.07538e+06	1.75323e+07	1.67172e+07	1.63847e+07	22.3171	22.3087	22.2751	24.0635	23.9948	23.9658	22.3003	24.0081	0.306138	-1.70774
sp|P16219|ACADS_HUMAN	Short-chain specific acyl-CoA dehydrogenase, mitochondrial OS=Homo sapiens GN=ACADS PE=1 SV=1	1.31883e+06	1.33774e+06	1.25374e+06	5.34706e+06	5.00146e+06	5.03854e+06	20.3308	20.3514	20.2578	22.3503	22.2539	22.2646	20.3133	22.2896	0.254146	-1.97627
sp|P08311|CATG_HUMAN	Cathepsin G OS=Homo sapiens GN=CTSG PE=1 SV=2	639355	617487	637634	170635	158997	129614	19.2863	19.236	19.2824	17.3806	17.2786	16.9839	19.2682	17.2144	4.1522	2.05387
tr|G3V203|G3V203_HUMAN	60S ribosomal protein L18 OS=Homo sapiens GN=RPL18 PE=3 SV=1	3.29842e+06	3.34952e+06	3.38363e+06	2.02986e+06	2.12789e+06	2.08545e+06	21.6533	21.6755	21.6901	20.9529	21.021	20.9919	21.673	20.9886	1.60701	0.68438
tr|D9YZV3|D9YZV3_HUMAN	Tropomyosin 1 (Alpha) isoform 3 OS=Homo sapiens GN=TPM1 PE=3 SV=1	6.4818e+06	6.58864e+06	6.45799e+06	3.73893e+06	3.47885e+06	3.64949e+06	22.628	22.6515	22.6227	21.8342	21.7302	21.7993	22.6341	21.7879	1.79773	0.846176
sp|P53999|TCP4_HUMAN	Activated RNA polymerase II transcriptional coactivator p15 OS=Homo sapiens GN=SUB1 PE=1 SV=3	1.55104e+06	1.42934e+06	1.48738e+06	304566	307368	315067	20.5648	20.4469	20.5043	18.2164	18.2296	18.2653	20.5054	18.2371	4.8174	2.26825
sp|Q68CZ2|TENS3_HUMAN	Tensin-3 OS=Homo sapiens GN=TNS3 PE=1 SV=2	1.05339e+06	1.03087e+06	1.03904e+06	2.24241e+06	2.19559e+06	2.12643e+06	20.0066	19.9754	19.9868	21.0966	21.0662	21.02	19.9896	21.0609	0.475887	-1.07131
sp|P40227|TCPZ_HUMAN	T-complex protein 1 subunit zeta OS=Homo sapiens GN=CCT6A PE=1 SV=3	1.77255e+06	1.75131e+06	1.71095e+06	1.03369e+06	1.03952e+06	1.00156e+06	20.7574	20.74	20.7064	19.9794	19.9875	19.9338	20.7346	19.9669	1.70255	0.767694
sp|P31153|METK2_HUMAN	S-adenosylmethionine synthase isoform type-2 OS=Homo sapiens GN=MAT2A PE=1 SV=1	1.38769e+06	1.39922e+06	1.41689e+06	1.78631e+06	1.78763e+06	1.81167e+06	20.4043	20.4162	20.4343	20.7686	20.7696	20.7889	20.4182	20.7757	0.78055	-0.357437
tr|D6RBD7|D6RBD7_HUMAN	Eukaryotic translation elongation factor 1 epsilon-1 OS=Homo sapiens GN=EEF1E1 PE=4 SV=1	366009	362517	352620	219463	213919	215678	18.4815	18.4677	18.4278	17.7436	17.7067	17.7185	18.459	17.7229	1.6656	0.73604
sp|P51991|ROA3_HUMAN	Heterogeneous nuclear ribonucleoprotein A3 OS=Homo sapiens GN=HNRNPA3 PE=1 SV=2	4.90705e+06	4.75093e+06	4.6735e+06	2.33556e+06	2.41279e+06	2.39044e+06	22.2264	22.1798	22.1561	21.1553	21.2023	21.1888	22.1874	21.1822	2.00733	1.00527
sp|P62913|RL11_HUMAN	60S ribosomal protein L11 OS=Homo sapiens GN=RPL11 PE=1 SV=2	1.41951e+06	1.46333e+06	1.42136e+06	872276	837230	851349	20.437	20.4808	20.4388	19.7344	19.6753	19.6994	20.4522	19.703	1.68083	0.749177
sp|P42126|ECI1_HUMAN	Enoyl-CoA delta isomerase 1, mitochondrial OS=Homo sapiens GN=ECI1 PE=1 SV=1	1.9456e+06	1.82193e+06	1.82866e+06	3.29744e+06	3.24581e+06	3.27736e+06	20.8918	20.797	20.8024	21.6529	21.6301	21.6441	20.8304	21.6424	0.569593	-0.811997
sp|P31513|FMO3_HUMAN	Dimethylaniline monooxygenase [N-oxide-forming] 3 OS=Homo sapiens GN=FMO3 PE=1 SV=5	844478	838335	822562	3.3056e+06	3.13427e+06	3.06805e+06	19.6877	19.6772	19.6498	21.6565	21.5797	21.5489	19.6715	21.595	0.263618	-1.92348
sp|Q9P2I0|CPSF2_HUMAN	Cleavage and polyadenylation specificity factor subunit 2 OS=Homo sapiens GN=CPSF2 PE=1 SV=2	93151.5	98544.7	93132.9	22705.7	26082.8	26174.4	16.5073	16.5885	16.507	14.4708	14.6708	14.6759	16.5343	14.6058	3.80645	1.92845
sp|P48643|TCPE_HUMAN	T-complex protein 1 subunit epsilon OS=Homo sapiens GN=CCT5 PE=1 SV=1	886632	856522	869017	522079	526141	540997	19.758	19.7081	19.729	18.9939	19.0051	19.0453	19.7317	19.0148	1.64371	0.716957
sp|P50416|CPT1A_HUMAN	Carnitine O-palmitoyltransferase 1, liver isoform OS=Homo sapiens GN=CPT1A PE=1 SV=2	386025	386990	387588	203615	183111	193408	18.5583	18.5619	18.5642	17.6355	17.4824	17.5613	18.5615	17.5597	2.00245	1.00177
tr|J3KPI2|J3KPI2_HUMAN	Dynamin-1-like protein OS=Homo sapiens GN=DNM1L PE=3 SV=1	469654	476633	471090	243557	245157	263744	18.8412	18.8625	18.8456	17.8939	17.9033	18.0088	18.8498	17.9353	1.88486	0.914458
sp|P22102|PUR2_HUMAN	Trifunctional purine biosynthetic protein adenosine-3 OS=Homo sapiens GN=GART PE=1 SV=1	616796	619651	596795	346790	332723	343000	19.2344	19.2411	19.1869	18.4037	18.344	18.3878	19.2208	18.3785	1.7929	0.842298
tr|K7ELC2|K7ELC2_HUMAN	40S ribosomal protein S15 OS=Homo sapiens GN=RPS15 PE=3 SV=1	657483	646831	661212	351616	322176	343432	19.3266	19.303	19.3348	18.4236	18.2975	18.3897	19.3215	18.3703	1.93347	0.951194
sp|P54652|HSP72_HUMAN	Heat shock-related 70 kDa protein 2 OS=Homo sapiens GN=HSPA2 PE=1 SV=1	1.29783e+07	1.35427e+07	1.32627e+07	6.6129e+06	6.9541e+06	6.95399e+06	23.6296	23.691	23.6609	22.6569	22.7294	22.7294	23.6605	22.7052	1.93893	0.955264
sp|P25398|RS12_HUMAN	40S ribosomal protein S12 OS=Homo sapiens GN=RPS12 PE=1 SV=3	2.88644e+06	2.91577e+06	2.89196e+06	1.86954e+06	1.75783e+06	1.80087e+06	21.4609	21.4754	21.4636	20.8343	20.7454	20.7803	21.4666	20.7866	1.60215	0.680012
sp|P17174|AATC_HUMAN	Aspartate aminotransferase, cytoplasmic OS=Homo sapiens GN=GOT1 PE=1 SV=3	4.31428e+06	4.26749e+06	4.2475e+06	6.45423e+06	6.31178e+06	6.2482e+06	22.0407	22.025	22.0182	22.6218	22.5896	22.575	22.0279	22.5955	0.674768	-0.567537
tr|E9PRY8|E9PRY8_HUMAN	Elongation factor 1-delta OS=Homo sapiens GN=EEF1D PE=2 SV=1	5.04257e+06	4.72635e+06	4.84762e+06	1.89922e+06	1.91918e+06	1.91356e+06	22.2657	22.1723	22.2088	20.857	20.8721	20.8678	22.2156	20.8656	2.54912	1.35
sp|Q96AB3|ISOC2_HUMAN	Isochorismatase domain-containing protein 2, mitochondrial OS=Homo sapiens GN=ISOC2 PE=1 SV=1	656282	666060	690561	1.27468e+06	1.29094e+06	1.23811e+06	19.324	19.3453	19.3974	20.2817	20.3	20.2397	19.3556	20.2738	0.52915	-0.91825
sp|Q9UNM6|PSD13_HUMAN	26S proteasome non-ATPase regulatory subunit 13 OS=Homo sapiens GN=PSMD13 PE=1 SV=2	797988	770510	776157	507922	506800	512358	19.606	19.5555	19.566	18.9542	18.9511	18.9668	19.5758	18.9574	1.53523	0.618451
tr|E9PI88|E9PI88_HUMAN	GDP-mannose 4,6 dehydratase OS=Homo sapiens GN=GMDS PE=2 SV=1	666281	649629	648564	281199	243410	264333	19.3458	19.3093	19.3069	18.1012	17.893	18.012	19.3206	18.0021	2.49416	1.31855
tr|H0Y8G5|H0Y8G5_HUMAN	Heterogeneous nuclear ribonucleoprotein D0 (Fragment) OS=Homo sapiens GN=HNRNPD PE=2 SV=1	2.78791e+06	2.7832e+06	2.73495e+06	1.76043e+06	1.75847e+06	1.67475e+06	21.4108	21.4083	21.3831	20.7475	20.7459	20.6755	21.4007	20.723	1.59964	0.677748
sp|P07099|HYEP_HUMAN	Epoxide hydrolase 1 OS=Homo sapiens GN=EPHX1 PE=1 SV=1	2.74929e+07	2.69608e+07	2.67831e+07	1.77725e+07	1.73423e+07	1.69984e+07	24.7126	24.6844	24.6748	24.0831	24.0478	24.0189	24.6906	24.0499	1.55901	0.640635
sp|Q15126|PMVK_HUMAN	Phosphomevalonate kinase OS=Homo sapiens GN=PMVK PE=1 SV=3	908086	960263	919432	406529	420750	406402	19.7925	19.8731	19.8104	18.633	18.6826	18.6325	19.8253	18.6494	2.25938	1.17592
sp|P30050|RL12_HUMAN	60S ribosomal protein L12 OS=Homo sapiens GN=RPL12 PE=1 SV=1	1.67072e+06	1.72427e+06	1.68632e+06	1.07668e+06	1.06249e+06	1.03349e+06	20.672	20.7176	20.6854	20.0382	20.019	19.9791	20.6917	20.0121	1.60169	0.679592
sp|P06733|ENOA_HUMAN	Alpha-enolase OS=Homo sapiens GN=ENO1 PE=1 SV=2	2.89875e+07	3.03938e+07	3.02232e+07	1.45126e+07	1.47414e+07	1.39914e+07	24.7889	24.8573	24.8492	23.7908	23.8134	23.738	24.8318	23.7807	2.07204	1.05105
tr|B4DIT7|B4DIT7_HUMAN	Protein-glutamine gamma-glutamyltransferase 2 OS=Homo sapiens GN=TGM2 PE=2 SV=1	1.05107e+06	1.04277e+06	1.0356e+06	1.64898e+06	1.65506e+06	1.71105e+06	20.0034	19.992	19.982	20.6531	20.6584	20.7064	19.9925	20.6727	0.62408	-0.680197
tr|H0YDL9|H0YDL9_HUMAN	CD81 antigen (Fragment) OS=Homo sapiens GN=CD81 PE=4 SV=1	683769	668215	629875	1.51213e+06	1.50249e+06	1.44386e+06	19.3831	19.35	19.2647	20.5282	20.5189	20.4615	19.3326	20.5029	0.444343	-1.17025
sp|O00231|PSD11_HUMAN	26S proteasome non-ATPase regulatory subunit 11 OS=Homo sapiens GN=PSMD11 PE=1 SV=3	1.28536e+06	1.26633e+06	1.30741e+06	798743	831651	810658	20.2937	20.2722	20.3183	19.6074	19.6656	19.6287	20.2947	19.6339	1.581	0.660839
tr|F5H4R6|F5H4R6_HUMAN	Nucleosome assembly protein 1-like 1 OS=Homo sapiens GN=NAP1L1 PE=2 SV=1	1.78563e+06	1.71431e+06	1.7471e+06	475877	428561	549995	20.768	20.7092	20.7365	18.8602	18.7091	19.0691	20.7379	18.8795	3.62614	1.85843
tr|C9J8P9|C9J8P9_HUMAN	Clathrin light chain A OS=Homo sapiens GN=CLTA PE=2 SV=1	353675	371040	359356	196503	200422	200431	18.4321	18.5012	18.4551	17.5842	17.6127	17.6127	18.4628	17.6032	1.8145	0.859573
sp|P14550|AK1A1_HUMAN	Alcohol dehydrogenase [NADP(+)] OS=Homo sapiens GN=AKR1A1 PE=1 SV=3	3.66654e+06	3.56822e+06	3.48022e+06	6.48527e+06	6.77348e+06	6.67082e+06	21.806	21.7668	21.7307	22.6287	22.6915	22.6694	21.7678	22.6632	0.537607	-0.895375
sp|Q04828|AK1C1_HUMAN	Aldo-keto reductase family 1 member C1 OS=Homo sapiens GN=AKR1C1 PE=1 SV=1	3.54958e+07	3.52672e+07	3.56404e+07	1.51344e+07	1.4392e+07	1.27974e+07	25.0811	25.0718	25.087	23.8513	23.7788	23.6093	25.08	23.7465	2.52015	1.33351
sp|Q9Y285|SYFA_HUMAN	Phenylalanine--tRNA ligase alpha subunit OS=Homo sapiens GN=FARSA PE=1 SV=3	914956	859870	871845	348689	361947	359074	19.8033	19.7138	19.7337	18.4116	18.4654	18.4539	19.7503	18.4436	2.47363	1.30663
sp|P35268|RL22_HUMAN	60S ribosomal protein L22 OS=Homo sapiens GN=RPL22 PE=1 SV=2	2.66794e+06	2.72764e+06	2.78334e+06	1.62906e+06	1.61693e+06	1.66011e+06	21.3473	21.3792	21.4084	20.6356	20.6248	20.6628	21.3783	20.6411	1.66695	0.737207
sp|Q16134|ETFD_HUMAN	Electron transfer flavoprotein-ubiquinone oxidoreductase, mitochondrial OS=Homo sapiens GN=ETFDH PE=1 SV=2	962472	928866	1.0069e+06	2.46582e+06	2.36573e+06	2.32989e+06	19.8764	19.8251	19.9415	21.2336	21.1739	21.1518	19.881	21.1864	0.404597	-1.30544
tr|H3BQ75|H3BQ75_HUMAN	5-formyltetrahydrofolate cyclo-ligase OS=Homo sapiens GN=MTHFS PE=4 SV=1	325104	302503	304376	576513	565285	562359	18.3105	18.2066	18.2155	19.137	19.1086	19.1011	18.2442	19.1156	0.546626	-0.871373
sp|P08238|HS90B_HUMAN	Heat shock protein HSP 90-beta OS=Homo sapiens GN=HSP90AB1 PE=1 SV=4	2.43205e+07	2.48916e+07	2.32923e+07	9.88802e+06	9.92153e+06	9.66703e+06	24.5357	24.5692	24.4734	23.2373	23.2421	23.2046	24.5261	23.228	2.45896	1.29805
sp|P46783|RS10_HUMAN	40S ribosomal protein S10 OS=Homo sapiens GN=RPS10 PE=1 SV=1	1.99923e+06	2.02748e+06	2.04284e+06	1.39994e+06	1.44462e+06	1.39563e+06	20.931	20.9513	20.9621	20.4169	20.4623	20.4125	20.9481	20.4306	1.43155	0.517577
sp|O14975|S27A2_HUMAN	Very long-chain acyl-CoA synthetase OS=Homo sapiens GN=SLC27A2 PE=1 SV=2	574420	569082	557390	1.79604e+06	1.80114e+06	1.68088e+06	19.1317	19.1183	19.0883	20.7764	20.7805	20.6808	19.1128	20.7459	0.322395	-1.6331
tr|E9PDR0|E9PDR0_HUMAN	Propionyl-CoA carboxylase beta chain, mitochondrial OS=Homo sapiens GN=PCCB PE=2 SV=1	649148	642916	646206	1.43412e+06	1.44913e+06	1.36599e+06	19.3082	19.2943	19.3016	20.4517	20.4668	20.3815	19.3014	20.4333	0.456292	-1.13197
sp|P54840|GYS2_HUMAN	Glycogen [starch] synthase, liver OS=Homo sapiens GN=GYS2 PE=1 SV=2	278599	259485	263066	1.25724e+06	1.20097e+06	1.15107e+06	18.0878	17.9853	18.0051	20.2618	20.1958	20.1345	18.0261	20.1974	0.222008	-2.17132
tr|G3V1D3|G3V1D3_HUMAN	Dipeptidyl peptidase 3 OS=Homo sapiens GN=DPP3 PE=4 SV=1	806775	832240	824800	522337	538234	516959	19.6218	19.6666	19.6537	18.9946	19.0379	18.9797	19.6474	19.0041	1.56192	0.643316
tr|J3KQE5|J3KQE5_HUMAN	GTP-binding nuclear protein Ran (Fragment) OS=Homo sapiens GN=RAN PE=4 SV=1	2.29807e+06	2.182e+06	2.18012e+06	1.05319e+06	1.03166e+06	1.03618e+06	21.132	21.0572	21.056	20.0063	19.9765	19.9828	21.0817	19.9886	2.1334	1.09315
sp|Q6P1X6|CH082_HUMAN	UPF0598 protein C8orf82 OS=Homo sapiens GN=C8orf82 PE=1 SV=2	1.30018e+06	1.30881e+06	1.2988e+06	1.87458e+06	1.81332e+06	1.8541e+06	20.3103	20.3198	20.3088	20.8381	20.7902	20.8223	20.313	20.8169	0.705187	-0.503921
sp|P07148|FABPL_HUMAN	Fatty acid-binding protein, liver OS=Homo sapiens GN=FABP1 PE=1 SV=1	1.51386e+07	1.54444e+07	1.47837e+07	3.23919e+07	3.12164e+07	3.06514e+07	23.8517	23.8806	23.8175	24.9491	24.8958	24.8695	23.8499	24.9048	0.481345	-1.05486
tr|B7Z7A9|B7Z7A9_HUMAN	Phosphoglycerate kinase OS=Homo sapiens GN=PGK1 PE=2 SV=1	1.23022e+07	1.19611e+07	1.20218e+07	8.90527e+06	8.85647e+06	8.80824e+06	23.5524	23.5118	23.5192	23.0862	23.0783	23.0704	23.5278	23.0783	1.36555	0.449485
sp|P42357|HUTH_HUMAN	Histidine ammonia-lyase OS=Homo sapiens GN=HAL PE=1 SV=1	741182	700546	755753	1.29451e+06	1.30732e+06	1.32938e+06	19.4995	19.4181	19.5276	20.304	20.3182	20.3423	19.4817	20.3215	0.558729	-0.839779
tr|H0YJ66|H0YJ66_HUMAN	Dehydrogenase/reductase SDR family member 7 (Fragment) OS=Homo sapiens GN=DHRS7 PE=3 SV=1	1.57475e+06	1.53209e+06	1.51539e+06	980257	993012	971112	20.5867	20.5471	20.5313	19.9028	19.9215	19.8893	20.555	19.9045	1.56971	0.650496
sp|Q9UHD8|SEPT9_HUMAN	Septin-9 OS=Homo sapiens GN=SEPT9 PE=1 SV=2	755986	775385	754307	431041	447849	417462	19.528	19.5646	19.5248	18.7175	18.7727	18.6713	19.5391	18.7205	1.76375	0.818648
sp|O95210|STBD1_HUMAN	Starch-binding domain-containing protein 1 OS=Homo sapiens GN=STBD1 PE=1 SV=1	369217	394348	397554	706640	717342	696411	18.4941	18.5891	18.6008	19.4306	19.4523	19.4096	18.5613	19.4308	0.547338	-0.869496
sp|P26368|U2AF2_HUMAN	Splicing factor U2AF 65 kDa subunit OS=Homo sapiens GN=U2AF2 PE=1 SV=4	1.02626e+06	1.06878e+06	1.01939e+06	563004	556122	544669	19.969	20.0275	19.9593	19.1028	19.085	19.055	19.9853	19.0809	1.87165	0.904313
sp|P49753|ACOT2_HUMAN	Acyl-coenzyme A thioesterase 2, mitochondrial OS=Homo sapiens GN=ACOT2 PE=1 SV=6	992790	957652	971622	1.83903e+06	1.76073e+06	1.7637e+06	19.9211	19.8691	19.89	20.8105	20.7477	20.7502	19.8934	20.7695	0.544861	-0.876039
sp|Q92973|TNPO1_HUMAN	Transportin-1 OS=Homo sapiens GN=TNPO1 PE=1 SV=2	570641	593877	578353	296189	272591	274568	19.1222	19.1798	19.1416	18.1762	18.0564	18.0668	19.1479	18.0998	2.06779	1.04809
sp|P62241|RS8_HUMAN	40S ribosomal protein S8 OS=Homo sapiens GN=RPS8 PE=1 SV=2	2.87046e+06	2.8808e+06	2.8206e+06	2.03465e+06	2.02405e+06	1.96349e+06	21.4529	21.458	21.4276	20.9563	20.9488	20.905	21.4462	20.9367	1.4235	0.509438
sp|P28838|AMPL_HUMAN	Cytosol aminopeptidase OS=Homo sapiens GN=LAP3 PE=1 SV=3	1.99213e+06	1.94434e+06	1.91069e+06	3.5858e+06	3.43894e+06	3.4516e+06	20.9259	20.8909	20.8657	21.7739	21.7135	21.7188	20.8941	21.7354	0.558149	-0.841278
sp|P49257|LMAN1_HUMAN	Protein ERGIC-53 OS=Homo sapiens GN=LMAN1 PE=1 SV=2	2.96758e+06	3.0437e+06	2.95498e+06	1.96869e+06	1.96299e+06	2.02574e+06	21.5009	21.5374	21.4947	20.9088	20.9046	20.95	21.511	20.9211	1.50508	0.589843
sp|Q01105-3|SET_HUMAN	Isoform 3 of Protein SET OS=Homo sapiens GN=SET	3.06646e+06	3.03446e+06	3.19473e+06	1.47664e+06	1.37552e+06	1.40923e+06	21.5481	21.533	21.6073	20.4939	20.3915	20.4265	21.5628	20.4373	2.18178	1.1255
tr|M0R210|M0R210_HUMAN	40S ribosomal protein S16 OS=Homo sapiens GN=RPS16 PE=4 SV=1	2.75764e+06	2.72337e+06	2.79437e+06	1.98431e+06	2.00613e+06	2.03713e+06	21.395	21.377	21.4141	20.9202	20.936	20.9581	21.3954	20.9381	1.37293	0.457256
sp|P23396|RS3_HUMAN	40S ribosomal protein S3 OS=Homo sapiens GN=RPS3 PE=1 SV=2	3.17214e+06	3.29576e+06	3.18475e+06	1.79418e+06	1.84915e+06	1.75056e+06	21.597	21.6522	21.6027	20.7749	20.8184	20.7394	21.6173	20.7776	1.78973	0.839746
sp|Q86WU2|LDHD_HUMAN	Probable D-lactate dehydrogenase, mitochondrial OS=Homo sapiens GN=LDHD PE=1 SV=1	262395	216759	270265	754211	747659	741735	18.0014	17.7257	18.044	19.5246	19.512	19.5005	17.9237	19.5124	0.332475	-1.58868
sp|P05386|RLA1_HUMAN	60S acidic ribosomal protein P1 OS=Homo sapiens GN=RPLP1 PE=1 SV=1	2.22241e+06	2.2648e+06	2.26184e+06	1.52713e+06	1.46404e+06	1.4561e+06	21.0837	21.111	21.1091	20.5424	20.4815	20.4737	21.1012	20.4992	1.51786	0.602038
sp|P0CW22|RS17L_HUMAN	40S ribosomal protein S17-like OS=Homo sapiens GN=RPS17L PE=2 SV=1	827388	788068	806825	478834	479563	479429	19.6582	19.588	19.6219	18.8692	18.8714	18.871	19.6227	18.8705	1.68435	0.752192
sp|P05089|ARGI1_HUMAN	Arginase-1 OS=Homo sapiens GN=ARG1 PE=1 SV=2	8.23567e+06	8.25777e+06	8.12163e+06	1.44917e+07	1.46701e+07	1.39703e+07	22.9735	22.9773	22.9533	23.7887	23.8064	23.7359	22.968	23.777	0.570798	-0.808947
tr|J3KPV7|J3KPV7_HUMAN	Sulfurtransferase OS=Homo sapiens GN=MPST PE=4 SV=1	3.52647e+06	3.61776e+06	3.50971e+06	5.9458e+06	5.81133e+06	5.69928e+06	21.7498	21.7867	21.7429	22.5034	22.4704	22.4423	21.7598	22.4721	0.610354	-0.712282
sp|Q92688|AN32B_HUMAN	Acidic leucine-rich nuclear phosphoprotein 32 family member B OS=Homo sapiens GN=ANP32B PE=1 SV=1	4.78146e+06	4.89621e+06	4.89979e+06	2.45884e+06	2.43853e+06	2.21726e+06	22.189	22.2232	22.2243	21.2295	21.2176	21.0803	22.2122	21.1758	2.05104	1.03636
tr|B4DP11|B4DP11_HUMAN	Prostaglandin E synthase 3 OS=Homo sapiens GN=PTGES3 PE=2 SV=1	3.07509e+06	3.04418e+06	2.93412e+06	1.44762e+06	1.34986e+06	1.32177e+06	21.5522	21.5376	21.4845	20.4653	20.3644	20.334	21.5248	20.3879	2.19905	1.13688
sp|Q14847|LASP1_HUMAN	LIM and SH3 domain protein 1 OS=Homo sapiens GN=LASP1 PE=1 SV=2	3.7452e+06	3.79781e+06	3.62944e+06	1.98643e+06	1.89075e+06	1.85554e+06	21.8366	21.8567	21.7913	20.9217	20.8505	20.8234	21.8282	20.8652	1.94935	0.962994
sp|Q92499|DDX1_HUMAN	ATP-dependent RNA helicase DDX1 OS=Homo sapiens GN=DDX1 PE=1 SV=2	1.4863e+06	1.44776e+06	1.49255e+06	773217	698783	744742	20.5033	20.4654	20.5093	19.5605	19.4145	19.5064	20.4927	19.4938	1.99845	0.998885
tr|E9PK25|E9PK25_HUMAN	Cofilin-1 OS=Homo sapiens GN=CFL1 PE=2 SV=1	1.22228e+07	1.237e+07	1.17515e+07	6.57977e+06	6.68234e+06	6.50201e+06	23.5431	23.5603	23.4863	22.6496	22.6719	22.6325	23.5299	22.6513	1.83858	0.87859
sp|Q5SSJ5|HP1B3_HUMAN	Heterochromatin protein 1-binding protein 3 OS=Homo sapiens GN=HP1BP3 PE=1 SV=1	416497	408452	424821	228290	210748	217841	18.6679	18.6398	18.6965	17.8005	17.6852	17.7329	18.6681	17.7395	1.90337	0.928557
tr|H0YI09|H0YI09_HUMAN	Methyltransferase-like protein 7A (Fragment) OS=Homo sapiens GN=METTL7A PE=4 SV=1	3.30021e+06	3.49647e+06	3.33646e+06	6.62813e+06	6.95578e+06	6.67452e+06	21.6541	21.7375	21.6699	22.6602	22.7298	22.6702	21.6872	22.6867	0.50015	-0.999568
sp|P24298|ALAT1_HUMAN	Alanine aminotransferase 1 OS=Homo sapiens GN=GPT PE=1 SV=3	652118	592467	555487	1.73875e+06	1.84641e+06	1.78877e+06	19.3148	19.1764	19.0834	20.7296	20.8163	20.7705	19.1915	20.7721	0.334335	-1.58063
sp|Q02790|FKBP4_HUMAN	Peptidyl-prolyl cis-trans isomerase FKBP4 OS=Homo sapiens GN=FKBP4 PE=1 SV=3	883083	929173	898780	442206	407619	418754	19.7522	19.8256	19.7776	18.7544	18.6369	18.6757	19.7851	18.689	2.13782	1.09614
sp|P07237|PDIA1_HUMAN	Protein disulfide-isomerase OS=Homo sapiens GN=P4HB PE=1 SV=3	3.39498e+07	3.47792e+07	3.31197e+07	1.99421e+07	1.93974e+07	1.95596e+07	25.0169	25.0517	24.9812	24.2493	24.2094	24.2214	25.0166	24.2267	1.72898	0.78992
sp|P05164-3|PERM_HUMAN	Isoform H7 of Myeloperoxidase OS=Homo sapiens GN=MPO	2.26167e+06	2.26886e+06	2.18836e+06	701766	640839	527762	21.109	21.1135	21.0614	19.4206	19.2896	19.0095	21.0946	19.2399	3.61681	1.85472
tr|B7Z1M1|B7Z1M1_HUMAN	Reticulocalbin-1 OS=Homo sapiens GN=RCN1 PE=2 SV=1	1.12868e+06	1.17048e+06	1.17305e+06	734798	745638	735343	20.1062	20.1587	20.1618	19.487	19.5081	19.4881	20.1422	19.4944	1.56682	0.647844
sp|P09211|GSTP1_HUMAN	Glutathione S-transferase P OS=Homo sapiens GN=GSTP1 PE=1 SV=2	1.73376e+06	1.74489e+06	1.71883e+06	2.29826e+06	2.23931e+06	2.25873e+06	20.7255	20.7347	20.713	21.1321	21.0946	21.1071	20.7244	21.1113	0.764782	-0.386879
sp|O76054|S14L2_HUMAN	SEC14-like protein 2 OS=Homo sapiens GN=SEC14L2 PE=1 SV=1	712111	713027	696266	2.05838e+06	1.908e+06	1.95152e+06	19.4417	19.4436	19.4093	20.9731	20.8636	20.8962	19.4315	20.911	0.358633	-1.47942
sp|P00734|THRB_HUMAN	Prothrombin OS=Homo sapiens GN=F2 PE=1 SV=2	1.41266e+06	1.36115e+06	1.36136e+06	586702	642406	653200	20.43	20.3764	20.3766	19.1623	19.2931	19.3172	20.3943	19.2575	2.19895	1.13681
sp|P13716|HEM2_HUMAN	Delta-aminolevulinic acid dehydratase OS=Homo sapiens GN=ALAD PE=1 SV=1	380060	374345	365782	1.06946e+06	1.00438e+06	1.08154e+06	18.5359	18.514	18.4806	20.0285	19.9379	20.0447	18.5102	20.0037	0.355151	-1.49349
sp|Q06830|PRDX1_HUMAN	Peroxiredoxin-1 OS=Homo sapiens GN=PRDX1 PE=1 SV=1	6.14425e+06	6.14893e+06	6.38731e+06	3.08643e+06	3.20656e+06	3.33907e+06	22.5508	22.5519	22.6068	21.5575	21.6126	21.671	22.5698	21.6137	1.94009	0.956123
sp|P51687|SUOX_HUMAN	Sulfite oxidase, mitochondrial OS=Homo sapiens GN=SUOX PE=1 SV=2	255993	211004	225613	659331	645672	635353	17.9657	17.6869	17.7835	19.3306	19.3004	19.2772	17.812	19.3028	0.355837	-1.49071
sp|P30086|PEBP1_HUMAN	Phosphatidylethanolamine-binding protein 1 OS=Homo sapiens GN=PEBP1 PE=1 SV=3	1.659e+07	1.81418e+07	1.70171e+07	3.11723e+07	3.08799e+07	3.06007e+07	23.9838	24.1128	24.0205	24.8938	24.8802	24.8671	24.039	24.8803	0.558143	-0.841293
sp|O00748|EST2_HUMAN	Cocaine esterase OS=Homo sapiens GN=CES2 PE=1 SV=1	2.22853e+06	2.26981e+06	2.3111e+06	3.99449e+06	3.99504e+06	4.17407e+06	21.0877	21.1141	21.1401	21.9296	21.9298	21.993	21.114	21.9508	0.559879	-0.836812
tr|G5E9M5|G5E9M5_HUMAN	Interleukin enhancer binding factor 3, 90kDa, isoform CRA_b OS=Homo sapiens GN=ILF3 PE=4 SV=1	693621	717259	700581	400703	378194	369883	19.4038	19.4521	19.4182	18.6122	18.5288	18.4967	19.4247	18.5459	1.83887	0.878821
sp|O60888|CUTA_HUMAN	Protein CutA OS=Homo sapiens GN=CUTA PE=1 SV=2	3.001e+06	3.11878e+06	3.01259e+06	1.73762e+06	1.71159e+06	1.63384e+06	21.517	21.5726	21.5226	20.7287	20.7069	20.6398	21.5374	20.6918	1.79698	0.845574
tr|J3KNU8|J3KNU8_HUMAN	Methylmalonate-semialdehyde dehydrogenase [acylating], mitochondrial OS=Homo sapiens GN=ALDH6A1 PE=3 SV=1	7.67355e+06	7.41503e+06	7.1559e+06	1.33662e+07	1.36762e+07	1.39537e+07	22.8715	22.822	22.7707	23.6721	23.7052	23.7341	22.8214	23.7038	0.542463	-0.882403
tr|M0QXS5|M0QXS5_HUMAN	Heterogeneous nuclear ribonucleoprotein L (Fragment) OS=Homo sapiens GN=HNRNPL PE=4 SV=1	985568	981718	949890	587653	582369	558665	19.9106	19.9049	19.8574	19.1646	19.1516	19.0916	19.891	19.1359	1.68769	0.755047
sp|Q9NS69|TOM22_HUMAN	Mitochondrial import receptor subunit TOM22 homolog OS=Homo sapiens GN=TOMM22 PE=1 SV=3	487020	477364	446714	75682	51910.3	46395.7	18.8936	18.8647	18.769	16.2077	15.6637	15.5017	18.8424	15.791	8.29025	3.05142
sp|Q9P0L0|VAPA_HUMAN	Vesicle-associated membrane protein-associated protein A OS=Homo sapiens GN=VAPA PE=1 SV=3	2.86016e+06	2.84098e+06	2.79261e+06	1.42017e+06	1.51357e+06	1.57265e+06	21.4477	21.438	21.4132	20.4376	20.5295	20.5848	21.4329	20.5173	1.88639	0.915629
sp|Q9Y277|VDAC3_HUMAN	Voltage-dependent anion-selective channel protein 3 OS=Homo sapiens GN=VDAC3 PE=1 SV=1	2.63868e+06	2.61956e+06	2.56761e+06	1.65098e+06	1.54722e+06	1.57861e+06	21.3314	21.3209	21.292	20.6549	20.5612	20.5902	21.3148	20.6021	1.6388	0.712637
sp|O60488|ACSL4_HUMAN	Long-chain-fatty-acid--CoA ligase 4 OS=Homo sapiens GN=ACSL4 PE=1 SV=2	1.77892e+06	1.90139e+06	1.72421e+06	275485	226546	190897	20.7626	20.8586	20.7175	18.0716	17.7894	17.5424	20.7796	17.8012	7.88112	2.9784
sp|O00264|PGRC1_HUMAN	Membrane-associated progesterone receptor component 1 OS=Homo sapiens GN=PGRMC1 PE=1 SV=3	739652	811588	706589	1.60191e+06	1.62643e+06	1.63013e+06	19.4965	19.6304	19.4305	20.6114	20.6333	20.6366	19.5191	20.6271	0.463958	-1.10793
tr|Q5SZ07|Q5SZ07_HUMAN	Hepatoma-derived growth factor OS=Homo sapiens GN=HDGF PE=4 SV=1	1.82948e+06	1.84473e+06	1.93383e+06	885904	929954	927393	20.803	20.815	20.883	19.7568	19.8268	19.8228	20.8337	19.8021	2.0442	1.03154
sp|P08107|HSP71_HUMAN	Heat shock 70 kDa protein 1A/1B OS=Homo sapiens GN=HSPA1A PE=1 SV=5	1.64499e+07	1.77292e+07	1.77147e+07	5.47189e+06	5.79784e+06	5.53444e+06	23.9716	24.0796	24.0784	22.3836	22.4671	22.4	24.0432	22.4169	3.08723	1.62631
sp|P09972|ALDOC_HUMAN	Fructose-bisphosphate aldolase C OS=Homo sapiens GN=ALDOC PE=1 SV=2	1.80398e+06	1.71626e+06	1.71382e+06	755524	822718	774354	20.7827	20.7108	20.7088	19.5271	19.65	19.5626	20.7341	19.5799	2.2256	1.15419
tr|J3QW43|J3QW43_HUMAN	Mannose-P-dolichol utilization defect 1 protein OS=Homo sapiens GN=MPDU1 PE=4 SV=1	357090	348263	357002	454872	463839	458677	18.4459	18.4098	18.4456	18.7951	18.8233	18.8071	18.4338	18.8085	0.771255	-0.374721
sp|Q9BPW8|NIPS1_HUMAN	Protein NipSnap homolog 1 OS=Homo sapiens GN=NIPSNAP1 PE=1 SV=1	1.64496e+06	1.72522e+06	1.63021e+06	2.79481e+06	2.73363e+06	2.70176e+06	20.6496	20.7183	20.6366	21.4143	21.3824	21.3655	20.6682	21.3874	0.607438	-0.719191
sp|P09488|GSTM1_HUMAN	Glutathione S-transferase Mu 1 OS=Homo sapiens GN=GSTM1 PE=1 SV=3	409354	459365	424456	2.2394e+06	2.06923e+06	2.04393e+06	18.643	18.8093	18.6953	21.0947	20.9807	20.9629	18.7158	21.0128	0.203499	-2.29691
sp|P06744|G6PI_HUMAN	Glucose-6-phosphate isomerase OS=Homo sapiens GN=GPI PE=1 SV=4	4.11458e+06	4.13473e+06	4.07522e+06	5.0745e+06	4.97986e+06	4.9955e+06	21.9723	21.9794	21.9584	22.2748	22.2477	22.2522	21.97	22.2582	0.818926	-0.288196
sp|P04264|K2C1_HUMAN	Keratin, type II cytoskeletal 1 OS=Homo sapiens GN=KRT1 PE=1 SV=6	4.1764e+06	4.12567e+06	4.24042e+06	5.17736e+06	5.12609e+06	5.14587e+06	21.9938	21.9762	22.0158	22.3038	22.2894	22.295	21.9953	22.2961	0.811803	-0.300798
sp|Q86UP2|KTN1_HUMAN	Kinectin OS=Homo sapiens GN=KTN1 PE=1 SV=1	808868	789326	765804	412639	418877	395654	19.6255	19.5903	19.5466	18.6545	18.6762	18.5939	19.5875	18.6415	1.92646	0.945953
sp|Q9H479|FN3K_HUMAN	Fructosamine-3-kinase OS=Homo sapiens GN=FN3K PE=1 SV=1	919378	929449	912075	394908	325723	372036	19.8103	19.826	19.7988	18.5912	18.3133	18.5051	19.8117	18.4698	2.53478	1.34186
sp|P49368|TCPG_HUMAN	T-complex protein 1 subunit gamma OS=Homo sapiens GN=CCT3 PE=1 SV=4	2.14173e+06	2.1296e+06	2.06347e+06	1.15949e+06	1.15743e+06	1.0747e+06	21.0303	21.0221	20.9766	20.1451	20.1425	20.0355	21.0097	20.1077	1.86869	0.902027
sp|O15355|PPM1G_HUMAN	Protein phosphatase 1G OS=Homo sapiens GN=PPM1G PE=1 SV=1	57244	56830.3	53304.9	9081.9	4442.23	5696.86	15.8048	15.7944	15.702	13.1488	12.1171	12.476	15.7671	12.5806	9.10377	3.18646
sp|Q96QK1|VPS35_HUMAN	Vacuolar protein sorting-associated protein 35 OS=Homo sapiens GN=VPS35 PE=1 SV=2	1.27755e+06	1.31827e+06	1.31014e+06	887889	861839	851423	20.285	20.3302	20.3213	19.76	19.7171	19.6995	20.3122	19.7255	1.50172	0.586619
sp|P00439|PH4H_HUMAN	Phenylalanine-4-hydroxylase OS=Homo sapiens GN=PAH PE=1 SV=1	389488	485530	485540	1.99922e+06	1.93067e+06	1.84049e+06	18.5712	18.8892	18.8892	20.931	20.8807	20.8117	18.7832	20.8744	0.234681	-2.09123
sp|P55957-2|BID_HUMAN	Isoform 2 of BH3-interacting domain death agonist OS=Homo sapiens GN=BID	1.20707e+06	1.18207e+06	1.14171e+06	436037	415252	360467	20.2031	20.1729	20.1228	18.7341	18.6636	18.4595	20.1662	18.6191	2.92243	1.54717
sp|P31150|GDIA_HUMAN	Rab GDP dissociation inhibitor alpha OS=Homo sapiens GN=GDI1 PE=1 SV=2	2.4878e+06	2.44258e+06	2.41668e+06	1.82872e+06	1.85238e+06	1.81414e+06	21.2464	21.22	21.2046	20.8024	20.821	20.7909	21.2237	20.8047	1.33694	0.418936
tr|J3KQU9|J3KQU9_HUMAN	AP-1 complex subunit gamma-1 OS=Homo sapiens GN=AP1G1 PE=4 SV=1	205062	196296	201782	105391	97556.9	106131	17.6457	17.5827	17.6224	16.6854	16.574	16.6955	17.6169	16.6516	1.9525	0.965323
sp|P11021|GRP78_HUMAN	78 kDa glucose-regulated protein OS=Homo sapiens GN=HSPA5 PE=1 SV=2	1.7619e+07	1.85408e+07	1.8533e+07	1.02492e+07	1.02943e+07	1.02455e+07	24.0706	24.1442	24.1436	23.289	23.2953	23.2885	24.1195	23.2909	1.77587	0.828527
tr|E9PAL7|E9PAL7_HUMAN	Translocon-associated protein subunit alpha OS=Homo sapiens GN=SSR1 PE=2 SV=1	1.84115e+06	1.8164e+06	1.80373e+06	1.07643e+06	1.00353e+06	1.09223e+06	20.8122	20.7927	20.7826	20.0378	19.9366	20.0588	20.7958	20.0111	1.72272	0.784692
sp|O95154|ARK73_HUMAN	Aflatoxin B1 aldehyde reductase member 3 OS=Homo sapiens GN=AKR7A3 PE=1 SV=2	1.74694e+06	2.00863e+06	1.51997e+06	5.55694e+06	5.50072e+06	5.64311e+06	20.7364	20.9378	20.5356	22.4059	22.3912	22.4281	20.7366	22.4084	0.313868	-1.67177
sp|P27169|PON1_HUMAN	Serum paraoxonase/arylesterase 1 OS=Homo sapiens GN=PON1 PE=1 SV=3	716046	706808	668013	1.75047e+06	1.75605e+06	1.64287e+06	19.4497	19.431	19.3495	20.7393	20.7439	20.6478	19.4101	20.7103	0.406048	-1.30028
sp|Q10713|MPPA_HUMAN	Mitochondrial-processing peptidase subunit alpha OS=Homo sapiens GN=PMPCA PE=1 SV=2	571493	574077	562549	373759	349179	355339	19.1244	19.1309	19.1016	18.5117	18.4136	18.4388	19.119	18.4547	1.58472	0.664228
sp|P18124|RL7_HUMAN	60S ribosomal protein L7 OS=Homo sapiens GN=RPL7 PE=1 SV=1	1.27454e+06	1.22503e+06	1.2384e+06	780775	810412	779790	20.2815	20.2244	20.24	19.5745	19.6283	19.5727	20.2487	19.5919	1.57659	0.656805
sp|P50395|GDIB_HUMAN	Rab GDP dissociation inhibitor beta OS=Homo sapiens GN=GDI2 PE=1 SV=2	5.07881e+06	5.12115e+06	5.03874e+06	4.04553e+06	4.07087e+06	3.95882e+06	22.2761	22.288	22.2646	21.9479	21.9569	21.9166	22.2762	21.9405	1.26204	0.335763
tr|E9PES6|E9PES6_HUMAN	High mobility group protein B3 (Fragment) OS=Homo sapiens GN=HMGB3 PE=2 SV=1	240086	219763	226024	55827.7	58791.1	47506.7	17.8732	17.7456	17.7861	15.7687	15.8433	15.5358	17.8016	15.7159	4.24476	2.08568
sp|P27348|1433T_HUMAN	14-3-3 protein theta OS=Homo sapiens GN=YWHAQ PE=1 SV=1	1.795e+07	1.78319e+07	1.86206e+07	1.15414e+07	1.11862e+07	1.14161e+07	24.0975	24.088	24.1504	23.4603	23.4152	23.4446	24.1119	23.44	1.59318	0.671911
tr|D6REN6|D6REN6_HUMAN	Histidine--tRNA ligase, cytoplasmic OS=Homo sapiens GN=HARS PE=2 SV=1	1.0747e+06	1.08191e+06	1.05384e+06	565602	498834	518295	20.0355	20.0451	20.0072	19.1094	18.9282	18.9834	20.0293	19.007	2.03113	1.02228
sp|P55072|TERA_HUMAN	Transitional endoplasmic reticulum ATPase OS=Homo sapiens GN=VCP PE=1 SV=4	3.11193e+06	3.19268e+06	2.95887e+06	1.3537e+06	1.31472e+06	1.31027e+06	21.5694	21.6063	21.4966	20.3685	20.3263	20.3214	21.5574	20.3387	2.32736	1.2187
tr|E9PBP6|E9PBP6_HUMAN	Microsomal triglyceride transfer protein large subunit OS=Homo sapiens GN=MTTP PE=2 SV=1	3.11487e+06	3.17272e+06	3.04534e+06	6.12264e+06	5.90959e+06	5.75789e+06	21.5707	21.5973	21.5382	22.5457	22.4946	22.4571	21.5687	22.4992	0.524706	-0.930419
sp|Q96I99|SUCB2_HUMAN	Succinyl-CoA ligase [GDP-forming] subunit beta, mitochondrial OS=Homo sapiens GN=SUCLG2 PE=1 SV=2	3.1106e+06	3.10157e+06	2.99482e+06	4.38203e+06	4.52205e+06	4.44622e+06	21.5688	21.5646	21.514	22.0632	22.1085	22.0841	21.5491	22.0853	0.689601	-0.536165
sp|O76070|SYUG_HUMAN	Gamma-synuclein OS=Homo sapiens GN=SNCG PE=1 SV=2	610050	570430	582391	77601	125770	79548.1	19.2186	19.1217	19.1516	16.2438	16.9404	16.2795	19.164	16.4879	6.39101	2.67604
sp|Q99471|PFD5_HUMAN	Prefoldin subunit 5 OS=Homo sapiens GN=PFDN5 PE=1 SV=2	457678	472779	437163	179107	183224	190603	18.804	18.8508	18.7378	17.4505	17.4833	17.5402	18.7975	17.4913	2.47293	1.30622
sp|Q15637|SF01_HUMAN	Splicing factor 1 OS=Homo sapiens GN=SF1 PE=1 SV=4	282783	297118	283612	157752	152935	148245	18.1093	18.1807	18.1136	17.2673	17.2226	17.1776	18.1345	17.2225	1.88169	0.912031
sp|P61604|CH10_HUMAN	10 kDa heat shock protein, mitochondrial OS=Homo sapiens GN=HSPE1 PE=1 SV=2	1.8334e+07	1.83391e+07	1.80449e+07	1.43459e+07	1.41371e+07	1.45599e+07	24.128	24.1284	24.1051	23.7741	23.753	23.7955	24.1205	23.7742	1.2713	0.346305
tr|B5MCW9|B5MCW9_HUMAN	Echinoderm microtubule-associated protein-like 4 OS=Homo sapiens GN=EML4 PE=2 SV=2	1.80284e+06	1.77119e+06	1.69922e+06	993352	989927	978910	20.7818	20.7563	20.6964	19.9219	19.917	19.9008	20.7449	19.9132	1.77968	0.831617
sp|O00571|DDX3X_HUMAN	ATP-dependent RNA helicase DDX3X OS=Homo sapiens GN=DDX3X PE=1 SV=3	1.47196e+06	1.55598e+06	1.59717e+06	617999	628391	616887	20.4893	20.5694	20.6071	19.2372	19.2613	19.2346	20.5553	19.2444	2.4809	1.31086
sp|Q14032|BAAT_HUMAN	Bile acid-CoA:amino acid N-acyltransferase OS=Homo sapiens GN=BAAT PE=1 SV=1	3.55741e+06	3.46488e+06	3.50059e+06	2.6677e+06	2.65941e+06	2.59699e+06	21.7624	21.7244	21.7392	21.3472	21.3427	21.3084	21.742	21.3327	1.32798	0.409231
sp|Q5T2W1|NHRF3_HUMAN	Na(+)/H(+) exchange regulatory cofactor NHE-RF3 OS=Homo sapiens GN=PDZK1 PE=1 SV=2	538930	503962	505059	230711	224599	229212	19.0397	18.943	18.9461	17.8157	17.777	17.8063	18.9763	17.7997	2.2604	1.17658
tr|B1AKZ3|B1AKZ3_HUMAN	Astrocytic phosphoprotein PEA-15 OS=Homo sapiens GN=PEA15 PE=2 SV=1	720122	712886	714766	321083	325830	274454	19.4579	19.4433	19.4471	18.2926	18.3138	18.0662	19.4494	18.2242	2.33796	1.22525
sp|P13645|K1C10_HUMAN	Keratin, type I cytoskeletal 10 OS=Homo sapiens GN=KRT10 PE=1 SV=6	2.28495e+06	2.33382e+06	2.2167e+06	3.45085e+06	3.49329e+06	3.38074e+06	21.1237	21.1543	21.08	21.7185	21.7362	21.6889	21.1193	21.7145	0.661951	-0.595203
sp|P04083|ANXA1_HUMAN	Annexin A1 OS=Homo sapiens GN=ANXA1 PE=1 SV=2	3.52368e+06	3.40128e+06	3.3111e+06	1.74434e+06	1.64314e+06	1.63929e+06	21.7486	21.6976	21.6589	20.7343	20.648	20.6446	21.7017	20.6756	2.0365	1.02609
tr|B7Z6B8|B7Z6B8_HUMAN	2,4-dienoyl-CoA reductase, mitochondrial OS=Homo sapiens GN=DECR1 PE=2 SV=1	2.90621e+06	2.8988e+06	2.82346e+06	3.61905e+06	3.62998e+06	3.58389e+06	21.4707	21.467	21.429	21.7872	21.7915	21.7731	21.4556	21.7839	0.796449	-0.328347
tr|G5E9I6|G5E9I6_HUMAN	Microtubule-associated protein RP/EB family member 2 OS=Homo sapiens GN=MAPRE2 PE=4 SV=1	312455	302141	324422	81085.2	92600.7	102759	18.2533	18.2049	18.3075	16.3072	16.4987	16.6489	18.2552	16.4849	3.41123	1.77029
sp|P43490|NAMPT_HUMAN	Nicotinamide phosphoribosyltransferase OS=Homo sapiens GN=NAMPT PE=1 SV=1	5.11522e+06	4.78484e+06	4.75892e+06	2.07915e+06	2.03043e+06	1.99845e+06	22.2864	22.19	22.1822	20.9876	20.9534	20.9304	22.2195	20.9571	2.39897	1.26241
sp|P20160|CAP7_HUMAN	Azurocidin OS=Homo sapiens GN=AZU1 PE=1 SV=3	470116	459874	479341	134162	87269	114416	18.8427	18.8109	18.8707	17.0336	16.4132	16.8039	18.8414	16.7502	4.26093	2.09117
sp|P05109|S10A8_HUMAN	Protein S100-A8 OS=Homo sapiens GN=S100A8 PE=1 SV=1	2.2387e+06	2.2242e+06	2.01671e+06	237143	290482	337169	21.0942	21.0849	20.9436	17.8554	18.1481	18.3631	21.0409	18.1222	7.56157	2.91869
sp|P04080|CYTB_HUMAN	Cystatin-B OS=Homo sapiens GN=CSTB PE=1 SV=2	2.17155e+06	2.32604e+06	2.26034e+06	1.11277e+06	1.1532e+06	1.12023e+06	21.0503	21.1494	21.1081	20.0857	20.1372	20.0954	21.1026	20.1061	1.99517	0.996513
sp|Q96NU7|HUTI_HUMAN	Probable imidazolonepropionase OS=Homo sapiens GN=AMDHD1 PE=2 SV=2	544039	477372	436121	1.31845e+06	1.30035e+06	1.27666e+06	19.0534	18.8648	18.7344	20.3304	20.3105	20.2839	18.8842	20.3083	0.372648	-1.42412
tr|F8WCE9|F8WCE9_HUMAN	UDP-glucuronosyltransferase 2B15 OS=Homo sapiens GN=UGT2B15 PE=2 SV=1	2.40275e+06	2.47067e+06	2.42425e+06	4.39574e+06	4.68615e+06	4.59692e+06	21.1963	21.2365	21.2091	22.0677	22.16	22.1322	21.2139	22.12	0.533657	-0.906016
sp|O43242|PSMD3_HUMAN	26S proteasome non-ATPase regulatory subunit 3 OS=Homo sapiens GN=PSMD3 PE=1 SV=2	923226	943191	896820	537814	503559	515017	19.8163	19.8472	19.7745	19.0367	18.9418	18.9743	19.8127	18.9843	1.7757	0.828388
tr|M0R0F0|M0R0F0_HUMAN	40S ribosomal protein S5 (Fragment) OS=Homo sapiens GN=RPS5 PE=4 SV=1	1.95284e+06	1.88837e+06	1.87274e+06	1.15499e+06	1.10503e+06	1.07966e+06	20.8971	20.8487	20.8367	20.1395	20.0757	20.0421	20.8609	20.0858	1.71132	0.775107
sp|P35520|CBS_HUMAN	Cystathionine beta-synthase OS=Homo sapiens GN=CBS PE=1 SV=2	490130	611537	519434	1.42241e+06	1.41493e+06	1.41286e+06	18.9028	19.2221	18.9866	20.4399	20.4323	20.4302	19.0372	20.4341	0.379725	-1.39697
sp|P12429|ANXA3_HUMAN	Annexin A3 OS=Homo sapiens GN=ANXA3 PE=1 SV=3	953338	938657	881603	205487	232642	270234	19.8626	19.8402	19.7498	17.6487	17.8278	18.0439	19.8175	17.8401	3.93796	1.97745
tr|J3QRK5|J3QRK5_HUMAN	Protein UBBP4 OS=Homo sapiens GN=UBBP4 PE=4 SV=1	8.76039e+06	9.25428e+06	8.82441e+06	5.00628e+06	5.05328e+06	4.84695e+06	23.0626	23.1417	23.0731	22.2553	22.2688	22.2086	23.0924	22.2442	1.80025	0.848194
sp|Q8NBJ5|GT251_HUMAN	Procollagen galactosyltransferase 1 OS=Homo sapiens GN=GLT25D1 PE=1 SV=1	208867	209844	220327	119019	120011	123312	17.6722	17.679	17.7493	16.8608	16.8728	16.912	17.7002	16.8819	1.76332	0.818291
sp|P42330|AK1C3_HUMAN	Aldo-keto reductase family 1 member C3 OS=Homo sapiens GN=AKR1C3 PE=1 SV=4	2.31661e+07	2.37111e+07	2.38343e+07	1.11165e+07	1.07358e+07	9.41524e+06	24.4655	24.4991	24.5065	23.4062	23.3559	23.1666	24.4904	23.3096	2.26703	1.1808
sp|P10635-2|CP2D6_HUMAN	Isoform 2 of Cytochrome P450 2D6 OS=Homo sapiens GN=CYP2D6	720280	738034	568785	2.09043e+06	2.08462e+06	2.01706e+06	19.4582	19.4933	19.1175	20.9954	20.9914	20.9438	19.3563	20.9768	0.325223	-1.6205
sp|P12109|CO6A1_HUMAN	Collagen alpha-1(VI) chain OS=Homo sapiens GN=COL6A1 PE=1 SV=3	256097	238982	234413	518086	512978	545170	17.9663	17.8665	17.8387	18.9828	18.9685	19.0563	17.8905	19.0026	0.462636	-1.11205
sp|P50336|PPOX_HUMAN	Protoporphyrinogen oxidase OS=Homo sapiens GN=PPOX PE=1 SV=1	193444	212229	202686	64148.3	54509.7	59578	17.5616	17.6953	17.6289	15.9691	15.7342	15.8625	17.6286	15.8553	3.41833	1.77329
sp|Q01518|CAP1_HUMAN	Adenylyl cyclase-associated protein 1 OS=Homo sapiens GN=CAP1 PE=1 SV=5	3.49613e+06	3.59552e+06	3.41428e+06	2.04522e+06	2.13857e+06	2.04813e+06	21.7373	21.7778	21.7032	20.9638	21.0282	20.9659	21.7394	20.986	1.68582	0.753446
sp|O75356|ENTP5_HUMAN	Ectonucleoside triphosphate diphosphohydrolase 5 OS=Homo sapiens GN=ENTPD5 PE=1 SV=1	2.5908e+06	2.72198e+06	2.79444e+06	1.29277e+06	1.24596e+06	1.28047e+06	21.305	21.3762	21.4141	20.302	20.2488	20.2882	21.3651	20.2797	2.12197	1.0854
sp|Q8N4T8|CBR4_HUMAN	Carbonyl reductase family member 4 OS=Homo sapiens GN=CBR4 PE=1 SV=3	105748	117102	102382	250356	245947	260403	16.6903	16.8374	16.6436	17.9336	17.908	17.9904	16.7238	17.944	0.429212	-1.22024
sp|P54577|SYYC_HUMAN	Tyrosine--tRNA ligase, cytoplasmic OS=Homo sapiens GN=YARS PE=1 SV=4	975280	1.00721e+06	1.01655e+06	572966	579880	534575	19.8955	19.9419	19.9553	19.1281	19.1454	19.028	19.9309	19.1005	1.77815	0.830374
tr|H3BQZ7|H3BQZ7_HUMAN	HCG2044799 OS=Homo sapiens GN=hCG_2044799 PE=4 SV=1	1.0714e+06	1.058e+06	994272	485990	483907	471955	20.0311	20.0129	19.9233	18.8906	18.8844	18.8483	19.9891	18.8744	2.16547	1.11468
sp|P41091|IF2G_HUMAN	Eukaryotic translation initiation factor 2 subunit 3 OS=Homo sapiens GN=EIF2S3 PE=1 SV=3	829842	833544	788471	435022	451823	425287	19.6625	19.6689	19.5887	18.7307	18.7854	18.6981	19.64	18.7381	1.8686	0.901957
tr|G3V4P8|G3V4P8_HUMAN	Glia maturation factor beta (Fragment) OS=Homo sapiens GN=GMFB PE=2 SV=1	374006	387294	379238	200971	176443	181911	18.5127	18.5631	18.5327	17.6166	17.4288	17.4729	18.5362	17.5061	2.0421	1.03005
sp|Q9NRR5|UBQL4_HUMAN	Ubiquilin-4 OS=Homo sapiens GN=UBQLN4 PE=1 SV=2	300043	323608	310340	132758	130864	141867	18.1948	18.3039	18.2435	17.0184	16.9977	17.1142	18.2474	17.0434	2.3037	1.20395
sp|P50225|ST1A1_HUMAN	Sulfotransferase 1A1 OS=Homo sapiens GN=SULT1A1 PE=1 SV=3	2.70918e+06	2.43317e+06	2.32538e+06	6.78296e+06	6.37181e+06	6.40153e+06	21.3694	21.2144	21.149	22.6935	22.6033	22.61	21.2443	22.6356	0.381223	-1.39129
sp|P80303|NUCB2_HUMAN	Nucleobindin-2 OS=Homo sapiens GN=NUCB2 PE=1 SV=2	534050	535517	534702	197652	176375	143579	19.0266	19.0306	19.0284	17.5926	17.4283	17.1315	19.0285	17.3841	3.12616	1.64439
sp|Q9BVJ7|DUS23_HUMAN	Dual specificity protein phosphatase 23 OS=Homo sapiens GN=DUSP23 PE=1 SV=1	571009	590708	578113	221249	236457	186513	19.1232	19.1721	19.141	17.7553	17.8512	17.5089	19.1454	17.7051	2.7137	1.44026
sp|Q5T6V5|CI064_HUMAN	UPF0553 protein C9orf64 OS=Homo sapiens GN=C9orf64 PE=1 SV=1	184579	186595	185329	135399	129936	127649	17.4939	17.5096	17.4997	17.0469	16.9874	16.9618	17.5011	16.9987	1.41652	0.502349
sp|Q13287|NMI_HUMAN	N-myc-interactor OS=Homo sapiens GN=NMI PE=1 SV=2	162338	152725	153893	70952.6	65936.9	62371.3	17.3086	17.2206	17.2316	16.1146	16.0088	15.9286	17.2536	16.0173	2.35589	1.23627
sp|O15371|EIF3D_HUMAN	Eukaryotic translation initiation factor 3 subunit D OS=Homo sapiens GN=EIF3D PE=1 SV=1	515430	517261	492745	288840	266539	274133	18.9754	18.9805	18.9105	18.1399	18.024	18.0645	18.9555	18.0761	1.83953	0.879338
sp|Q9BYT8|NEUL_HUMAN	Neurolysin, mitochondrial OS=Homo sapiens GN=NLN PE=1 SV=1	457407	461846	436504	166473	146194	180717	18.8031	18.8171	18.7356	17.3449	17.1575	17.4634	18.7853	17.3219	2.75743	1.46333
sp|Q9UBR1|BUP1_HUMAN	Beta-ureidopropionase OS=Homo sapiens GN=UPB1 PE=1 SV=1	894350	964623	976353	2.32371e+06	2.26547e+06	2.14824e+06	19.7705	19.8796	19.897	21.148	21.1114	21.0347	19.849	21.098	0.420742	-1.24899
sp|Q969Z3|MOSC2_HUMAN	MOSC domain-containing protein 2, mitochondrial OS=Homo sapiens GN=MARC2 PE=1 SV=1	2.24786e+06	2.02417e+06	2.15289e+06	3.66788e+06	3.62811e+06	3.62137e+06	21.1001	20.9489	21.0378	21.8065	21.7908	21.7881	21.029	21.7951	0.587972	-0.766182
sp|Q99805|TM9S2_HUMAN	Transmembrane 9 superfamily member 2 OS=Homo sapiens GN=TM9SF2 PE=1 SV=1	551015	524404	565436	267004	270666	275143	19.0717	19.0003	19.109	18.0265	18.0462	18.0698	19.0604	18.0475	2.01791	1.01286
sp|P45974|UBP5_HUMAN	Ubiquitin carboxyl-terminal hydrolase 5 OS=Homo sapiens GN=USP5 PE=1 SV=2	1.21196e+06	1.23973e+06	1.24542e+06	914101	879198	906141	20.2089	20.2416	20.2482	19.802	19.7458	19.7894	20.2329	19.7791	1.36968	0.453836
tr|H0YGJ7|H0YGJ7_HUMAN	Eukaryotic translation initiation factor 3 subunit J (Fragment) OS=Homo sapiens GN=EIF3J PE=4 SV=1	247648	252151	233823	111629	117145	116178	17.9179	17.9439	17.8351	16.7684	16.8379	16.826	17.899	16.8108	2.12612	1.08822
sp|Q9Y6H1|CHCH2_HUMAN	Coiled-coil-helix-coiled-coil-helix domain-containing protein 2, mitochondrial OS=Homo sapiens GN=CHCHD2 PE=1 SV=1	122269	119981	120025	40318.5	28539.6	28949.6	16.8997	16.8725	16.873	15.2992	14.8007	14.8213	16.8817	14.9737	3.75292	1.90801
sp|P01023|A2MG_HUMAN	Alpha-2-macroglobulin OS=Homo sapiens GN=A2M PE=1 SV=3	2.52194e+06	2.53347e+06	2.52638e+06	2.08208e+06	2.09815e+06	2.0314e+06	21.2661	21.2727	21.2686	20.9896	21.0007	20.954	21.2691	20.9814	1.22069	0.287701
sp|O43684|BUB3_HUMAN	Mitotic checkpoint protein BUB3 OS=Homo sapiens GN=BUB3 PE=1 SV=1	428434	445664	456359	178067	203707	181535	18.7087	18.7656	18.7998	17.4421	17.6361	17.4699	18.758	17.516	2.36528	1.24201
sp|Q7KZF4|SND1_HUMAN	Staphylococcal nuclease domain-containing protein 1 OS=Homo sapiens GN=SND1 PE=1 SV=1	2.42536e+06	2.4084e+06	2.30628e+06	1.53876e+06	1.51925e+06	1.50551e+06	21.2098	21.1996	21.1371	20.5533	20.5349	20.5218	21.1822	20.5367	1.56427	0.645488
tr|B7Z9L0|B7Z9L0_HUMAN	T-complex protein 1 subunit delta OS=Homo sapiens GN=CCT4 PE=2 SV=1	1.6657e+06	1.72697e+06	1.63855e+06	1.0741e+06	1.04544e+06	1.04312e+06	20.6677	20.7198	20.644	20.0347	19.9957	19.9925	20.6772	20.0076	1.59058	0.669551
tr|E2QRB3|E2QRB3_HUMAN	Pyrroline-5-carboxylate reductase 1, isoform CRA_c OS=Homo sapiens GN=PYCR1 PE=4 SV=2	902101	809531	878601	44137.5	118498	67128.9	19.7829	19.6267	19.7448	15.4297	16.8545	16.0346	19.7182	16.1063	12.226	3.61188
sp|O60664-3|PLIN3_HUMAN	Isoform 3 of Perilipin-3 OS=Homo sapiens GN=PLIN3	570273	538250	549307	303420	306819	285520	19.1213	19.0379	19.0673	18.211	18.227	18.1232	19.0755	18.1871	1.85114	0.888416
sp|P38919|IF4A3_HUMAN	Eukaryotic initiation factor 4A-III OS=Homo sapiens GN=EIF4A3 PE=1 SV=4	356422	347709	327674	130456	118542	134709	18.4432	18.4075	18.3219	16.9932	16.855	17.0395	18.3909	16.9626	2.6913	1.42831
tr|F5HFY4|F5HFY4_HUMAN	Nucleosome assembly protein 1-like 4 OS=Homo sapiens GN=NAP1L4b PE=2 SV=1	632286	596553	616176	225827	200428	250109	19.2702	19.1863	19.233	17.7849	17.6127	17.9322	19.2298	17.7766	2.73822	1.45324
tr|B4DF41|B4DF41_HUMAN	DNA mismatch repair protein Msh6 OS=Homo sapiens GN=MSH6 PE=2 SV=1	74647.6	70736.7	67526	19747.2	15379.5	18123.3	16.1878	16.1102	16.0432	14.2694	13.9087	14.1456	16.1137	14.1079	4.0162	2.00583
tr|Q5JRI3|Q5JRI3_HUMAN	Serine/arginine-rich-splicing factor 10 OS=Homo sapiens GN=SRSF10 PE=2 SV=1	301620	312551	303096	190195	185197	175234	18.2024	18.2537	18.2094	17.5371	17.4987	17.4189	18.2218	17.4849	1.66662	0.736927
sp|P51649|SSDH_HUMAN	Succinate-semialdehyde dehydrogenase, mitochondrial OS=Homo sapiens GN=ALDH5A1 PE=1 SV=2	1.11691e+06	1.10338e+06	1.13866e+06	1.96178e+06	1.86047e+06	1.8592e+06	20.0911	20.0735	20.1189	20.9037	20.8272	20.8262	20.0945	20.8524	0.591353	-0.757908
sp|Q658P3-3|STEA3_HUMAN	Isoform 3 of Metalloreductase STEAP3 OS=Homo sapiens GN=STEAP3	21732.5	28261.3	42708.3	227434	230092	249832	14.4076	14.7865	15.3822	17.7951	17.8119	17.9306	14.8588	17.8458	0.126125	-2.98707
sp|Q8N490|PNKD_HUMAN	Probable hydrolase PNKD OS=Homo sapiens GN=PNKD PE=1 SV=2	91444.1	89135	91296.8	56881.3	60812.1	57035.6	16.4806	16.4437	16.4783	15.7957	15.8921	15.7996	16.4675	15.8291	1.55663	0.638424
tr|F5H0L8|F5H0L8_HUMAN	SEC23-interacting protein OS=Homo sapiens GN=SEC23IP PE=2 SV=1	150442	154797	157280	105668	106777	103265	17.1989	17.24	17.263	16.6892	16.7042	16.656	17.234	16.6831	1.46491	0.550813
sp|Q9NUQ9|FA49B_HUMAN	Protein FAM49B OS=Homo sapiens GN=FAM49B PE=1 SV=1	565804	563029	543376	296640	297328	324470	19.1099	19.1028	19.0516	18.1784	18.1817	18.3077	19.0881	18.2226	1.82202	0.865535
sp|P61981|1433G_HUMAN	14-3-3 protein gamma OS=Homo sapiens GN=YWHAG PE=1 SV=2	1.74441e+07	1.72519e+07	1.79896e+07	1.17795e+07	1.11888e+07	1.15382e+07	24.0562	24.0403	24.1007	23.4898	23.4156	23.4599	24.0657	23.4551	1.52693	0.610637
sp|P49638|TTPA_HUMAN	Alpha-tocopherol transfer protein OS=Homo sapiens GN=TTPA PE=1 SV=1	92370.5	89513.4	89550.8	184268	185945	172960	16.4951	16.4498	16.4504	17.4914	17.5045	17.4001	16.4651	17.4653	0.499923	-1.00022
sp|Q86UE4|LYRIC_HUMAN	Protein LYRIC OS=Homo sapiens GN=MTDH PE=1 SV=2	911428	957876	951393	514389	552813	517503	19.7978	19.8695	19.8597	18.9725	19.0764	18.9812	19.8423	19.01	1.78048	0.832263
sp|P31942|HNRH3_HUMAN	Heterogeneous nuclear ribonucleoprotein H3 OS=Homo sapiens GN=HNRNPH3 PE=1 SV=2	686372	706951	728249	413055	420569	431503	19.3886	19.4313	19.4741	18.656	18.682	18.719	19.4313	18.6857	1.67674	0.745662
sp|P23141|EST1_HUMAN	Liver carboxylesterase 1 OS=Homo sapiens GN=CES1 PE=1 SV=2	4.94385e+07	5.04435e+07	5.16507e+07	3.27682e+07	3.36244e+07	3.43399e+07	25.5591	25.5882	25.6223	24.9658	25.003	25.0334	25.5899	25.0007	1.50434	0.589134
tr|E9PAU8|E9PAU8_HUMAN	Liver carboxylesterase 1 OS=Homo sapiens GN=CES1 PE=2 SV=1	4.94385e+07	5.04435e+07	5.16507e+07	3.27682e+07	3.36244e+07	3.43399e+07	25.5591	25.5882	25.6223	24.9658	25.003	25.0334	25.5899	25.0007	1.50434	0.589134
sp|Q9Y5U8|MPC1_HUMAN	Mitochondrial pyruvate carrier 1 OS=Homo sapiens GN=MPC1 PE=1 SV=1	541274	529153	532501	912651	859398	875951	19.046	19.0133	19.0224	19.7997	19.713	19.7405	19.0272	19.7511	0.605499	-0.723804
sp|P62195|PRS8_HUMAN	26S protease regulatory subunit 8 OS=Homo sapiens GN=PSMC5 PE=1 SV=1	1.19823e+06	1.22154e+06	1.27006e+06	751788	731239	721047	20.1925	20.2203	20.2765	19.52	19.48	19.4597	20.2297	19.4866	1.67385	0.743174
sp|O75131|CPNE3_HUMAN	Copine-3 OS=Homo sapiens GN=CPNE3 PE=1 SV=1	2.40065e+06	2.52447e+06	2.45381e+06	1.45412e+06	1.33993e+06	1.36204e+06	21.195	21.2675	21.2266	20.4717	20.3537	20.3773	21.2297	20.4009	1.77619	0.828787
tr|Q5VU66|Q5VU66_HUMAN	Tropomyosin alpha-3 chain OS=Homo sapiens GN=TPM3 PE=4 SV=1	1.09471e+07	1.17028e+07	1.12652e+07	5.81575e+06	5.45769e+06	5.92179e+06	23.3841	23.4804	23.4254	22.4715	22.3799	22.4976	23.4299	22.4497	1.97282	0.980258
sp|P18085|ARF4_HUMAN	ADP-ribosylation factor 4 OS=Homo sapiens GN=ARF4 PE=1 SV=3	5.1555e+06	5.22957e+06	4.93788e+06	3.21011e+06	3.16724e+06	3.12335e+06	22.2977	22.3183	22.2355	21.6142	21.5948	21.5747	22.2838	21.5945	1.61245	0.689253
sp|O00487|PSDE_HUMAN	26S proteasome non-ATPase regulatory subunit 14 OS=Homo sapiens GN=PSMD14 PE=1 SV=1	711989	707349	722643	382659	408094	356316	19.4415	19.4321	19.4629	18.5457	18.6385	18.4428	19.4455	18.5423	1.87014	0.903147
sp|P48735|IDHP_HUMAN	Isocitrate dehydrogenase [NADP], mitochondrial OS=Homo sapiens GN=IDH2 PE=1 SV=2	5.49121e+06	5.6893e+06	5.9357e+06	9.40561e+06	9.22656e+06	9.63768e+06	22.3887	22.4398	22.501	23.1651	23.1374	23.2003	22.4432	23.1676	0.605248	-0.724402
tr|B4DEM7|B4DEM7_HUMAN	T-complex protein 1 subunit theta OS=Homo sapiens GN=CCT8 PE=2 SV=1	2.20261e+06	2.30764e+06	2.30023e+06	1.5088e+06	1.51545e+06	1.47248e+06	21.0708	21.138	21.1333	20.525	20.5313	20.4898	21.114	20.5154	1.51432	0.598672
sp|P20618|PSB1_HUMAN	Proteasome subunit beta type-1 OS=Homo sapiens GN=PSMB1 PE=1 SV=2	973430	988647	979709	824808	814315	834757	19.8927	19.9151	19.902	19.6537	19.6352	19.671	19.9033	19.6533	1.18918	0.249962
sp|P22314|UBA1_HUMAN	Ubiquitin-like modifier-activating enzyme 1 OS=Homo sapiens GN=UBA1 PE=1 SV=3	2.67163e+06	2.69502e+06	2.6395e+06	1.97486e+06	2.03161e+06	1.93314e+06	21.3493	21.3619	21.3318	20.9133	20.9542	20.8825	21.3477	20.9167	1.34816	0.430987
sp|P62277|RS13_HUMAN	40S ribosomal protein S13 OS=Homo sapiens GN=RPS13 PE=1 SV=2	2.73159e+06	2.85807e+06	2.77247e+06	1.86563e+06	1.77147e+06	1.80978e+06	21.3813	21.4466	21.4027	20.8312	20.7565	20.7874	21.4102	20.7917	1.53529	0.61851
tr|Q5T5C7|Q5T5C7_HUMAN	Serine--tRNA ligase, cytoplasmic OS=Homo sapiens GN=SARS PE=4 SV=1	2.42289e+06	2.37642e+06	2.34558e+06	1.78507e+06	1.83755e+06	1.8019e+06	21.2083	21.1804	21.1615	20.7676	20.8094	20.7811	21.1834	20.786	1.31712	0.397392
sp|P49748|ACADV_HUMAN	Very long-chain specific acyl-CoA dehydrogenase, mitochondrial OS=Homo sapiens GN=ACADVL PE=1 SV=1	1.17837e+06	1.16489e+06	1.1413e+06	2.38639e+06	2.23452e+06	2.22471e+06	20.1684	20.1518	20.1223	21.1864	21.0915	21.0852	20.1475	21.121	0.509241	-0.97358
sp|P14868|SYDC_HUMAN	Aspartate--tRNA ligase, cytoplasmic OS=Homo sapiens GN=DARS PE=1 SV=2	1.14392e+06	1.14817e+06	1.12723e+06	876623	861249	898200	20.1256	20.1309	20.1043	19.7416	19.7161	19.7767	20.1203	19.7448	1.29728	0.375486
sp|Q12905|ILF2_HUMAN	Interleukin enhancer-binding factor 2 OS=Homo sapiens GN=ILF2 PE=1 SV=2	1.17484e+06	1.13465e+06	1.16738e+06	458544	500516	392151	20.164	20.1138	20.1548	18.8067	18.9331	18.581	20.1442	18.7736	2.58583	1.37063
sp|P39019|RS19_HUMAN	40S ribosomal protein S19 OS=Homo sapiens GN=RPS19 PE=1 SV=2	1.08894e+06	1.10053e+06	1.04695e+06	705725	692679	675059	20.0545	20.0698	19.9978	19.4287	19.4018	19.3647	20.0407	19.3984	1.56078	0.642263
sp|P04003|C4BPA_HUMAN	C4b-binding protein alpha chain OS=Homo sapiens GN=C4BPA PE=1 SV=2	1.91503e+06	1.81263e+06	1.8549e+06	1.15594e+06	1.18264e+06	1.20194e+06	20.8689	20.7897	20.8229	20.1406	20.1736	20.1969	20.8272	20.1704	1.57656	0.656781
sp|O15144|ARPC2_HUMAN	Actin-related protein 2/3 complex subunit 2 OS=Homo sapiens GN=ARPC2 PE=1 SV=1	2.00273e+06	2.0261e+06	1.98085e+06	1.58048e+06	1.53069e+06	1.58007e+06	20.9335	20.9503	20.9177	20.5919	20.5457	20.5916	20.9338	20.5764	1.28113	0.357417
sp|P07902|GALT_HUMAN	Galactose-1-phosphate uridylyltransferase OS=Homo sapiens GN=GALT PE=1 SV=3	125038	125204	123506	426856	384428	424543	16.932	16.9339	16.9142	18.7034	18.5524	18.6956	16.9267	18.6504	0.302768	-1.72372
sp|P21399|ACOC_HUMAN	Cytoplasmic aconitate hydratase OS=Homo sapiens GN=ACO1 PE=1 SV=3	3.57027e+06	3.6206e+06	3.62391e+06	5.79004e+06	5.4988e+06	5.51587e+06	21.7676	21.7878	21.7891	22.4651	22.3907	22.3952	21.7815	22.417	0.643722	-0.63549
tr|C9JFR9|C9JFR9_HUMAN	7-alpha-hydroxycholest-4-en-3-one 12-alpha-hydroxylase OS=Homo sapiens GN=CYP8B1 PE=2 SV=1	67863.1	68952.8	59235.9	281922	254246	283534	16.0503	16.0733	15.8542	18.1049	17.9559	18.1132	15.9926	18.058	0.238925	-2.06537
sp|Q92597|NDRG1_HUMAN	Protein NDRG1 OS=Homo sapiens GN=NDRG1 PE=1 SV=1	1.25895e+06	1.1368e+06	1.16863e+06	360425	303664	355415	20.2638	20.1166	20.1564	18.4593	18.2121	18.4391	20.1789	18.3702	3.50328	1.80871
sp|P07108|ACBP_HUMAN	Acyl-CoA-binding protein OS=Homo sapiens GN=DBI PE=1 SV=2	3.65448e+06	3.50721e+06	3.57584e+06	6.6443e+06	6.24439e+06	6.27581e+06	21.8012	21.7419	21.7699	22.6637	22.5741	22.5814	21.771	22.6064	0.560427	-0.835402
sp|P35606|COPB2_HUMAN	Coatomer subunit beta' OS=Homo sapiens GN=COPB2 PE=1 SV=2	1.22155e+06	1.242e+06	1.16013e+06	572517	598367	627760	20.2203	20.2442	20.1459	19.127	19.1907	19.2599	20.2035	19.1925	2.01526	1.01096
sp|P23378|GCSP_HUMAN	Glycine dehydrogenase [decarboxylating], mitochondrial OS=Homo sapiens GN=GLDC PE=1 SV=2	744975	725687	714971	2.36892e+06	2.66397e+06	2.56083e+06	19.5068	19.469	19.4475	21.1758	21.3451	21.2882	19.4744	21.2697	0.28812	-1.79526
sp|P09874|PARP1_HUMAN	Poly [ADP-ribose] polymerase 1 OS=Homo sapiens GN=PARP1 PE=1 SV=4	596311	614613	562608	262137	241080	250493	19.1857	19.2293	19.1018	18	17.8792	17.9344	19.1723	17.9378	2.35287	1.23442
tr|J3QL05|J3QL05_HUMAN	Serine/arginine-rich-splicing factor 2 (Fragment) OS=Homo sapiens GN=SRSF2 PE=4 SV=1	380776	390497	394210	234285	224322	210352	18.5386	18.575	18.5886	17.8379	17.7752	17.6824	18.5674	17.7652	1.74375	0.802192
sp|P23284|PPIB_HUMAN	Peptidyl-prolyl cis-trans isomerase B OS=Homo sapiens GN=PPIB PE=1 SV=2	9.1018e+06	9.5923e+06	9.16448e+06	6.06525e+06	5.93903e+06	6.02806e+06	23.1177	23.1934	23.1276	22.5321	22.5018	22.5233	23.1463	22.5191	1.54456	0.627198
tr|Q5T8U7|Q5T8U7_HUMAN	Surfeit 4 OS=Homo sapiens GN=SURF4 PE=4 SV=1	2.25447e+06	2.24699e+06	2.25845e+06	1.9911e+06	2.01476e+06	1.97264e+06	21.1044	21.0996	21.1069	20.9251	20.9422	20.9117	21.1036	20.9263	1.13074	0.17727
sp|P49441|INPP_HUMAN	Inositol polyphosphate 1-phosphatase OS=Homo sapiens GN=INPP1 PE=1 SV=1	240396	230617	222170	112258	111012	103510	17.8751	17.8151	17.7613	16.7765	16.7604	16.6594	17.8172	16.7321	2.12151	1.08509
sp|P29218|IMPA1_HUMAN	Inositol monophosphatase 1 OS=Homo sapiens GN=IMPA1 PE=1 SV=1	128903	139965	140901	43807.9	43505.9	50143.9	16.9759	17.0947	17.1043	15.4189	15.4089	15.6138	17.0583	15.4805	2.9851	1.57778
sp|P30419|NMT1_HUMAN	Glycylpeptide N-tetradecanoyltransferase 1 OS=Homo sapiens GN=NMT1 PE=1 SV=2	413299	442406	450057	196172	196411	184800	18.6568	18.755	18.7797	17.5818	17.5835	17.4956	18.7305	17.5536	2.2609	1.1769
sp|P00450|CERU_HUMAN	Ceruloplasmin OS=Homo sapiens GN=CP PE=1 SV=1	2.17937e+06	2.12115e+06	2.09626e+06	1.59436e+06	1.55464e+06	1.57861e+06	21.0555	21.0164	20.9994	20.6045	20.5681	20.5902	21.0238	20.5876	1.35296	0.436123
sp|Q92598|HS105_HUMAN	Heat shock protein 105 kDa OS=Homo sapiens GN=HSPH1 PE=1 SV=1	769175	745126	756402	292639	294881	225409	19.553	19.5071	19.5288	18.1588	18.1698	17.7822	19.5296	18.0369	2.81418	1.49272
tr|E9PM69|E9PM69_HUMAN	26S protease regulatory subunit 6A OS=Homo sapiens GN=PSMC3 PE=2 SV=1	1.74977e+06	1.69489e+06	1.66425e+06	1.07976e+06	1.00894e+06	1.03451e+06	20.7387	20.6928	20.6664	20.0423	19.9444	19.9805	20.6993	19.9891	1.63608	0.710242
sp|Q96DG6|CMBL_HUMAN	Carboxymethylenebutenolidase homolog OS=Homo sapiens GN=CMBL PE=1 SV=1	2.11258e+06	2.202e+06	2.19888e+06	3.38506e+06	3.57842e+06	3.45132e+06	21.0106	21.0704	21.0683	21.6907	21.7709	21.7187	21.0498	21.7268	0.625455	-0.677022
tr|G3V0E4|G3V0E4_HUMAN	Mitochondrial-processing peptidase subunit beta OS=Homo sapiens GN=PMPCB PE=3 SV=1	387413	376066	387287	178845	191588	208485	18.5635	18.5206	18.563	17.4483	17.5476	17.6696	18.5491	17.5552	1.99152	0.993868
sp|P23246|SFPQ_HUMAN	Splicing factor, proline- and glutamine-rich OS=Homo sapiens GN=SFPQ PE=1 SV=2	1.32312e+06	1.40531e+06	1.35744e+06	666646	675450	593340	20.3355	20.4225	20.3725	19.3466	19.3655	19.1785	20.3768	19.2968	2.11397	1.07996
sp|Q15046-2|SYK_HUMAN	Isoform Mitochondrial of Lysine--tRNA ligase OS=Homo sapiens GN=KARS	898383	925565	925067	616217	652142	639148	19.777	19.82	19.8192	19.2331	19.3148	19.2858	19.8054	19.2779	1.44141	0.527482
sp|O95571|ETHE1_HUMAN	Protein ETHE1, mitochondrial OS=Homo sapiens GN=ETHE1 PE=1 SV=2	667819	704918	705655	1.00087e+06	977472	1.00237e+06	19.3491	19.4271	19.4286	19.9328	19.8987	19.935	19.4016	19.9222	0.697097	-0.520569
tr|E9PLK3|E9PLK3_HUMAN	Puromycin-sensitive aminopeptidase OS=Homo sapiens GN=NPEPPS PE=2 SV=1	789896	806384	829476	486733	484685	516677	19.5913	19.6211	19.6618	18.8928	18.8867	18.9789	19.6248	18.9195	1.63048	0.705296
sp|P02786|TFR1_HUMAN	Transferrin receptor protein 1 OS=Homo sapiens GN=TFRC PE=1 SV=2	532314	536103	474531	106509	114230	102524	19.0219	19.0322	18.8561	16.7006	16.8016	16.6456	18.9701	16.7159	4.77049	2.25414
sp|P41252|SYIC_HUMAN	Isoleucine--tRNA ligase, cytoplasmic OS=Homo sapiens GN=IARS PE=1 SV=2	925543	854249	905749	398767	396707	432646	19.8199	19.7043	19.7888	18.6052	18.5977	18.7228	19.771	18.6419	2.1872	1.12909
sp|P49419|AL7A1_HUMAN	Alpha-aminoadipic semialdehyde dehydrogenase OS=Homo sapiens GN=ALDH7A1 PE=1 SV=5	2.76731e+06	2.77064e+06	2.72287e+06	3.40147e+06	3.31226e+06	3.35149e+06	21.4001	21.4018	21.3767	21.6977	21.6594	21.6764	21.3928	21.6778	0.820751	-0.284983
sp|Q02928|CP4AB_HUMAN	Cytochrome P450 4A11 OS=Homo sapiens GN=CYP4A11 PE=1 SV=1	111555	63388.3	62542.1	422926	433898	448625	16.7674	15.9519	15.9325	18.69	18.727	18.7752	16.2173	18.7307	0.175137	-2.51344
tr|Q5R3B4|Q5R3B4_HUMAN	Mitochondrial pyruvate carrier 2 (Fragment) OS=Homo sapiens GN=MPC2 PE=4 SV=1	687641	655865	715265	1.13635e+06	1.10224e+06	1.09549e+06	19.3913	19.323	19.4481	20.116	20.072	20.0631	19.3875	20.0837	0.617186	-0.696222
sp|P46781|RS9_HUMAN	40S ribosomal protein S9 OS=Homo sapiens GN=RPS9 PE=1 SV=3	1.68597e+06	1.72888e+06	1.66471e+06	1.11728e+06	1.1409e+06	1.18491e+06	20.6851	20.7214	20.6668	20.0916	20.1217	20.1764	20.6911	20.1299	1.47554	0.561247
tr|B3KSH1|B3KSH1_HUMAN	Eukaryotic translation initiation factor 3 subunit F OS=Homo sapiens GN=EIF3F PE=2 SV=1	1.49335e+06	1.4848e+06	1.38806e+06	780744	772163	755856	20.5101	20.5018	20.4046	19.5745	19.5585	19.5278	20.4722	19.5536	1.89028	0.918601
sp|Q9Y678|COPG1_HUMAN	Coatomer subunit gamma-1 OS=Homo sapiens GN=COPG1 PE=1 SV=1	1.33844e+06	1.39239e+06	1.32006e+06	809476	835328	777533	20.3521	20.4091	20.3322	19.6266	19.672	19.5685	20.3645	19.6224	1.67259	0.742088
sp|P06702|S10A9_HUMAN	Protein S100-A9 OS=Homo sapiens GN=S100A9 PE=1 SV=1	4.50704e+06	4.25021e+06	4.284e+06	1.08286e+06	584400	1.00449e+06	22.1037	22.0191	22.0305	20.0464	19.1566	19.938	22.0511	19.7137	5.05407	2.33744
tr|G5E9D3|G5E9D3_HUMAN	Calpastatin OS=Homo sapiens GN=CAST PE=4 SV=1	594829	566836	579130	340420	340874	365992	19.1821	19.1126	19.1435	18.377	18.3789	18.4815	19.1461	18.4124	1.66283	0.733643
sp|P48507|GSH0_HUMAN	Glutamate--cysteine ligase regulatory subunit OS=Homo sapiens GN=GCLM PE=1 SV=1	1.01362e+06	975612	1.05061e+06	185375	295421	257844	19.9511	19.8959	20.0028	17.5001	18.1724	17.9761	19.9499	17.8829	4.19032	2.06706
sp|Q86U42|PABP2_HUMAN	Polyadenylate-binding protein 2 OS=Homo sapiens GN=PABPN1 PE=1 SV=3	558046	539619	540294	374979	388564	367708	19.09	19.0416	19.0434	18.5164	18.5678	18.4882	19.0583	18.5241	1.44812	0.534182
sp|P62736|ACTA_HUMAN	Actin, aortic smooth muscle OS=Homo sapiens GN=ACTA2 PE=1 SV=1	3.72358e+07	3.82334e+07	3.76523e+07	2.68516e+07	2.78281e+07	2.6227e+07	25.1502	25.1883	25.1662	24.6785	24.73	24.6446	25.1683	24.6844	1.3985	0.483884
tr|Q86UY0|Q86UY0_HUMAN	TXNDC5 protein OS=Homo sapiens GN=TXNDC5 PE=2 SV=1	2.24754e+06	2.16693e+06	2.16178e+06	1.25878e+06	1.35923e+06	1.36435e+06	21.0999	21.0472	21.0438	20.2636	20.3744	20.3798	21.0636	20.3392	1.65221	0.724394
sp|P22310|UD14_HUMAN	UDP-glucuronosyltransferase 1-4 OS=Homo sapiens GN=UGT1A4 PE=1 SV=1	9.00162e+06	8.77485e+06	8.63558e+06	6.21502e+06	6.43547e+06	6.38441e+06	23.1018	23.0649	23.0419	22.5673	22.6176	22.6061	23.0695	22.597	1.38751	0.472497
sp|P12956|XRCC6_HUMAN	X-ray repair cross-complementing protein 6 OS=Homo sapiens GN=XRCC6 PE=1 SV=2	1.65341e+06	1.58981e+06	1.62864e+06	918636	978541	1.01429e+06	20.657	20.6004	20.6352	19.8091	19.9003	19.952	20.6309	19.8871	1.67451	0.743743
sp|P31947|1433S_HUMAN	14-3-3 protein sigma OS=Homo sapiens GN=SFN PE=1 SV=1	1.4654e+07	1.45118e+07	1.52256e+07	9.45142e+06	9.03926e+06	9.62589e+06	23.8048	23.7907	23.86	23.1721	23.1078	23.1985	23.8185	23.1595	1.57904	0.659049
sp|O43390|HNRPR_HUMAN	Heterogeneous nuclear ribonucleoprotein R OS=Homo sapiens GN=HNRNPR PE=1 SV=1	2.13523e+06	2.03895e+06	2.11866e+06	1.399e+06	1.44872e+06	1.45088e+06	21.026	20.9594	21.0147	20.416	20.4663	20.4685	21	20.4503	1.46384	0.549756
sp|P54136|SYRC_HUMAN	Arginine--tRNA ligase, cytoplasmic OS=Homo sapiens GN=RARS PE=1 SV=2	1.61636e+06	1.54961e+06	1.56813e+06	1.18032e+06	1.18442e+06	1.16603e+06	20.6243	20.5635	20.5806	20.1707	20.1757	20.1532	20.5895	20.1666	1.34063	0.422915
sp|P17516|AK1C4_HUMAN	Aldo-keto reductase family 1 member C4 OS=Homo sapiens GN=AKR1C4 PE=1 SV=3	2.04435e+07	2.07922e+07	2.14327e+07	9.98162e+06	9.64927e+06	8.26467e+06	24.2851	24.3095	24.3533	23.2508	23.202	22.9785	24.316	23.1438	2.25357	1.17221
sp|Q13228|SBP1_HUMAN	Selenium-binding protein 1 OS=Homo sapiens GN=SELENBP1 PE=1 SV=2	2.60482e+06	2.41991e+06	2.51811e+06	4.01543e+06	4.22103e+06	4.20497e+06	21.3127	21.2065	21.2639	21.9371	22.0092	22.0037	21.2611	21.9833	0.606148	-0.722258
tr|E7ENU4|E7ENU4_HUMAN	Double-stranded RNA-specific adenosine deaminase OS=Homo sapiens GN=ADAR PE=2 SV=1	469279	448619	489264	135532	85419.2	103023	18.8401	18.7751	18.9003	17.0483	16.3823	16.6526	18.8385	16.6944	4.42017	2.1441
sp|P11142|HSP7C_HUMAN	Heat shock cognate 71 kDa protein OS=Homo sapiens GN=HSPA8 PE=1 SV=1	1.95885e+07	2.11304e+07	2.08862e+07	1.06306e+07	1.09933e+07	1.11297e+07	24.2235	24.3328	24.316	23.3417	23.3901	23.4079	24.2908	23.3799	1.88018	0.910871
sp|P08670|VIME_HUMAN	Vimentin OS=Homo sapiens GN=VIM PE=1 SV=4	2.52492e+06	2.44089e+06	2.41691e+06	1.78597e+06	1.7322e+06	1.77054e+06	21.2678	21.219	21.2047	20.7683	20.7242	20.7558	21.2305	20.7494	1.39581	0.481104
sp|Q99714|HCD2_HUMAN	3-hydroxyacyl-CoA dehydrogenase type-2 OS=Homo sapiens GN=HSD17B10 PE=1 SV=3	2.91572e+06	2.78919e+06	2.81147e+06	3.8668e+06	3.93612e+06	3.80754e+06	21.4754	21.4114	21.4229	21.8827	21.9083	21.8604	21.4366	21.8838	0.733439	-0.44725
tr|B7Z9P8|B7Z9P8_HUMAN	Prenylcysteine oxidase 1 OS=Homo sapiens GN=PCYOX1 PE=2 SV=1	347035	354973	355988	459797	478173	472758	18.4047	18.4373	18.4415	18.8106	18.8672	18.8507	18.4278	18.8429	0.750018	-0.415004
tr|E7ETK0|E7ETK0_HUMAN	40S ribosomal protein S24 OS=Homo sapiens GN=RPS24 PE=2 SV=1	1.03678e+06	1.0753e+06	1.02718e+06	722732	707629	688149	19.9837	20.0363	19.9703	19.4631	19.4326	19.3924	19.9967	19.4294	1.48183	0.56738
sp|P35754|GLRX1_HUMAN	Glutaredoxin-1 OS=Homo sapiens GN=GLRX PE=1 SV=2	3.48474e+06	3.4259e+06	3.25363e+06	1.28509e+06	1.338e+06	1.04655e+06	21.7326	21.708	21.6336	20.2934	20.3516	19.9972	21.6914	20.2141	2.78433	1.47733
sp|P31946|1433B_HUMAN	14-3-3 protein beta/alpha OS=Homo sapiens GN=YWHAB PE=1 SV=3	1.71112e+07	1.68269e+07	1.76855e+07	1.18848e+07	1.13881e+07	1.1692e+07	24.0284	24.0043	24.0761	23.5026	23.441	23.479	24.0363	23.4742	1.47636	0.56204
tr|E5RIM7|E5RIM7_HUMAN	Copper transport protein ATOX1 OS=Homo sapiens GN=ATOX1 PE=2 SV=1	734457	694519	724865	319237	327210	269735	19.4863	19.4057	19.4674	18.2843	18.3199	18.0412	19.4531	18.2151	2.35872	1.23801
sp|P04004|VTNC_HUMAN	Vitronectin OS=Homo sapiens GN=VTN PE=1 SV=1	2.6831e+06	2.71713e+06	2.75466e+06	1.77406e+06	1.70004e+06	1.60178e+06	21.3555	21.3737	21.3934	20.7586	20.6971	20.6112	21.3742	20.689	1.60791	0.685189
tr|E7EU96|E7EU96_HUMAN	Casein kinase II subunit alpha OS=Homo sapiens GN=CSNK2A1 PE=2 SV=1	367690	363304	345963	193833	182870	202506	18.4881	18.4708	18.4003	17.5645	17.4805	17.6276	18.4531	17.5575	1.86034	0.895563
sp|Q15056|IF4H_HUMAN	Eukaryotic translation initiation factor 4H OS=Homo sapiens GN=EIF4H PE=1 SV=5	816545	805622	833364	625041	612127	599860	19.6392	19.6197	19.6686	19.2536	19.2235	19.1943	19.6425	19.2238	1.33675	0.418725
sp|Q9BUB7|TMM70_HUMAN	Transmembrane protein 70, mitochondrial OS=Homo sapiens GN=TMEM70 PE=1 SV=2	302651	296462	271461	108232	110125	109648	18.2073	18.1775	18.0504	16.7238	16.7488	16.7425	18.1451	16.7384	2.65129	1.4067
sp|P62258|1433E_HUMAN	14-3-3 protein epsilon OS=Homo sapiens GN=YWHAE PE=1 SV=1	1.82126e+07	1.80962e+07	1.89211e+07	1.31178e+07	1.26918e+07	1.30333e+07	24.1184	24.1092	24.1735	23.645	23.5974	23.6357	24.1337	23.626	1.42175	0.507665
sp|P62304|RUXE_HUMAN	Small nuclear ribonucleoprotein E OS=Homo sapiens GN=SNRPE PE=1 SV=1	885568	883887	849146	478829	428660	414456	19.7562	19.7535	19.6957	18.8691	18.7095	18.6609	19.7351	18.7465	1.98431	0.988638
sp|Q08211|DHX9_HUMAN	ATP-dependent RNA helicase A OS=Homo sapiens GN=DHX9 PE=1 SV=4	1.11701e+06	1.13161e+06	1.16364e+06	467740	442351	351222	20.0912	20.1099	20.1502	18.8353	18.7548	18.422	20.1171	18.6707	2.72525	1.44639
tr|F8VU90|F8VU90_HUMAN	Peptidyl-prolyl cis-trans isomerase OS=Homo sapiens GN=FKBP11 PE=2 SV=1	704590	771160	746898	288828	286379	326169	19.4264	19.5567	19.5106	18.1399	18.1276	18.3153	19.4979	18.1942	2.46854	1.30366
sp|P55145|MANF_HUMAN	Mesencephalic astrocyte-derived neurotrophic factor OS=Homo sapiens GN=MANF PE=1 SV=3	906198	908808	948771	633331	618100	641751	19.7895	19.7936	19.8557	19.2726	19.2375	19.2917	19.8129	19.2672	1.45971	0.545683
sp|P09104|ENOG_HUMAN	Gamma-enolase OS=Homo sapiens GN=ENO2 PE=1 SV=3	6.91125e+06	6.83107e+06	7.25476e+06	4.1931e+06	4.39959e+06	4.22213e+06	22.7205	22.7037	22.7905	21.9996	22.0689	22.0095	22.7382	22.026	1.63831	0.712208
sp|P61019|RAB2A_HUMAN	Ras-related protein Rab-2A OS=Homo sapiens GN=RAB2A PE=1 SV=1	1.67252e+06	1.63949e+06	1.55532e+06	909294	942089	945184	20.6736	20.6448	20.5688	19.7944	19.8455	19.8502	20.6291	19.83	1.73992	0.799021
sp|Q15029|U5S1_HUMAN	116 kDa U5 small nuclear ribonucleoprotein component OS=Homo sapiens GN=EFTUD2 PE=1 SV=1	511418	507130	512045	283113	257198	237155	18.9641	18.952	18.9659	18.111	17.9725	17.8555	18.9607	17.9797	1.97385	0.981013
tr|Q5JWU6|Q5JWU6_HUMAN	Tumor protein D52-like 2, isoform CRA_e OS=Homo sapiens GN=TPD52L2 PE=4 SV=1	704729	707945	669066	408122	425365	433717	19.4267	19.4333	19.3518	18.6386	18.6983	18.7264	19.4039	18.6878	1.64277	0.716133
sp|Q9BW60|ELOV1_HUMAN	Elongation of very long chain fatty acids protein 1 OS=Homo sapiens GN=ELOVL1 PE=1 SV=1	170521	160559	156747	61773.1	58774.9	48662.2	17.3796	17.2927	17.2581	15.9147	15.8429	15.5705	17.3101	15.776	2.89608	1.5341
sp|P19525|E2AK2_HUMAN	Interferon-induced, double-stranded RNA-activated protein kinase OS=Homo sapiens GN=EIF2AK2 PE=1 SV=2	226046	220801	228573	140811	139490	127546	17.7863	17.7524	17.8023	17.1034	17.0898	16.9607	17.7803	17.0513	1.65752	0.729024
sp|Q07666|KHDR1_HUMAN	KH domain-containing, RNA-binding, signal transduction-associated protein 1 OS=Homo sapiens GN=KHDRBS1 PE=1 SV=1	383082	383702	403763	193468	185851	212443	18.5473	18.5496	18.6232	17.5617	17.5038	17.6967	18.5734	17.5874	1.98061	0.985942
sp|P61160|ARP2_HUMAN	Actin-related protein 2 OS=Homo sapiens GN=ACTR2 PE=1 SV=1	2.05352e+06	2.05729e+06	2.11127e+06	1.58198e+06	1.63884e+06	1.61688e+06	20.9697	20.9723	21.0097	20.5933	20.6442	20.6248	20.9839	20.6208	1.2862	0.363115
sp|P63104|1433Z_HUMAN	14-3-3 protein zeta/delta OS=Homo sapiens GN=YWHAZ PE=1 SV=1	2.30779e+07	2.25575e+07	2.33477e+07	1.46328e+07	1.31576e+07	1.35523e+07	24.46	24.4271	24.4768	23.8027	23.6494	23.692	24.4546	23.7147	1.67008	0.739918
sp|P08603|CFAH_HUMAN	Complement factor H OS=Homo sapiens GN=CFH PE=1 SV=4	1.64805e+06	1.73231e+06	1.73952e+06	870476	844781	746042	20.6523	20.7243	20.7303	19.7314	19.6882	19.5089	20.7023	19.6429	2.08411	1.05943
tr|E9PGN7|E9PGN7_HUMAN	Plasma protease C1 inhibitor OS=Homo sapiens GN=SERPING1 PE=2 SV=1	2.02989e+06	1.97587e+06	2.04141e+06	1.50129e+06	1.50602e+06	1.44191e+06	20.953	20.9141	20.9611	20.5178	20.5223	20.4595	20.9427	20.4999	1.35928	0.442843
sp|Q96T51|RUFY1_HUMAN	RUN and FYVE domain-containing protein 1 OS=Homo sapiens GN=RUFY1 PE=1 SV=2	37822.5	41340.7	39137	13251.5	13736.1	16136.9	15.207	15.3353	15.2562	13.6939	13.7457	13.9781	15.2662	13.8059	2.75162	1.46028
sp|Q9UI17|M2GD_HUMAN	Dimethylglycine dehydrogenase, mitochondrial OS=Homo sapiens GN=DMGDH PE=1 SV=2	473349	408961	372368	1.28084e+06	1.23665e+06	1.16864e+06	18.8525	18.6416	18.5064	20.2887	20.238	20.1564	18.6668	20.2277	0.338951	-1.56085
tr|B7Z8Z3|B7Z8Z3_HUMAN	CYP4F3 protein OS=Homo sapiens GN=CYP4F3 PE=2 SV=1	1.15558e+06	1.12857e+06	1.05089e+06	1.94916e+06	1.85936e+06	1.86854e+06	20.1402	20.1061	20.0032	20.8944	20.8264	20.8335	20.0831	20.8514	0.587116	-0.768283
sp|P68363|TBA1B_HUMAN	Tubulin alpha-1B chain OS=Homo sapiens GN=TUBA1B PE=1 SV=1	3.59223e+07	3.50802e+07	3.47967e+07	1.75784e+07	1.85555e+07	1.54321e+07	25.0984	25.0642	25.0524	24.0673	24.1453	23.8794	25.0717	24.0307	2.05761	1.04097
tr|F5H5D3|F5H5D3_HUMAN	Tubulin alpha-1C chain OS=Homo sapiens GN=TUBA1C PE=2 SV=1	3.59223e+07	3.50802e+07	3.47967e+07	1.75784e+07	1.85555e+07	1.54321e+07	25.0984	25.0642	25.0524	24.0673	24.1453	23.8794	25.0717	24.0307	2.05761	1.04097
tr|H3BPQ4|H3BPQ4_HUMAN	Hydroxyacylglutathione hydrolase, mitochondrial OS=Homo sapiens GN=HAGH PE=2 SV=1	690731	886418	922034	2.18263e+06	2.15134e+06	2.19443e+06	19.3978	19.7576	19.8145	21.0576	21.0368	21.0654	19.6566	21.0533	0.379805	-1.39667
sp|O95197-3|RTN3_HUMAN	Isoform 3 of Reticulon-3 OS=Homo sapiens GN=RTN3	620487	617649	593042	331197	305292	348960	19.243	19.2364	19.1778	18.3373	18.2198	18.4127	19.2191	18.3233	1.86064	0.895795
sp|Q96RQ3|MCCA_HUMAN	Methylcrotonoyl-CoA carboxylase subunit alpha, mitochondrial OS=Homo sapiens GN=MCCC1 PE=1 SV=3	494913	473201	469933	813646	762573	782089	18.9168	18.8521	18.8421	19.634	19.5405	19.577	18.8703	19.5838	0.609835	-0.713509
tr|D6RAT0|D6RAT0_HUMAN	40S ribosomal protein S3a OS=Homo sapiens GN=RPS3A PE=3 SV=1	1.88844e+06	1.95332e+06	1.84233e+06	1.26266e+06	1.29755e+06	1.26913e+06	20.8488	20.8975	20.8131	20.268	20.3074	20.2754	20.8531	20.2836	1.48402	0.569515
sp|Q00266|METK1_HUMAN	S-adenosylmethionine synthase isoform type-1 OS=Homo sapiens GN=MAT1A PE=1 SV=2	4.51108e+06	4.39126e+06	4.37672e+06	5.2441e+06	5.22385e+06	5.27498e+06	22.105	22.0662	22.0614	22.3223	22.3167	22.3307	22.0776	22.3232	0.843423	-0.245671
tr|G3XAL7|G3XAL7_HUMAN	Protein PRRC1 OS=Homo sapiens GN=PRRC1 PE=4 SV=1	937473	833730	884979	323731	315092	289350	19.8384	19.6692	19.7553	18.3044	18.2654	18.1425	19.7543	18.2374	2.8617	1.51687
tr|H0Y4R1|H0Y4R1_HUMAN	Inosine-5'-monophosphate dehydrogenase 2 (Fragment) OS=Homo sapiens GN=IMPDH2 PE=3 SV=1	553024	570635	581658	330186	359661	333518	19.077	19.1222	19.1498	18.3329	18.4563	18.3474	19.1163	18.3789	1.66725	0.737467
sp|P60228|EIF3E_HUMAN	Eukaryotic translation initiation factor 3 subunit E OS=Homo sapiens GN=EIF3E PE=1 SV=1	824928	768843	772389	446863	442064	425053	19.6539	19.5523	19.559	18.7695	18.7539	18.6973	19.5884	18.7402	1.80023	0.848185
sp|Q15417|CNN3_HUMAN	Calponin-3 OS=Homo sapiens GN=CNN3 PE=1 SV=1	1.07134e+06	1.08828e+06	1.1772e+06	505710	515206	493275	20.031	20.0536	20.1669	18.948	18.9748	18.912	20.0838	18.9449	2.20216	1.13892
sp|P62140|PP1B_HUMAN	Serine/threonine-protein phosphatase PP1-beta catalytic subunit OS=Homo sapiens GN=PPP1CB PE=1 SV=3	1.35833e+06	1.33521e+06	1.40824e+06	901689	915211	866268	20.3734	20.3486	20.4255	19.7823	19.8037	19.7245	20.3825	19.7702	1.52874	0.612343
sp|P16152|CBR1_HUMAN	Carbonyl reductase [NADPH] 1 OS=Homo sapiens GN=CBR1 PE=1 SV=3	1.73083e+07	1.59322e+07	1.61204e+07	8.34926e+06	8.57801e+06	8.58912e+06	24.045	23.9254	23.9424	22.9932	23.0322	23.0341	23.9709	23.0198	1.93334	0.951095
sp|P00846|ATP6_HUMAN	ATP synthase subunit a OS=Homo sapiens GN=MT-ATP6 PE=1 SV=1	277758	285936	255633	456033	453319	443574	18.0835	18.1253	17.9637	18.7988	18.7902	18.7588	18.0575	18.7826	0.604963	-0.725082
tr|E9PH29|E9PH29_HUMAN	Thioredoxin-dependent peroxide reductase, mitochondrial OS=Homo sapiens GN=PRDX3 PE=2 SV=1	7.35447e+06	7.16343e+06	7.33663e+06	1.07373e+07	1.03604e+07	1.01871e+07	22.8102	22.7722	22.8067	23.3561	23.3046	23.2802	22.7964	23.3136	0.698686	-0.517285
sp|P21333|FLNA_HUMAN	Filamin-A OS=Homo sapiens GN=FLNA PE=1 SV=4	2.28146e+06	2.32567e+06	2.24821e+06	1.8046e+06	1.78101e+06	1.74669e+06	21.1215	21.1492	21.1003	20.7833	20.7643	20.7362	21.1237	20.7612	1.28561	0.362458
sp|P09525|ANXA4_HUMAN	Annexin A4 OS=Homo sapiens GN=ANXA4 PE=1 SV=4	6.73073e+06	7.20782e+06	6.72161e+06	3.97958e+06	3.94744e+06	3.87966e+06	22.6823	22.7811	22.6804	21.9242	21.9125	21.8875	22.7146	21.9081	1.74903	0.806558
sp|P52597|HNRPF_HUMAN	Heterogeneous nuclear ribonucleoprotein F OS=Homo sapiens GN=HNRNPF PE=1 SV=3	2.01032e+06	1.98599e+06	1.99434e+06	1.17836e+06	1.01737e+06	1.13925e+06	20.939	20.9214	20.9275	20.1683	19.9564	20.1196	20.9293	20.0815	1.7998	0.847833
sp|Q16891|IMMT_HUMAN	Mitochondrial inner membrane protein OS=Homo sapiens GN=IMMT PE=1 SV=1	866946	873282	853302	642887	601863	613280	19.7256	19.7361	19.7027	19.2942	19.1991	19.2262	19.7215	19.2398	1.39632	0.481633
sp|P30711|GSTT1_HUMAN	Glutathione S-transferase theta-1 OS=Homo sapiens GN=GSTT1 PE=1 SV=4	188502	177879	172870	362244	347056	334272	17.5242	17.4405	17.3993	18.4666	18.4048	18.3507	17.4547	18.4074	0.516677	-0.952665
sp|P50135|HNMT_HUMAN	Histamine N-methyltransferase OS=Homo sapiens GN=HNMT PE=1 SV=1	503292	493614	469505	1.01514e+06	975234	928905	18.941	18.913	18.8408	19.9532	19.8954	19.8252	18.8983	19.8913	0.502436	-0.992989
sp|Q96EP5|DAZP1_HUMAN	DAZ-associated protein 1 OS=Homo sapiens GN=DAZAP1 PE=1 SV=1	69279.1	68862.6	65165.1	38012.2	41023.6	39262.6	16.0801	16.0714	15.9918	15.2142	15.3242	15.2609	16.0478	15.2664	1.71878	0.781389
sp|Q16595-2|FRDA_HUMAN	Isoform 2 of Frataxin, mitochondrial OS=Homo sapiens GN=FXN	39673.2	38886.9	40046.7	63108.3	67825.6	66693.8	15.2759	15.247	15.2894	15.9455	16.0495	16.0253	15.2708	16.0068	0.60039	-0.736027
tr|B1AZV3|B1AZV3_HUMAN	Antigen peptide transporter 1 OS=Homo sapiens GN=TAP1 PE=2 SV=1	457107	479995	489963	186412	225975	203166	18.8022	18.8727	18.9023	17.5081	17.7858	17.6323	18.859	17.6421	2.32458	1.21697
sp|O95295|SNAPN_HUMAN	SNARE-associated protein Snapin OS=Homo sapiens GN=SNAPIN PE=1 SV=1	81384.5	82031.7	76246.1	43188.7	44792.5	45642	16.3125	16.3239	16.2184	15.3984	15.451	15.4781	16.2849	15.4425	1.79308	0.842441
sp|Q8IV08|PLD3_HUMAN	Phospholipase D3 OS=Homo sapiens GN=PLD3 PE=1 SV=1	77852.4	74117.3	81764.9	137981	133155	130469	16.2485	16.1775	16.3192	17.0741	17.0228	16.9933	16.2484	17.0301	0.58169	-0.781678
sp|Q9H3P7|GCP60_HUMAN	Golgi resident protein GCP60 OS=Homo sapiens GN=ACBD3 PE=1 SV=4	272304	296412	284218	101005	93440	73039.9	18.0549	18.1772	18.1166	16.6241	16.5118	16.1564	18.1162	16.4307	3.21654	1.68551
tr|E7ER44|E7ER44_HUMAN	Kaliocin-1 OS=Homo sapiens GN=LTF PE=2 SV=1	2.49572e+06	2.53242e+06	2.3828e+06	755156	439912	496946	21.251	21.2721	21.1842	19.5264	18.7469	18.9227	21.2358	19.0653	4.50162	2.17044
sp|P10768|ESTD_HUMAN	S-formylglutathione hydrolase OS=Homo sapiens GN=ESD PE=1 SV=2	2.00071e+06	2.0256e+06	1.94042e+06	3.27737e+06	3.11591e+06	3.08073e+06	20.9321	20.9499	20.8879	21.6441	21.5712	21.5548	20.9233	21.5901	0.629926	-0.666746
sp|P37235|HPCL1_HUMAN	Hippocalcin-like protein 1 OS=Homo sapiens GN=HPCAL1 PE=1 SV=3	95927.8	99112.4	97324	4396.97	19497.4	5646.9	16.5497	16.5968	16.5705	12.1023	14.251	12.4632	16.5723	12.9388	12.4104	3.63347
sp|Q14974|IMB1_HUMAN	Importin subunit beta-1 OS=Homo sapiens GN=KPNB1 PE=1 SV=2	2.9462e+06	2.88038e+06	2.81379e+06	1.40065e+06	1.20668e+06	1.11623e+06	21.4904	21.4578	21.4241	20.4177	20.2026	20.0902	21.4574	20.2368	2.33046	1.22062
sp|P23368|MAOM_HUMAN	NAD-dependent malic enzyme, mitochondrial OS=Homo sapiens GN=ME2 PE=1 SV=1	289212	294002	277538	83657.9	83469.1	50480.3	18.1418	18.1655	18.0823	16.3522	16.349	15.6234	18.1299	16.1082	4.06048	2.02165
tr|H3BLZ8|H3BLZ8_HUMAN	Probable ATP-dependent RNA helicase DDX17 OS=Homo sapiens GN=DDX17 PE=2 SV=1	2.20043e+06	2.13199e+06	2.34779e+06	1.09677e+06	1.07277e+06	1.05365e+06	21.0694	21.0238	21.1629	20.0648	20.0329	20.007	21.0853	20.0349	2.07116	1.05044
sp|P56192|SYMC_HUMAN	Methionine--tRNA ligase, cytoplasmic OS=Homo sapiens GN=MARS PE=1 SV=2	382109	360794	361239	193124	212370	208928	18.5436	18.4608	18.4626	17.5592	17.6962	17.6726	18.489	17.6427	1.79792	0.84633
tr|F8VSB5|F8VSB5_HUMAN	Heterogeneous nuclear ribonucleoprotein A1 OS=Homo sapiens GN=HNRNPA1 PE=2 SV=1	7.50242e+06	7.09064e+06	6.76752e+06	3.33687e+06	3.33029e+06	3.36916e+06	22.8389	22.7575	22.6902	21.6701	21.6672	21.684	22.7622	21.6737	2.12646	1.08845
sp|P14625|ENPL_HUMAN	Endoplasmin OS=Homo sapiens GN=HSP90B1 PE=1 SV=1	1.45708e+07	1.41385e+07	1.42078e+07	1.13175e+07	1.08981e+07	1.10579e+07	23.7966	23.7531	23.7602	23.4321	23.3776	23.3986	23.77	23.4027	1.28987	0.367229
tr|B0QY89|B0QY89_HUMAN	Eukaryotic translation initiation factor 3 subunit L OS=Homo sapiens GN=EIF3L PE=4 SV=1	337834	331985	360760	184218	185922	177951	18.366	18.3408	18.4607	17.4911	17.5043	17.4411	18.3891	17.4788	1.87943	0.910295
tr|Q5JR08|Q5JR08_HUMAN	Rho-related GTP-binding protein RhoC (Fragment) OS=Homo sapiens GN=RHOC PE=4 SV=1	3.29249e+06	3.13047e+06	3.2106e+06	2.33262e+06	2.25893e+06	2.26417e+06	21.6507	21.5779	21.6144	21.1535	21.1072	21.1106	21.6144	21.1238	1.40504	0.490609
sp|O43464|HTRA2_HUMAN	Serine protease HTRA2, mitochondrial OS=Homo sapiens GN=HTRA2 PE=1 SV=2	247064	245142	252960	125118	145199	138615	17.9145	17.9033	17.9485	16.9329	17.1477	17.0807	17.9221	17.0538	1.82556	0.868336
sp|O14818|PSA7_HUMAN	Proteasome subunit alpha type-7 OS=Homo sapiens GN=PSMA7 PE=1 SV=1	2.85123e+06	3.02407e+06	2.93475e+06	1.9086e+06	1.99642e+06	1.9421e+06	21.4432	21.5281	21.4848	20.8641	20.929	20.8892	21.4853	20.8941	1.50656	0.591258
tr|J3KTA4|J3KTA4_HUMAN	Probable ATP-dependent RNA helicase DDX5 OS=Homo sapiens GN=DDX5 PE=3 SV=1	2.14539e+06	2.07099e+06	2.28813e+06	1.04432e+06	1.02737e+06	1.05272e+06	21.0328	20.9819	21.1257	19.9941	19.9705	20.0057	21.0468	19.9901	2.08016	1.0567
sp|P02787|TRFE_HUMAN	Serotransferrin OS=Homo sapiens GN=TF PE=1 SV=3	1.04068e+07	1.04805e+07	1.05016e+07	9.01993e+06	8.85838e+06	8.72058e+06	23.311	23.3212	23.3241	23.1047	23.0786	23.056	23.3188	23.0798	1.18019	0.239014
sp|Q04917|1433F_HUMAN	14-3-3 protein eta OS=Homo sapiens GN=YWHAH PE=1 SV=4	1.48939e+07	1.47291e+07	1.55951e+07	9.93997e+06	9.53964e+06	9.99794e+06	23.8282	23.8122	23.8946	23.2448	23.1855	23.2532	23.845	23.2278	1.53385	0.617155
tr|E5RIF2|E5RIF2_HUMAN	Brefeldin A-inhibited guanine nucleotide-exchange protein 1 OS=Homo sapiens GN=ARFGEF1 PE=2 SV=1	198987	215734	214855	69402.9	56161.1	77172.5	17.6023	17.7189	17.713	16.0827	15.7773	16.2358	17.6781	16.0319	3.12995	1.64614
sp|Q13200|PSMD2_HUMAN	26S proteasome non-ATPase regulatory subunit 2 OS=Homo sapiens GN=PSMD2 PE=1 SV=3	891662	935081	910560	620715	578320	609690	19.7661	19.8347	19.7964	19.2436	19.1415	19.2177	19.7991	19.2009	1.51378	0.598155
sp|P02545|LMNA_HUMAN	Prelamin-A/C OS=Homo sapiens GN=LMNA PE=1 SV=1	2.73407e+06	2.83151e+06	2.6021e+06	885331	1.13828e+06	1.01899e+06	21.3826	21.4331	21.3112	19.7559	20.1184	19.9587	21.3757	19.9443	2.69697	1.43134
sp|Q92506|DHB8_HUMAN	Estradiol 17-beta-dehydrogenase 8 OS=Homo sapiens GN=HSD17B8 PE=1 SV=2	201063	188265	186778	513521	515994	572460	17.6173	17.5224	17.511	18.9701	18.977	19.1268	17.5502	19.0246	0.359882	-1.47441
sp|P22626|ROA2_HUMAN	Heterogeneous nuclear ribonucleoproteins A2/B1 OS=Homo sapiens GN=HNRNPA2B1 PE=1 SV=2	1.05212e+07	9.88956e+06	9.91983e+06	6.18159e+06	6.38487e+06	6.421e+06	23.3268	23.2375	23.2419	22.5595	22.6062	22.6144	23.2687	22.5934	1.59697	0.675341
sp|P78329|CP4F2_HUMAN	Leukotriene-B(4) omega-hydroxylase 1 OS=Homo sapiens GN=CYP4F2 PE=1 SV=1	1.44316e+06	1.40482e+06	1.29945e+06	2.60002e+06	2.4299e+06	2.50429e+06	20.4608	20.422	20.3095	21.3101	21.2125	21.256	20.3974	21.2595	0.550151	-0.8621
sp|Q9NSE4|SYIM_HUMAN	Isoleucine--tRNA ligase, mitochondrial OS=Homo sapiens GN=IARS2 PE=1 SV=2	1.05476e+06	1.04932e+06	1.01448e+06	753054	779141	745317	20.0085	20.001	19.9523	19.5224	19.5715	19.5075	19.9873	19.5338	1.36933	0.453467
sp|P55884|EIF3B_HUMAN	Eukaryotic translation initiation factor 3 subunit B OS=Homo sapiens GN=EIF3B PE=1 SV=3	1.0593e+06	993403	1.01254e+06	595400	639161	604027	20.0147	19.922	19.9496	19.1835	19.2858	19.2043	19.9621	19.2245	1.66735	0.737559
sp|Q9NRV9|HEBP1_HUMAN	Heme-binding protein 1 OS=Homo sapiens GN=HEBP1 PE=1 SV=1	370943	336950	338084	546889	547871	558462	18.5008	18.3622	18.367	19.0609	19.0635	19.0911	18.41	19.0718	0.632085	-0.661809
sp|P00338-3|LDHA_HUMAN	Isoform 3 of L-lactate dehydrogenase A chain OS=Homo sapiens GN=LDHA	2.10839e+07	2.12805e+07	2.20259e+07	1.60425e+07	1.63879e+07	1.62642e+07	24.3296	24.343	24.3927	23.9354	23.9661	23.9552	24.3551	23.9522	1.32215	0.402881
sp|P15311|EZRI_HUMAN	Ezrin OS=Homo sapiens GN=EZR PE=1 SV=4	3.65055e+06	3.72915e+06	3.7091e+06	2.59848e+06	2.57829e+06	2.39711e+06	21.7997	21.8304	21.8226	21.3092	21.298	21.1929	21.8176	21.2667	1.46498	0.550884
sp|P07900-2|HS90A_HUMAN	Isoform 2 of Heat shock protein HSP 90-alpha OS=Homo sapiens GN=HSP90AA1	1.92304e+07	1.95073e+07	1.76378e+07	8.78576e+06	8.61269e+06	8.37232e+06	24.1969	24.2175	24.0722	23.0667	23.038	22.9972	24.1622	23.034	2.18586	1.1282
sp|P58546|MTPN_HUMAN	Myotrophin OS=Homo sapiens GN=MTPN PE=1 SV=2	461509	454031	428146	254465	249053	265309	18.816	18.7924	18.7077	17.9571	17.9261	18.0173	18.7721	17.9668	1.74741	0.80522
sp|Q01469|FABP5_HUMAN	Fatty acid-binding protein, epidermal OS=Homo sapiens GN=FABP5 PE=1 SV=3	1.29832e+06	1.44364e+06	1.31849e+06	531227	456381	484704	20.3082	20.4613	20.3305	19.019	18.7999	18.8867	20.3667	18.9019	2.76023	1.46479
tr|E7EPB3|E7EPB3_HUMAN	60S ribosomal protein L14 OS=Homo sapiens GN=RPL14 PE=2 SV=1	2.3228e+06	2.34536e+06	2.22435e+06	1.49704e+06	1.58078e+06	1.54045e+06	21.1474	21.1614	21.085	20.5137	20.5922	20.5549	21.1313	20.5536	1.49242	0.577649
sp|O00232|PSD12_HUMAN	26S proteasome non-ATPase regulatory subunit 12 OS=Homo sapiens GN=PSMD12 PE=1 SV=3	1.02581e+06	979324	986217	545474	598128	607763	19.9683	19.9014	19.9115	19.0572	19.1901	19.2132	19.9271	19.1535	1.70957	0.773636
tr|B4DXZ6|B4DXZ6_HUMAN	Fragile X mental retardation syndrome-related protein 1 OS=Homo sapiens GN=FXR1 PE=2 SV=1	130550	121253	122852	36893.5	22612.3	36065.9	16.9942	16.8877	16.9066	15.1711	14.4648	15.1383	16.9295	14.9247	4.01316	2.00474
sp|O75976|CBPD_HUMAN	Carboxypeptidase D OS=Homo sapiens GN=CPD PE=1 SV=2	72177.5	64017	61401.6	4805.2	8693.48	4687.06	16.1393	15.9662	15.906	12.2304	13.0857	12.1945	16.0038	12.5035	11.3159	3.50028
[truncated: 1,514 more rows]

## Sheet: Rep2
Supplementary Table S3. Proteins quantified by SWATH-MS in the second biological replicate. Normality distribution of each technical replicates was performed after log2 transformation for the peak intensities of all the MS measurements prior to further analysis.
[truncated: 2,683 more rows]

[truncated: 3 more sheets: Rep3, Rep4, Rep5]
