# Supplementary material for: Quantitative proteomics by SWATH-MS reveals sophisticated metabolic reprogramming in hepatocellular carcinoma tissues
Source: Sci Rep. 2017 Apr 5;7:45913. doi: 10.1038/srep45913 (PMC5381110; doi:10.1038/srep45913)
Supplement: Supplementary Dataset 4 [file srep45913-s5.xls]

## Sheet: total 2236 p<0.05 FC|1.5
Supplementary Table S4. Statistical analysis of total proteins quantified by SWATH-MS in the five biological replicates. Rep1 to Rep5 are abbreviations of biological replicate 1 to 5. FC is abbreviation of the fold change of HCC tissue to non-HCC tissue. NA means proteins adjusted p_value<0.05 or no fold change was obtained. Repeat times is the times for proteins with adjusted p_value<0.05 and FC…
Peak.Name	Group	Rep1 FC	Rep2 FC	Rep3 FC	Rep4 FC	Rep5 FC	average	repeat times
sp|O00299|CLIC1_HUMAN	Chloride intracellular channel protein 1 OS=Homo sapiens GN=CLIC1 PE=1 SV=4	1.80663	2.49565	1.67953	1.78774	3.37617	2.22915	5
sp|O43175|SERA_HUMAN	D-3-phosphoglycerate dehydrogenase OS=Homo sapiens GN=PHGDH PE=1 SV=4	0.213607	0.231567	0.504234	0.494397	0.634905	0.415742	5
sp|O60218|AK1BA_HUMAN	Aldo-keto reductase family 1 member B10 OS=Homo sapiens GN=AKR1B10 PE=1 SV=2	13.9878	1.69195	6.37213	13.1874	6.96137	8.44014	5
sp|O75452|RDH16_HUMAN	Retinol dehydrogenase 16 OS=Homo sapiens GN=RDH16 PE=1 SV=2	0.0941137	0.322601	0.48748	0.373707	0.229972	0.301575	5
sp|O95954|FTCD_HUMAN	Formimidoyltransferase-cyclodeaminase OS=Homo sapiens GN=FTCD PE=1 SV=2	0.0989816	0.249789	0.199471	0.165471	0.208458	0.184434	5
sp|P00325|ADH1B_HUMAN	Alcohol dehydrogenase 1B OS=Homo sapiens GN=ADH1B PE=1 SV=2	0.23784	0.38287	0.390286	0.190216	0.630257	0.366294	5
sp|P00326|ADH1G_HUMAN	Alcohol dehydrogenase 1C OS=Homo sapiens GN=ADH1C PE=1 SV=2	0.329112	0.377164	0.409281	0.198825	0.62371	0.387618	5
sp|P00966|ASSY_HUMAN	Argininosuccinate synthase OS=Homo sapiens GN=ASS1 PE=1 SV=2	0.23732	0.479156	0.25113	0.240605	0.509592	0.343561	5
sp|P09467|F16P1_HUMAN	Fructose-1,6-bisphosphatase 1 OS=Homo sapiens GN=FBP1 PE=1 SV=5	0.220386	0.612953	0.469319	0.483891	0.421669	0.441644	5
sp|P11498|PYC_HUMAN	Pyruvate carboxylase, mitochondrial OS=Homo sapiens GN=PC PE=1 SV=2	0.581614	0.38424	0.553807	0.344826	0.205743	0.414046	5
sp|P11509|CP2A6_HUMAN	Cytochrome P450 2A6 OS=Homo sapiens GN=CYP2A6 PE=1 SV=3	0.522586	0.334022	0.508679	0.508229	0.334937	0.441691	5
sp|P19338|NUCL_HUMAN	Nucleolin OS=Homo sapiens GN=NCL PE=1 SV=3	2.09459	2.00291	1.52519	2.40118	1.99884	2.00454	5
sp|P24298|ALAT1_HUMAN	Alanine aminotransferase 1 OS=Homo sapiens GN=GPT PE=1 SV=3	0.334335	0.479128	0.149957	0.180883	0.305822	0.290025	5
sp|P32754|HPPD_HUMAN	4-hydroxyphenylpyruvate dioxygenase OS=Homo sapiens GN=HPD PE=1 SV=2	0.157836	0.451112	0.249991	0.168064	0.374913	0.280383	5
sp|P32929|CGL_HUMAN	Cystathionine gamma-lyase OS=Homo sapiens GN=CTH PE=1 SV=3	0.328381	0.528182	0.455622	0.230004	0.322253	0.372888	5
sp|P36871|PGM1_HUMAN	Phosphoglucomutase-1 OS=Homo sapiens GN=PGM1 PE=1 SV=3	0.426221	0.538721	0.582929	0.554351	0.485243	0.517493	5
sp|P42357|HUTH_HUMAN	Histidine ammonia-lyase OS=Homo sapiens GN=HAL PE=1 SV=1	0.558729	0.586599	0.296732	0.403329	1.88493	0.746063	5
sp|P49326|FMO5_HUMAN	Dimethylaniline monooxygenase [N-oxide-forming] 5 OS=Homo sapiens GN=FMO5 PE=2 SV=2	0.552409	0.488205	0.650189	0.48293	0.470676	0.528882	5
sp|P52272|HNRPM_HUMAN	Heterogeneous nuclear ribonucleoprotein M OS=Homo sapiens GN=HNRNPM PE=1 SV=3	1.65347	1.73899	1.5917	2.02393	1.54447	1.71051	5
sp|Q04837|SSBP_HUMAN	Single-stranded DNA-binding protein, mitochondrial OS=Homo sapiens GN=SSBP1 PE=1 SV=1	3.98664	3.06172	3.44525	2.24477	1.56484	2.86064	5
sp|Q06278|ADO_HUMAN	Aldehyde oxidase OS=Homo sapiens GN=AOX1 PE=2 SV=2	0.370483	0.35225	0.390405	0.149034	0.425	0.337435	5
sp|Q14117|DPYS_HUMAN	Dihydropyrimidinase OS=Homo sapiens GN=DPYS PE=1 SV=1	0.373054	0.525299	0.214597	0.41666	0.404563	0.386835	5
sp|Q16822|PCKGM_HUMAN	Phosphoenolpyruvate carboxykinase [GTP], mitochondrial OS=Homo sapiens GN=PCK2 PE=1 SV=3	0.442806	0.348895	0.529664	0.368651	0.171389	0.372281	5
sp|Q6IB77|GLYAT_HUMAN	Glycine N-acyltransferase OS=Homo sapiens GN=GLYAT PE=1 SV=3	0.329331	0.269854	0.159773	0.196771	0.319664	0.255079	5
sp|Q96NU7|HUTI_HUMAN	Probable imidazolonepropionase OS=Homo sapiens GN=AMDHD1 PE=2 SV=2	0.372648	0.323061	0.519238	0.262257	0.304902	0.356421	5
sp|Q9UDR5|AASS_HUMAN	Alpha-aminoadipic semialdehyde synthase, mitochondrial OS=Homo sapiens GN=AASS PE=1 SV=1	0.565632	0.487902	0.449204	0.251	0.17644	0.386035	5
tr|A8MYN5|A8MYN5_HUMAN	Alcohol dehydrogenase 1B OS=Homo sapiens GN=ADH1B PE=2 SV=3	0.267831	0.376304	0.390286	0.190216	0.630257	0.370979	5
tr|F8VQ10|F8VQ10_HUMAN	Spliceosome RNA helicase DDX39B OS=Homo sapiens GN=DDX39B PE=4 SV=1	1.69564	1.79758	1.61367	1.68677	1.7899	1.71671	5
tr|J3KQL0|J3KQL0_HUMAN	Carbamoyl-phosphate synthase [ammonia], mitochondrial OS=Homo sapiens GN=CPS1 PE=3 SV=1	0.210877	0.546693	0.30809	0.25411	0.499147	0.363783	5
tr|Q32Q12|Q32Q12_HUMAN	Nucleoside diphosphate kinase OS=Homo sapiens GN=NME1-NME2 PE=2 SV=1	2.2635	1.58033	1.73941	1.91726	2.09628	1.91935	5
sp|P39060-2|COIA1_HUMAN	Isoform 3 of Collagen alpha-1(XVIII) chain OS=Homo sapiens GN=COL18A1	1.95507	2.50275	1.91347	1.98875	3.42998	2.358	5
sp|P50454|SERPH_HUMAN	Serpin H1 OS=Homo sapiens GN=SERPINH1 PE=1 SV=2	2.54985	2.44216	2.43751	2.26854	3.28671	2.59695	5
sp|Q9Y3U8|RL36_HUMAN	60S ribosomal protein L36 OS=Homo sapiens GN=RPL36 PE=1 SV=3	1.78512	0.469162	4.21499	1.61188	4.20847	2.45793	5
sp|O60888|CUTA_HUMAN	Protein CutA OS=Homo sapiens GN=CUTA PE=1 SV=2	1.79698	1.36102	1.70723	2.60822	1.94269	1.88323	4
sp|P00367|DHE3_HUMAN	Glutamate dehydrogenase 1, mitochondrial OS=Homo sapiens GN=GLUD1 PE=1 SV=2	0.388495	0.368887	0.518152	0.403871	1.49534	0.634949	4
sp|P02545|LMNA_HUMAN	Prelamin-A/C OS=Homo sapiens GN=LMNA PE=1 SV=1	2.69697	1.87639	1.87668	1.29662	2.92982	2.1353	4
sp|P04080|CYTB_HUMAN	Cystatin-B OS=Homo sapiens GN=CSTB PE=1 SV=2	1.99517	1.28335	2.19081	2.29236	3.2245	2.19724	4
sp|P07327|ADH1A_HUMAN	Alcohol dehydrogenase 1A OS=Homo sapiens GN=ADH1A PE=1 SV=2	0.267831	0.371582	0.346315	0.17024	0.686616	0.368517	4
sp|P09417|DHPR_HUMAN	Dihydropteridine reductase OS=Homo sapiens GN=QDPR PE=1 SV=2	0.401694	0.617631	0.590108	0.530214	0.715373	0.571004	4
sp|P10620|MGST1_HUMAN	Microsomal glutathione S-transferase 1 OS=Homo sapiens GN=MGST1 PE=1 SV=1	0.848179	0.596836	1.60051	0.380889	0.590767	0.803435	4
sp|P12109|CO6A1_HUMAN	Collagen alpha-1(VI) chain OS=Homo sapiens GN=COL6A1 PE=1 SV=3	0.462636	1.90793	0.47294	0.435703	1.19805	0.895452	4
sp|P17516|AK1C4_HUMAN	Aldo-keto reductase family 1 member C4 OS=Homo sapiens GN=AKR1C4 PE=1 SV=3	2.25357	0.503488	1.83881	0.291046	1.42942	1.26327	4
sp|P27695|APEX1_HUMAN	DNA-(apurinic or apyrimidinic site) lyase OS=Homo sapiens GN=APEX1 PE=1 SV=2	1.66654	1.83971	1.16301	1.69785	2.02629	1.67868	4
sp|P30038|AL4A1_HUMAN	Delta-1-pyrroline-5-carboxylate dehydrogenase, mitochondrial OS=Homo sapiens GN=ALDH4A1 PE=1 SV=3	0.549586	0.428945	0.698205	0.493324	0.307962	0.495604	4
sp|P31513|FMO3_HUMAN	Dimethylaniline monooxygenase [N-oxide-forming] 3 OS=Homo sapiens GN=FMO3 PE=1 SV=5	0.263618	0.485514	0.668918	0.54157	0.201017	0.432128	4
sp|P42330|AK1C3_HUMAN	Aldo-keto reductase family 1 member C3 OS=Homo sapiens GN=AKR1C3 PE=1 SV=4	2.26703	0.530744	4.4031	0.803484	1.89011	1.97889	4
sp|P49458|SRP09_HUMAN	Signal recognition particle 9 kDa protein OS=Homo sapiens GN=SRP9 PE=1 SV=2	1.87503	1.15878	1.83	2.12747	1.88652	1.77556	4
sp|P49753|ACOT2_HUMAN	Acyl-coenzyme A thioesterase 2, mitochondrial OS=Homo sapiens GN=ACOT2 PE=1 SV=6	0.544861	0.608138	0.818682	0.440874	0.526757	0.587862	4
sp|P51991|ROA3_HUMAN	Heterogeneous nuclear ribonucleoprotein A3 OS=Homo sapiens GN=HNRNPA3 PE=1 SV=2	2.00733	2.18928	1.48777	2.06816	1.69317	1.88914	4
sp|P62424|RL7A_HUMAN	60S ribosomal protein L7a OS=Homo sapiens GN=RPL7A PE=1 SV=2	1.69338	0.452112	3.7436	1.31124	3.54952	2.14997	4
sp|P62753|RS6_HUMAN	40S ribosomal protein S6 OS=Homo sapiens GN=RPS6 PE=1 SV=1	1.76307	1.26137	2.66705	2.39109	2.18842	2.0542	4
sp|P78329|CP4F2_HUMAN	Leukotriene-B(4) omega-hydroxylase 1 OS=Homo sapiens GN=CYP4F2 PE=1 SV=1	0.550151	0.467191	0.812629	0.663956	0.222713	0.543328	4
sp|Q00266|METK1_HUMAN	S-adenosylmethionine synthase isoform type-1 OS=Homo sapiens GN=MAT1A PE=1 SV=2	0.843423	0.377834	0.641492	0.242348	0.462228	0.513465	4
sp|Q04828|AK1C1_HUMAN	Aldo-keto reductase family 1 member C1 OS=Homo sapiens GN=AKR1C1 PE=1 SV=1	2.52015	0.532517	2.04734	0.563104	1.36434	1.40549	4
sp|Q08426|ECHP_HUMAN	Peroxisomal bifunctional enzyme OS=Homo sapiens GN=EHHADH PE=1 SV=3	0.606319	0.538723	2.17191	0.715915	0.528518	0.912277	4
sp|Q16850|CP51A_HUMAN	Lanosterol 14-alpha demethylase OS=Homo sapiens GN=CYP51A1 PE=1 SV=3	1.22651	0.447041	5.20884	3.99768	3.16281	2.80858	4
sp|Q3LXA3|DHAK_HUMAN	Bifunctional ATP-dependent dihydroxyacetone kinase/FAD-AMP lyase (cyclizing) OS=Homo sapiens GN=DAK PE=1 SV=2	0.181185	0.848762	1.90489	2.5491	0.447672	1.18632	4
sp|Q5R3I4|TTC38_HUMAN	Tetratricopeptide repeat protein 38 OS=Homo sapiens GN=TTC38 PE=1 SV=1	0.289264	0.493563	0.728461	0.422206	2.53024	0.892746	4
sp|Q5T2W1|NHRF3_HUMAN	Na(+)/H(+) exchange regulatory cofactor NHE-RF3 OS=Homo sapiens GN=PDZK1 PE=1 SV=2	2.2604	1.35735	3.04876	2.71915	3.72409	2.62195	4
sp|Q9BRX8|F213A_HUMAN	Redox-regulatory protein FAM213A OS=Homo sapiens GN=FAM213A PE=1 SV=3	0.692878	0.516864	3.37503	1.73398	1.62944	1.58964	4
sp|Q9H008|LHPP_HUMAN	Phospholysine phosphohistidine inorganic pyrophosphate phosphatase OS=Homo sapiens GN=LHPP PE=1 SV=2	0.298277	0.611853	0.505822	0.424076	0.709459	0.509897	4
sp|Q9H0U4|RAB1B_HUMAN	Ras-related protein Rab-1B OS=Homo sapiens GN=RAB1B PE=1 SV=1	1.98294	1.537	1.24063	1.95621	1.72357	1.68807	4
sp|Q9H2M3|BHMT2_HUMAN	S-methylmethionine--homocysteine S-methyltransferase BHMT2 OS=Homo sapiens GN=BHMT2 PE=1 SV=1	0.684967	0.529077	0.380881	0.130235	0.42035	0.429102	4
sp|Q9NS69|TOM22_HUMAN	Mitochondrial import receptor subunit TOM22 homolog OS=Homo sapiens GN=TOMM22 PE=1 SV=3	8.29025	2.01845	2.59855	1.73193	1.47565	3.22296	4
sp|Q9UBR1|BUP1_HUMAN	Beta-ureidopropionase OS=Homo sapiens GN=UPB1 PE=1 SV=1	0.420742	0.492678	1.38812	1.52216	0.559125	0.876566	4
sp|Q9Y2P5|S27A5_HUMAN	Bile acyl-CoA synthetase OS=Homo sapiens GN=SLC27A5 PE=1 SV=1	0.181906	0.354104	0.695048	0.186453	0.268433	0.337189	4
tr|B7Z8Z3|B7Z8Z3_HUMAN	CYP4F3 protein OS=Homo sapiens GN=CYP4F3 PE=2 SV=1	0.587116	0.460873	0.8296	0.632824	0.237245	0.549531	4
tr|K7ER74|K7ER74_HUMAN	Apolipoprotein C-II OS=Homo sapiens GN=APOC2 PE=4 SV=1	1.76091	0.485613	2.30475	1.30794	3.61576	1.89499	4
sp|P05109|S10A8_HUMAN	Protein S100-A8 OS=Homo sapiens GN=S100A8 PE=1 SV=1	7.56157	11.7249	0.203479	1.31422	0.665724	4.29397	4
sp|P30040|ERP29_HUMAN	Endoplasmic reticulum resident protein 29 OS=Homo sapiens GN=ERP29 PE=1 SV=4	0.758852	0.447178	0.644378	0.418186	0.644674	0.582654	4
sp|P46060|RAGP1_HUMAN	Ran GTPase-activating protein 1 OS=Homo sapiens GN=RANGAP1 PE=1 SV=1	2.26534	2.04734	1.29706	2.87721	2.51219	2.19983	4
sp|P01019|ANGT_HUMAN	Angiotensinogen OS=Homo sapiens GN=AGT PE=1 SV=1	NA	1.5013	1.63589	4.19813	2.03924	2.34364	4
sp|P23378|GCSP_HUMAN	Glycine dehydrogenase [decarboxylating], mitochondrial OS=Homo sapiens GN=GLDC PE=1 SV=2	0.28812	0.328398	NA	0.609898	0.0488606	0.318819	4
sp|P31939|PUR9_HUMAN	Bifunctional purine biosynthesis protein PURH OS=Homo sapiens GN=ATIC PE=1 SV=3	1.77958	1.67131	NA	1.72801	1.87558	1.76362	4
sp|P35520|CBS_HUMAN	Cystathionine beta-synthase OS=Homo sapiens GN=CBS PE=1 SV=2	0.379725	0.490919	0.559827	0.391557	NA	0.455507	4
sp|P36537|UDB10_HUMAN	UDP-glucuronosyltransferase 2B10 OS=Homo sapiens GN=UGT2B10 PE=1 SV=1	0.416763	0.294931	NA	0.274789	0.183441	0.292481	4
sp|O00748|EST2_HUMAN	Cocaine esterase OS=Homo sapiens GN=CES2 PE=1 SV=1	NA	0.49202	2.42153	1.70786	0.628569	1.3125	4
sp|O60488|ACSL4_HUMAN	Long-chain-fatty-acid--CoA ligase 4 OS=Homo sapiens GN=ACSL4 PE=1 SV=2	7.88112	NA	4.59817	8.85335	11.1115	8.11104	4
sp|O75356|ENTP5_HUMAN	Ectonucleoside triphosphate diphosphohydrolase 5 OS=Homo sapiens GN=ENTPD5 PE=1 SV=1	2.12197	0.614046	1.68437	NA	0.603391	1.25594	4
sp|O76054|S14L2_HUMAN	SEC14-like protein 2 OS=Homo sapiens GN=SEC14L2 PE=1 SV=1	0.358633	0.503591	NA	0.460037	0.442971	0.441308	4
sp|O95573|ACSL3_HUMAN	Long-chain-fatty-acid--CoA ligase 3 OS=Homo sapiens GN=ACSL3 PE=1 SV=3	4.57561	2.55126	3.97249	NA	9.35272	5.11302	4
sp|O95822|DCMC_HUMAN	Malonyl-CoA decarboxylase, mitochondrial OS=Homo sapiens GN=MLYCD PE=1 SV=3	0.392109	0.539919	NA	0.574657	0.386285	0.473243	4
sp|P00439|PH4H_HUMAN	Phenylalanine-4-hydroxylase OS=Homo sapiens GN=PAH PE=1 SV=1	NA	0.404656	0.228647	0.176414	0.181155	0.247718	4
sp|P01042-2|KNG1_HUMAN	Isoform LMW of Kininogen-1 OS=Homo sapiens GN=KNG1	1.78084	1.77504	NA	3.16119	2.52392	2.31025	4
sp|P02730|B3AT_HUMAN	Band 3 anion transport protein OS=Homo sapiens GN=SLC4A1 PE=1 SV=3	NA	0.543632	0.61873	2.05246	0.256478	0.867825	4
sp|P02786|TFR1_HUMAN	Transferrin receptor protein 1 OS=Homo sapiens GN=TFRC PE=1 SV=2	4.77049	NA	2.33065	3.09905	6.96457	4.29119	4
sp|P05091|ALDH2_HUMAN	Aldehyde dehydrogenase, mitochondrial OS=Homo sapiens GN=ALDH2 PE=1 SV=2	NA	0.36916	0.419948	0.498214	0.597278	0.47115	4
sp|P05177|CP1A2_HUMAN	Cytochrome P450 1A2 OS=Homo sapiens GN=CYP1A2 PE=1 SV=3	0.0798425	0.0953891	0.0839915	NA	0.142074	0.100324	4
sp|P06309|KV205_HUMAN	Ig kappa chain V-II region GM607 (Fragment) OS=Homo sapiens PE=4 SV=1	1.57851	NA	0.523233	1.61226	1.88719	1.4003	4
sp|P07355|ANXA2_HUMAN	Annexin A2 OS=Homo sapiens GN=ANXA2 PE=1 SV=2	2.62626	2.18743	1.5327	1.78467	NA	2.03277	4
sp|P08311|CATG_HUMAN	Cathepsin G OS=Homo sapiens GN=CTSG PE=1 SV=2	4.1522	2.10784	0.476398	NA	0.295485	1.75798	4
sp|P10632|CP2C8_HUMAN	Cytochrome P450 2C8 OS=Homo sapiens GN=CYP2C8 PE=1 SV=2	0.376714	0.15784	NA	0.205674	0.25257	0.248199	4
sp|P11182|ODB2_HUMAN	Lipoamide acyltransferase component of branched-chain alpha-keto acid dehydrogenase complex, mitochondrial OS=Homo sapiens GN=DBT PE=1 SV=3	NA	0.384327	0.583075	0.618741	0.261676	0.461955	4
sp|P11226|MBL2_HUMAN	Mannose-binding protein C OS=Homo sapiens GN=MBL2 PE=1 SV=2	0.333077	0.385325	NA	0.178544	0.206156	0.275775	4
sp|P11413-3|G6PD_HUMAN	Isoform 3 of Glucose-6-phosphate 1-dehydrogenase OS=Homo sapiens GN=G6PD	6.49978	3.37243	NA	2.39632	2.00329	3.56795	4
sp|P11712|CP2C9_HUMAN	Cytochrome P450 2C9 OS=Homo sapiens GN=CYP2C9 PE=1 SV=3	0.176636	0.252603	0.256708	NA	0.338946	0.256223	4
sp|P15531|NDKA_HUMAN	Nucleoside diphosphate kinase A OS=Homo sapiens GN=NME1 PE=1 SV=1	NA	1.64719	1.78206	1.91726	2.09628	1.8607	4
sp|P16219|ACADS_HUMAN	Short-chain specific acyl-CoA dehydrogenase, mitochondrial OS=Homo sapiens GN=ACADS PE=1 SV=1	0.254146	NA	0.386502	0.256823	0.326602	0.306018	4
sp|P16662|UD2B7_HUMAN	UDP-glucuronosyltransferase 2B7 OS=Homo sapiens GN=UGT2B7 PE=1 SV=1	0.307198	0.233367	0.37942	0.270594	NA	0.297645	4
sp|P18085|ARF4_HUMAN	ADP-ribosylation factor 4 OS=Homo sapiens GN=ARF4 PE=1 SV=3	1.61245	1.624	2.23813	1.52078	NA	1.74884	4
sp|P23141|EST1_HUMAN	Liver carboxylesterase 1 OS=Homo sapiens GN=CES1 PE=1 SV=2	1.50434	0.452956	1.50128	NA	0.358261	0.95421	4
sp|P28332|ADH6_HUMAN	Alcohol dehydrogenase 6 OS=Homo sapiens GN=ADH6 PE=2 SV=2	0.267853	0.351947	0.512008	0.198834	NA	0.33266	4
sp|P30520|PURA2_HUMAN	Adenylosuccinate synthetase isozyme 2 OS=Homo sapiens GN=ADSS PE=1 SV=3	2.35806	2.04834	NA	2.40165	3.0624	2.46761	4
sp|P33121|ACSL1_HUMAN	Long-chain-fatty-acid--CoA ligase 1 OS=Homo sapiens GN=ACSL1 PE=1 SV=1	0.21563	0.357313	0.492786	0.279281	NA	0.336253	4
sp|P33176|KINH_HUMAN	Kinesin-1 heavy chain OS=Homo sapiens GN=KIF5B PE=1 SV=1	1.59897	2.18919	NA	1.84714	2.01967	1.91374	4
sp|P35555|FBN1_HUMAN	Fibrillin-1 OS=Homo sapiens GN=FBN1 PE=1 SV=3	NA	3.76549	0.445491	0.353524	1.52081	1.52133	4
sp|P35558|PCKGC_HUMAN	Phosphoenolpyruvate carboxykinase, cytosolic [GTP] OS=Homo sapiens GN=PCK1 PE=1 SV=3	0.500511	NA	0.517528	0.248454	0.111229	0.34443	4
sp|P35573|GDE_HUMAN	Glycogen debranching enzyme OS=Homo sapiens GN=AGL PE=1 SV=3	0.214524	0.398638	0.203739	0.44959	NA	0.316623	4
sp|P37802|TAGL2_HUMAN	Transgelin-2 OS=Homo sapiens GN=TAGLN2 PE=1 SV=3	2.4994	6.89169	NA	2.59527	1.93862	3.48124	4
sp|P40261|NNMT_HUMAN	Nicotinamide N-methyltransferase OS=Homo sapiens GN=NNMT PE=1 SV=1	NA	0.56171	0.107943	0.201293	0.242017	0.278241	4
sp|P41252|SYIC_HUMAN	Isoleucine--tRNA ligase, cytoplasmic OS=Homo sapiens GN=IARS PE=1 SV=2	2.1872	1.511	NA	3.43194	1.81678	2.23673	4
sp|P42765|THIM_HUMAN	3-ketoacyl-CoA thiolase, mitochondrial OS=Homo sapiens GN=ACAA2 PE=1 SV=2	0.319248	0.325064	0.559317	NA	0.481236	0.421216	4
sp|P45954|ACDSB_HUMAN	Short/branched chain specific acyl-CoA dehydrogenase, mitochondrial OS=Homo sapiens GN=ACADSB PE=1 SV=1	0.325679	0.293352	0.654258	0.33531	NA	0.40215	4
sp|P50053-2|KHK_HUMAN	Isoform C of Ketohexokinase OS=Homo sapiens GN=KHK	0.260362	0.555203	0.597537	NA	0.432153	0.461314	4
sp|P50225|ST1A1_HUMAN	Sulfotransferase 1A1 OS=Homo sapiens GN=SULT1A1 PE=1 SV=3	0.381223	0.583828	0.630114	0.441795	NA	0.50924	4
sp|P52895|AK1C2_HUMAN	Aldo-keto reductase family 1 member C2 OS=Homo sapiens GN=AKR1C2 PE=1 SV=3	2.78074	0.590991	2.04734	NA	1.53429	1.73834	4
sp|P53999|TCP4_HUMAN	Activated RNA polymerase II transcriptional coactivator p15 OS=Homo sapiens GN=SUB1 PE=1 SV=3	4.8174	2.38979	NA	2.33506	1.887	2.85731	4
sp|P61086|UBE2K_HUMAN	Ubiquitin-conjugating enzyme E2 K OS=Homo sapiens GN=UBE2K PE=1 SV=3	1.58505	1.82357	NA	1.74216	1.64958	1.70009	4
sp|P62304|RUXE_HUMAN	Small nuclear ribonucleoprotein E OS=Homo sapiens GN=SNRPE PE=1 SV=1	1.98431	0.558381	2.63774	NA	4.40781	2.39706	4
sp|P84085|ARF5_HUMAN	ADP-ribosylation factor 5 OS=Homo sapiens GN=ARF5 PE=1 SV=2	NA	1.58377	2.28656	1.50272	2.41842	1.94787	4
sp|Q02790|FKBP4_HUMAN	Peptidyl-prolyl cis-trans isomerase FKBP4 OS=Homo sapiens GN=FKBP4 PE=1 SV=3	2.13782	1.56721	1.68659	1.6691	NA	1.76518	4
sp|Q02928|CP4AB_HUMAN	Cytochrome P450 4A11 OS=Homo sapiens GN=CYP4A11 PE=1 SV=1	NA	0.218465	0.348161	0.170935	0.241502	0.244766	4
sp|Q06520|ST2A1_HUMAN	Bile salt sulfotransferase OS=Homo sapiens GN=SULT2A1 PE=1 SV=3	0.404718	0.607285	NA	0.518131	0.486994	0.504282	4
sp|Q15493|RGN_HUMAN	Regucalcin OS=Homo sapiens GN=RGN PE=1 SV=1	0.174365	0.419516	NA	0.375096	0.588343	0.38933	4
sp|Q86YB7|ECHD2_HUMAN	Enoyl-CoA hydratase domain-containing protein 2, mitochondrial OS=Homo sapiens GN=ECHDC2 PE=2 SV=2	NA	0.328087	0.383073	0.495723	0.467303	0.418546	4
sp|Q8N4T8|CBR4_HUMAN	Carbonyl reductase family member 4 OS=Homo sapiens GN=CBR4 PE=1 SV=3	0.429212	0.441615	0.552969	0.453246	NA	0.469261	4
sp|Q8NBX0|SCPDL_HUMAN	Saccharopine dehydrogenase-like oxidoreductase OS=Homo sapiens GN=SCCPDH PE=1 SV=1	1.59103	0.532428	1.69777	1.73935	NA	1.39014	4
sp|Q8WW59|SPRY4_HUMAN	SPRY domain-containing protein 4 OS=Homo sapiens GN=SPRYD4 PE=1 SV=2	0.468859	NA	0.544183	0.563413	0.452069	0.507131	4
sp|Q92506|DHB8_HUMAN	Estradiol 17-beta-dehydrogenase 8 OS=Homo sapiens GN=HSD17B8 PE=1 SV=2	0.359882	NA	0.25025	0.294716	0.661871	0.391679	4
sp|Q92688|AN32B_HUMAN	Acidic leucine-rich nuclear phosphoprotein 32 family member B OS=Homo sapiens GN=ANP32B PE=1 SV=1	2.05104	1.52646	3.21047	2.12782	NA	2.22895	4
sp|Q92947|GCDH_HUMAN	Glutaryl-CoA dehydrogenase, mitochondrial OS=Homo sapiens GN=GCDH PE=1 SV=1	0.301785	0.348227	NA	0.356551	0.298762	0.326331	4
sp|Q93099|HGD_HUMAN	Homogentisate 1,2-dioxygenase OS=Homo sapiens GN=HGD PE=1 SV=2	NA	0.593461	0.658281	0.424179	0.550207	0.556532	4
sp|Q96EK6|GNA1_HUMAN	Glucosamine 6-phosphate N-acetyltransferase OS=Homo sapiens GN=GNPNAT1 PE=1 SV=1	NA	0.637365	0.603015	0.317581	0.493035	0.512749	4
sp|Q99541|PLIN2_HUMAN	Perilipin-2 OS=Homo sapiens GN=PLIN2 PE=1 SV=2	NA	1.86154	3.80015	6.0052	9.82003	5.37173	4
sp|Q9UBM7|DHCR7_HUMAN	7-dehydrocholesterol reductase OS=Homo sapiens GN=DHCR7 PE=1 SV=1	NA	0.422322	3.30708	3.0681	3.06332	2.46521	4
sp|Q9UBQ7|GRHPR_HUMAN	Glyoxylate reductase/hydroxypyruvate reductase OS=Homo sapiens GN=GRHPR PE=1 SV=1	0.310118	0.38453	0.408661	0.436508	NA	0.384954	4
sp|Q9UI17|M2GD_HUMAN	Dimethylglycine dehydrogenase, mitochondrial OS=Homo sapiens GN=DMGDH PE=1 SV=2	0.338951	NA	0.495796	0.332083	0.395622	0.390613	4
sp|Q9UJM8|HAOX1_HUMAN	Hydroxyacid oxidase 1 OS=Homo sapiens GN=HAO1 PE=1 SV=1	0.305043	0.543718	NA	0.563791	0.393482	0.451509	4
sp|Q9UL12|SARDH_HUMAN	Sarcosine dehydrogenase, mitochondrial OS=Homo sapiens GN=SARDH PE=1 SV=1	0.271931	0.350304	0.375792	0.37816	NA	0.344047	4
sp|Q9UMX0|UBQL1_HUMAN	Ubiquilin-1 OS=Homo sapiens GN=UBQLN1 PE=1 SV=2	1.70708	NA	1.64409	1.74177	1.5879	1.67021	4
sp|Q9Y617|SERC_HUMAN	Phosphoserine aminotransferase OS=Homo sapiens GN=PSAT1 PE=1 SV=2	0.343308	0.277285	0.63884	0.377617	NA	0.409263	4
tr|B1AKZ3|B1AKZ3_HUMAN	Astrocytic phosphoprotein PEA-15 OS=Homo sapiens GN=PEA15 PE=2 SV=1	2.33796	2.95221	NA	2.97799	2.92815	2.79908	4
tr|E7EU96|E7EU96_HUMAN	Casein kinase II subunit alpha OS=Homo sapiens GN=CSNK2A1 PE=2 SV=1	1.86034	NA	1.94584	1.60446	2.00133	1.85299	4
tr|E9PLL6|E9PLL6_HUMAN	60S ribosomal protein L27a OS=Homo sapiens GN=RPL27A PE=2 SV=1	1.67895	NA	10.7326	1.8921	4.85585	4.78989	4
tr|E9PRY8|E9PRY8_HUMAN	Elongation factor 1-delta OS=Homo sapiens GN=EEF1D PE=2 SV=1	2.54912	NA	1.82422	3.19684	1.73334	2.32588	4
tr|F5HFY4|F5HFY4_HUMAN	Nucleosome assembly protein 1-like 4 OS=Homo sapiens GN=NAP1L4b PE=2 SV=1	2.73822	1.6234	1.6301	1.97273	NA	1.99111	4
tr|F8WCE9|F8WCE9_HUMAN	UDP-glucuronosyltransferase 2B15 OS=Homo sapiens GN=UGT2B15 PE=2 SV=1	0.533657	0.335385	NA	0.340535	0.28304	0.373154	4
tr|G3V3N4|G3V3N4_HUMAN	Protein NDRG2 OS=Homo sapiens GN=NDRG2 PE=2 SV=1	NA	0.523082	0.580756	0.613439	0.170134	0.471853	4
tr|G5E9M5|G5E9M5_HUMAN	Interleukin enhancer binding factor 3, 90kDa, isoform CRA_b OS=Homo sapiens GN=ILF3 PE=4 SV=1	1.83887	NA	1.76531	2.01969	1.95998	1.89596	4
tr|Q5W0H4|Q5W0H4_HUMAN	Translationally-controlled tumor protein OS=Homo sapiens GN=TPT1 PE=2 SV=1	NA	1.67526	1.69874	1.75814	2.02489	1.78926	4
sp|O15212|PFD6_HUMAN	Prefoldin subunit 6 OS=Homo sapiens GN=PFDN6 PE=1 SV=1	2.32424	3.10193	1.72468	NA	2.07667	2.30688	4
sp|P37059|DHB2_HUMAN	Estradiol 17-beta-dehydrogenase 2 OS=Homo sapiens GN=HSD17B2 PE=1 SV=1	0.42452	0.416421	0.549394	0.409084	NA	0.449855	4
sp|Q13442|HAP28_HUMAN	28 kDa heat- and acid-stable phosphoprotein OS=Homo sapiens GN=PDAP1 PE=1 SV=1	1.74009	NA	3.11261	1.90784	2.8829	2.41086	4
sp|Q8NFF5|FAD1_HUMAN	FAD synthase OS=Homo sapiens GN=FLAD1 PE=1 SV=1	3.26596	NA	2.26019	2.66863	1.92265	2.52936	4
sp|O60656|UD19_HUMAN	UDP-glucuronosyltransferase 1-9 OS=Homo sapiens GN=UGT1A9 PE=1 SV=1	1.37367	0.416204	0.767058	0.339148	0.419461	0.663108	3
sp|P00450|CERU_HUMAN	Ceruloplasmin OS=Homo sapiens GN=CP PE=1 SV=1	1.35296	0.591438	0.573908	1.41383	1.5638	1.09919	3
sp|P06744|G6PI_HUMAN	Glucose-6-phosphate isomerase OS=Homo sapiens GN=GPI PE=1 SV=4	0.818926	1.1644	2.03345	2.59907	2.19585	1.76234	3
sp|P07099|HYEP_HUMAN	Epoxide hydrolase 1 OS=Homo sapiens GN=EPHX1 PE=1 SV=1	1.55901	0.367028	2.27257	1.33674	1.08565	1.3242	3
sp|P07148|FABPL_HUMAN	Fatty acid-binding protein, liver OS=Homo sapiens GN=FABP1 PE=1 SV=1	0.481345	0.594823	0.688599	0.472436	0.882057	0.623852	3
sp|P08603|CFAH_HUMAN	Complement factor H OS=Homo sapiens GN=CFH PE=1 SV=4	2.08411	1.34646	1.37268	1.99419	3.52079	2.06364	3
sp|P08670|VIME_HUMAN	Vimentin OS=Homo sapiens GN=VIM PE=1 SV=4	1.39581	1.76287	0.399001	1.22174	0.559762	1.06784	3
sp|P08684|CP3A4_HUMAN	Cytochrome P450 3A4 OS=Homo sapiens GN=CYP3A4 PE=1 SV=4	0.191373	0.456148	1.33496	0.586684	0.706637	0.655161	3
sp|P22307|NLTP_HUMAN	Non-specific lipid-transfer protein OS=Homo sapiens GN=SCP2 PE=1 SV=2	0.591388	0.603807	0.800678	0.884731	0.404665	0.657054	3
sp|P26641|EF1G_HUMAN	Elongation factor 1-gamma OS=Homo sapiens GN=EEF1G PE=1 SV=3	1.82038	1.42926	1.46819	1.83272	1.68892	1.6479	3
sp|P30837|AL1B1_HUMAN	Aldehyde dehydrogenase X, mitochondrial OS=Homo sapiens GN=ALDH1B1 PE=1 SV=3	1.29614	0.565055	0.813648	0.406998	0.572944	0.730958	3
sp|P34913|HYES_HUMAN	Bifunctional epoxide hydrolase 2 OS=Homo sapiens GN=EPHX2 PE=1 SV=2	0.793135	0.504833	0.709019	0.558711	0.282924	0.569724	3
sp|P37837|TALDO_HUMAN	Transaldolase OS=Homo sapiens GN=TALDO1 PE=1 SV=2	2.7065	1.36499	1.95412	2.00697	1.06396	1.81931	3
sp|P53396|ACLY_HUMAN	ATP-citrate synthase OS=Homo sapiens GN=ACLY PE=1 SV=3	1.35922	1.4789	3.27234	3.90978	3.5493	2.71391	3
sp|P54840|GYS2_HUMAN	Glycogen [starch] synthase, liver OS=Homo sapiens GN=GYS2 PE=1 SV=2	0.222008	0.380143	0.728878	0.708938	0.169618	0.441917	3
sp|P62081|RS7_HUMAN	40S ribosomal protein S7 OS=Homo sapiens GN=RPS7 PE=1 SV=1	1.20087	0.639354	2.32253	1.34606	1.63096	1.42795	3
sp|P62241|RS8_HUMAN	40S ribosomal protein S8 OS=Homo sapiens GN=RPS8 PE=1 SV=2	1.4235	0.381075	2.64054	1.25287	4.51326	2.04225	3
sp|P62263|RS14_HUMAN	40S ribosomal protein S14 OS=Homo sapiens GN=RPS14 PE=1 SV=3	1.43019	0.73523	1.9488	1.7194	2.05519	1.57776	3
sp|P68371|TBB4B_HUMAN	Tubulin beta-4B chain OS=Homo sapiens GN=TUBB4B PE=1 SV=1	1.89491	1.55178	1.32658	1.78898	1.16303	1.54506	3
sp|Q13011|ECH1_HUMAN	Delta(3,5)-Delta(2,4)-dienoyl-CoA isomerase, mitochondrial OS=Homo sapiens GN=ECH1 PE=1 SV=2	0.603924	0.405998	1.58437	1.07316	1.24225	0.981941	3
sp|Q93088|BHMT1_HUMAN	Betaine--homocysteine S-methyltransferase 1 OS=Homo sapiens GN=BHMT PE=1 SV=2	0.678811	0.675732	0.310718	0.117171	0.318544	0.420195	3
sp|Q96GK7|FAH2A_HUMAN	Fumarylacetoacetate hydrolase domain-containing protein 2A OS=Homo sapiens GN=FAHD2A PE=1 SV=1	0.331575	0.576005	0.729387	0.773499	0.428356	0.567764	3
tr|B3KSH1|B3KSH1_HUMAN	Eukaryotic translation initiation factor 3 subunit F OS=Homo sapiens GN=EIF3F PE=2 SV=1	1.89028	1.3965	1.29421	1.79668	1.52076	1.57969	3
tr|M0QXB4|M0QXB4_HUMAN	Coatomer protein complex, subunit epsilon, isoform CRA_g OS=Homo sapiens GN=COPE PE=4 SV=1	1.63397	1.82331	1.26651	1.68715	1.15978	1.51414	3
sp|O14980|XPO1_HUMAN	Exportin-1 OS=Homo sapiens GN=XPO1 PE=1 SV=1	2.36298	1.26138	1.3487	2.09138	1.73302	1.75949	3
sp|P16435|NCPR_HUMAN	NADPH--cytochrome P450 reductase OS=Homo sapiens GN=POR PE=1 SV=2	0.714744	0.641799	1.59711	0.765085	0.655729	0.874894	3
sp|Q96GA7|SDSL_HUMAN	Serine dehydratase-like OS=Homo sapiens GN=SDSL PE=1 SV=1	0.688973	0.870642	0.344298	0.523673	0.260024	0.537522	3
sp|P06133|UD2B4_HUMAN	UDP-glucuronosyltransferase 2B4 OS=Homo sapiens GN=UGT2B4 PE=1 SV=2	0.862601	0.242147	NA	0.31866	0.35076	0.443542	3
sp|P51687|SUOX_HUMAN	Sulfite oxidase, mitochondrial OS=Homo sapiens GN=SUOX PE=1 SV=2	0.355837	0.487104	0.791038	0.478235	NA	0.528054	3
sp|Q13283|G3BP1_HUMAN	Ras GTPase-activating protein-binding protein 1 OS=Homo sapiens GN=G3BP1 PE=1 SV=1	NA	1.42153	1.86023	1.65582	1.88844	1.70651	3
sp|O14979|HNRDL_HUMAN	Heterogeneous nuclear ribonucleoprotein D-like OS=Homo sapiens GN=HNRPDL PE=1 SV=3	1.70392	1.73612	NA	1.29361	1.95323	1.67172	3
sp|O43143|DHX15_HUMAN	Putative pre-mRNA-splicing factor ATP-dependent RNA helicase DHX15 OS=Homo sapiens GN=DHX15 PE=1 SV=2	2.27694	2.22552	NA	2.17686	1.35684	2.00904	3
sp|O75891|AL1L1_HUMAN	Cytosolic 10-formyltetrahydrofolate dehydrogenase OS=Homo sapiens GN=ALDH1L1 PE=1 SV=2	0.699132	0.549768	NA	0.441995	0.543238	0.558533	3
sp|O95154|ARK73_HUMAN	Aflatoxin B1 aldehyde reductase member 3 OS=Homo sapiens GN=AKR7A3 PE=1 SV=2	0.313868	0.479652	NA	0.722663	0.431745	0.486982	3
sp|P00505|AATM_HUMAN	Aspartate aminotransferase, mitochondrial OS=Homo sapiens GN=GOT2 PE=1 SV=3	0.389463	0.552994	1.17865	NA	0.438657	0.63994	3
sp|P01009|A1AT_HUMAN	Alpha-1-antitrypsin OS=Homo sapiens GN=SERPINA1 PE=1 SV=3	1.07242	0.533478	NA	2.01611	2.34527	1.49182	3
sp|P01772|HV311_HUMAN	Ig heavy chain V-III region KOL OS=Homo sapiens PE=1 SV=1	NA	1.2513	0.531258	1.83094	3.08226	1.67394	3
sp|P02649|APOE_HUMAN	Apolipoprotein E OS=Homo sapiens GN=APOE PE=1 SV=1	NA	1.13292	3.58857	2.14683	4.75686	2.9063	3
sp|P02760|AMBP_HUMAN	Protein AMBP OS=Homo sapiens GN=AMBP PE=1 SV=1	1.66683	1.44635	NA	1.67873	2.31257	1.77612	3
sp|P04004|VTNC_HUMAN	Vitronectin OS=Homo sapiens GN=VTN PE=1 SV=1	1.60791	1.28328	NA	2.37367	2.01036	1.81881	3
sp|P04792|HSPB1_HUMAN	Heat shock protein beta-1 OS=Homo sapiens GN=HSPB1 PE=1 SV=2	1.48709	1.96471	2.85826	NA	1.78391	2.02349	3
sp|P05181|CP2E1_HUMAN	Cytochrome P450 2E1 OS=Homo sapiens GN=CYP2E1 PE=1 SV=1	0.121356	0.323566	NA	0.131171	0.690413	0.316627	3
sp|P06748|NPM_HUMAN	Nucleophosmin OS=Homo sapiens GN=NPM1 PE=1 SV=2	2.3555	1.33627	NA	1.74486	1.52167	1.73957	3
sp|P07814|SYEP_HUMAN	Bifunctional glutamate/proline--tRNA ligase OS=Homo sapiens GN=EPRS PE=1 SV=5	1.58282	NA	1.3134	3.22813	1.53208	1.91411	3
sp|P08107|HSP71_HUMAN	Heat shock 70 kDa protein 1A/1B OS=Homo sapiens GN=HSPA1A PE=1 SV=5	NA	1.53194	1.75594	1.24924	3.93593	2.11826	3
sp|P08238|HS90B_HUMAN	Heat shock protein HSP 90-beta OS=Homo sapiens GN=HSP90AB1 PE=1 SV=4	2.45896	1.70488	1.55095	1.47411	NA	1.79723	3
sp|P08559|ODPA_HUMAN	Pyruvate dehydrogenase E1 component subunit alpha, somatic form, mitochondrial OS=Homo sapiens GN=PDHA1 PE=1 SV=3	1.52679	NA	1.98625	1.91368	1.16544	1.64804	3
sp|P13010|XRCC5_HUMAN	X-ray repair cross-complementing protein 5 OS=Homo sapiens GN=XRCC5 PE=1 SV=3	1.94464	1.855	NA	1.75166	1.32167	1.71824	3
sp|P14550|AK1A1_HUMAN	Alcohol dehydrogenase [NADP(+)] OS=Homo sapiens GN=AKR1A1 PE=1 SV=3	0.537607	0.541425	0.836083	NA	0.549771	0.616222	3
sp|P14618|KPYM_HUMAN	Pyruvate kinase isozymes M1/M2 OS=Homo sapiens GN=PKM PE=1 SV=4	2.8042	3.48842	1.30908	2.55796	NA	2.53992	3
sp|P15880|RS2_HUMAN	40S ribosomal protein S2 OS=Homo sapiens GN=RPS2 PE=1 SV=2	NA	0.710203	3.37805	1.79119	2.49963	2.09477	3
sp|P16152|CBR1_HUMAN	Carbonyl reductase [NADPH] 1 OS=Homo sapiens GN=CBR1 PE=1 SV=3	1.93334	0.632083	NA	0.459049	0.812714	0.959296	3
sp|P18827|SDC1_HUMAN	Syndecan-1 OS=Homo sapiens GN=SDC1 PE=1 SV=3	1.57964	0.920427	1.7448	2.22873	NA	1.6184	3
sp|P19224|UD16_HUMAN	UDP-glucuronosyltransferase 1-6 OS=Homo sapiens GN=UGT1A6 PE=1 SV=2	1.4758	0.442249	NA	0.339148	0.430531	0.671933	3
sp|P22102|PUR2_HUMAN	Trifunctional purine biosynthetic protein adenosine-3 OS=Homo sapiens GN=GART PE=1 SV=1	1.7929	1.51972	NA	1.40685	1.72143	1.61023	3
sp|P22309|UD11_HUMAN	UDP-glucuronosyltransferase 1-1 OS=Homo sapiens GN=UGT1A1 PE=1 SV=1	1.37367	0.416204	0.65027	0.312398	NA	0.688136	3
sp|P22626|ROA2_HUMAN	Heterogeneous nuclear ribonucleoproteins A2/B1 OS=Homo sapiens GN=HNRNPA2B1 PE=1 SV=2	1.59697	1.92876	1.29288	2.13935	NA	1.73949	3
sp|P23083|HV103_HUMAN	Ig heavy chain V-I region V35 OS=Homo sapiens PE=1 SV=1	1.32669	1.577	NA	1.52281	1.88036	1.57671	3
sp|P24462|CP3A7_HUMAN	Cytochrome P450 3A7 OS=Homo sapiens GN=CYP3A7 PE=1 SV=2	0.252185	0.42061	1.56559	0.705472	NA	0.735964	3
sp|P24534|EF1B_HUMAN	Elongation factor 1-beta OS=Homo sapiens GN=EEF1B2 PE=1 SV=3	1.97865	1.33361	NA	2.26674	1.84525	1.85606	3
sp|P24752|THIL_HUMAN	Acetyl-CoA acetyltransferase, mitochondrial OS=Homo sapiens GN=ACAT1 PE=1 SV=1	0.405715	0.490915	NA	0.773573	0.569523	0.559932	3
sp|P28838|AMPL_HUMAN	Cytosol aminopeptidase OS=Homo sapiens GN=LAP3 PE=1 SV=3	0.558149	0.743414	0.242821	NA	0.36068	0.476266	3
sp|P28845|DHI1_HUMAN	Corticosteroid 11-beta-dehydrogenase isozyme 1 OS=Homo sapiens GN=HSD11B1 PE=1 SV=3	0.542897	0.402631	NA	0.769779	0.139229	0.463634	3
sp|P30047|GFRP_HUMAN	GTP cyclohydrolase 1 feedback regulatory protein OS=Homo sapiens GN=GCHFR PE=1 SV=3	0.751582	0.402025	0.439622	0.270086	NA	0.465829	3
sp|P31937|3HIDH_HUMAN	3-hydroxyisobutyrate dehydrogenase, mitochondrial OS=Homo sapiens GN=HIBADH PE=1 SV=2	0.406535	0.567087	1.17646	NA	0.530449	0.670132	3
sp|P33241|LSP1_HUMAN	Lymphocyte-specific protein 1 OS=Homo sapiens GN=LSP1 PE=1 SV=1	NA	2.35258	0.280556	0.562351	1.21015	1.10141	3
sp|P35268|RL22_HUMAN	60S ribosomal protein L22 OS=Homo sapiens GN=RPL22 PE=1 SV=2	1.66695	0.730676	2.04749	NA	1.50291	1.487	3
sp|P39019|RS19_HUMAN	40S ribosomal protein S19 OS=Homo sapiens GN=RPS19 PE=1 SV=2	1.56078	NA	1.52789	1.58482	1.34173	1.5038	3
sp|P43490|NAMPT_HUMAN	Nicotinamide phosphoribosyltransferase OS=Homo sapiens GN=NAMPT PE=1 SV=1	2.39897	1.40996	NA	1.78148	0.466507	1.51423	3
sp|P46109|CRKL_HUMAN	Crk-like protein OS=Homo sapiens GN=CRKL PE=1 SV=1	1.69444	NA	1.34744	1.8632	1.60622	1.62782	3
sp|P46783|RS10_HUMAN	40S ribosomal protein S10 OS=Homo sapiens GN=RPS10 PE=1 SV=1	1.43155	0.648385	2.3459	NA	2.90916	1.83375	3
sp|P46952|3HAO_HUMAN	3-hydroxyanthranilate 3,4-dioxygenase OS=Homo sapiens GN=HAAO PE=1 SV=2	0.22476	0.450298	0.741824	0.640043	NA	0.514231	3
sp|P49327|FAS_HUMAN	Fatty acid synthase OS=Homo sapiens GN=FASN PE=1 SV=3	0.849185	NA	3.49408	4.19437	2.19194	2.68239	3
sp|P50440|GATM_HUMAN	Glycine amidinotransferase, mitochondrial OS=Homo sapiens GN=GATM PE=1 SV=1	0.812857	0.49157	NA	1.72667	0.46564	0.874185	3
sp|P52597|HNRPF_HUMAN	Heterogeneous nuclear ribonucleoprotein F OS=Homo sapiens GN=HNRNPF PE=1 SV=3	1.7998	1.92386	NA	1.74403	1.42535	1.72326	3
sp|P56470|LEG4_HUMAN	Galectin-4 OS=Homo sapiens GN=LGALS4 PE=1 SV=1	2.18943	1.32517	3.21487	3.47013	NA	2.5499	3
sp|P61006|RAB8A_HUMAN	Ras-related protein Rab-8A OS=Homo sapiens GN=RAB8A PE=1 SV=1	1.97949	1.79651	1.29327	NA	1.50571	1.64374	3
sp|Q04446|GLGB_HUMAN	1,4-alpha-glucan-branching enzyme OS=Homo sapiens GN=GBE1 PE=1 SV=3	NA	0.532701	1.10635	1.70331	0.300652	0.910753	3
sp|Q07960|RHG01_HUMAN	Rho GTPase-activating protein 1 OS=Homo sapiens GN=ARHGAP1 PE=1 SV=1	2.11624	1.72901	0.82665	1.80396	NA	1.61896	3
sp|Q09666|AHNK_HUMAN	Neuroblast differentiation-associated protein AHNAK OS=Homo sapiens GN=AHNAK PE=1 SV=2	1.27516	NA	1.58473	1.70449	1.86365	1.60701	3
sp|Q12905|ILF2_HUMAN	Interleukin enhancer-binding factor 2 OS=Homo sapiens GN=ILF2 PE=1 SV=2	2.58583	2.36506	NA	1.42477	1.90196	2.06941	3
sp|Q14152|EIF3A_HUMAN	Eukaryotic translation initiation factor 3 subunit A OS=Homo sapiens GN=EIF3A PE=1 SV=1	2.14751	1.68731	NA	1.77915	1.42491	1.75972	3
sp|Q14914|PTGR1_HUMAN	Prostaglandin reductase 1 OS=Homo sapiens GN=PTGR1 PE=1 SV=2	2.62688	0.671876	NA	0.517023	0.598386	1.10354	3
sp|Q15274|NADC_HUMAN	Nicotinate-nucleotide pyrophosphorylase [carboxylating] OS=Homo sapiens GN=QPRT PE=1 SV=3	0.665372	0.242869	2.20461	NA	0.735724	0.962143	3
sp|Q68CZ2|TENS3_HUMAN	Tensin-3 OS=Homo sapiens GN=TNS3 PE=1 SV=2	0.475887	NA	0.700948	0.397971	0.490056	0.516216	3
sp|Q8IVS8|GLCTK_HUMAN	Glycerate kinase OS=Homo sapiens GN=GLYCTK PE=1 SV=1	0.850069	0.306786	NA	0.465171	0.33472	0.489186	3
sp|Q92499|DDX1_HUMAN	ATP-dependent RNA helicase DDX1 OS=Homo sapiens GN=DDX1 PE=1 SV=2	1.99845	1.60902	1.16839	1.60568	NA	1.59539	3
sp|Q92945|FUBP2_HUMAN	Far upstream element-binding protein 2 OS=Homo sapiens GN=KHSRP PE=1 SV=4	1.83866	NA	1.49131	1.70099	1.78322	1.70355	3
sp|Q96DG6|CMBL_HUMAN	Carboxymethylenebutenolidase homolog OS=Homo sapiens GN=CMBL PE=1 SV=1	0.625455	0.488102	0.671639	NA	0.409377	0.548644	3
sp|Q96HE7|ERO1A_HUMAN	ERO1-like protein alpha OS=Homo sapiens GN=ERO1L PE=1 SV=2	2.01753	1.58385	1.22428	1.70745	NA	1.63328	3
sp|Q96HR9|REEP6_HUMAN	Receptor expression-enhancing protein 6 OS=Homo sapiens GN=REEP6 PE=1 SV=1	0.270133	0.37421	1.69162	NA	0.666738	0.750675	3
sp|Q9H479|FN3K_HUMAN	Fructosamine-3-kinase OS=Homo sapiens GN=FN3K PE=1 SV=1	2.53478	0.791812	2.3097	2.62776	NA	2.06601	3
sp|Q9UHD9|UBQL2_HUMAN	Ubiquilin-2 OS=Homo sapiens GN=UBQLN2 PE=1 SV=2	NA	1.27716	1.7612	1.74778	1.61987	1.6015	3
sp|Q9ULC5|ACSL5_HUMAN	Long-chain-fatty-acid--CoA ligase 5 OS=Homo sapiens GN=ACSL5 PE=1 SV=1	0.641388	0.475291	0.677202	NA	0.202682	0.499141	3
sp|Q9Y5M8|SRPRB_HUMAN	Signal recognition particle receptor subunit beta OS=Homo sapiens GN=SRPRB PE=1 SV=3	1.51926	NA	1.64757	1.82214	1.37413	1.59078	3
sp|Q9Y5S9|RBM8A_HUMAN	RNA-binding protein 8A OS=Homo sapiens GN=RBM8A PE=1 SV=1	2.57182	1.64014	NA	1.45398	1.64619	1.82803	3
tr|B0V043|B0V043_HUMAN	Valine--tRNA ligase OS=Homo sapiens GN=VARS PE=3 SV=1	2.13567	1.57936	NA	1.48863	3.03612	2.05995	3
tr|B4DJP7|B4DJP7_HUMAN	Small nuclear ribonucleoprotein Sm D3 OS=Homo sapiens GN=SNRPD3 PE=2 SV=1	2.11366	1.80438	1.40352	NA	1.81009	1.78291	3
tr|B4DJV2|B4DJV2_HUMAN	Citrate synthase OS=Homo sapiens GN=CS PE=2 SV=1	1.36245	1.53185	1.56093	1.66443	NA	1.52992	3
tr|E5RIM7|E5RIM7_HUMAN	Copper transport protein ATOX1 OS=Homo sapiens GN=ATOX1 PE=2 SV=1	2.35872	1.51037	NA	2.68337	1.31728	1.96743	3
tr|E9PK25|E9PK25_HUMAN	Cofilin-1 OS=Homo sapiens GN=CFL1 PE=2 SV=1	1.83858	1.90356	NA	1.40685	1.72588	1.71871	3
tr|G8JLA8|G8JLA8_HUMAN	Transforming growth factor-beta-induced protein ig-h3 OS=Homo sapiens GN=TGFBI PE=2 SV=1	1.20123	3.43981	0.4748	NA	2.63213	1.93699	3
tr|H3BM16|H3BM16_HUMAN	HLA class I histocompatibility antigen, A-68 alpha chain (Fragment) OS=Homo sapiens GN=HLA-A PE=3 SV=1	1.53481	1.95718	0.505705	NA	1.36059	1.33957	3
tr|H3BQZ7|H3BQZ7_HUMAN	HCG2044799 OS=Homo sapiens GN=hCG_2044799 PE=4 SV=1	2.16547	1.43442	NA	2.12924	1.66718	1.84908	3
tr|J3KQ32|J3KQ32_HUMAN	Obg-like ATPase 1 OS=Homo sapiens GN=OLA1 PE=4 SV=1	1.84314	1.97353	NA	0.741154	1.52722	1.52126	3
tr|Q49AN9|Q49AN9_HUMAN	SNRPG protein OS=Homo sapiens GN=SNRPG PE=4 SV=1	1.9878	NA	1.29342	2.01304	1.76666	1.76523	3
sp|P26038|MOES_HUMAN	Moesin OS=Homo sapiens GN=MSN PE=1 SV=3	2.10467	1.52758	0.479669	0.892526	NA	1.25111	3
sp|P51888|PRELP_HUMAN	Prolargin OS=Homo sapiens GN=PRELP PE=1 SV=1	NA	2.77286	0.235259	0.458347	1.44739	1.22846	3
sp|Q07065|CKAP4_HUMAN	Cytoskeleton-associated protein 4 OS=Homo sapiens GN=CKAP4 PE=1 SV=2	2.04362	NA	1.54661	1.42021	2.67451	1.92124	3
sp|Q15181|IPYR_HUMAN	Inorganic pyrophosphatase OS=Homo sapiens GN=PPA1 PE=1 SV=2	NA	1.94754	1.82031	1.35576	2.89526	2.00472	3
sp|Q96EY8|MMAB_HUMAN	Cob(I)yrinic acid a,c-diamide adenosyltransferase, mitochondrial OS=Homo sapiens GN=MMAB PE=1 SV=1	0.349819	0.384085	0.826822	0.623623	NA	0.546087	3
sp|Q9H3P7|GCP60_HUMAN	Golgi resident protein GCP60 OS=Homo sapiens GN=ACBD3 PE=1 SV=4	3.21654	2.21675	1.4937	2.02754	NA	2.23863	3
sp|A6NLP5|TTC36_HUMAN	Tetratricopeptide repeat protein 36 OS=Homo sapiens GN=TTC36 PE=2 SV=1	NA	0.205019	0.321228	0.172914	NA	0.233054	3
sp|P09327|VILI_HUMAN	Villin-1 OS=Homo sapiens GN=VIL1 PE=1 SV=4	NA	3.26502	5.34994	NA	2.70122	3.77206	3
sp|P0CW22|RS17L_HUMAN	40S ribosomal protein S17-like OS=Homo sapiens GN=RPS17L PE=2 SV=1	1.68435	0.619274	NA	1.92795	NA	1.41052	3
sp|P17931|LEG3_HUMAN	Galectin-3 OS=Homo sapiens GN=LGALS3 PE=1 SV=5	1.90071	2.38022	NA	4.45582	NA	2.91225	3
sp|P27816|MAP4_HUMAN	Microtubule-associated protein 4 OS=Homo sapiens GN=MAP4 PE=1 SV=3	2.0939	NA	NA	1.74258	1.84135	1.89261	3
sp|P36955|PEDF_HUMAN	Pigment epithelium-derived factor OS=Homo sapiens GN=SERPINF1 PE=1 SV=4	NA	2.60067	NA	4.17369	2.47151	3.08196	3
sp|Q15942|ZYX_HUMAN	Zyxin OS=Homo sapiens GN=ZYX PE=1 SV=1	NA	2.16916	NA	1.77561	1.80022	1.915	3
sp|Q16543|CDC37_HUMAN	Hsp90 co-chaperone Cdc37 OS=Homo sapiens GN=CDC37 PE=1 SV=1	1.69604	1.78062	NA	2.27372	NA	1.9168	3
sp|Q8IWW8|HOT_HUMAN	Hydroxyacid-oxoacid transhydrogenase, mitochondrial OS=Homo sapiens GN=ADHFE1 PE=1 SV=1	NA	0.391619	0.471836	NA	0.30776	0.390405	3
sp|A2VDF0|FUCM_HUMAN	Fucose mutarotase OS=Homo sapiens GN=FUOM PE=1 SV=2	0.433674	NA	0.380482	0.397094	NA	0.40375	3
sp|A6ND91|ASPD_HUMAN	Putative L-aspartate dehydrogenase OS=Homo sapiens GN=ASPDH PE=2 SV=2	0.190615	0.381948	NA	0.435028	NA	0.335864	3
sp|O00148|DX39A_HUMAN	ATP-dependent RNA helicase DDX39A OS=Homo sapiens GN=DDX39A PE=1 SV=2	1.7165	1.88417	NA	1.74609	NA	1.78225	3
sp|O00483|NDUA4_HUMAN	NADH dehydrogenase [ubiquinone] 1 alpha subcomplex subunit 4 OS=Homo sapiens GN=NDUFA4 PE=1 SV=1	NA	0.659604	NA	0.587702	0.475527	0.574277	3
sp|O14756|H17B6_HUMAN	17-beta-hydroxysteroid dehydrogenase type 6 OS=Homo sapiens GN=HSD17B6 PE=1 SV=1	NA	0.40679	NA	0.588584	0.203546	0.39964	3
sp|O14828|SCAM3_HUMAN	Secretory carrier-associated membrane protein 3 OS=Homo sapiens GN=SCAMP3 PE=1 SV=3	7.8826	3.93162	NA	NA	3.61469	5.14297	3
sp|O14975|S27A2_HUMAN	Very long-chain acyl-CoA synthetase OS=Homo sapiens GN=SLC27A2 PE=1 SV=2	0.322395	0.553177	NA	NA	0.372245	0.415939	3
sp|O95202|LETM1_HUMAN	LETM1 and EF-hand domain-containing protein 1, mitochondrial OS=Homo sapiens GN=LETM1 PE=1 SV=1	2.96812	2.58199	NA	2.35336	NA	2.63449	3
sp|O95210|STBD1_HUMAN	Starch-binding domain-containing protein 1 OS=Homo sapiens GN=STBD1 PE=1 SV=1	0.547338	NA	0.637327	0.325033	NA	0.503233	3
sp|O95373|IPO7_HUMAN	Importin-7 OS=Homo sapiens GN=IPO7 PE=1 SV=1	NA	1.96693	NA	2.52825	1.80809	2.10109	3
sp|P00480|OTC_HUMAN	Ornithine carbamoyltransferase, mitochondrial OS=Homo sapiens GN=OTC PE=1 SV=3	NA	0.362018	NA	0.328702	0.617013	0.435911	3
sp|P00488|F13A_HUMAN	Coagulation factor XIII A chain OS=Homo sapiens GN=F13A1 PE=1 SV=4	NA	1.73432	NA	2.47627	4.42912	2.8799	3
sp|P01766|HV305_HUMAN	Ig heavy chain V-III region BRO OS=Homo sapiens PE=1 SV=1	NA	NA	0.550376	1.54708	2.4486	1.51535	3
sp|P02652|APOA2_HUMAN	Apolipoprotein A-II OS=Homo sapiens GN=APOA2 PE=1 SV=1	1.58225	NA	NA	2.54212	2.60083	2.24173	3
sp|P02795|MT2_HUMAN	Metallothionein-2 OS=Homo sapiens GN=MT2A PE=1 SV=1	NA	NA	0.134497	0.125678	0.195742	0.151972	3
sp|P04003|C4BPA_HUMAN	C4b-binding protein alpha chain OS=Homo sapiens GN=C4BPA PE=1 SV=2	1.57656	NA	NA	1.50001	1.61555	1.56404	3
sp|P04732|MT1E_HUMAN	Metallothionein-1E OS=Homo sapiens GN=MT1E PE=1 SV=1	NA	NA	0.129932	0.122059	0.188947	0.146979	3
sp|P05089|ARGI1_HUMAN	Arginase-1 OS=Homo sapiens GN=ARG1 PE=1 SV=2	0.570798	0.551546	NA	NA	0.614587	0.578977	3
sp|P07339|CATD_HUMAN	Cathepsin D OS=Homo sapiens GN=CTSD PE=1 SV=1	0.628081	NA	NA	1.68774	1.53866	1.28483	3
sp|P07900|HS90A_HUMAN	Heat shock protein HSP 90-alpha OS=Homo sapiens GN=HSP90AA1 PE=1 SV=5	NA	1.68654	NA	1.67013	1.74542	1.70069	3
sp|P07996|TSP1_HUMAN	Thrombospondin-1 OS=Homo sapiens GN=THBS1 PE=1 SV=2	4.74255	5.19911	NA	NA	3.54253	4.49473	3
sp|P08123|CO1A2_HUMAN	Collagen alpha-2(I) chain OS=Homo sapiens GN=COL1A2 PE=1 SV=7	NA	NA	0.349039	0.583621	3.05718	1.32995	3
sp|P08758|ANXA5_HUMAN	Annexin A5 OS=Homo sapiens GN=ANXA5 PE=1 SV=2	1.57242	1.87341	0.533144	NA	NA	1.32632	3
sp|P09455|RET1_HUMAN	Retinol-binding protein 1 OS=Homo sapiens GN=RBP1 PE=1 SV=2	NA	0.661981	0.268194	0.344471	NA	0.424882	3
sp|P09525|ANXA4_HUMAN	Annexin A4 OS=Homo sapiens GN=ANXA4 PE=1 SV=4	NA	2.09096	0.5882	NA	1.56365	1.41427	3
sp|P09874|PARP1_HUMAN	Poly [ADP-ribose] polymerase 1 OS=Homo sapiens GN=PARP1 PE=1 SV=4	2.35287	NA	NA	2.23233	2.43823	2.34115	3
sp|P11586|C1TC_HUMAN	C-1-tetrahydrofolate synthase, cytoplasmic OS=Homo sapiens GN=MTHFD1 PE=1 SV=3	0.275875	0.368236	NA	NA	0.290198	0.311436	3
sp|P12004|PCNA_HUMAN	Proliferating cell nuclear antigen OS=Homo sapiens GN=PCNA PE=1 SV=1	2.37285	NA	1.87858	5.51319	NA	3.25488	3
sp|P12110|CO6A2_HUMAN	Collagen alpha-2(VI) chain OS=Homo sapiens GN=COL6A2 PE=1 SV=4	NA	2.13518	0.559179	0.419035	NA	1.0378	3
sp|P12277|KCRB_HUMAN	Creatine kinase B-type OS=Homo sapiens GN=CKB PE=1 SV=1	NA	0.530194	7.98588	5.42994	NA	4.64867	3
sp|P14735|IDE_HUMAN	Insulin-degrading enzyme OS=Homo sapiens GN=IDE PE=1 SV=4	1.96845	1.52499	NA	NA	2.40725	1.9669	3
sp|P15428|PGDH_HUMAN	15-hydroxyprostaglandin dehydrogenase [NAD(+)] OS=Homo sapiens GN=HPGD PE=1 SV=1	NA	NA	0.318489	0.381429	0.5757	0.425206	3
sp|P20042|IF2B_HUMAN	Eukaryotic translation initiation factor 2 subunit 2 OS=Homo sapiens GN=EIF2S2 PE=1 SV=2	2.12674	NA	3.13514	1.70899	NA	2.32362	3
sp|P20290|BTF3_HUMAN	Transcription factor BTF3 OS=Homo sapiens GN=BTF3 PE=1 SV=1	1.83536	NA	NA	1.63146	1.99493	1.82058	3
sp|P23246|SFPQ_HUMAN	Splicing factor, proline- and glutamine-rich OS=Homo sapiens GN=SFPQ PE=1 SV=2	2.11397	NA	NA	2.6645	2.07842	2.28563	3
sp|P23434|GCSH_HUMAN	Glycine cleavage system H protein, mitochondrial OS=Homo sapiens GN=GCSH PE=1 SV=2	NA	0.50181	NA	0.498656	0.593821	0.531429	3
sp|P27338|AOFB_HUMAN	Amine oxidase [flavin-containing] B OS=Homo sapiens GN=MAOB PE=1 SV=3	0.639519	0.559315	NA	0.607129	NA	0.601988	3
sp|P27635|RL10_HUMAN	60S ribosomal protein L10 OS=Homo sapiens GN=RPL10 PE=1 SV=4	NA	NA	3.11354	1.87871	1.75816	2.25013	3
sp|P30039|PBLD_HUMAN	Phenazine biosynthesis-like domain-containing protein OS=Homo sapiens GN=PBLD PE=1 SV=2	0.122603	NA	NA	0.405774	0.435544	0.321307	3
sp|P30084|ECHM_HUMAN	Enoyl-CoA hydratase, mitochondrial OS=Homo sapiens GN=ECHS1 PE=1 SV=4	NA	0.416733	0.561287	NA	0.560824	0.512948	3
sp|P30086|PEBP1_HUMAN	Phosphatidylethanolamine-binding protein 1 OS=Homo sapiens GN=PEBP1 PE=1 SV=3	0.558143	0.614158	NA	0.525547	NA	0.565949	3
sp|P34896|GLYC_HUMAN	Serine hydroxymethyltransferase, cytosolic OS=Homo sapiens GN=SHMT1 PE=1 SV=1	0.264741	NA	0.609783	NA	0.492845	0.455789	3
sp|P36578|RL4_HUMAN	60S ribosomal protein L4 OS=Homo sapiens GN=RPL4 PE=1 SV=5	NA	NA	2.01807	1.50407	2.50336	2.0085	3
sp|P39023|RL3_HUMAN	60S ribosomal protein L3 OS=Homo sapiens GN=RPL3 PE=1 SV=2	1.543	0.542227	NA	NA	2.87249	1.65257	3
sp|P40855|PEX19_HUMAN	Peroxisomal biogenesis factor 19 OS=Homo sapiens GN=PEX19 PE=1 SV=1	2.54698	NA	1.88919	2.19065	NA	2.20894	3
sp|P41250|SYG_HUMAN	Glycine--tRNA ligase OS=Homo sapiens GN=GARS PE=1 SV=3	NA	1.6632	NA	3.07955	2.28398	2.34225	3
sp|P42224|STAT1_HUMAN	Signal transducer and activator of transcription 1-alpha/beta OS=Homo sapiens GN=STAT1 PE=1 SV=2	2.05203	NA	0.630122	3.04317	NA	1.90844	3
sp|P47989|XDH_HUMAN	Xanthine dehydrogenase/oxidase OS=Homo sapiens GN=XDH PE=1 SV=4	NA	0.524206	0.644663	NA	0.383927	0.517599	3
sp|P48163|MAOX_HUMAN	NADP-dependent malic enzyme OS=Homo sapiens GN=ME1 PE=1 SV=1	2.20928	NA	2.74711	3.45658	NA	2.80432	3
sp|P48507|GSH0_HUMAN	Glutamate--cysteine ligase regulatory subunit OS=Homo sapiens GN=GCLM PE=1 SV=1	4.19032	1.9754	1.7748	NA	NA	2.64684	3
sp|P51571|SSRD_HUMAN	Translocon-associated protein subunit delta OS=Homo sapiens GN=SSR4 PE=1 SV=1	1.75512	NA	NA	1.59342	1.55853	1.63569	3
sp|P51649|SSDH_HUMAN	Succinate-semialdehyde dehydrogenase, mitochondrial OS=Homo sapiens GN=ALDH5A1 PE=1 SV=2	NA	0.42175	NA	0.556081	0.630281	0.536037	3
sp|P52758|UK114_HUMAN	Ribonuclease UK114 OS=Homo sapiens GN=HRSP12 PE=1 SV=1	NA	0.450573	0.258395	0.304697	NA	0.337888	3
sp|P53004|BIEA_HUMAN	Biliverdin reductase A OS=Homo sapiens GN=BLVRA PE=1 SV=2	1.74875	1.57525	NA	NA	2.20999	1.84466	3
sp|P53597|SUCA_HUMAN	Succinyl-CoA ligase [ADP/GDP-forming] subunit alpha, mitochondrial OS=Homo sapiens GN=SUCLG1 PE=1 SV=4	0.483987	NA	NA	0.664154	0.602027	0.583389	3
sp|P55795|HNRH2_HUMAN	Heterogeneous nuclear ribonucleoprotein H2 OS=Homo sapiens GN=HNRNPH2 PE=1 SV=1	1.65914	1.67142	NA	1.66099	NA	1.66385	3
sp|P61081|UBC12_HUMAN	NEDD8-conjugating enzyme Ubc12 OS=Homo sapiens GN=UBE2M PE=1 SV=1	2.13245	NA	NA	2.25649	1.59764	1.99553	3
sp|P61353|RL27_HUMAN	60S ribosomal protein L27 OS=Homo sapiens GN=RPL27 PE=1 SV=2	NA	0.347898	2.54513	NA	3.36475	2.08593	3
sp|P61758|PFD3_HUMAN	Prefoldin subunit 3 OS=Homo sapiens GN=VBP1 PE=1 SV=3	NA	1.94477	NA	2.30189	2.7964	2.34769	3
sp|P62820|RAB1A_HUMAN	Ras-related protein Rab-1A OS=Homo sapiens GN=RAB1A PE=1 SV=3	1.98036	1.56128	NA	1.95621	NA	1.83262	3
sp|P62829|RL23_HUMAN	60S ribosomal protein L23 OS=Homo sapiens GN=RPL23 PE=1 SV=1	NA	0.411286	NA	1.88549	3.42443	1.90707	3
sp|P62854|RS26_HUMAN	40S ribosomal protein S26 OS=Homo sapiens GN=RPS26 PE=1 SV=3	NA	0.512711	5.91436	3.49417	NA	3.30708	3
sp|P80303|NUCB2_HUMAN	Nucleobindin-2 OS=Homo sapiens GN=NUCB2 PE=1 SV=2	3.12616	1.57353	NA	NA	1.50644	2.06871	3
sp|Q00839|HNRPU_HUMAN	Heterogeneous nuclear ribonucleoprotein U OS=Homo sapiens GN=HNRNPU PE=1 SV=6	2.05527	NA	NA	2.2281	1.66335	1.98224	3
sp|Q01081|U2AF1_HUMAN	Splicing factor U2AF 35 kDa subunit OS=Homo sapiens GN=U2AF1 PE=1 SV=3	1.65542	NA	2.20749	2.13381	NA	1.99891	3
sp|Q01469|FABP5_HUMAN	Fatty acid-binding protein, epidermal OS=Homo sapiens GN=FABP5 PE=1 SV=3	2.76023	3.53869	NA	NA	2.20262	2.83385	3
sp|Q01581|HMCS1_HUMAN	Hydroxymethylglutaryl-CoA synthase, cytoplasmic OS=Homo sapiens GN=HMGCS1 PE=1 SV=2	0.431504	0.52465	2.09372	NA	NA	1.01662	3
sp|Q01628|IFM3_HUMAN	Interferon-induced transmembrane protein 3 OS=Homo sapiens GN=IFITM3 PE=1 SV=2	1.68626	2.34776	NA	NA	3.23685	2.42362	3
sp|Q02338|BDH_HUMAN	D-beta-hydroxybutyrate dehydrogenase, mitochondrial OS=Homo sapiens GN=BDH1 PE=1 SV=3	0.287138	NA	0.639245	NA	0.363506	0.429963	3
sp|Q08AH3|ACS2A_HUMAN	Acyl-coenzyme A synthetase ACSM2A, mitochondrial OS=Homo sapiens GN=ACSM2A PE=1 SV=2	0.289814	0.496664	NA	NA	0.59842	0.461633	3
sp|Q12805|FBLN3_HUMAN	EGF-containing fibulin-like extracellular matrix protein 1 OS=Homo sapiens GN=EFEMP1 PE=1 SV=2	NA	3.40702	0.446755	NA	3.46571	2.43983	3
sp|Q13263|TIF1B_HUMAN	Transcription intermediary factor 1-beta OS=Homo sapiens GN=TRIM28 PE=1 SV=5	1.92731	NA	3.43328	1.68065	NA	2.34708	3
sp|Q14353|GAMT_HUMAN	Guanidinoacetate N-methyltransferase OS=Homo sapiens GN=GAMT PE=1 SV=1	0.313407	0.382196	NA	0.557628	NA	0.417744	3
sp|Q14749|GNMT_HUMAN	Glycine N-methyltransferase OS=Homo sapiens GN=GNMT PE=1 SV=3	0.0946883	0.308942	NA	0.149407	NA	0.184346	3
sp|Q15166|PON3_HUMAN	Serum paraoxonase/lactonase 3 OS=Homo sapiens GN=PON3 PE=1 SV=3	NA	0.324928	NA	0.333505	0.405247	0.35456	3
sp|Q15459|SF3A1_HUMAN	Splicing factor 3A subunit 1 OS=Homo sapiens GN=SF3A1 PE=1 SV=1	2.28875	1.55639	NA	NA	3.65493	2.50002	3
sp|Q15691|MARE1_HUMAN	Microtubule-associated protein RP/EB family member 1 OS=Homo sapiens GN=MAPRE1 PE=1 SV=3	2.4939	2.35192	1.86268	NA	NA	2.23617	3
sp|Q15738|NSDHL_HUMAN	Sterol-4-alpha-carboxylate 3-dehydrogenase, decarboxylating OS=Homo sapiens GN=NSDHL PE=1 SV=2	NA	0.648926	1.97071	1.73282	NA	1.45082	3
sp|Q16719|KYNU_HUMAN	Kynureninase OS=Homo sapiens GN=KYNU PE=1 SV=1	1.5797	NA	NA	0.514821	0.61578	0.903436	3
sp|Q6PI48|SYDM_HUMAN	Aspartate--tRNA ligase, mitochondrial OS=Homo sapiens GN=DARS2 PE=1 SV=1	2.39345	NA	2.07575	2.82701	NA	2.43207	3
sp|Q7L2H7|EIF3M_HUMAN	Eukaryotic translation initiation factor 3 subunit M OS=Homo sapiens GN=EIF3M PE=1 SV=1	1.83075	1.51961	NA	1.6399	NA	1.66342	3
sp|Q86WU2|LDHD_HUMAN	Probable D-lactate dehydrogenase, mitochondrial OS=Homo sapiens GN=LDHD PE=1 SV=1	0.332475	0.495197	NA	NA	0.41979	0.415821	3
sp|Q8NCW5|NNRE_HUMAN	NAD(P)H-hydrate epimerase OS=Homo sapiens GN=APOA1BP PE=1 SV=2	2.16393	NA	2.12916	NA	2.12095	2.13802	3
sp|Q92597|NDRG1_HUMAN	Protein NDRG1 OS=Homo sapiens GN=NDRG1 PE=1 SV=1	3.50328	1.59013	NA	NA	5.29387	3.46243	3
sp|Q92616|GCN1L_HUMAN	Translational activator GCN1 OS=Homo sapiens GN=GCN1L1 PE=1 SV=6	1.61401	1.50641	NA	NA	1.67157	1.59733	3
sp|Q96DC8|ECHD3_HUMAN	Enoyl-CoA hydratase domain-containing protein 3, mitochondrial OS=Homo sapiens GN=ECHDC3 PE=1 SV=2	0.555982	0.525327	NA	0.538114	NA	0.539808	3
sp|Q96F10|SAT2_HUMAN	Diamine acetyltransferase 2 OS=Homo sapiens GN=SAT2 PE=1 SV=1	0.295361	0.363422	NA	0.295496	NA	0.318093	3
sp|Q96HY7|DHTK1_HUMAN	Probable 2-oxoglutarate dehydrogenase E1 component DHKTD1, mitochondrial OS=Homo sapiens GN=DHTKD1 PE=2 SV=2	0.462988	0.54596	NA	NA	0.399438	0.469462	3
sp|Q99424|ACOX2_HUMAN	Peroxisomal acyl-coenzyme A oxidase 2 OS=Homo sapiens GN=ACOX2 PE=1 SV=1	NA	0.487131	NA	0.545412	0.60629	0.546278	3
sp|Q99624|S38A3_HUMAN	Sodium-coupled neutral amino acid transporter 3 OS=Homo sapiens GN=SLC38A3 PE=2 SV=1	0.575811	0.595962	3.35969	NA	NA	1.51049	3
sp|Q99805|TM9S2_HUMAN	Transmembrane 9 superfamily member 2 OS=Homo sapiens GN=TM9SF2 PE=1 SV=1	2.01791	NA	NA	1.67334	1.97871	1.88999	3
sp|Q9BUF5|TBB6_HUMAN	Tubulin beta-6 chain OS=Homo sapiens GN=TUBB6 PE=1 SV=1	1.78646	1.53599	NA	1.73476	NA	1.68573	3
sp|Q9H6R3|ACSS3_HUMAN	Acyl-CoA synthetase short-chain family member 3, mitochondrial OS=Homo sapiens GN=ACSS3 PE=1 SV=1	NA	0.324376	NA	0.404555	0.659775	0.462902	3
sp|Q9P0L0|VAPA_HUMAN	Vesicle-associated membrane protein-associated protein A OS=Homo sapiens GN=VAPA PE=1 SV=3	1.88639	NA	2.3826	1.78287	NA	2.01729	3
sp|Q9P0Z9|SOX_HUMAN	Peroxisomal sarcosine oxidase OS=Homo sapiens GN=PIPOX PE=1 SV=2	0.358525	0.569556	NA	NA	0.439844	0.455975	3
sp|Q9UHV9|PFD2_HUMAN	Prefoldin subunit 2 OS=Homo sapiens GN=PFDN2 PE=1 SV=1	3.74164	2.19189	2.16035	NA	NA	2.69796	3
sp|Q9UK22|FBX2_HUMAN	F-box only protein 2 OS=Homo sapiens GN=FBXO2 PE=1 SV=2	2.02307	NA	11.6315	20.8136	NA	11.4894	3
sp|Q9Y266|NUDC_HUMAN	Nuclear migration protein nudC OS=Homo sapiens GN=NUDC PE=1 SV=1	2.21688	NA	1.64832	1.82875	NA	1.89798	3
sp|Q9Y3I0|RTCB_HUMAN	tRNA-splicing ligase RtcB homolog OS=Homo sapiens GN=C22orf28 PE=1 SV=1	1.6649	1.68827	1.50765	NA	NA	1.62027	3
sp|Q9Y5K6|CD2AP_HUMAN	CD2-associated protein OS=Homo sapiens GN=CD2AP PE=1 SV=1	1.84934	2.03225	NA	NA	2.32563	2.06908	3
sp|Q9Y5U8|MPC1_HUMAN	Mitochondrial pyruvate carrier 1 OS=Homo sapiens GN=MPC1 PE=1 SV=1	0.605499	0.492031	NA	NA	0.578784	0.558771	3
tr|E7ER44|E7ER44_HUMAN	Kaliocin-1 OS=Homo sapiens GN=LTF PE=2 SV=1	4.50162	NA	0.105945	NA	0.237314	1.61496	3
tr|E7EWS7|E7EWS7_HUMAN	Ubiquitin-conjugating enzyme E2 L3 OS=Homo sapiens GN=UBE2L3 PE=2 SV=1	1.56864	1.60064	NA	2.31003	NA	1.82644	3
tr|E9PAU8|E9PAU8_HUMAN	Liver carboxylesterase 1 OS=Homo sapiens GN=CES1 PE=2 SV=1	1.50434	0.452956	1.50128	NA	NA	1.15286	3
tr|E9PBP6|E9PBP6_HUMAN	Microsomal triglyceride transfer protein large subunit OS=Homo sapiens GN=MTTP PE=2 SV=1	0.524706	NA	0.580129	0.362766	NA	0.4892	3
tr|E9PCI9|E9PCI9_HUMAN	Farnesyl pyrophosphate synthase OS=Homo sapiens GN=FDPS PE=2 SV=1	NA	NA	3.14486	3.25176	4.24013	3.54559	3
tr|F5GWF6|F5GWF6_HUMAN	T-complex protein 1 subunit beta OS=Homo sapiens GN=CCT2 PE=2 SV=2	1.70756	NA	1.55809	1.84973	NA	1.70513	3
tr|F5H324|F5H324_HUMAN	Arylsulfatase E OS=Homo sapiens GN=ARSE PE=2 SV=1	0.546211	0.24703	NA	0.580787	NA	0.458009	3
tr|F5H4R6|F5H4R6_HUMAN	Nucleosome assembly protein 1-like 1 OS=Homo sapiens GN=NAP1L1 PE=2 SV=1	3.62614	1.99768	2.19344	NA	NA	2.60575	3
tr|F5H4S0|F5H4S0_HUMAN	Cytochrome P450 3A5 OS=Homo sapiens GN=CYP3A5 PE=2 SV=1	0.460621	0.439073	1.94956	NA	NA	0.949753	3
tr|F8VTY8|F8VTY8_HUMAN	Proliferation-associated protein 2G4 OS=Homo sapiens GN=PA2G4 PE=2 SV=1	1.63388	NA	NA	1.81045	2.5574	2.00058	3
tr|G3V2B8|G3V2B8_HUMAN	C-1-tetrahydrofolate synthase, cytoplasmic OS=Homo sapiens GN=MTHFD1 PE=2 SV=1	NA	NA	0.533157	0.574659	0.290198	0.466005	3
tr|G3V4P8|G3V4P8_HUMAN	Glia maturation factor beta (Fragment) OS=Homo sapiens GN=GMFB PE=2 SV=1	2.0421	1.68952	NA	2.014	NA	1.91521	3
tr|G3V5I3|G3V5I3_HUMAN	Alpha-1-antichymotrypsin OS=Homo sapiens GN=SERPINA3 PE=3 SV=1	0.54985	0.509739	3.10298	NA	NA	1.38752	3
tr|H0YI09|H0YI09_HUMAN	Methyltransferase-like protein 7A (Fragment) OS=Homo sapiens GN=METTL7A PE=4 SV=1	0.50015	0.498973	NA	0.630873	NA	0.543332	3
tr|H7C2I1|H7C2I1_HUMAN	Protein arginine N-methyltransferase 1 OS=Homo sapiens GN=PRMT1 PE=4 SV=1	1.83103	2.24259	NA	NA	2.57348	2.2157	3
tr|J3KND9|J3KND9_HUMAN	Electron transfer flavoprotein-ubiquinone oxidoreductase, mitochondrial OS=Homo sapiens GN=ETFDH PE=4 SV=1	NA	0.433837	0.425557	0.523714	NA	0.461036	3
tr|J3KNU8|J3KNU8_HUMAN	Methylmalonate-semialdehyde dehydrogenase [acylating], mitochondrial OS=Homo sapiens GN=ALDH6A1 PE=3 SV=1	0.542463	0.498391	NA	NA	0.378267	0.47304	3
tr|J3KQ73|J3KQ73_HUMAN	Peptidyl-prolyl cis-trans isomerase FKBP8 OS=Homo sapiens GN=FKBP8 PE=4 SV=1	1.6178	NA	2.68965	1.73522	NA	2.01422	3
tr|J3KR44|J3KR44_HUMAN	Ubiquitin thioesterase OTUB1 OS=Homo sapiens GN=OTUB1 PE=4 SV=1	1.6987	5.92146	NA	1.97759	NA	3.19925	3
tr|J3QL05|J3QL05_HUMAN	Serine/arginine-rich-splicing factor 2 (Fragment) OS=Homo sapiens GN=SRSF2 PE=4 SV=1	1.74375	NA	NA	2.16282	1.6422	1.84959	3
tr|J3QW43|J3QW43_HUMAN	Mannose-P-dolichol utilization defect 1 protein OS=Homo sapiens GN=MPDU1 PE=4 SV=1	NA	0.643351	NA	0.438891	0.526832	0.536358	3
tr|M0QZS6|M0QZS6_HUMAN	SUMO-activating enzyme subunit 1 OS=Homo sapiens GN=SAE1 PE=4 SV=1	1.76918	NA	NA	1.93647	2.15388	1.95317	3
tr|Q5JWU6|Q5JWU6_HUMAN	Tumor protein D52-like 2, isoform CRA_e OS=Homo sapiens GN=TPD52L2 PE=4 SV=1	1.64277	2.00646	1.9844	NA	NA	1.87788	3
tr|Q6ZN40|Q6ZN40_HUMAN	Tropomyosin 1 (Alpha), isoform CRA_f OS=Homo sapiens GN=TPM1 PE=2 SV=1	1.76818	2.26747	NA	NA	1.56112	1.86559	3
sp|P07738|PMGE_HUMAN	Bisphosphoglycerate mutase OS=Homo sapiens GN=BPGM PE=1 SV=2	NA	NA	0.191538	2.05386	0.415689	0.88703	3
sp|P18136|KV313_HUMAN	Ig kappa chain V-III region HIC OS=Homo sapiens PE=2 SV=2	NA	NA	0.623536	1.63568	1.54595	1.26839	3
sp|P22352|GPX3_HUMAN	Glutathione peroxidase 3 OS=Homo sapiens GN=GPX3 PE=1 SV=2	NA	2.04835	0.467702	NA	2.40834	1.64147	3
sp|P28482|MK01_HUMAN	Mitogen-activated protein kinase 1 OS=Homo sapiens GN=MAPK1 PE=1 SV=3	NA	2.07743	NA	2.1687	2.37469	2.20694	3
sp|P62847-4|RS24_HUMAN	Isoform 4 of 40S ribosomal protein S24 OS=Homo sapiens GN=RPS24	NA	0.534432	2.84584	NA	3.55179	2.31068	3
sp|Q06210|GFPT1_HUMAN	Glutamine--fructose-6-phosphate aminotransferase [isomerizing] 1 OS=Homo sapiens GN=GFPT1 PE=1 SV=3	2.20788	NA	1.8869	2.33436	NA	2.14305	3
sp|Q12931|TRAP1_HUMAN	Heat shock protein 75 kDa, mitochondrial OS=Homo sapiens GN=TRAP1 PE=1 SV=3	NA	NA	1.60353	1.57859	1.60726	1.59646	3
sp|Q92604|LGAT1_HUMAN	Acyl-CoA:lysophosphatidylglycerol acyltransferase 1 OS=Homo sapiens GN=LPGAT1 PE=2 SV=1	NA	1.65946	NA	2.13279	3.11679	2.30301	3
sp|Q9Y619|ORNT1_HUMAN	Mitochondrial ornithine transporter 1 OS=Homo sapiens GN=SLC25A15 PE=1 SV=1	NA	0.645829	1.64484	0.4	NA	0.89689	3
tr|D6RD18|D6RD18_HUMAN	Heterogeneous nuclear ribonucleoprotein A/B OS=Homo sapiens GN=HNRNPAB PE=2 SV=1	2.24216	1.70818	NA	NA	1.67038	1.87357	3
tr|K4DI93|K4DI93_HUMAN	Cullin 4B, isoform CRA_e OS=Homo sapiens GN=CUL4B PE=3 SV=1	1.90952	NA	NA	2.2331	1.70683	1.94982	3
sp|O14745|NHRF1_HUMAN	Na(+)/H(+) exchange regulatory cofactor NHE-RF1 OS=Homo sapiens GN=SLC9A3R1 PE=1 SV=4	3.59383	1.3406	1.38401	1.63661	1.28222	1.84745	2
sp|O94826|TOM70_HUMAN	Mitochondrial import receptor subunit TOM70 OS=Homo sapiens GN=TOMM70A PE=1 SV=1	1.29095	1.18914	1.8559	1.73693	1.45632	1.50585	2
sp|P00390|GSHR_HUMAN	Glutathione reductase, mitochondrial OS=Homo sapiens GN=GSR PE=1 SV=2	2.53132	1.21543	1.65776	0.827221	1.11502	1.46935	2
sp|P01876|IGHA1_HUMAN	Ig alpha-1 chain C region OS=Homo sapiens GN=IGHA1 PE=1 SV=2	1.26236	0.794421	0.438226	1.42893	2.35809	1.25641	2
sp|P02763|A1AG1_HUMAN	Alpha-1-acid glycoprotein 1 OS=Homo sapiens GN=ORM1 PE=1 SV=1	1.09065	1.90134	0.676998	1.8559	1.24751	1.35448	2
sp|P02790|HEMO_HUMAN	Hemopexin OS=Homo sapiens GN=HPX PE=1 SV=2	1.45986	1.498	0.720415	2.06863	1.59363	1.46811	2
sp|P07237|PDIA1_HUMAN	Protein disulfide-isomerase OS=Homo sapiens GN=P4HB PE=1 SV=3	1.72898	0.842888	1.60243	1.37293	0.791144	1.26767	2
sp|P07902|GALT_HUMAN	Galactose-1-phosphate uridylyltransferase OS=Homo sapiens GN=GALT PE=1 SV=3	0.302768	0.490114	0.67531	0.720489	1.13633	0.665003	2
sp|P16930|FAAA_HUMAN	Fumarylacetoacetase OS=Homo sapiens GN=FAH PE=1 SV=2	0.449753	0.454821	0.682703	0.755343	0.753008	0.619126	2
sp|P46940|IQGA1_HUMAN	Ras GTPase-activating-like protein IQGAP1 OS=Homo sapiens GN=IQGAP1 PE=1 SV=1	1.20703	1.63089	0.574276	0.694776	0.826558	0.986706	2
sp|P55884|EIF3B_HUMAN	Eukaryotic translation initiation factor 3 subunit B OS=Homo sapiens GN=EIF3B PE=1 SV=3	1.66735	1.46457	1.22808	1.71996	1.44696	1.50538	2
sp|P61978|HNRPK_HUMAN	Heterogeneous nuclear ribonucleoprotein K OS=Homo sapiens GN=HNRNPK PE=1 SV=1	1.98576	1.47553	1.38262	1.97611	1.2966	1.62333	2
sp|P61981|1433G_HUMAN	14-3-3 protein gamma OS=Homo sapiens GN=YWHAG PE=1 SV=2	1.52693	1.60945	1.20561	1.27856	1.35386	1.39488	2
sp|P63244|GBLP_HUMAN	Guanine nucleotide-binding protein subunit beta-2-like 1 OS=Homo sapiens GN=GNB2L1 PE=1 SV=3	1.40832	1.15797	2.11489	1.43193	1.72137	1.56689	2
sp|P68402|PA1B2_HUMAN	Platelet-activating factor acetylhydrolase IB subunit beta OS=Homo sapiens GN=PAFAH1B2 PE=1 SV=1	1.47323	1.26484	1.61801	1.49512	1.90934	1.55211	2
sp|Q14019|COTL1_HUMAN	Coactosin-like protein OS=Homo sapiens GN=COTL1 PE=1 SV=3	0.835984	1.41735	0.236186	0.557175	0.670941	0.743527	2
sp|Q15056|IF4H_HUMAN	Eukaryotic translation initiation factor 4H OS=Homo sapiens GN=EIF4H PE=1 SV=5	1.33675	1.40745	1.54027	1.59404	1.39193	1.45409	2
sp|Q15365|PCBP1_HUMAN	Poly(rC)-binding protein 1 OS=Homo sapiens GN=PCBP1 PE=1 SV=2	1.78881	1.63255	1.36414	1.45679	1.3067	1.5098	2
sp|Q8N0X4|CLYBL_HUMAN	Citrate lyase subunit beta-like protein, mitochondrial OS=Homo sapiens GN=CLYBL PE=2 SV=2	0.648358	0.495287	0.797269	0.730408	0.752346	0.684734	2
sp|Q96AB3|ISOC2_HUMAN	Isochorismatase domain-containing protein 2, mitochondrial OS=Homo sapiens GN=ISOC2 PE=1 SV=1	0.52915	0.663104	1.24893	0.74056	0.812312	0.798811	2
sp|Q9NQR4|NIT2_HUMAN	Omega-amidase NIT2 OS=Homo sapiens GN=NIT2 PE=1 SV=1	0.321429	0.509826	0.890785	0.771022	0.715623	0.641737	2
tr|B4E1G6|B4E1G6_HUMAN	Galactokinase OS=Homo sapiens GN=GALK1 PE=2 SV=1	1.10767	0.658731	1.2802	1.47612	2.04009	1.31256	2
tr|B7Z6Z4|B7Z6Z4_HUMAN	Myosin light polypeptide 6 OS=Homo sapiens GN=MYL6 PE=2 SV=1	1.29895	1.85225	0.802301	0.632404	1.20345	1.15787	2
tr|C9JV77|C9JV77_HUMAN	Alpha-2-HS-glycoprotein OS=Homo sapiens GN=AHSG PE=2 SV=1	1.256	1.30027	0.813677	1.98431	2.68567	1.60798	2
tr|F8VYX6|F8VYX6_HUMAN	Tubulin beta chain OS=Homo sapiens GN=TUBB PE=3 SV=1	2.02584	1.46488	1.32873	1.8151	1.25269	1.57745	2
tr|K7EM18|K7EM18_HUMAN	Eukaryotic translation initiation factor 1 OS=Homo sapiens GN=EIF1 PE=4 SV=1	1.74875	1.23289	1.4976	2.03538	1.30656	1.56424	2
sp|O60701|UGDH_HUMAN	UDP-glucose 6-dehydrogenase OS=Homo sapiens GN=UGDH PE=1 SV=1	2.95617	0.741578	1.2021	0.842009	1.69937	1.48825	2
sp|P15104|GLNA_HUMAN	Glutamine synthetase OS=Homo sapiens GN=GLUL PE=1 SV=4	0.721581	0.747668	5.61294	0.827133	1.7507	1.932	2
sp|P49773|HINT1_HUMAN	Histidine triad nucleotide-binding protein 1 OS=Homo sapiens GN=HINT1 PE=1 SV=2	1.84051	0.729185	1.20515	1.56391	1.15854	1.29946	2
sp|Q9BPW8|NIPS1_HUMAN	Protein NipSnap homolog 1 OS=Homo sapiens GN=NIPSNAP1 PE=1 SV=1	0.607438	0.510579	0.924518	0.781291	0.731509	0.711067	2
sp|Q9H1E3|NUCKS_HUMAN	Nuclear ubiquitous casein and cyclin-dependent kinase substrate 1 OS=Homo sapiens GN=NUCKS1 PE=1 SV=1	2.49631	1.29548	6.79868	1.2588	NA	2.96232	2
sp|B9A064|IGLL5_HUMAN	Immunoglobulin lambda-like polypeptide 5 OS=Homo sapiens GN=IGLL5 PE=2 SV=2	1.30843	0.868047	0.546536	NA	2.07463	1.19941	2
sp|O43707|ACTN4_HUMAN	Alpha-actinin-4 OS=Homo sapiens GN=ACTN4 PE=1 SV=2	1.14834	1.6518	NA	1.13967	1.5033	1.36078	2
sp|O43776|SYNC_HUMAN	Asparagine--tRNA ligase, cytoplasmic OS=Homo sapiens GN=NARS PE=1 SV=1	3.38268	1.35959	1.86499	1.28118	NA	1.97211	2
sp|O75643|U520_HUMAN	U5 small nuclear ribonucleoprotein 200 kDa helicase OS=Homo sapiens GN=SNRNP200 PE=1 SV=2	1.80503	1.47474	NA	2.27705	1.38141	1.73456	2
sp|O95372|LYPA2_HUMAN	Acyl-protein thioesterase 2 OS=Homo sapiens GN=LYPLA2 PE=1 SV=1	1.39082	1.325	1.60077	1.79529	NA	1.52797	2
sp|P00167|CYB5_HUMAN	Cytochrome b5 OS=Homo sapiens GN=CYB5A PE=1 SV=2	0.879431	0.388408	NA	0.350455	0.790486	0.602195	2
sp|P00352|AL1A1_HUMAN	Retinal dehydrogenase 1 OS=Homo sapiens GN=ALDH1A1 PE=1 SV=2	1.72936	0.481977	1.23136	NA	1.15314	1.14896	2
sp|P00846|ATP6_HUMAN	ATP synthase subunit a OS=Homo sapiens GN=MT-ATP6 PE=1 SV=1	0.604963	0.818469	NA	0.646392	1.21062	0.820111	2
sp|P00918|CAH2_HUMAN	Carbonic anhydrase 2 OS=Homo sapiens GN=CA2 PE=1 SV=2	0.672754	0.571999	0.429705	0.836758	NA	0.627804	2
sp|P01023|A2MG_HUMAN	Alpha-2-macroglobulin OS=Homo sapiens GN=A2M PE=1 SV=3	1.22069	1.08125	0.604063	NA	3.89485	1.70021	2
sp|P01024|CO3_HUMAN	Complement C3 OS=Homo sapiens GN=C3 PE=1 SV=2	1.31124	1.31824	NA	2.5491	2.25425	1.85821	2
sp|P01877|IGHA2_HUMAN	Ig alpha-2 chain C region OS=Homo sapiens GN=IGHA2 PE=1 SV=3	1.16703	NA	0.428423	1.33711	2.33385	1.3166	2
sp|P02647|APOA1_HUMAN	Apolipoprotein A-I OS=Homo sapiens GN=APOA1 PE=1 SV=1	NA	1.26417	0.464112	0.915216	1.78545	1.10724	2
sp|P02749|APOH_HUMAN	Beta-2-glycoprotein 1 OS=Homo sapiens GN=APOH PE=1 SV=3	1.47345	1.33627	NA	2.52367	1.68897	1.75559	2
sp|P04066|FUCO_HUMAN	Tissue alpha-L-fucosidase OS=Homo sapiens GN=FUCA1 PE=1 SV=4	0.786888	NA	0.451574	0.70985	0.50785	0.61404	2
sp|P04075|ALDOA_HUMAN	Fructose-bisphosphate aldolase A OS=Homo sapiens GN=ALDOA PE=1 SV=2	2.64001	2.44779	NA	1.29702	1.26111	1.91148	2
sp|P04208|LV106_HUMAN	Ig lambda chain V-I region WAH OS=Homo sapiens PE=1 SV=1	1.35419	3.36759	0.699348	NA	2.08989	1.87776	2
sp|P06702|S10A9_HUMAN	Protein S100-A9 OS=Homo sapiens GN=S100A9 PE=1 SV=1	5.05407	NA	0.137717	1.22808	0.739082	1.78974	2
sp|P07686|HEXB_HUMAN	Beta-hexosaminidase subunit beta OS=Homo sapiens GN=HEXB PE=1 SV=3	1.99495	1.36583	NA	1.37859	2.06533	1.70118	2
sp|P09211|GSTP1_HUMAN	Glutathione S-transferase P OS=Homo sapiens GN=GSTP1 PE=1 SV=2	0.764782	NA	0.222813	0.582615	1.143	0.678302	2
sp|P12956|XRCC6_HUMAN	X-ray repair cross-complementing protein 6 OS=Homo sapiens GN=XRCC6 PE=1 SV=2	1.67451	2.12785	1.45811	NA	1.31101	1.64287	2
sp|P21953|ODBB_HUMAN	2-oxoisovalerate dehydrogenase subunit beta, mitochondrial OS=Homo sapiens GN=BCKDHB PE=1 SV=2	0.376339	0.53238	0.698692	0.761612	NA	0.592256	2
sp|P23786|CPT2_HUMAN	Carnitine O-palmitoyltransferase 2, mitochondrial OS=Homo sapiens GN=CPT2 PE=1 SV=2	0.8696	0.470056	NA	0.81707	0.442842	0.649892	2
sp|P27105|STOM_HUMAN	Erythrocyte band 7 integral membrane protein OS=Homo sapiens GN=STOM PE=1 SV=3	0.671543	NA	0.314265	0.487576	1.1809	0.663571	2
sp|P27348|1433T_HUMAN	14-3-3 protein theta OS=Homo sapiens GN=YWHAQ PE=1 SV=1	1.59318	1.70229	NA	1.38287	1.36845	1.5117	2
sp|P29401|TKT_HUMAN	Transketolase OS=Homo sapiens GN=TKT PE=1 SV=3	NA	1.4083	2.32671	1.2588	1.78902	1.69571	2
sp|P30043|BLVRB_HUMAN	Flavin reductase (NADPH) OS=Homo sapiens GN=BLVRB PE=1 SV=3	NA	0.637608	0.766173	0.770084	0.632902	0.701692	2
sp|P35580|MYH10_HUMAN	Myosin-10 OS=Homo sapiens GN=MYH10 PE=1 SV=3	1.40018	2.2819	NA	0.630024	1.21438	1.38162	2
sp|P49419|AL7A1_HUMAN	Alpha-aminoadipic semialdehyde dehydrogenase OS=Homo sapiens GN=ALDH7A1 PE=1 SV=5	0.820751	0.470114	0.760518	0.492631	NA	0.636004	2
sp|P49748|ACADV_HUMAN	Very long-chain specific acyl-CoA dehydrogenase, mitochondrial OS=Homo sapiens GN=ACADVL PE=1 SV=1	0.509241	0.777568	NA	0.672487	0.432766	0.598016	2
sp|P51149|RAB7A_HUMAN	Ras-related protein Rab-7a OS=Homo sapiens GN=RAB7A PE=1 SV=1	NA	1.26949	1.65801	1.43569	1.96319	1.58159	2
sp|P55072|TERA_HUMAN	Transitional endoplasmic reticulum ATPase OS=Homo sapiens GN=VCP PE=1 SV=4	2.32736	NA	1.08848	1.6021	1.4475	1.61636	2
sp|P56537|IF6_HUMAN	Eukaryotic translation initiation factor 6 OS=Homo sapiens GN=EIF6 PE=1 SV=1	1.30702	1.36371	2.50823	NA	3.00959	2.04714	2
sp|P60953|CDC42_HUMAN	Cell division control protein 42 homolog OS=Homo sapiens GN=CDC42 PE=1 SV=2	1.28483	1.73729	NA	1.58626	1.31604	1.48111	2
sp|Q01082|SPTB2_HUMAN	Spectrin beta chain, non-erythrocytic 1 OS=Homo sapiens GN=SPTBN1 PE=1 SV=2	1.3735	1.53602	NA	1.16052	1.52013	1.39754	2
sp|Q04917|1433F_HUMAN	14-3-3 protein eta OS=Homo sapiens GN=YWHAH PE=1 SV=4	1.53385	1.58368	NA	1.23658	1.4073	1.44035	2
sp|Q13200|PSMD2_HUMAN	26S proteasome non-ATPase regulatory subunit 2 OS=Homo sapiens GN=PSMD2 PE=1 SV=3	1.51378	1.39043	NA	1.5199	1.08574	1.37746	2
sp|Q13885|TBB2A_HUMAN	Tubulin beta-2A chain OS=Homo sapiens GN=TUBB2A PE=1 SV=1	2.00441	1.46488	NA	1.8151	1.25269	1.63427	2
sp|Q14032|BAAT_HUMAN	Bile acid-CoA:amino acid N-acyltransferase OS=Homo sapiens GN=BAAT PE=1 SV=1	1.32798	0.847121	NA	0.644488	1.66316	1.12069	2
sp|Q15233|NONO_HUMAN	Non-POU domain-containing octamer-binding protein OS=Homo sapiens GN=NONO PE=1 SV=4	2.18359	1.87978	NA	1.4038	1.40318	1.71759	2
sp|Q6XQN6|PNCB_HUMAN	Nicotinate phosphoribosyltransferase OS=Homo sapiens GN=NAPRT1 PE=1 SV=2	0.476443	0.729927	0.626037	NA	0.801617	0.658506	2
sp|Q92820|GGH_HUMAN	Gamma-glutamyl hydrolase OS=Homo sapiens GN=GGH PE=1 SV=2	1.9689	NA	1.30668	0.724983	6.1306	2.53279	2
sp|Q969Z3|MOSC2_HUMAN	MOSC domain-containing protein 2, mitochondrial OS=Homo sapiens GN=MARC2 PE=1 SV=1	0.587972	0.533379	1.37109	NA	0.804153	0.824148	2
sp|Q96IU4|ABHEB_HUMAN	Alpha/beta hydrolase domain-containing protein 14B OS=Homo sapiens GN=ABHD14B PE=1 SV=1	0.683565	0.650655	0.546029	NA	0.70473	0.646245	2
sp|Q99536|VAT1_HUMAN	Synaptic vesicle membrane protein VAT-1 homolog OS=Homo sapiens GN=VAT1 PE=1 SV=2	1.25887	1.73548	NA	1.43329	2.48388	1.72788	2
sp|Q9BS26|ERP44_HUMAN	Endoplasmic reticulum resident protein 44 OS=Homo sapiens GN=ERP44 PE=1 SV=1	1.22313	NA	1.7966	1.72753	1.36453	1.52795	2
sp|Q9BSE5|SPEB_HUMAN	Agmatinase, mitochondrial OS=Homo sapiens GN=AGMAT PE=1 SV=2	NA	0.55216	1.34962	0.871786	0.249073	0.755659	2
sp|Q9Y2S2|CRYL1_HUMAN	Lambda-crystallin homolog OS=Homo sapiens GN=CRYL1 PE=1 SV=3	0.435222	0.532232	NA	0.704023	0.786419	0.614474	2
tr|B0YIW2|B0YIW2_HUMAN	Apolipoprotein C-III OS=Homo sapiens GN=APOC3 PE=4 SV=1	0.89282	0.692872	2.9678	3.16546	NA	1.92974	2
tr|B4DNW0|B4DNW0_HUMAN	Aminoacylase-1 OS=Homo sapiens GN=ACY1 PE=2 SV=1	0.416024	0.698752	NA	0.819909	0.444009	0.594673	2
tr|C9JEU5|C9JEU5_HUMAN	Fibrinogen gamma chain OS=Homo sapiens GN=FGG PE=2 SV=1	1.2055	NA	0.589037	1.5842	1.48606	1.2162	2
tr|F5H6I0|F5H6I0_HUMAN	Beta-2-microglobulin form pI 5.3 OS=Homo sapiens GN=B2M PE=3 SV=1	1.35932	1.6691	0.58735	0.667252	NA	1.07076	2
tr|F8WCF6|F8WCF6_HUMAN	Actin-related protein 2/3 complex subunit 4 OS=Homo sapiens GN=ARPC4 PE=2 SV=1	1.37594	1.98563	NA	1.38462	2.24182	1.747	2
tr|J3KR54|J3KR54_HUMAN	Isovaleryl Coenzyme A dehydrogenase, isoform CRA_a OS=Homo sapiens GN=IVD PE=3 SV=1	0.522908	NA	0.794468	0.58482	0.723667	0.656466	2
tr|J3QRS3|J3QRS3_HUMAN	Myosin regulatory light chain 12A OS=Homo sapiens GN=MYL12A PE=4 SV=1	1.60238	1.9675	1.20835	0.69277	NA	1.36775	2
sp|P01834|IGKC_HUMAN	Ig kappa chain C region OS=Homo sapiens GN=IGKC PE=1 SV=1	NA	1.07517	0.584534	1.15335	1.78353	1.14915	2
sp|P02787|TRFE_HUMAN	Serotransferrin OS=Homo sapiens GN=TF PE=1 SV=3	1.18019	1.25249	NA	1.50816	2.43671	1.59439	2
sp|P32455|GBP1_HUMAN	Interferon-induced guanylate-binding protein 1 OS=Homo sapiens GN=GBP1 PE=1 SV=2	2.45329	1.44135	0.743307	NA	1.57954	1.55437	2
sp|P62701|RS4X_HUMAN	40S ribosomal protein S4, X isoform OS=Homo sapiens GN=RPS4X PE=1 SV=2	1.39031	0.876776	1.96582	2.03902	NA	1.56798	2
tr|E5RI99|E5RI99_HUMAN	60S ribosomal protein L30 (Fragment) OS=Homo sapiens GN=RPL30 PE=2 SV=1	1.61276	0.674212	1.28623	NA	2.01785	1.39776	2
sp|O15229|KMO_HUMAN	Kynurenine 3-monooxygenase OS=Homo sapiens GN=KMO PE=1 SV=2	NA	0.425492	NA	0.209671	0.692947	0.442704	2
sp|O75340|PDCD6_HUMAN	Programmed cell death protein 6 OS=Homo sapiens GN=PDCD6 PE=1 SV=1	1.88417	NA	1.29824	2.03223	NA	1.73821	2
sp|P01008|ANT3_HUMAN	Antithrombin-III OS=Homo sapiens GN=SERPINC1 PE=1 SV=1	NA	0.761563	2.12204	1.79088	NA	1.55816	2
sp|P09972|ALDOC_HUMAN	Fructose-bisphosphate aldolase C OS=Homo sapiens GN=ALDOC PE=1 SV=2	NA	1.92068	2.25122	1.44617	NA	1.87269	2
sp|P10606|COX5B_HUMAN	Cytochrome c oxidase subunit 5B, mitochondrial OS=Homo sapiens GN=COX5B PE=1 SV=2	NA	1.62271	NA	0.724239	0.660217	1.00239	2
sp|P21912|DHSB_HUMAN	Succinate dehydrogenase [ubiquinone] iron-sulfur subunit, mitochondrial OS=Homo sapiens GN=SDHB PE=1 SV=3	0.924589	0.646394	NA	NA	0.491985	0.687656	2
sp|P28070|PSB4_HUMAN	Proteasome subunit beta type-4 OS=Homo sapiens GN=PSMB4 PE=1 SV=4	1.22294	NA	NA	1.52081	1.56096	1.43491	2
sp|P34932|HSP74_HUMAN	Heat shock 70 kDa protein 4 OS=Homo sapiens GN=HSPA4 PE=1 SV=4	2.03774	NA	1.43245	1.66742	NA	1.71254	2
sp|P38435|VKGC_HUMAN	Vitamin K-dependent gamma-carboxylase OS=Homo sapiens GN=GGCX PE=1 SV=2	2.57137	0.68424	2.6947	NA	NA	1.98344	2
sp|P61026|RAB10_HUMAN	Ras-related protein Rab-10 OS=Homo sapiens GN=RAB10 PE=1 SV=1	NA	1.82898	1.25803	NA	1.54711	1.54471	2
sp|Q16795|NDUA9_HUMAN	NADH dehydrogenase [ubiquinone] 1 alpha subcomplex subunit 9, mitochondrial OS=Homo sapiens GN=NDUFA9 PE=1 SV=2	0.713707	NA	0.495096	NA	0.470201	0.559668	2
sp|Q7Z5P4|DHB13_HUMAN	17-beta-hydroxysteroid dehydrogenase 13 OS=Homo sapiens GN=HSD17B13 PE=2 SV=1	0.102642	0.244525	NA	0.761366	NA	0.369511	2
sp|Q96RQ3|MCCA_HUMAN	Methylcrotonoyl-CoA carboxylase subunit alpha, mitochondrial OS=Homo sapiens GN=MCCC1 PE=1 SV=3	0.609835	0.362616	0.694898	NA	NA	0.555783	2
sp|Q9BUT1|BDH2_HUMAN	3-hydroxybutyrate dehydrogenase type 2 OS=Homo sapiens GN=BDH2 PE=1 SV=2	0.19525	NA	NA	0.854639	0.530827	0.526905	2
tr|G8JLB6|G8JLB6_HUMAN	Heterogeneous nuclear ribonucleoprotein H OS=Homo sapiens GN=HNRNPH1 PE=2 SV=1	1.90881	1.89203	NA	NA	1.32026	1.70703	2
sp|O00116|ADAS_HUMAN	Alkyldihydroxyacetonephosphate synthase, peroxisomal OS=Homo sapiens GN=AGPS PE=1 SV=1	1.86346	1.28139	NA	1.69983	NA	1.61489	2
sp|O00264|PGRC1_HUMAN	Membrane-associated progesterone receptor component 1 OS=Homo sapiens GN=PGRMC1 PE=1 SV=3	0.463958	NA	2.2634	NA	0.782294	1.16988	2
sp|O00410|IPO5_HUMAN	Importin-5 OS=Homo sapiens GN=IPO5 PE=1 SV=4	1.97637	1.25732	NA	1.50873	NA	1.58081	2
sp|O00571|DDX3X_HUMAN	ATP-dependent RNA helicase DDX3X OS=Homo sapiens GN=DDX3X PE=1 SV=3	2.4809	NA	1.15514	1.54937	NA	1.72847	2
sp|O14933|UB2L6_HUMAN	Ubiquitin/ISG15-conjugating enzyme E2 L6 OS=Homo sapiens GN=UBE2L6 PE=1 SV=4	3.41744	1.57599	NA	1.21829	NA	2.07057	2
sp|O14967|CLGN_HUMAN	Calmegin OS=Homo sapiens GN=CLGN PE=1 SV=1	2.76905	0.723785	NA	4.30101	NA	2.59795	2
sp|O15144|ARPC2_HUMAN	Actin-related protein 2/3 complex subunit 2 OS=Homo sapiens GN=ARPC2 PE=1 SV=1	NA	1.52094	NA	1.39042	1.53399	1.48179	2
sp|O43488|ARK72_HUMAN	Aflatoxin B1 aldehyde reductase member 2 OS=Homo sapiens GN=AKR7A2 PE=1 SV=3	0.4892	0.59515	NA	NA	0.702518	0.595623	2
sp|O95479|G6PE_HUMAN	GDH/6PGL endoplasmic bifunctional protein OS=Homo sapiens GN=H6PD PE=1 SV=2	0.80917	0.504586	NA	0.559979	NA	0.624578	2
sp|P00492|HPRT_HUMAN	Hypoxanthine-guanine phosphoribosyltransferase OS=Homo sapiens GN=HPRT1 PE=1 SV=2	NA	NA	1.90346	2.78099	1.42269	2.03571	2
sp|P00915|CAH1_HUMAN	Carbonic anhydrase 1 OS=Homo sapiens GN=CA1 PE=1 SV=2	NA	NA	0.794562	2.16778	0.45331	1.13855	2
sp|P01717|LV403_HUMAN	Ig lambda chain V-IV region Hil OS=Homo sapiens PE=1 SV=1	NA	NA	0.353858	1.4999	1.76895	1.20757	2
sp|P01871|IGHM_HUMAN	Ig mu chain C region OS=Homo sapiens GN=IGHM PE=1 SV=3	NA	1.66159	0.395007	NA	1.47443	1.17701	2
sp|P02743|SAMP_HUMAN	Serum amyloid P-component OS=Homo sapiens GN=APCS PE=1 SV=2	NA	NA	0.408819	0.519268	1.36478	0.76429	2
sp|P04179|SODM_HUMAN	Superoxide dismutase [Mn], mitochondrial OS=Homo sapiens GN=SOD2 PE=1 SV=2	0.749581	NA	0.368812	NA	0.643742	0.587378	2
sp|P04220|MUCB_HUMAN	Ig mu heavy chain disease protein OS=Homo sapiens PE=1 SV=1	1.47984	1.72831	0.457836	NA	NA	1.222	2
sp|P05062|ALDOB_HUMAN	Fructose-bisphosphate aldolase B OS=Homo sapiens GN=ALDOB PE=1 SV=2	NA	0.592266	NA	1.32487	0.522415	0.813184	2
sp|P05455|LA_HUMAN	Lupus La protein OS=Homo sapiens GN=SSB PE=1 SV=2	NA	NA	1.39039	1.66192	1.91599	1.6561	2
sp|P05787-2|K2C8_HUMAN	Isoform 2 of Keratin, type II cytoskeletal 8 OS=Homo sapiens GN=KRT8	NA	1.55729	0.652132	NA	0.802182	1.00387	2
sp|P06737|PYGL_HUMAN	Glycogen phosphorylase, liver form OS=Homo sapiens GN=PYGL PE=1 SV=4	0.385757	NA	NA	1.3016	0.356223	0.681192	2
sp|P07307|ASGR2_HUMAN	Asialoglycoprotein receptor 2 OS=Homo sapiens GN=ASGR2 PE=1 SV=2	0.710961	0.545677	NA	NA	0.646651	0.63443	2
sp|P07384|CAN1_HUMAN	Calpain-1 catalytic subunit OS=Homo sapiens GN=CAPN1 PE=1 SV=1	1.28935	NA	NA	1.75891	0.423255	1.15717	2
sp|P07910|HNRPC_HUMAN	Heterogeneous nuclear ribonucleoproteins C1/C2 OS=Homo sapiens GN=HNRNPC PE=1 SV=4	1.9239	NA	1.39221	NA	2.69562	2.00391	2
sp|P09110|THIK_HUMAN	3-ketoacyl-CoA thiolase, peroxisomal OS=Homo sapiens GN=ACAA1 PE=1 SV=2	NA	0.307345	0.840945	0.336258	NA	0.494849	2
sp|P09668|CATH_HUMAN	Pro-cathepsin H OS=Homo sapiens GN=CTSH PE=1 SV=4	NA	2.49087	NA	1.99731	1.47202	1.98673	2
sp|P0CG05|LAC2_HUMAN	Ig lambda-2 chain C regions OS=Homo sapiens GN=IGLC2 PE=1 SV=1	NA	NA	0.572792	1.46641	1.57623	1.20514	2
sp|P12270|TPR_HUMAN	Nucleoprotein TPR OS=Homo sapiens GN=TPR PE=1 SV=3	2.0938	NA	1.38924	NA	2.24248	1.90851	2
sp|P13797|PLST_HUMAN	Plastin-3 OS=Homo sapiens GN=PLS3 PE=1 SV=4	NA	1.55678	0.643883	NA	0.86066	1.02044	2
sp|P15144|AMPN_HUMAN	Aminopeptidase N OS=Homo sapiens GN=ANPEP PE=1 SV=4	1.11256	NA	2.10168	3.28963	NA	2.16796	2
sp|P16083|NQO2_HUMAN	Ribosyldihydronicotinamide dehydrogenase [quinone] OS=Homo sapiens GN=NQO2 PE=1 SV=5	NA	0.774316	0.305335	NA	0.26647	0.448707	2
sp|P17987|TCPA_HUMAN	T-complex protein 1 subunit alpha OS=Homo sapiens GN=TCP1 PE=1 SV=1	1.6038	1.33868	NA	NA	1.60525	1.51591	2
sp|P20700|LMNB1_HUMAN	Lamin-B1 OS=Homo sapiens GN=LMNB1 PE=1 SV=2	NA	2.36763	NA	1.14126	2.50251	2.0038	2
sp|P21291|CSRP1_HUMAN	Cysteine and glycine-rich protein 1 OS=Homo sapiens GN=CSRP1 PE=1 SV=3	NA	1.67291	NA	1.87117	1.36275	1.63561	2
sp|P21695|GPDA_HUMAN	Glycerol-3-phosphate dehydrogenase [NAD(+)], cytoplasmic OS=Homo sapiens GN=GPD1 PE=1 SV=4	0.171897	0.710959	NA	NA	0.0798719	0.320909	2
sp|P22059|OSBP1_HUMAN	Oxysterol-binding protein 1 OS=Homo sapiens GN=OSBP PE=1 SV=1	1.71374	NA	NA	1.97789	1.30366	1.66509	2
sp|P22310|UD14_HUMAN	UDP-glucuronosyltransferase 1-4 OS=Homo sapiens GN=UGT1A4 PE=1 SV=1	1.38751	0.335003	NA	0.287583	NA	0.670032	2
sp|P26368|U2AF2_HUMAN	Splicing factor U2AF 65 kDa subunit OS=Homo sapiens GN=U2AF2 PE=1 SV=4	1.87165	NA	NA	1.33575	1.74429	1.65056	2
sp|P26639|SYTC_HUMAN	Threonine--tRNA ligase, cytoplasmic OS=Homo sapiens GN=TARS PE=1 SV=3	1.62016	NA	NA	1.38415	1.65338	1.55256	2
sp|P27169|PON1_HUMAN	Serum paraoxonase/arylesterase 1 OS=Homo sapiens GN=PON1 PE=1 SV=3	0.406048	0.32519	1.16642	NA	NA	0.632554	2
sp|P29966|MARCS_HUMAN	Myristoylated alanine-rich C-kinase substrate OS=Homo sapiens GN=MARCKS PE=1 SV=4	NA	1.63507	0.46566	1.33687	NA	1.14587	2
sp|P30419|NMT1_HUMAN	Glycylpeptide N-tetradecanoyltransferase 1 OS=Homo sapiens GN=NMT1 PE=1 SV=2	NA	1.58021	1.27436	1.57713	NA	1.47723	2
sp|P31146|COR1A_HUMAN	Coronin-1A OS=Homo sapiens GN=CORO1A PE=1 SV=4	NA	1.25516	0.246469	NA	1.54514	1.01559	2
sp|P31942|HNRH3_HUMAN	Heterogeneous nuclear ribonucleoprotein H3 OS=Homo sapiens GN=HNRNPH3 PE=1 SV=2	1.67674	NA	1.14718	2.04783	NA	1.62392	2
sp|P32320|CDD_HUMAN	Cytidine deaminase OS=Homo sapiens GN=CDA PE=1 SV=2	0.835738	NA	NA	1.93252	0.284092	1.01745	2
sp|P34897|GLYM_HUMAN	Serine hydroxymethyltransferase, mitochondrial OS=Homo sapiens GN=SHMT2 PE=1 SV=3	0.336292	NA	0.792857	NA	0.437307	0.522152	2
sp|P35503|UD13_HUMAN	UDP-glucuronosyltransferase 1-3 OS=Homo sapiens GN=UGT1A3 PE=1 SV=1	1.37343	0.416204	NA	0.339148	NA	0.709593	2
sp|P35754|GLRX1_HUMAN	Glutaredoxin-1 OS=Homo sapiens GN=GLRX PE=1 SV=2	2.78433	NA	0.586769	0.73733	NA	1.36948	2
sp|P36269|GGT5_HUMAN	Gamma-glutamyltransferase 5 OS=Homo sapiens GN=GGT5 PE=1 SV=2	0.281795	0.763475	NA	NA	0.633824	0.559698	2
sp|P36959|GMPR1_HUMAN	GMP reductase 1 OS=Homo sapiens GN=GMPR PE=1 SV=1	NA	0.867124	0.501503	NA	0.636912	0.668513	2
sp|P40227|TCPZ_HUMAN	T-complex protein 1 subunit zeta OS=Homo sapiens GN=CCT6A PE=1 SV=3	1.70255	1.33614	NA	1.65698	NA	1.56522	2
sp|P47914|RL29_HUMAN	60S ribosomal protein L29 OS=Homo sapiens GN=RPL29 PE=1 SV=2	NA	NA	1.70466	1.35653	1.90161	1.65427	2
sp|P48147|PPCE_HUMAN	Prolyl endopeptidase OS=Homo sapiens GN=PREP PE=1 SV=2	NA	NA	3.53794	0.905704	1.75878	2.06747	2
sp|P48643|TCPE_HUMAN	T-complex protein 1 subunit epsilon OS=Homo sapiens GN=CCT5 PE=1 SV=1	1.64371	1.48342	NA	1.98779	NA	1.70497	2
sp|P50053|KHK_HUMAN	Ketohexokinase OS=Homo sapiens GN=KHK PE=1 SV=1	NA	0.560227	NA	1.39964	0.429928	0.796597	2
sp|P50990|TCPQ_HUMAN	T-complex protein 1 subunit theta OS=Homo sapiens GN=CCT8 PE=1 SV=4	NA	NA	1.81329	1.79033	1.30688	1.63684	2
sp|P51857|AK1D1_HUMAN	3-oxo-5-beta-steroid 4-dehydrogenase OS=Homo sapiens GN=AKR1D1 PE=1 SV=1	0.091915	0.226335	NA	0.748727	NA	0.355659	2
sp|P52209|6PGD_HUMAN	6-phosphogluconate dehydrogenase, decarboxylating OS=Homo sapiens GN=PGD PE=1 SV=3	3.79574	1.49723	NA	1.56913	NA	2.28737	2
sp|P53007|TXTP_HUMAN	Tricarboxylate transport protein, mitochondrial OS=Homo sapiens GN=SLC25A1 PE=1 SV=2	1.05743	NA	2.41401	1.78709	NA	1.75284	2
sp|P55957|BID_HUMAN	BH3-interacting domain death agonist OS=Homo sapiens GN=BID PE=1 SV=1	NA	NA	1.4891	1.73838	1.6663	1.63126	2
sp|P61247|RS3A_HUMAN	40S ribosomal protein S3a OS=Homo sapiens GN=RPS3A PE=1 SV=2	NA	0.688344	1.9472	NA	2.04213	1.55922	2
sp|P62277|RS13_HUMAN	40S ribosomal protein S13 OS=Homo sapiens GN=RPS13 PE=1 SV=2	1.53529	1.2383	NA	NA	3.05427	1.94262	2
sp|P62314|SMD1_HUMAN	Small nuclear ribonucleoprotein Sm D1 OS=Homo sapiens GN=SNRPD1 PE=1 SV=1	2.05646	1.252	3.45257	NA	NA	2.25368	2
sp|P62805|H4_HUMAN	Histone H4 OS=Homo sapiens GN=HIST1H4A PE=1 SV=2	1.24312	1.73994	NA	1.59788	NA	1.52698	2
sp|P62857|RS28_HUMAN	40S ribosomal protein S28 OS=Homo sapiens GN=RPS28 PE=1 SV=1	NA	NA	1.33825	1.77547	1.61195	1.57522	2
sp|P62906|RL10A_HUMAN	60S ribosomal protein L10a OS=Homo sapiens GN=RPL10A PE=1 SV=2	1.60725	0.772218	NA	NA	1.88091	1.42012	2
sp|P62937|PPIA_HUMAN	Peptidyl-prolyl cis-trans isomerase A OS=Homo sapiens GN=PPIA PE=1 SV=2	1.56717	NA	NA	1.48079	1.67592	1.57463	2
sp|P62942|FKB1A_HUMAN	Peptidyl-prolyl cis-trans isomerase FKBP1A OS=Homo sapiens GN=FKBP1A PE=1 SV=2	NA	NA	1.42056	1.65139	1.68351	1.58515	2
sp|P68363|TBA1B_HUMAN	Tubulin alpha-1B chain OS=Homo sapiens GN=TUBA1B PE=1 SV=1	2.05761	1.56759	1.34237	NA	NA	1.65586	2
sp|P84077|ARF1_HUMAN	ADP-ribosylation factor 1 OS=Homo sapiens GN=ARF1 PE=1 SV=2	NA	NA	1.78699	1.49647	1.6794	1.65429	2
sp|P98160|PGBM_HUMAN	Basement membrane-specific heparan sulfate proteoglycan core protein OS=Homo sapiens GN=HSPG2 PE=1 SV=4	NA	4.96356	1.22803	NA	1.5542	2.58193	2
sp|Q00610-2|CLH1_HUMAN	Isoform 2 of Clathrin heavy chain 1 OS=Homo sapiens GN=CLTC	1.72833	1.59126	NA	NA	1.42515	1.58158	2
sp|Q00796|DHSO_HUMAN	Sorbitol dehydrogenase OS=Homo sapiens GN=SORD PE=1 SV=4	NA	0.675167	NA	0.444955	0.622599	0.580907	2
sp|Q01518|CAP1_HUMAN	Adenylyl cyclase-associated protein 1 OS=Homo sapiens GN=CAP1 PE=1 SV=5	1.68582	1.59016	0.744022	NA	NA	1.34	2
sp|Q02318|CP27A_HUMAN	Sterol 26-hydroxylase, mitochondrial OS=Homo sapiens GN=CYP27A1 PE=1 SV=1	0.570558	0.807072	NA	NA	0.590325	0.655985	2
sp|Q07666|KHDR1_HUMAN	KH domain-containing, RNA-binding, signal transduction-associated protein 1 OS=Homo sapiens GN=KHDRBS1 PE=1 SV=1	1.98061	1.83541	NA	1.19305	NA	1.66969	2
sp|Q13347|EIF3I_HUMAN	Eukaryotic translation initiation factor 3 subunit I OS=Homo sapiens GN=EIF3I PE=1 SV=1	1.63813	1.52071	NA	1.31386	NA	1.4909	2
sp|Q14166|TTL12_HUMAN	Tubulin--tyrosine ligase-like protein 12 OS=Homo sapiens GN=TTLL12 PE=1 SV=2	1.59129	1.49554	NA	1.86288	NA	1.6499	2
sp|Q15019-2|SEPT2_HUMAN	Isoform 2 of Septin-2 OS=Homo sapiens GN=SEPT2	NA	1.53771	0.843293	NA	1.9869	1.45597	2
sp|Q15404|RSU1_HUMAN	Ras suppressor protein 1 OS=Homo sapiens GN=RSU1 PE=1 SV=3	0.787993	NA	0.439505	NA	0.618778	0.615425	2
sp|Q15746-7|MYLK_HUMAN	Isoform 5 of Myosin light chain kinase, smooth muscle OS=Homo sapiens GN=MYLK	NA	NA	0.502779	0.590461	0.82586	0.6397	2
sp|Q16186|ADRM1_HUMAN	Proteasomal ubiquitin receptor ADRM1 OS=Homo sapiens GN=ADRM1 PE=1 SV=2	NA	NA	1.34334	1.9804	1.54003	1.62125	2
sp|Q16762|THTR_HUMAN	Thiosulfate sulfurtransferase OS=Homo sapiens GN=TST PE=1 SV=4	0.886419	0.471574	NA	NA	0.647916	0.668636	2
sp|Q2TB90|HKDC1_HUMAN	Putative hexokinase HKDC1 OS=Homo sapiens GN=HKDC1 PE=1 SV=3	3.22401	NA	1.2845	NA	2.35991	2.28948	2
sp|Q4G0N4|NAKD1_HUMAN	NAD kinase domain-containing protein 1, mitochondrial OS=Homo sapiens GN=NADKD1 PE=1 SV=2	0.328109	0.412495	0.678322	NA	NA	0.472975	2
sp|Q68CK6|ACS2B_HUMAN	Acyl-coenzyme A synthetase ACSM2B, mitochondrial OS=Homo sapiens GN=ACSM2B PE=1 SV=2	0.289814	NA	0.674584	NA	0.59842	0.520939	2
sp|Q6FI13|H2A2A_HUMAN	Histone H2A type 2-A OS=Homo sapiens GN=HIST2H2AA3 PE=1 SV=3	NA	2.26204	0.781104	1.81825	NA	1.62046	2
sp|Q6NVY1|HIBCH_HUMAN	3-hydroxyisobutyryl-CoA hydrolase, mitochondrial OS=Homo sapiens GN=HIBCH PE=1 SV=2	0.678346	0.641294	NA	NA	0.657237	0.658959	2
sp|Q6P4A8|PLBL1_HUMAN	Phospholipase B-like 1 OS=Homo sapiens GN=PLBD1 PE=1 SV=2	2.3168	3.20183	NA	NA	0.786699	2.10177	2
sp|Q71DI3|H32_HUMAN	Histone H3.2 OS=Homo sapiens GN=HIST2H3A PE=1 SV=3	1.91502	2.81647	NA	0.759647	NA	1.83038	2
sp|Q7Z406|MYH14_HUMAN	Myosin-14 OS=Homo sapiens GN=MYH14 PE=1 SV=2	1.45457	2.65251	NA	0.643983	NA	1.58369	2
sp|Q7Z4W1|DCXR_HUMAN	L-xylulose reductase OS=Homo sapiens GN=DCXR PE=1 SV=2	0.318462	0.458536	NA	0.727011	NA	0.501336	2
sp|Q86SX6|GLRX5_HUMAN	Glutaredoxin-related protein 5, mitochondrial OS=Homo sapiens GN=GLRX5 PE=1 SV=2	NA	NA	1.68513	1.33465	0.56839	1.19606	2
sp|Q86VR2|F134C_HUMAN	Protein FAM134C OS=Homo sapiens GN=FAM134C PE=1 SV=1	1.49395	NA	1.81401	1.77051	NA	1.69282	2
sp|Q86XE5|HOGA1_HUMAN	Probable 4-hydroxy-2-oxoglutarate aldolase, mitochondrial OS=Homo sapiens GN=HOGA1 PE=1 SV=1	NA	0.31582	NA	0.0800261	0.684413	0.360086	2
sp|Q8NBJ5|GT251_HUMAN	Procollagen galactosyltransferase 1 OS=Homo sapiens GN=GLT25D1 PE=1 SV=1	1.76332	NA	1.244	1.7795	NA	1.59561	2
sp|Q8TC12|RDH11_HUMAN	Retinol dehydrogenase 11 OS=Homo sapiens GN=RDH11 PE=1 SV=2	NA	0.484973	1.3899	0.664684	NA	0.846519	2
sp|Q8WUM4|PDC6I_HUMAN	Programmed cell death 6-interacting protein OS=Homo sapiens GN=PDCD6IP PE=1 SV=1	NA	1.29213	1.57015	1.52122	NA	1.46117	2
sp|Q92520|FAM3C_HUMAN	Protein FAM3C OS=Homo sapiens GN=FAM3C PE=1 SV=1	NA	1.35369	1.78385	2.02876	NA	1.7221	2
sp|Q96CX2|KCD12_HUMAN	BTB/POZ domain-containing protein KCTD12 OS=Homo sapiens GN=KCTD12 PE=1 SV=1	NA	1.5714	0.45071	0.811753	NA	0.944622	2
sp|Q9BSH5|HDHD3_HUMAN	Haloacid dehalogenase-like hydrolase domain-containing protein 3 OS=Homo sapiens GN=HDHD3 PE=1 SV=1	0.797854	0.665951	1.57997	NA	NA	1.01459	2
sp|Q9BTZ2|DHRS4_HUMAN	Dehydrogenase/reductase SDR family member 4 OS=Homo sapiens GN=DHRS4 PE=1 SV=3	NA	0.799101	NA	0.425557	0.61996	0.614873	2
sp|Q9BUB7|TMM70_HUMAN	Transmembrane protein 70, mitochondrial OS=Homo sapiens GN=TMEM70 PE=1 SV=2	2.65129	1.29323	NA	2.43986	NA	2.12813	2
sp|Q9BWD1|THIC_HUMAN	Acetyl-CoA acetyltransferase, cytosolic OS=Homo sapiens GN=ACAT2 PE=1 SV=2	0.300742	0.347442	1.37121	NA	NA	0.673132	2
sp|Q9BYT8|NEUL_HUMAN	Neurolysin, mitochondrial OS=Homo sapiens GN=NLN PE=1 SV=1	2.75743	0.703592	NA	NA	0.628946	1.36332	2
sp|Q9H1K4|GHC2_HUMAN	Mitochondrial glutamate carrier 2 OS=Homo sapiens GN=SLC25A18 PE=2 SV=1	NA	0.537167	1.11256	0.432502	NA	0.694076	2
sp|Q9HBI6|CP4FB_HUMAN	Cytochrome P450 4F11 OS=Homo sapiens GN=CYP4F11 PE=2 SV=3	NA	0.468752	NA	0.706878	0.276532	0.484054	2
sp|Q9NVJ2|ARL8B_HUMAN	ADP-ribosylation factor-like protein 8B OS=Homo sapiens GN=ARL8B PE=1 SV=1	1.4381	NA	NA	1.88998	1.70421	1.67743	2
sp|Q9P1F3|ABRAL_HUMAN	Costars family protein ABRACL OS=Homo sapiens GN=ABRACL PE=1 SV=1	0.892583	NA	0.573683	NA	0.508973	0.658413	2
sp|Q9Y224|CN166_HUMAN	UPF0568 protein C14orf166 OS=Homo sapiens GN=C14orf166 PE=1 SV=1	1.76667	1.50289	NA	1.20595	NA	1.49183	2
sp|Q9Y376|CAB39_HUMAN	Calcium-binding protein 39 OS=Homo sapiens GN=CAB39 PE=1 SV=1	1.44071	1.58126	NA	NA	2.59358	1.87185	2
sp|Q9Y696|CLIC4_HUMAN	Chloride intracellular channel protein 4 OS=Homo sapiens GN=CLIC4 PE=1 SV=4	1.2856	1.87656	NA	NA	2.42346	1.86187	2
tr|A6NFX8|A6NFX8_HUMAN	ADP-sugar pyrophosphatase OS=Homo sapiens GN=NUDT5 PE=2 SV=1	NA	NA	1.7545	1.34744	2.0318	1.71125	2
tr|A7YIJ8|A7YIJ8_HUMAN	Radixin OS=Homo sapiens GN=RDX PE=2 SV=1	1.91765	NA	0.594652	0.724542	NA	1.07895	2
tr|A8MUB1|A8MUB1_HUMAN	Tubulin alpha-4A chain OS=Homo sapiens GN=TUBA4A PE=2 SV=1	2.06562	NA	NA	1.66897	1.29617	1.67692	2
tr|B0YIW6|B0YIW6_HUMAN	Archain 1, isoform CRA_a OS=Homo sapiens GN=ARCN1 PE=4 SV=1	1.74099	NA	NA	1.52912	1.25543	1.50851	2
tr|B1AZV3|B1AZV3_HUMAN	Antigen peptide transporter 1 OS=Homo sapiens GN=TAP1 PE=2 SV=1	2.32458	2.02095	NA	NA	1.37543	1.90699	2
tr|B4DLN1|B4DLN1_HUMAN	Mitochondrial dicarboxylate carrier OS=Homo sapiens GN=SLC25A10 PE=2 SV=1	1.3173	0.653655	NA	1.93373	NA	1.30156	2
tr|B4DU58|B4DU58_HUMAN	Macrophage-capping protein OS=Homo sapiens GN=CAPG PE=2 SV=1	NA	4.70791	NA	1.47547	6.82221	4.3352	2
tr|B7Z2R9|B7Z2R9_HUMAN	Lysosome-associated membrane glycoprotein 2 OS=Homo sapiens GN=LAMP2 PE=2 SV=1	1.16315	2.23625	NA	2.39788	NA	1.93243	2
tr|B7Z6B8|B7Z6B8_HUMAN	2,4-dienoyl-CoA reductase, mitochondrial OS=Homo sapiens GN=DECR1 PE=2 SV=1	0.796449	NA	0.588938	NA	0.527632	0.637673	2
tr|B7ZKJ8|B7ZKJ8_HUMAN	35 kDa inter-alpha-trypsin inhibitor heavy chain H4 OS=Homo sapiens GN=ITIH4 PE=2 SV=1	1.43495	NA	NA	1.90439	1.88778	1.74237	2
tr|C9JA28|C9JA28_HUMAN	Translocon-associated protein subunit gamma OS=Homo sapiens GN=SSR3 PE=2 SV=1	NA	NA	1.16904	2.45177	1.80666	1.80916	2
tr|D6RCD0|D6RCD0_HUMAN	Estradiol 17-beta-dehydrogenase 11 OS=Homo sapiens GN=HSD17B11 PE=2 SV=1	NA	0.734777	NA	0.635925	1.53966	0.970121	2
tr|E7EQC1|E7EQC1_HUMAN	NADPH:adrenodoxin oxidoreductase, mitochondrial OS=Homo sapiens GN=FDXR PE=2 SV=1	0.65246	0.526858	NA	0.698955	NA	0.626091	2
tr|E7EWE1|E7EWE1_HUMAN	Ubiquitin-like modifier-activating enzyme 5 OS=Homo sapiens GN=UBA5 PE=2 SV=1	1.29775	NA	1.89763	NA	1.66785	1.62108	2
tr|E9PAL7|E9PAL7_HUMAN	Translocon-associated protein subunit alpha OS=Homo sapiens GN=SSR1 PE=2 SV=1	1.72272	1.37768	NA	NA	1.94164	1.68068	2
tr|F5H5D3|F5H5D3_HUMAN	Tubulin alpha-1C chain OS=Homo sapiens GN=TUBA1C PE=2 SV=1	2.05761	1.5627	1.30642	NA	NA	1.64224	2
tr|G3XAM2|G3XAM2_HUMAN	Complement factor I light chain OS=Homo sapiens GN=CFI PE=3 SV=1	1.39659	NA	0.487127	NA	0.621315	0.835012	2
tr|H0Y3P2|H0Y3P2_HUMAN	Eukaryotic translation initiation factor 4 gamma 2 OS=Homo sapiens GN=EIF4G2 PE=2 SV=1	2.03529	1.85963	NA	NA	1.39214	1.76235	2
tr|I3L0N3|I3L0N3_HUMAN	Vesicle-fusing ATPase OS=Homo sapiens GN=NSF PE=2 SV=1	1.30322	1.77345	NA	2.18111	NA	1.75259	2
tr|J3KN06|J3KN06_HUMAN	Selenocysteine lyase OS=Homo sapiens GN=SCLY PE=4 SV=1	NA	0.617048	NA	1.37051	0.425885	0.804482	2
tr|J3KPM7|J3KPM7_HUMAN	NADH dehydrogenase [ubiquinone] iron-sulfur protein 2, mitochondrial OS=Homo sapiens GN=NDUFS2 PE=3 SV=1	1.31328	1.56855	NA	NA	0.659161	1.18033	2
tr|J3KPV7|J3KPV7_HUMAN	Sulfurtransferase OS=Homo sapiens GN=MPST PE=4 SV=1	0.610354	0.645737	0.828667	NA	NA	0.694919	2
tr|J3KQL8|J3KQL8_HUMAN	Apolipoprotein L2 OS=Homo sapiens GN=APOL2 PE=4 SV=1	2.18763	NA	0.835592	NA	0.661106	1.22811	2
tr|J3KTA4|J3KTA4_HUMAN	Probable ATP-dependent RNA helicase DDX5 OS=Homo sapiens GN=DDX5 PE=3 SV=1	2.08016	2.11949	NA	NA	1.27205	1.8239	2
tr|K7EKL3|K7EKL3_HUMAN	Paragranulin (Fragment) OS=Homo sapiens GN=GRN PE=4 SV=1	2.31621	1.86574	NA	1.4575	NA	1.87982	2
tr|Q5T4U5|Q5T4U5_HUMAN	Acyl-Coenzyme A dehydrogenase, C-4 to C-12 straight chain, isoform CRA_a OS=Homo sapiens GN=ACADM PE=3 SV=1	0.555055	0.500735	NA	0.900155	NA	0.651982	2
sp|O43772|MCAT_HUMAN	Mitochondrial carnitine/acylcarnitine carrier protein OS=Homo sapiens GN=SLC25A20 PE=1 SV=1	0.368189	0.698019	NA	NA	0.553676	0.539961	2
sp|P11142|HSP7C_HUMAN	Heat shock cognate 71 kDa protein OS=Homo sapiens GN=HSPA8 PE=1 SV=1	1.88018	NA	NA	1.34273	1.80665	1.67652	2
sp|P21266|GSTM3_HUMAN	Glutathione S-transferase Mu 3 OS=Homo sapiens GN=GSTM3 PE=1 SV=3	1.13918	1.66197	0.508101	NA	NA	1.10308	2
sp|P21283|VATC1_HUMAN	V-type proton ATPase subunit C 1 OS=Homo sapiens GN=ATP6V1C1 PE=1 SV=4	2.09533	1.6315	NA	NA	1.38294	1.70326	2
sp|Q01995|TAGL_HUMAN	Transgelin OS=Homo sapiens GN=TAGLN PE=1 SV=4	NA	2.87453	NA	0.729561	2.63759	2.08056	2
sp|Q14847|LASP1_HUMAN	LIM and SH3 domain protein 1 OS=Homo sapiens GN=LASP1 PE=1 SV=2	1.94935	NA	NA	1.23084	2.00858	1.72959	2
sp|Q9BVL4|SELO_HUMAN	Selenoprotein O OS=Homo sapiens GN=SELO PE=2 SV=3	0.722854	0.458558	NA	NA	0.492088	0.557833	2
sp|Q9P253|VPS18_HUMAN	Vacuolar protein sorting-associated protein 18 homolog OS=Homo sapiens GN=VPS18 PE=1 SV=2	NA	1.87818	NA	1.50455	1.25223	1.54499	2
tr|C9JFR7|C9JFR7_HUMAN	Cytochrome c (Fragment) OS=Homo sapiens GN=CYCS PE=2 SV=1	1.28696	NA	2.25721	2.33197	NA	1.95871	2
sp|P11766|ADHX_HUMAN	Alcohol dehydrogenase class-3 OS=Homo sapiens GN=ADH5 PE=1 SV=4	0.638977	NA	NA	0.450244	NA	0.544611	2
sp|P48449|ERG7_HUMAN	Lanosterol synthase OS=Homo sapiens GN=LSS PE=1 SV=1	0.572109	0.308418	NA	NA	NA	0.440264	2
sp|Q9H4A6|GOLP3_HUMAN	Golgi phosphoprotein 3 OS=Homo sapiens GN=GOLPH3 PE=1 SV=1	NA	1.73772	NA	2.2165	NA	1.97711	2
tr|F2Z2V1|F2Z2V1_HUMAN	FGGY carbohydrate kinase domain-containing protein OS=Homo sapiens GN=FGGY PE=2 SV=1	0.516811	0.422918	NA	NA	NA	0.469865	2
sp|O00757|F16P2_HUMAN	Fructose-1,6-bisphosphatase isozyme 2 OS=Homo sapiens GN=FBP2 PE=1 SV=2	NA	NA	NA	0.47866	0.43256	0.45561	2
sp|O75477|ERLN1_HUMAN	Erlin-1 OS=Homo sapiens GN=ERLIN1 PE=1 SV=1	NA	0.519948	NA	NA	0.544357	0.532152	2
sp|P05161|ISG15_HUMAN	Ubiquitin-like protein ISG15 OS=Homo sapiens GN=ISG15 PE=1 SV=5	1.69499	3.04717	NA	NA	NA	2.37108	2
sp|P09661|RU2A_HUMAN	U2 small nuclear ribonucleoprotein A' OS=Homo sapiens GN=SNRPA1 PE=1 SV=2	NA	1.82375	NA	1.85117	NA	1.83746	2
sp|P16949|STMN1_HUMAN	Stathmin OS=Homo sapiens GN=STMN1 PE=1 SV=3	12.0858	NA	NA	8.06564	NA	10.0757	2
sp|P22830|HEMH_HUMAN	Ferrochelatase, mitochondrial OS=Homo sapiens GN=FECH PE=1 SV=2	NA	0.520858	NA	0.422951	NA	0.471904	2
sp|P49638|TTPA_HUMAN	Alpha-tocopherol transfer protein OS=Homo sapiens GN=TTPA PE=1 SV=1	NA	0.425066	0.606077	NA	NA	0.515572	2
sp|P50416|CPT1A_HUMAN	Carnitine O-palmitoyltransferase 1, liver isoform OS=Homo sapiens GN=CPT1A PE=1 SV=2	2.00245	NA	NA	0.657921	NA	1.33019	2
sp|P50991|TCPD_HUMAN	T-complex protein 1 subunit delta OS=Homo sapiens GN=CCT4 PE=1 SV=4	NA	1.57716	NA	1.51747	NA	1.54732	2
sp|P54868|HMCS2_HUMAN	Hydroxymethylglutaryl-CoA synthase, mitochondrial OS=Homo sapiens GN=HMGCS2 PE=1 SV=1	0.387721	NA	NA	NA	0.554161	0.470941	2
sp|P78330|SERB_HUMAN	Phosphoserine phosphatase OS=Homo sapiens GN=PSPH PE=1 SV=2	NA	3.78673	NA	8.62254	NA	6.20464	2
sp|Q10471|GALT2_HUMAN	Polypeptide N-acetylgalactosaminyltransferase 2 OS=Homo sapiens GN=GALNT2 PE=1 SV=1	2.32135	NA	NA	1.9225	NA	2.12193	2
sp|Q15172|2A5A_HUMAN	Serine/threonine-protein phosphatase 2A 56 kDa regulatory subunit alpha isoform OS=Homo sapiens GN=PPP2R5A PE=1 SV=1	3.29611	1.51611	NA	NA	NA	2.40611	2
sp|Q8IYQ7|THNS1_HUMAN	Threonine synthase-like 1 OS=Homo sapiens GN=THNSL1 PE=1 SV=2	NA	NA	1.90315	NA	0.38438	1.14376	2
sp|Q8NBF2|NHLC2_HUMAN	NHL repeat-containing protein 2 OS=Homo sapiens GN=NHLRC2 PE=1 SV=1	NA	NA	NA	2.05001	1.82048	1.93524	2
sp|Q96LZ7|RMD2_HUMAN	Regulator of microtubule dynamics protein 2 OS=Homo sapiens GN=RMDN2 PE=1 SV=2	NA	0.538354	0.519169	NA	NA	0.528761	2
sp|Q9BVJ7|DUS23_HUMAN	Dual specificity protein phosphatase 23 OS=Homo sapiens GN=DUSP23 PE=1 SV=1	2.7137	2.30081	NA	NA	NA	2.50726	2
sp|Q9H3K6|BOLA2_HUMAN	BolA-like protein 2 OS=Homo sapiens GN=BOLA2 PE=1 SV=1	NA	1.70213	NA	NA	1.88434	1.79324	2
sp|Q9H9B4|SFXN1_HUMAN	Sideroflexin-1 OS=Homo sapiens GN=SFXN1 PE=1 SV=4	NA	0.631274	NA	NA	0.430393	0.530834	2
sp|Q9NQ88|TIGAR_HUMAN	Fructose-2,6-bisphosphatase TIGAR OS=Homo sapiens GN=TIGAR PE=1 SV=1	NA	1.76479	NA	1.91676	NA	1.84077	2
sp|Q9UHK6|AMACR_HUMAN	Alpha-methylacyl-CoA racemase OS=Homo sapiens GN=AMACR PE=1 SV=2	NA	0.395915	NA	NA	0.528453	0.462184	2
tr|G5E9S1|G5E9S1_HUMAN	Eukaryotic translation initiation factor 4 gamma 1 OS=Homo sapiens GN=EIF4G1 PE=4 SV=1	1.68909	NA	1.72217	NA	NA	1.70563	2
tr|K7ELC2|K7ELC2_HUMAN	40S ribosomal protein S15 OS=Homo sapiens GN=RPS15 PE=3 SV=1	1.93347	NA	NA	1.63963	NA	1.78655	2
sp|O00468-6|AGRIN_HUMAN	Isoform 6 of Agrin OS=Homo sapiens GN=AGRN	NA	3.2589	NA	NA	2.13305	2.69597	2
sp|O43242|PSMD3_HUMAN	26S proteasome non-ATPase regulatory subunit 3 OS=Homo sapiens GN=PSMD3 PE=1 SV=2	1.7757	NA	NA	1.53373	NA	1.65472	2
sp|O43464|HTRA2_HUMAN	Serine protease HTRA2, mitochondrial OS=Homo sapiens GN=HTRA2 PE=1 SV=2	1.82556	NA	NA	1.62076	NA	1.72316	2
sp|O43583|DENR_HUMAN	Density-regulated protein OS=Homo sapiens GN=DENR PE=1 SV=2	1.71892	1.64418	NA	NA	NA	1.68155	2
sp|O60664-3|PLIN3_HUMAN	Isoform 3 of Perilipin-3 OS=Homo sapiens GN=PLIN3	1.85114	NA	NA	1.67902	NA	1.76508	2
sp|O60784|TOM1_HUMAN	Target of Myb protein 1 OS=Homo sapiens GN=TOM1 PE=1 SV=2	NA	1.70079	NA	1.73618	NA	1.71849	2
sp|O75494|SRS10_HUMAN	Serine/arginine-rich splicing factor 10 OS=Homo sapiens GN=SRSF10 PE=1 SV=1	NA	1.80258	NA	1.66861	NA	1.7356	2
sp|O75531|BAF_HUMAN	Barrier-to-autointegration factor OS=Homo sapiens GN=BANF1 PE=1 SV=1	NA	2.52726	NA	NA	3.05578	2.79152	2
sp|O75533|SF3B1_HUMAN	Splicing factor 3B subunit 1 OS=Homo sapiens GN=SF3B1 PE=1 SV=3	NA	1.83825	NA	2.28725	NA	2.06275	2
sp|O76003|GLRX3_HUMAN	Glutaredoxin-3 OS=Homo sapiens GN=GLRX3 PE=1 SV=2	2.77354	1.84101	NA	NA	NA	2.30727	2
sp|O95167|NDUA3_HUMAN	NADH dehydrogenase [ubiquinone] 1 alpha subcomplex subunit 3 OS=Homo sapiens GN=NDUFA3 PE=1 SV=1	NA	NA	0.574272	NA	0.340981	0.457626	2
sp|O95497|VNN1_HUMAN	Pantetheinase OS=Homo sapiens GN=VNN1 PE=1 SV=2	NA	NA	1.57038	NA	3.05084	2.31061	2
sp|O96011|PX11B_HUMAN	Peroxisomal membrane protein 11B OS=Homo sapiens GN=PEX11B PE=1 SV=1	1.96291	NA	1.51481	NA	NA	1.73886	2
sp|P00734|THRB_HUMAN	Prothrombin OS=Homo sapiens GN=F2 PE=1 SV=2	NA	NA	NA	3.10562	1.83399	2.4698	2
sp|P01703|LV105_HUMAN	Ig lambda chain V-I region NEWM OS=Homo sapiens PE=1 SV=1	NA	NA	0.532776	NA	1.81288	1.17283	2
sp|P02461|CO3A1_HUMAN	Collagen alpha-1(III) chain OS=Homo sapiens GN=COL3A1 PE=1 SV=4	NA	NA	NA	0.258633	0.651618	0.455126	2
sp|P02533|K1C14_HUMAN	Keratin, type I cytoskeletal 14 OS=Homo sapiens GN=KRT14 PE=1 SV=4	0.268949	0.613361	NA	NA	NA	0.441155	2
sp|P02747|C1QC_HUMAN	Complement C1q subcomponent subunit C OS=Homo sapiens GN=C1QC PE=1 SV=3	NA	1.73353	0.498963	NA	NA	1.11625	2
sp|P02751|FINC_HUMAN	Fibronectin OS=Homo sapiens GN=FN1 PE=1 SV=4	NA	4.22361	NA	NA	3.67524	3.94942	2
sp|P04083|ANXA1_HUMAN	Annexin A1 OS=Homo sapiens GN=ANXA1 PE=1 SV=2	2.0365	2.27041	NA	NA	NA	2.15345	2
sp|P04217|A1BG_HUMAN	Alpha-1B-glycoprotein OS=Homo sapiens GN=A1BG PE=1 SV=4	NA	NA	NA	1.68817	1.76738	1.72778	2
sp|P04839|CY24B_HUMAN	Cytochrome b-245 heavy chain OS=Homo sapiens GN=CYBB PE=1 SV=2	NA	1.6018	NA	0.33097	NA	0.966383	2
sp|P05164-3|PERM_HUMAN	Isoform H7 of Myeloperoxidase OS=Homo sapiens GN=MPO	3.61681	NA	0.0921835	NA	NA	1.8545	2
sp|P05362|ICAM1_HUMAN	Intercellular adhesion molecule 1 OS=Homo sapiens GN=ICAM1 PE=1 SV=2	3.94444	1.6676	NA	NA	NA	2.80602	2
sp|P05556|ITB1_HUMAN	Integrin beta-1 OS=Homo sapiens GN=ITGB1 PE=1 SV=2	NA	NA	0.620589	NA	1.90414	1.26236	2
sp|P06396|GELS_HUMAN	Gelsolin OS=Homo sapiens GN=GSN PE=1 SV=1	NA	NA	0.52193	NA	1.81098	1.16645	2
sp|P07108|ACBP_HUMAN	Acyl-CoA-binding protein OS=Homo sapiens GN=DBI PE=1 SV=2	0.560427	0.565509	NA	NA	NA	0.562968	2
sp|P07305|H10_HUMAN	Histone H1.0 OS=Homo sapiens GN=H1F0 PE=1 SV=3	NA	0.367859	4.69926	NA	NA	2.53356	2
sp|P07357|CO8A_HUMAN	Complement component C8 alpha chain OS=Homo sapiens GN=C8A PE=1 SV=2	NA	NA	0.475686	NA	0.602253	0.53897	2
sp|P07585|PGS2_HUMAN	Decorin OS=Homo sapiens GN=DCN PE=1 SV=1	NA	1.75654	NA	0.274672	NA	1.01561	2
sp|P07900-2|HS90A_HUMAN	Isoform 2 of Heat shock protein HSP 90-alpha OS=Homo sapiens GN=HSP90AA1	2.18586	NA	1.70466	NA	NA	1.94526	2
sp|P08263|GSTA1_HUMAN	Glutathione S-transferase A1 OS=Homo sapiens GN=GSTA1 PE=1 SV=3	NA	NA	NA	0.571233	0.63434	0.602787	2
sp|P08319|ADH4_HUMAN	Alcohol dehydrogenase 4 OS=Homo sapiens GN=ADH4 PE=1 SV=5	0.0981106	NA	NA	NA	0.198652	0.148381	2
sp|P08779|K1C16_HUMAN	Keratin, type I cytoskeletal 16 OS=Homo sapiens GN=KRT16 PE=1 SV=4	0.216311	0.431957	NA	NA	NA	0.324134	2
sp|P09488|GSTM1_HUMAN	Glutathione S-transferase Mu 1 OS=Homo sapiens GN=GSTM1 PE=1 SV=3	0.203499	0.53904	NA	NA	NA	0.371269	2
sp|P10155|RO60_HUMAN	60 kDa SS-A/Ro ribonucleoprotein OS=Homo sapiens GN=TROVE2 PE=1 SV=2	NA	1.67838	NA	2.11226	NA	1.89532	2
sp|P10635|CP2D6_HUMAN	Cytochrome P450 2D6 OS=Homo sapiens GN=CYP2D6 PE=1 SV=2	NA	0.361557	NA	NA	0.520998	0.441278	2
sp|P11171|41_HUMAN	Protein 4.1 OS=Homo sapiens GN=EPB41 PE=1 SV=4	1.80856	NA	NA	1.7215	NA	1.76503	2
sp|P11177-2|ODPB_HUMAN	Isoform 2 of Pyruvate dehydrogenase E1 component subunit beta, mitochondrial OS=Homo sapiens GN=PDHB	NA	NA	1.81443	1.64623	NA	1.73033	2
sp|P11177|ODPB_HUMAN	Pyruvate dehydrogenase E1 component subunit beta, mitochondrial OS=Homo sapiens GN=PDHB PE=1 SV=3	1.70664	NA	NA	NA	1.53039	1.61852	2
sp|P11215|ITAM_HUMAN	Integrin alpha-M OS=Homo sapiens GN=ITGAM PE=1 SV=2	4.40916	2.71286	NA	NA	NA	3.56101	2
sp|P12111-2|CO6A3_HUMAN	Isoform 2 of Collagen alpha-3(VI) chain OS=Homo sapiens GN=COL6A3	NA	2.63183	0.512458	NA	NA	1.57214	2
sp|P12429|ANXA3_HUMAN	Annexin A3 OS=Homo sapiens GN=ANXA3 PE=1 SV=3	3.93796	6.35821	NA	NA	NA	5.14809	2
sp|P13284|GILT_HUMAN	Gamma-interferon-inducible lysosomal thiol reductase OS=Homo sapiens GN=IFI30 PE=1 SV=3	1.55356	2.34212	NA	NA	NA	1.94784	2
sp|P13647|K2C5_HUMAN	Keratin, type II cytoskeletal 5 OS=Homo sapiens GN=KRT5 PE=1 SV=3	0.213051	0.4353	NA	NA	NA	0.324175	2
sp|P13716|HEM2_HUMAN	Delta-aminolevulinic acid dehydratase OS=Homo sapiens GN=ALAD PE=1 SV=1	0.355151	0.541307	NA	NA	NA	0.448229	2
sp|P15153|RAC2_HUMAN	Ras-related C3 botulinum toxin substrate 2 OS=Homo sapiens GN=RAC2 PE=1 SV=1	NA	4.63622	0.559135	NA	NA	2.59768	2
sp|P17655|CAN2_HUMAN	Calpain-2 catalytic subunit OS=Homo sapiens GN=CAPN2 PE=1 SV=6	NA	1.66745	NA	NA	2.95561	2.31153	2
sp|P17735|ATTY_HUMAN	Tyrosine aminotransferase OS=Homo sapiens GN=TAT PE=1 SV=1	NA	0.575044	NA	0.385089	NA	0.480067	2
sp|P18124|RL7_HUMAN	60S ribosomal protein L7 OS=Homo sapiens GN=RPL7 PE=1 SV=1	1.57659	NA	NA	NA	1.83047	1.70353	2
sp|P19525|E2AK2_HUMAN	Interferon-induced, double-stranded RNA-activated protein kinase OS=Homo sapiens GN=EIF2AK2 PE=1 SV=2	1.65752	NA	NA	NA	1.70533	1.68142	2
sp|P20160|CAP7_HUMAN	Azurocidin OS=Homo sapiens GN=AZU1 PE=1 SV=3	4.26093	2.59449	NA	NA	NA	3.42771	2
sp|P21281|VATB2_HUMAN	V-type proton ATPase subunit B, brain isoform OS=Homo sapiens GN=ATP6V1B2 PE=1 SV=3	1.54445	1.76743	NA	NA	NA	1.65594	2
sp|P23193|TCEA1_HUMAN	Transcription elongation factor A protein 1 OS=Homo sapiens GN=TCEA1 PE=1 SV=2	NA	1.65614	NA	NA	1.64396	1.65005	2
sp|P24158|PRTN3_HUMAN	Myeloblastin OS=Homo sapiens GN=PRTN3 PE=1 SV=3	2.90549	4.56737	NA	NA	NA	3.73643	2
sp|P25685|DNJB1_HUMAN	DnaJ homolog subfamily B member 1 OS=Homo sapiens GN=DNAJB1 PE=1 SV=4	2.05038	NA	NA	1.60535	NA	1.82787	2
sp|P26196|DDX6_HUMAN	Probable ATP-dependent RNA helicase DDX6 OS=Homo sapiens GN=DDX6 PE=1 SV=2	2.01764	1.84929	NA	NA	NA	1.93346	2
sp|P28331|NDUS1_HUMAN	NADH-ubiquinone oxidoreductase 75 kDa subunit, mitochondrial OS=Homo sapiens GN=NDUFS1 PE=1 SV=3	NA	NA	0.478045	0.660228	NA	0.569137	2
sp|P30711|GSTT1_HUMAN	Glutathione S-transferase theta-1 OS=Homo sapiens GN=GSTT1 PE=1 SV=4	0.516677	NA	NA	0.399099	NA	0.457888	2
sp|P31947|1433S_HUMAN	14-3-3 protein sigma OS=Homo sapiens GN=SFN PE=1 SV=1	1.57904	1.58816	NA	NA	NA	1.5836	2
sp|P33897|ABCD1_HUMAN	ATP-binding cassette sub-family D member 1 OS=Homo sapiens GN=ABCD1 PE=1 SV=2	3.06185	NA	NA	NA	1.70083	2.38134	2
sp|P35606|COPB2_HUMAN	Coatomer subunit beta' OS=Homo sapiens GN=COPB2 PE=1 SV=2	2.01526	1.56526	NA	NA	NA	1.79026	2
sp|P35659|DEK_HUMAN	Protein DEK OS=Homo sapiens GN=DEK PE=1 SV=1	1.62888	2.45163	NA	NA	NA	2.04025	2
sp|P35914|HMGCL_HUMAN	Hydroxymethylglutaryl-CoA lyase, mitochondrial OS=Homo sapiens GN=HMGCL PE=1 SV=2	NA	NA	NA	0.343322	0.494486	0.418904	2
sp|P36269-3|GGT5_HUMAN	Isoform 3 of Gamma-glutamyltransferase 5 OS=Homo sapiens GN=GGT5	NA	NA	0.220566	0.28273	NA	0.251648	2
sp|P36507|MP2K2_HUMAN	Dual specificity mitogen-activated protein kinase kinase 2 OS=Homo sapiens GN=MAP2K2 PE=1 SV=1	1.69553	NA	NA	1.65984	NA	1.67769	2
sp|P36980|FHR2_HUMAN	Complement factor H-related protein 2 OS=Homo sapiens GN=CFHR2 PE=1 SV=1	NA	NA	NA	13.5141	2.84226	8.1782	2
sp|P41091|IF2G_HUMAN	Eukaryotic translation initiation factor 2 subunit 3 OS=Homo sapiens GN=EIF2S3 PE=1 SV=3	1.8686	1.56483	NA	NA	NA	1.71671	2
sp|P41218|MNDA_HUMAN	Myeloid cell nuclear differentiation antigen OS=Homo sapiens GN=MNDA PE=1 SV=1	2.78976	4.50226	NA	NA	NA	3.64601	2
sp|P42126|ECI1_HUMAN	Enoyl-CoA delta isomerase 1, mitochondrial OS=Homo sapiens GN=ECI1 PE=1 SV=1	0.569593	0.569308	NA	NA	NA	0.569451	2
sp|P42704|LPPRC_HUMAN	Leucine-rich PPR motif-containing protein, mitochondrial OS=Homo sapiens GN=LRPPRC PE=1 SV=3	1.68488	NA	NA	2.01825	NA	1.85156	2
sp|P48728|GCST_HUMAN	Aminomethyltransferase, mitochondrial OS=Homo sapiens GN=AMT PE=1 SV=1	NA	0.497164	NA	0.596019	NA	0.546591	2
sp|P49902|5NTC_HUMAN	Cytosolic purine 5'-nucleotidase OS=Homo sapiens GN=NT5C2 PE=1 SV=1	2.09798	NA	NA	NA	3.18316	2.64057	2
sp|P49903|SPS1_HUMAN	Selenide, water dikinase 1 OS=Homo sapiens GN=SEPHS1 PE=1 SV=2	NA	1.61897	NA	NA	2.30909	1.96403	2
sp|P49915|GUAA_HUMAN	GMP synthase [glutamine-hydrolyzing] OS=Homo sapiens GN=GMPS PE=1 SV=1	NA	NA	NA	3.71284	2.57875	3.1458	2
sp|P50336|PPOX_HUMAN	Protoporphyrinogen oxidase OS=Homo sapiens GN=PPOX PE=1 SV=1	3.41833	1.89602	NA	NA	NA	2.65717	2
sp|P51153|RAB13_HUMAN	Ras-related protein Rab-13 OS=Homo sapiens GN=RAB13 PE=1 SV=1	1.88779	1.78188	NA	NA	NA	1.83484	2
sp|P51589|CP2J2_HUMAN	Cytochrome P450 2J2 OS=Homo sapiens GN=CYP2J2 PE=1 SV=2	NA	0.438203	NA	NA	0.513172	0.475687	2
sp|P51659|DHB4_HUMAN	Peroxisomal multifunctional enzyme type 2 OS=Homo sapiens GN=HSD17B4 PE=1 SV=3	NA	0.615181	2.00465	NA	NA	1.30991	2
sp|P51858|HDGF_HUMAN	Hepatoma-derived growth factor OS=Homo sapiens GN=HDGF PE=1 SV=1	NA	NA	1.83411	NA	1.66076	1.74743	2
sp|P51884|LUM_HUMAN	Lumican OS=Homo sapiens GN=LUM PE=1 SV=2	NA	NA	0.330066	0.308224	NA	0.319145	2
sp|P52565|GDIR1_HUMAN	Rho GDP-dissociation inhibitor 1 OS=Homo sapiens GN=ARHGDIA PE=1 SV=3	1.57169	1.5284	NA	NA	NA	1.55005	2
sp|P53618|COPB_HUMAN	Coatomer subunit beta OS=Homo sapiens GN=COPB1 PE=1 SV=3	1.66398	NA	NA	1.53427	NA	1.59913	2
sp|P53621|COPA_HUMAN	Coatomer subunit alpha OS=Homo sapiens GN=COPA PE=1 SV=2	1.90254	1.66578	NA	NA	NA	1.78416	2
sp|P54577|SYYC_HUMAN	Tyrosine--tRNA ligase, cytoplasmic OS=Homo sapiens GN=YARS PE=1 SV=4	1.77815	NA	NA	1.81205	NA	1.7951	2
sp|P54886-2|P5CS_HUMAN	Isoform Short of Delta-1-pyrroline-5-carboxylate synthase OS=Homo sapiens GN=ALDH18A1	2.35848	2.21904	NA	NA	NA	2.28876	2
sp|P56385|ATP5I_HUMAN	ATP synthase subunit e, mitochondrial OS=Homo sapiens GN=ATP5I PE=1 SV=2	NA	NA	NA	0.368837	0.523343	0.44609	2
sp|P60510|PP4C_HUMAN	Serine/threonine-protein phosphatase 4 catalytic subunit OS=Homo sapiens GN=PPP4C PE=1 SV=1	1.80253	1.6356	NA	NA	NA	1.71907	2
sp|P60891|PRPS1_HUMAN	Ribose-phosphate pyrophosphokinase 1 OS=Homo sapiens GN=PRPS1 PE=1 SV=2	NA	NA	1.96057	3.34999	NA	2.65528	2
sp|P61457|PHS_HUMAN	Pterin-4-alpha-carbinolamine dehydratase OS=Homo sapiens GN=PCBD1 PE=1 SV=2	0.640602	0.499488	NA	NA	NA	0.570045	2
sp|P62979|RS27A_HUMAN	Ubiquitin-40S ribosomal protein S27a OS=Homo sapiens GN=RPS27A PE=1 SV=2	NA	1.60202	NA	1.51576	NA	1.55889	2
sp|P63104|1433Z_HUMAN	14-3-3 protein zeta/delta OS=Homo sapiens GN=YWHAZ PE=1 SV=1	1.67008	1.75733	NA	NA	NA	1.71371	2
sp|P68431|H31_HUMAN	Histone H3.1 OS=Homo sapiens GN=HIST1H3A PE=1 SV=2	1.82304	2.28604	NA	NA	NA	2.05454	2
sp|P78347|GTF2I_HUMAN	General transcription factor II-I OS=Homo sapiens GN=GTF2I PE=1 SV=2	NA	NA	2.48938	NA	1.8442	2.16679	2
sp|P78417|GSTO1_HUMAN	Glutathione S-transferase omega-1 OS=Homo sapiens GN=GSTO1 PE=1 SV=2	NA	0.655292	NA	0.57912	NA	0.617206	2
sp|P78527|PRKDC_HUMAN	DNA-dependent protein kinase catalytic subunit OS=Homo sapiens GN=PRKDC PE=1 SV=3	1.98677	NA	NA	NA	1.73849	1.86263	2
sp|Q00688|FKBP3_HUMAN	Peptidyl-prolyl cis-trans isomerase FKBP3 OS=Homo sapiens GN=FKBP3 PE=1 SV=1	2.13574	NA	NA	NA	1.5174	1.82657	2
sp|Q01105-3|SET_HUMAN	Isoform 3 of Protein SET OS=Homo sapiens GN=SET	2.18178	NA	1.71373	NA	NA	1.94775	2
sp|Q02252|MMSA_HUMAN	Methylmalonate-semialdehyde dehydrogenase [acylating], mitochondrial OS=Homo sapiens GN=ALDH6A1 PE=1 SV=2	NA	NA	0.589947	0.477906	NA	0.533927	2
sp|Q08211|DHX9_HUMAN	ATP-dependent RNA helicase A OS=Homo sapiens GN=DHX9 PE=1 SV=4	2.72525	NA	NA	2.19209	NA	2.45867	2
sp|Q08257|QOR_HUMAN	Quinone oxidoreductase OS=Homo sapiens GN=CRYZ PE=1 SV=1	NA	0.526748	NA	NA	0.472936	0.499842	2
sp|Q08380|LG3BP_HUMAN	Galectin-3-binding protein OS=Homo sapiens GN=LGALS3BP PE=1 SV=1	NA	NA	0.254566	NA	1.75899	1.00678	2
sp|Q08J23|NSUN2_HUMAN	tRNA (cytosine(34)-C(5))-methyltransferase OS=Homo sapiens GN=NSUN2 PE=1 SV=2	2.26327	NA	NA	3.40884	NA	2.83606	2
sp|Q09028|RBBP4_HUMAN	Histone-binding protein RBBP4 OS=Homo sapiens GN=RBBP4 PE=1 SV=3	2.27986	2.27375	NA	NA	NA	2.27681	2
sp|Q12874|SF3A3_HUMAN	Splicing factor 3A subunit 3 OS=Homo sapiens GN=SF3A3 PE=1 SV=1	1.81477	NA	NA	2.13744	NA	1.97611	2
sp|Q13177|PAK2_HUMAN	Serine/threonine-protein kinase PAK 2 OS=Homo sapiens GN=PAK2 PE=1 SV=3	3.45879	NA	1.95992	NA	NA	2.70935	2
sp|Q13217|DNJC3_HUMAN	DnaJ homolog subfamily C member 3 OS=Homo sapiens GN=DNAJC3 PE=1 SV=1	NA	NA	1.69062	2.09369	NA	1.89215	2
sp|Q13242|SRSF9_HUMAN	Serine/arginine-rich splicing factor 9 OS=Homo sapiens GN=SRSF9 PE=1 SV=1	1.87347	1.69989	NA	NA	NA	1.78668	2
sp|Q13287|NMI_HUMAN	N-myc-interactor OS=Homo sapiens GN=NMI PE=1 SV=2	2.35589	2.31888	NA	NA	NA	2.33738	2
sp|Q13451|FKBP5_HUMAN	Peptidyl-prolyl cis-trans isomerase FKBP5 OS=Homo sapiens GN=FKBP5 PE=1 SV=2	2.55874	NA	NA	1.7589	NA	2.15882	2
sp|Q13884|SNTB1_HUMAN	Beta-1-syntrophin OS=Homo sapiens GN=SNTB1 PE=1 SV=3	NA	NA	2.59015	0.447584	NA	1.51886	2
sp|Q14739|LBR_HUMAN	Lamin-B receptor OS=Homo sapiens GN=LBR PE=1 SV=2	NA	1.64352	NA	NA	3.30836	2.47594	2
sp|Q14764|MVP_HUMAN	Major vault protein OS=Homo sapiens GN=MVP PE=1 SV=4	2.67779	2.2012	NA	NA	NA	2.43949	2
sp|Q15063-3|POSTN_HUMAN	Isoform 3 of Periostin OS=Homo sapiens GN=POSTN	NA	60.4995	NA	NA	8.36982	34.4346	2
sp|Q15075|EEA1_HUMAN	Early endosome antigen 1 OS=Homo sapiens GN=EEA1 PE=1 SV=2	NA	NA	NA	1.95182	1.66775	1.80978	2
sp|Q15125|EBP_HUMAN	3-beta-hydroxysteroid-Delta(8),Delta(7)-isomerase OS=Homo sapiens GN=EBP PE=1 SV=3	NA	NA	1.98605	0.577248	NA	1.28165	2
sp|Q15631|TSN_HUMAN	Translin OS=Homo sapiens GN=TSN PE=1 SV=1	2.99728	1.71997	NA	NA	NA	2.35863	2
sp|Q16134|ETFD_HUMAN	Electron transfer flavoprotein-ubiquinone oxidoreductase, mitochondrial OS=Homo sapiens GN=ETFDH PE=1 SV=2	0.404597	NA	NA	NA	0.434521	0.419559	2
sp|Q16270|IBP7_HUMAN	Insulin-like growth factor-binding protein 7 OS=Homo sapiens GN=IGFBP7 PE=1 SV=1	NA	1.93102	NA	3.07648	NA	2.50375	2
sp|Q16563|SYPL1_HUMAN	Synaptophysin-like protein 1 OS=Homo sapiens GN=SYPL1 PE=1 SV=1	NA	1.78479	NA	NA	3.12616	2.45548	2
sp|Q16630|CPSF6_HUMAN	Cleavage and polyadenylation specificity factor subunit 6 OS=Homo sapiens GN=CPSF6 PE=1 SV=2	1.9075	NA	NA	NA	2.01345	1.96048	2
sp|Q16851|UGPA_HUMAN	UTP--glucose-1-phosphate uridylyltransferase OS=Homo sapiens GN=UGP2 PE=1 SV=5	NA	NA	0.631198	NA	0.568444	0.599821	2
sp|Q16853|AOC3_HUMAN	Membrane primary amine oxidase OS=Homo sapiens GN=AOC3 PE=1 SV=3	NA	0.658056	0.289503	NA	NA	0.473779	2
sp|Q31610|1B81_HUMAN	HLA class I histocompatibility antigen, B-81 alpha chain OS=Homo sapiens GN=HLA-B PE=1 SV=1	NA	1.64153	NA	NA	0.559004	1.10027	2
sp|Q5JTV8|TOIP1_HUMAN	Torsin-1A-interacting protein 1 OS=Homo sapiens GN=TOR1AIP1 PE=1 SV=2	NA	1.93923	NA	NA	1.8867	1.91297	2
sp|Q63HN8|RN213_HUMAN	E3 ubiquitin-protein ligase RNF213 OS=Homo sapiens GN=RNF213 PE=1 SV=3	4.20991	1.72741	NA	NA	NA	2.96866	2
sp|Q6DD88|ATLA3_HUMAN	Atlastin-3 OS=Homo sapiens GN=ATL3 PE=1 SV=1	1.84275	NA	NA	1.75972	NA	1.80124	2
sp|Q6ZUJ8|BCAP_HUMAN	Phosphoinositide 3-kinase adapter protein 1 OS=Homo sapiens GN=PIK3AP1 PE=1 SV=2	1.64216	NA	NA	NA	0.66356	1.15286	2
sp|Q7KZF4|SND1_HUMAN	Staphylococcal nuclease domain-containing protein 1 OS=Homo sapiens GN=SND1 PE=1 SV=1	1.56427	NA	1.55045	NA	NA	1.55736	2
sp|Q8IX05|CD302_HUMAN	CD302 antigen OS=Homo sapiens GN=CD302 PE=1 SV=1	0.30289	NA	NA	0.645541	NA	0.474215	2
sp|Q8IZ83|A16A1_HUMAN	Aldehyde dehydrogenase family 16 member A1 OS=Homo sapiens GN=ALDH16A1 PE=1 SV=2	NA	NA	2.16613	2.95077	NA	2.55845	2
sp|Q8N139|ABCA6_HUMAN	ATP-binding cassette sub-family A member 6 OS=Homo sapiens GN=ABCA6 PE=1 SV=2	1.82786	0.630308	NA	NA	NA	1.22908	2
sp|Q8N142|PURA1_HUMAN	Adenylosuccinate synthetase isozyme 1 OS=Homo sapiens GN=ADSSL1 PE=2 SV=1	NA	1.92564	NA	5.23744	NA	3.58154	2
sp|Q8NFW8|NEUA_HUMAN	N-acylneuraminate cytidylyltransferase OS=Homo sapiens GN=CMAS PE=1 SV=2	NA	NA	1.8828	1.70869	NA	1.79574	2
sp|Q8TAT6|NPL4_HUMAN	Nuclear protein localization protein 4 homolog OS=Homo sapiens GN=NPLOC4 PE=1 SV=3	3.17405	NA	NA	2.17637	NA	2.67521	2
sp|Q969I3-2|GLYL1_HUMAN	Isoform 2 of Glycine N-acyltransferase-like protein 1 OS=Homo sapiens GN=GLYATL1	NA	0.446403	NA	NA	0.177954	0.312179	2
sp|Q96EP5|DAZP1_HUMAN	DAZ-associated protein 1 OS=Homo sapiens GN=DAZAP1 PE=1 SV=1	1.71878	1.6265	NA	NA	NA	1.67264	2
sp|Q96N76|HUTU_HUMAN	Urocanate hydratase OS=Homo sapiens GN=UROC1 PE=1 SV=1	0.330384	0.331956	NA	NA	NA	0.33117	2
sp|Q96P70|IPO9_HUMAN	Importin-9 OS=Homo sapiens GN=IPO9 PE=1 SV=3	NA	1.61811	NA	2.7013	NA	2.1597	2
sp|Q99436|PSB7_HUMAN	Proteasome subunit beta type-7 OS=Homo sapiens GN=PSMB7 PE=1 SV=1	1.53408	NA	NA	1.68422	NA	1.60915	2
sp|Q99471|PFD5_HUMAN	Prefoldin subunit 5 OS=Homo sapiens GN=PFDN5 PE=1 SV=2	2.47293	NA	NA	1.99729	NA	2.23511	2
sp|Q99614|TTC1_HUMAN	Tetratricopeptide repeat protein 1 OS=Homo sapiens GN=TTC1 PE=1 SV=1	2.65945	2.55354	NA	NA	NA	2.6065	2
sp|Q9BTT0|AN32E_HUMAN	Acidic leucine-rich nuclear phosphoprotein 32 family member E OS=Homo sapiens GN=ANP32E PE=1 SV=1	NA	1.75725	NA	3.73717	NA	2.74721	2
sp|Q9BUJ2|HNRL1_HUMAN	Heterogeneous nuclear ribonucleoprotein U-like protein 1 OS=Homo sapiens GN=HNRNPUL1 PE=1 SV=2	NA	NA	NA	2.41082	0.585796	1.49831	2
sp|Q9BX66-5|SRBS1_HUMAN	Isoform 5 of Sorbin and SH3 domain-containing protein 1 OS=Homo sapiens GN=SORBS1	NA	NA	NA	0.552611	0.631253	0.591932	2
sp|Q9BXJ8|T120A_HUMAN	Transmembrane protein 120A OS=Homo sapiens GN=TMEM120A PE=2 SV=1	NA	0.64127	2.16771	NA	NA	1.40449	2
sp|Q9BXV9|CN142_HUMAN	Uncharacterized protein C14orf142 OS=Homo sapiens GN=C14orf142 PE=2 SV=2	NA	1.63574	NA	1.7944	NA	1.71507	2
sp|Q9BYV1|AGT2_HUMAN	Alanine--glyoxylate aminotransferase 2, mitochondrial OS=Homo sapiens GN=AGXT2 PE=1 SV=1	NA	0.142739	NA	NA	0.04997	0.0963544	2
sp|Q9BZE9-2|ASPC1_HUMAN	Isoform 2 of Tether containing UBX domain for GLUT4 OS=Homo sapiens GN=ASPSCR1	3.25881	NA	NA	1.73861	NA	2.49871	2
sp|Q9C005|DPY30_HUMAN	Protein dpy-30 homolog OS=Homo sapiens GN=DPY30 PE=1 SV=1	1.99899	1.82886	NA	NA	NA	1.91392	2
sp|Q9H2A2|AL8A1_HUMAN	Aldehyde dehydrogenase family 8 member A1 OS=Homo sapiens GN=ALDH8A1 PE=1 SV=1	NA	0.356205	0.594936	NA	NA	0.475571	2
sp|Q9NQC3|RTN4_HUMAN	Reticulon-4 OS=Homo sapiens GN=RTN4 PE=1 SV=2	NA	NA	NA	0.640989	0.365774	0.503381	2
sp|Q9NR12|PDLI7_HUMAN	PDZ and LIM domain protein 7 OS=Homo sapiens GN=PDLIM7 PE=1 SV=1	NA	2.47927	NA	NA	1.61951	2.04939	2
sp|Q9NX46|ARHL2_HUMAN	Poly(ADP-ribose) glycohydrolase ARH3 OS=Homo sapiens GN=ADPRHL2 PE=1 SV=1	1.52338	NA	0.433172	NA	NA	0.978275	2
sp|Q9NXB9|ELOV2_HUMAN	Elongation of very long chain fatty acids protein 2 OS=Homo sapiens GN=ELOVL2 PE=2 SV=2	NA	NA	NA	2.26806	2.24759	2.25782	2
sp|Q9P032|NDUF4_HUMAN	NADH dehydrogenase [ubiquinone] 1 alpha subcomplex assembly factor 4 OS=Homo sapiens GN=NDUFAF4 PE=1 SV=1	NA	1.63242	NA	NA	2.40695	2.01968	2
sp|Q9P2X0|DPM3_HUMAN	Dolichol-phosphate mannosyltransferase subunit 3 OS=Homo sapiens GN=DPM3 PE=1 SV=2	NA	NA	NA	2.47465	3.26226	2.86845	2
sp|Q9UBS3|DNJB9_HUMAN	DnaJ homolog subfamily B member 9 OS=Homo sapiens GN=DNAJB9 PE=1 SV=1	NA	NA	0.545007	NA	0.362953	0.45398	2
sp|Q9UBV2|SE1L1_HUMAN	Protein sel-1 homolog 1 OS=Homo sapiens GN=SEL1L PE=1 SV=3	2.36717	NA	2.79162	NA	NA	2.57939	2
sp|Q9UHD8|SEPT9_HUMAN	Septin-9 OS=Homo sapiens GN=SEPT9 PE=1 SV=2	1.76375	NA	0.567967	NA	NA	1.16586	2
sp|Q9UJ68|MSRA_HUMAN	Mitochondrial peptide methionine sulfoxide reductase OS=Homo sapiens GN=MSRA PE=1 SV=1	NA	0.590685	NA	NA	0.361213	0.475949	2
sp|Q9UMS4|PRP19_HUMAN	Pre-mRNA-processing factor 19 OS=Homo sapiens GN=PRPF19 PE=1 SV=1	2.26257	1.87682	NA	NA	NA	2.06969	2
sp|Q9Y285|SYFA_HUMAN	Phenylalanine--tRNA ligase alpha subunit OS=Homo sapiens GN=FARSA PE=1 SV=3	2.47363	1.53961	NA	NA	NA	2.00662	2
sp|Q9Y295|DRG1_HUMAN	Developmentally-regulated GTP-binding protein 1 OS=Homo sapiens GN=DRG1 PE=1 SV=1	NA	1.88668	2.28038	NA	NA	2.08353	2
sp|Q9Y333|LSM2_HUMAN	U6 snRNA-associated Sm-like protein LSm2 OS=Homo sapiens GN=LSM2 PE=1 SV=1	NA	NA	NA	2.00356	2.63873	2.32115	2
sp|Q9Y3B4|PM14_HUMAN	Pre-mRNA branch site protein p14 OS=Homo sapiens GN=SF3B14 PE=1 SV=1	NA	1.91389	NA	1.87624	NA	1.89507	2
sp|Q9Y4L1|HYOU1_HUMAN	Hypoxia up-regulated protein 1 OS=Homo sapiens GN=HYOU1 PE=1 SV=1	1.93375	NA	1.60713	NA	NA	1.77044	2
sp|Q9Y4W6|AFG32_HUMAN	AFG3-like protein 2 OS=Homo sapiens GN=AFG3L2 PE=1 SV=2	2.10165	NA	NA	1.98154	NA	2.0416	2
sp|Q9Y6C2|EMIL1_HUMAN	EMILIN-1 OS=Homo sapiens GN=EMILIN1 PE=1 SV=2	NA	NA	NA	0.256972	0.606945	0.431959	2
sp|Q9Y6K5|OAS3_HUMAN	2'-5'-oligoadenylate synthase 3 OS=Homo sapiens GN=OAS3 PE=1 SV=3	0.254311	1.9691	NA	NA	NA	1.11171	2
tr|A6NLG9|A6NLG9_HUMAN	Biglycan OS=Homo sapiens GN=BGN PE=2 SV=1	NA	NA	0.373468	0.558659	NA	0.466063	2
tr|A8MWK3|A8MWK3_HUMAN	Cadherin-2 OS=Homo sapiens GN=CDH2 PE=2 SV=1	1.54699	NA	NA	0.482499	NA	1.01474	2
tr|A8MXP9|A8MXP9_HUMAN	Matrin-3 OS=Homo sapiens GN=MATR3 PE=4 SV=1	2.05831	NA	NA	1.91687	NA	1.98759	2
tr|A8MYA6|A8MYA6_HUMAN	Serine hydroxymethyltransferase, cytosolic OS=Homo sapiens GN=SHMT1 PE=2 SV=1	NA	0.468102	NA	0.520891	NA	0.494497	2
tr|B1AK13|B1AK13_HUMAN	3-hydroxymethyl-3-methylglutaryl-Coenzyme A lyase (Hydroxymethylglutaricaciduria), isoform CRA_b OS=Homo sapiens GN=HMGCL PE=2 SV=1	0.61403	NA	0.647193	NA	NA	0.630611	2
tr|B1ALD9|B1ALD9_HUMAN	Periostin OS=Homo sapiens GN=POSTN PE=2 SV=1	4.68734	NA	NA	3.88014	NA	4.28374	2
tr|B1AVU8|B1AVU8_HUMAN	Saposin-D OS=Homo sapiens GN=PSAP PE=2 SV=1	NA	1.73188	NA	NA	1.5762	1.65404	2
tr|B3KSI3|B3KSI3_HUMAN	Branched-chain-amino-acid aminotransferase OS=Homo sapiens GN=BCAT2 PE=2 SV=1	3.31694	NA	NA	NA	5.28163	4.29928	2
tr|B4DEM7|B4DEM7_HUMAN	T-complex protein 1 subunit theta OS=Homo sapiens GN=CCT8 PE=2 SV=1	1.51432	1.50512	NA	NA	NA	1.50972	2
tr|B4DT31|B4DT31_HUMAN	Far upstream element-binding protein 1 OS=Homo sapiens GN=FUBP1 PE=2 SV=1	2.80754	NA	NA	2.02342	NA	2.41548	2
tr|B4DUT8|B4DUT8_HUMAN	Calponin-2 OS=Homo sapiens GN=CNN2 PE=2 SV=1	NA	2.30668	0.0491448	NA	NA	1.17791	2
tr|B4DWW1|B4DWW1_HUMAN	ADP-ribosylation factor-like protein 1 OS=Homo sapiens GN=ARL1 PE=2 SV=1	1.96347	1.65618	NA	NA	NA	1.80982	2
tr|B4DZH6|B4DZH6_HUMAN	Histone deacetylase 6 OS=Homo sapiens GN=HDAC6 PE=2 SV=1	0.556391	NA	NA	0.595502	NA	0.575946	2
tr|B5MDF5|B5MDF5_HUMAN	GTP-binding nuclear protein Ran OS=Homo sapiens GN=RAN PE=4 SV=1	NA	NA	NA	1.71912	2.47386	2.09649	2
tr|B5ME19|B5ME19_HUMAN	Eukaryotic translation initiation factor 3 subunit C OS=Homo sapiens GN=EIF3CL PE=3 SV=1	2.20894	NA	NA	1.59853	NA	1.90374	2
tr|B7Z4N8|B7Z4N8_HUMAN	Ubiquitin carboxyl-terminal hydrolase OS=Homo sapiens GN=USP14 PE=2 SV=1	NA	NA	NA	1.74175	1.83883	1.79029	2
tr|B7Z5W1|B7Z5W1_HUMAN	Junctional adhesion molecule A OS=Homo sapiens GN=F11R PE=2 SV=1	NA	2.49105	1.70217	NA	NA	2.09661	2
tr|B7ZAM9|B7ZAM9_HUMAN	Eukaryotic translation initiation factor 3 subunit K OS=Homo sapiens GN=EIF3K PE=2 SV=1	1.59213	NA	NA	2.03779	NA	1.81496	2
tr|B7ZKQ9|B7ZKQ9_HUMAN	SCARB1 protein OS=Homo sapiens GN=SCARB1 PE=2 SV=1	1.69271	NA	1.98383	NA	NA	1.83827	2
tr|C9JEJ2|C9JEJ2_HUMAN	Choline-phosphate cytidylyltransferase A OS=Homo sapiens GN=PCYT1A PE=2 SV=1	NA	NA	NA	1.56659	2.02297	1.79478	2
tr|C9JF17|C9JF17_HUMAN	Apolipoprotein D (Fragment) OS=Homo sapiens GN=APOD PE=2 SV=1	NA	NA	0.444323	0.430111	NA	0.437217	2
tr|C9JFR9|C9JFR9_HUMAN	7-alpha-hydroxycholest-4-en-3-one 12-alpha-hydroxylase OS=Homo sapiens GN=CYP8B1 PE=2 SV=1	0.238925	0.649706	NA	NA	NA	0.444315	2
tr|C9JJ34|C9JJ34_HUMAN	Ran-specific GTPase-activating protein (Fragment) OS=Homo sapiens GN=RANBP1 PE=2 SV=1	1.76861	NA	NA	NA	1.56431	1.66646	2
tr|E7EUC7|E7EUC7_HUMAN	UTP--glucose-1-phosphate uridylyltransferase OS=Homo sapiens GN=UGP2 PE=2 SV=1	0.351415	0.59157	NA	NA	NA	0.471493	2
tr|E9PES6|E9PES6_HUMAN	High mobility group protein B3 (Fragment) OS=Homo sapiens GN=HMGB3 PE=2 SV=1	4.24476	NA	NA	1.95297	NA	3.09886	2
tr|E9PHK0|E9PHK0_HUMAN	Tetranectin OS=Homo sapiens GN=CLEC3B PE=2 SV=1	NA	2.25984	0.572421	NA	NA	1.41613	2
tr|E9PQY2|E9PQY2_HUMAN	Prefoldin subunit 4 OS=Homo sapiens GN=PFDN4 PE=2 SV=1	2.4607	2.05321	NA	NA	NA	2.25696	2
tr|F5GXQ0|F5GXQ0_HUMAN	BRO1 domain-containing protein BROX OS=Homo sapiens GN=BROX PE=2 SV=1	NA	1.52551	NA	NA	2.55837	2.04194	2
tr|F5H157|F5H157_HUMAN	Ras-related protein Rab-35 (Fragment) OS=Homo sapiens GN=RAB35 PE=2 SV=1	2.06116	1.94563	NA	NA	NA	2.00339	2
tr|F8VU90|F8VU90_HUMAN	Peptidyl-prolyl cis-trans isomerase OS=Homo sapiens GN=FKBP11 PE=2 SV=1	2.46854	NA	NA	NA	2.38075	2.42464	2
tr|F8W181|F8W181_HUMAN	60S ribosomal protein L6 (Fragment) OS=Homo sapiens GN=RPL6 PE=2 SV=1	NA	NA	2.24678	1.56308	NA	1.90493	2
tr|F8W1S7|F8W1S7_HUMAN	Heterogeneous nuclear ribonucleoprotein A1 OS=Homo sapiens GN=HNRNPA1 PE=2 SV=1	NA	2.33904	NA	NA	1.76662	2.05283	2
tr|F8W6I7|F8W6I7_HUMAN	Heterogeneous nuclear ribonucleoprotein A1 OS=Homo sapiens GN=HNRNPA1 PE=2 SV=1	NA	NA	1.64411	2.24717	NA	1.94564	2
tr|F8W8V8|F8W8V8_HUMAN	Solute carrier family 2, facilitated glucose transporter member 2 OS=Homo sapiens GN=SLC2A2 PE=2 SV=1	0.377764	0.433626	NA	NA	NA	0.405695	2
tr|G3V1C3|G3V1C3_HUMAN	Apoptosis inhibitor 5 OS=Homo sapiens GN=API5 PE=2 SV=1	2.14259	NA	NA	1.54863	NA	1.84561	2
tr|G3V1X9|G3V1X9_HUMAN	Chromobox homolog 5 (HP1 alpha homolog, Drosophila), isoform CRA_a OS=Homo sapiens GN=CBX5 PE=4 SV=1	1.93217	2.50385	NA	NA	NA	2.21801	2
tr|G3V203|G3V203_HUMAN	60S ribosomal protein L18 OS=Homo sapiens GN=RPL18 PE=3 SV=1	1.60701	0.444615	NA	NA	NA	1.02581	2
tr|G3V279|G3V279_HUMAN	Enhancer of rudimentary homolog OS=Homo sapiens GN=ERH PE=2 SV=1	1.99408	2.25089	NA	NA	NA	2.12249	2
tr|G3V2M6|G3V2M6_HUMAN	Signal transducer and activator of transcription 2 OS=Homo sapiens GN=STAT2 PE=2 SV=1	2.25919	NA	1.78937	NA	NA	2.02428	2
tr|G3V4T6|G3V4T6_HUMAN	Maleylacetoacetate isomerase OS=Homo sapiens GN=GSTZ1 PE=2 SV=1	NA	NA	NA	0.228492	0.169077	0.198784	2
tr|G3V5T0|G3V5T0_HUMAN	Maleylacetoacetate isomerase OS=Homo sapiens GN=GSTZ1 PE=2 SV=1	0.417162	NA	0.242605	NA	NA	0.329884	2
tr|G3XAD8|G3XAD8_HUMAN	Stress-induced-phosphoprotein 1 OS=Homo sapiens GN=STIP1 PE=4 SV=1	2.34409	NA	2.03937	NA	NA	2.19173	2
tr|G3XAL7|G3XAL7_HUMAN	Protein PRRC1 OS=Homo sapiens GN=PRRC1 PE=4 SV=1	2.8617	1.59778	NA	NA	NA	2.22974	2
tr|H0Y4R1|H0Y4R1_HUMAN	Inosine-5'-monophosphate dehydrogenase 2 (Fragment) OS=Homo sapiens GN=IMPDH2 PE=3 SV=1	1.66725	NA	NA	NA	2.35642	2.01183	2
tr|H0YIV4|H0YIV4_HUMAN	Nucleosome assembly protein 1-like 1 (Fragment) OS=Homo sapiens GN=NAP1L1 PE=2 SV=1	NA	NA	NA	2.6418	2.06423	2.35301	2
tr|H3BLZ8|H3BLZ8_HUMAN	Probable ATP-dependent RNA helicase DDX17 OS=Homo sapiens GN=DDX17 PE=2 SV=1	2.07116	NA	NA	2.14877	NA	2.10996	2
tr|H3BN98|H3BN98_HUMAN	Uncharacterized protein (Fragment) OS=Homo sapiens PE=4 SV=2	1.64362	1.73987	NA	NA	NA	1.69174	2
tr|H3BPE7|H3BPE7_HUMAN	RNA-binding protein FUS OS=Homo sapiens GN=FUS PE=2 SV=1	NA	NA	NA	1.97553	1.73755	1.85654	2
tr|H3BPQ4|H3BPQ4_HUMAN	Hydroxyacylglutathione hydrolase, mitochondrial OS=Homo sapiens GN=HAGH PE=2 SV=1	0.379805	0.649895	NA	NA	NA	0.51485	2
tr|H3BRN4|H3BRN4_HUMAN	4-aminobutyrate aminotransferase, mitochondrial OS=Homo sapiens GN=ABAT PE=2 SV=1	0.306138	0.423066	NA	NA	NA	0.364602	2
tr|H7C1E4|H7C1E4_HUMAN	AP-1 complex subunit sigma-1A (Fragment) OS=Homo sapiens GN=AP1S1 PE=4 SV=1	1.59581	NA	1.86059	NA	NA	1.7282	2
tr|H9KV70|H9KV70_HUMAN	Neutrophil gelatinase-associated lipocalin OS=Homo sapiens GN=LCN2 PE=2 SV=1	2.06749	3.58667	NA	NA	NA	2.82708	2
tr|J3KQ18|J3KQ18_HUMAN	D-dopachrome decarboxylase OS=Homo sapiens GN=DDT PE=4 SV=1	0.575557	0.525458	NA	NA	NA	0.550508	2
tr|J3KT29|J3KT29_HUMAN	60S ribosomal protein L23 OS=Homo sapiens GN=RPL23 PE=3 SV=1	1.79368	NA	5.06429	NA	NA	3.42899	2
tr|J3KTL2|J3KTL2_HUMAN	Serine/arginine-rich-splicing factor 1 OS=Homo sapiens GN=SRSF1 PE=4 SV=1	1.76094	NA	NA	NA	1.52343	1.64219	2
tr|J3QLI9|J3QLI9_HUMAN	Small nuclear ribonucleoprotein Sm D1 OS=Homo sapiens GN=SNRPD1 PE=4 SV=1	NA	NA	NA	1.71113	2.0206	1.86587	2
tr|J3QR09|J3QR09_HUMAN	Ribosomal protein L19 OS=Homo sapiens GN=RPL19 PE=3 SV=1	NA	NA	2.75729	NA	2.62002	2.68866	2
tr|M0QXS5|M0QXS5_HUMAN	Heterogeneous nuclear ribonucleoprotein L (Fragment) OS=Homo sapiens GN=HNRNPL PE=4 SV=1	1.68769	1.8833	NA	NA	NA	1.78549	2
tr|Q5R3B4|Q5R3B4_HUMAN	Mitochondrial pyruvate carrier 2 (Fragment) OS=Homo sapiens GN=MPC2 PE=4 SV=1	0.617186	NA	NA	NA	0.549242	0.583214	2
tr|Q5SZ07|Q5SZ07_HUMAN	Hepatoma-derived growth factor OS=Homo sapiens GN=HDGF PE=4 SV=1	2.0442	NA	NA	1.7723	NA	1.90825	2
tr|Q5SZE1|Q5SZE1_HUMAN	Ceramide synthase 2 (Fragment) OS=Homo sapiens GN=CERS2 PE=4 SV=1	2.53775	NA	NA	2.20802	NA	2.37289	2
tr|Q5VU66|Q5VU66_HUMAN	Tropomyosin alpha-3 chain OS=Homo sapiens GN=TPM3 PE=4 SV=1	1.97282	NA	NA	NA	1.57417	1.77349	2
tr|Q5VXV2|Q5VXV2_HUMAN	Protein SET OS=Homo sapiens GN=SET PE=2 SV=2	NA	NA	NA	2.45652	1.67214	2.06433	2
tr|Q96CG1|Q96CG1_HUMAN	ETF1 protein OS=Homo sapiens GN=ETF1 PE=2 SV=1	1.78844	NA	NA	NA	2.28683	2.03764	2
sp|P14678|RSMB_HUMAN	Small nuclear ribonucleoprotein-associated proteins B and B' OS=Homo sapiens GN=SNRPB PE=1 SV=2	NA	NA	1.90461	1.50106	NA	1.70283	2
sp|P60903|S10AA_HUMAN	Protein S100-A10 OS=Homo sapiens GN=S100A10 PE=1 SV=2	NA	1.83686	NA	NA	1.91514	1.876	2
sp|Q8NI22|MCFD2_HUMAN	Multiple coagulation factor deficiency protein 2 OS=Homo sapiens GN=MCFD2 PE=1 SV=1	NA	0.639311	NA	NA	0.623773	0.631542	2
sp|Q8WXF1|PSPC1_HUMAN	Paraspeckle component 1 OS=Homo sapiens GN=PSPC1 PE=1 SV=1	NA	NA	0.652229	1.79433	NA	1.22328	2
sp|Q96CS3|FAF2_HUMAN	FAS-associated factor 2 OS=Homo sapiens GN=FAF2 PE=1 SV=2	1.97114	NA	NA	1.54586	NA	1.7585	2
sp|Q9H0T7|RAB17_HUMAN	Ras-related protein Rab-17 OS=Homo sapiens GN=RAB17 PE=1 SV=2	NA	0.435072	NA	NA	0.534638	0.484855	2
sp|Q9H299|SH3L3_HUMAN	SH3 domain-binding glutamic acid-rich-like protein 3 OS=Homo sapiens GN=SH3BGRL3 PE=1 SV=1	NA	1.72199	0.66466	NA	NA	1.19332	2
sp|Q9UBB4|ATX10_HUMAN	Ataxin-10 OS=Homo sapiens GN=ATXN10 PE=1 SV=1	NA	NA	NA	2.11092	2.09311	2.10201	2
tr|B3KS98|B3KS98_HUMAN	Eukaryotic translation initiation factor 3 subunit H OS=Homo sapiens GN=EIF3S3 PE=2 SV=1	2.59108	NA	NA	NA	1.61078	2.10093	2
tr|B4DP47|B4DP47_HUMAN	2-oxoisovalerate dehydrogenase subunit alpha, mitochondrial OS=Homo sapiens GN=BCKDHA PE=2 SV=1	NA	NA	NA	0.637535	0.389298	0.513416	2
tr|B4DW79|B4DW79_HUMAN	Macrophage receptor MARCO OS=Homo sapiens GN=MARCO PE=2 SV=1	NA	NA	0.063567	NA	0.157418	0.110493	2
tr|E7EPV7|E7EPV7_HUMAN	Alpha-synuclein OS=Homo sapiens GN=SNCA PE=2 SV=1	NA	NA	0.348915	NA	0.272175	0.310545	2
tr|E7EQ69|E7EQ69_HUMAN	N-alpha-acetyltransferase 50 OS=Homo sapiens GN=NAA50 PE=2 SV=1	NA	1.82062	NA	NA	2.14688	1.98375	2
tr|F5H0B0|F5H0B0_HUMAN	Tumor protein D52 OS=Homo sapiens GN=TPD52 PE=2 SV=1	NA	NA	NA	1.8236	1.57452	1.69906	2
tr|G3V325|G3V325_HUMAN	Pentatricopeptide repeat-containing protein 1, mitochondrial OS=Homo sapiens GN=ATP5J2-PTCD1 PE=4 SV=1	NA	NA	0.204921	NA	0.538133	0.371527	2
tr|Q4JM47|Q4JM47_HUMAN	AGR2 OS=Homo sapiens GN=AGR2 PE=4 SV=1	5.24656	3.01718	NA	NA	NA	4.13187	2
sp|P05388|RLA0_HUMAN	60S acidic ribosomal protein P0 OS=Homo sapiens GN=RPLP0 PE=1 SV=1	1.32637	1.26108	1.35433	1.29848	1.51804	1.35166	1
sp|P09382|LEG1_HUMAN	Galectin-1 OS=Homo sapiens GN=LGALS1 PE=1 SV=2	0.890312	1.93571	0.868428	0.833217	1.30519	1.16657	1
sp|Q9NRV9|HEBP1_HUMAN	Heme-binding protein 1 OS=Homo sapiens GN=HEBP1 PE=1 SV=1	0.632085	0.779415	0.727786	1.34103	0.810168	0.858097	1
sp|P62136|PP1A_HUMAN	Serine/threonine-protein phosphatase PP1-alpha catalytic subunit OS=Homo sapiens GN=PPP1CA PE=1 SV=1	1.53368	1.41108	1.17646	NA	1.39046	1.37792	1
sp|Q13228|SBP1_HUMAN	Selenium-binding protein 1 OS=Homo sapiens GN=SELENBP1 PE=1 SV=2	0.606148	0.70816	NA	1.46465	0.8033	0.895564	1
sp|O75369-2|FLNB_HUMAN	Isoform 2 of Filamin-B OS=Homo sapiens GN=FLNB	NA	1.36179	1.15172	0.883148	2.10399	1.37516	1
sp|O95342|ABCBB_HUMAN	Bile salt export pump OS=Homo sapiens GN=ABCB11 PE=1 SV=2	1.18156	1.84016	1.11042	NA	1.36568	1.37446	1
sp|P00441|SODC_HUMAN	Superoxide dismutase [Cu-Zn] OS=Homo sapiens GN=SOD1 PE=1 SV=2	0.80071	NA	0.784419	0.620922	0.717353	0.730851	1
sp|P01861|IGHG4_HUMAN	Ig gamma-4 chain C region OS=Homo sapiens GN=IGHG4 PE=1 SV=1	1.20161	1.34561	NA	1.24991	2.0345	1.45791	1
sp|P02748|CO9_HUMAN	Complement component C9 OS=Homo sapiens GN=C9 PE=1 SV=2	1.27732	1.37593	0.447789	NA	1.31136	1.1031	1
sp|P02768|ALBU_HUMAN	Serum albumin OS=Homo sapiens GN=ALB PE=1 SV=2	1.1694	1.41741	NA	1.35906	1.51033	1.36405	1
sp|P04040|CATA_HUMAN	Catalase OS=Homo sapiens GN=CAT PE=1 SV=3	NA	0.438104	0.797537	0.825587	0.667995	0.682306	1
sp|P06733|ENOA_HUMAN	Alpha-enolase OS=Homo sapiens GN=ENO1 PE=1 SV=2	2.07204	1.36787	NA	1.45911	1.43219	1.5828	1
sp|P08133|ANXA6_HUMAN	Annexin A6 OS=Homo sapiens GN=ANXA6 PE=1 SV=3	0.590005	0.832627	NA	1.23483	0.757871	0.853833	1
sp|P13804|ETFA_HUMAN	Electron transfer flavoprotein subunit alpha, mitochondrial OS=Homo sapiens GN=ETFA PE=1 SV=1	0.76374	0.617664	NA	0.730738	0.784309	0.724113	1
sp|P13929|ENOB_HUMAN	Beta-enolase OS=Homo sapiens GN=ENO3 PE=1 SV=5	2.0535	1.39431	0.723348	NA	1.40956	1.39518	1
sp|P21399|ACOC_HUMAN	Cytoplasmic aconitate hydratase OS=Homo sapiens GN=ACO1 PE=1 SV=3	0.643722	NA	0.799215	0.81715	0.792005	0.763023	1
sp|P22234|PUR6_HUMAN	Multifunctional protein ADE2 OS=Homo sapiens GN=PAICS PE=1 SV=3	1.12293	NA	0.763146	1.27718	1.56608	1.18233	1
sp|P23396|RS3_HUMAN	40S ribosomal protein S3 OS=Homo sapiens GN=RPS3 PE=1 SV=2	1.78973	1.19063	NA	1.33929	1.49553	1.4538	1
sp|P25398|RS12_HUMAN	40S ribosomal protein S12 OS=Homo sapiens GN=RPS12 PE=1 SV=3	1.60215	1.11845	1.42204	NA	1.27805	1.35517	1
sp|P30050|RL12_HUMAN	60S ribosomal protein L12 OS=Homo sapiens GN=RPL12 PE=1 SV=1	1.60169	0.746969	NA	1.21038	1.41873	1.24444	1
sp|P31150|GDIA_HUMAN	Rab GDP dissociation inhibitor alpha OS=Homo sapiens GN=GDI1 PE=1 SV=2	1.33694	1.27049	NA	1.10129	1.84745	1.38904	1
sp|P31946|1433B_HUMAN	14-3-3 protein beta/alpha OS=Homo sapiens GN=YWHAB PE=1 SV=3	1.47636	1.63586	NA	1.26161	1.36708	1.43523	1
sp|P31949|S10AB_HUMAN	Protein S100-A11 OS=Homo sapiens GN=S100A11 PE=1 SV=2	1.18393	4.44946	NA	0.789455	1.33911	1.94049	1
sp|P46781|RS9_HUMAN	40S ribosomal protein S9 OS=Homo sapiens GN=RPS9 PE=1 SV=3	1.47554	1.4948	NA	1.21924	1.86658	1.51404	1
sp|P48047|ATPO_HUMAN	ATP synthase subunit O, mitochondrial OS=Homo sapiens GN=ATP5O PE=1 SV=1	1.06493	0.651431	0.815672	0.786132	NA	0.829542	1
sp|P49411|EFTU_HUMAN	Elongation factor Tu, mitochondrial OS=Homo sapiens GN=TUFM PE=1 SV=2	NA	0.686031	0.865811	0.832499	0.362332	0.686668	1
sp|Q969X5|ERGI1_HUMAN	Endoplasmic reticulum-Golgi intermediate compartment protein 1 OS=Homo sapiens GN=ERGIC1 PE=1 SV=1	0.839704	0.696366	1.64507	NA	0.804137	0.99632	1
sp|Q99832|TCPH_HUMAN	T-complex protein 1 subunit eta OS=Homo sapiens GN=CCT7 PE=1 SV=2	1.43858	1.2993	1.52702	NA	1.45512	1.43001	1
sp|Q9H4A4|AMPB_HUMAN	Aminopeptidase B OS=Homo sapiens GN=RNPEP PE=1 SV=2	1.5523	1.20918	NA	1.43605	1.39856	1.39902	1
sp|Q9HDC9|APMAP_HUMAN	Adipocyte plasma membrane-associated protein OS=Homo sapiens GN=APMAP PE=1 SV=2	1.07388	NA	1.82959	1.1756	0.813758	1.22321	1
sp|Q9NYL9|TMOD3_HUMAN	Tropomodulin-3 OS=Homo sapiens GN=TMOD3 PE=1 SV=1	1.28302	2.09755	NA	0.675995	1.40758	1.36604	1
sp|Q9UNM6|PSD13_HUMAN	26S proteasome non-ATPase regulatory subunit 13 OS=Homo sapiens GN=PSMD13 PE=1 SV=2	1.53523	1.285	1.23416	NA	1.26206	1.32911	1
sp|Q9Y3Z3|SAMH1_HUMAN	SAM domain and HD domain-containing protein 1 OS=Homo sapiens GN=SAMHD1 PE=1 SV=2	1.06537	1.37679	0.585674	NA	0.737808	0.941409	1
sp|Q9Y490|TLN1_HUMAN	Talin-1 OS=Homo sapiens GN=TLN1 PE=1 SV=3	1.24294	1.29938	0.482155	NA	1.27339	1.07447	1
sp|Q9Y5Z4|HEBP2_HUMAN	Heme-binding protein 2 OS=Homo sapiens GN=HEBP2 PE=1 SV=1	0.801598	1.13038	1.33473	1.72723	NA	1.24848	1
tr|B4DVE7|B4DVE7_HUMAN	Annexin OS=Homo sapiens GN=ANXA11 PE=2 SV=1	0.798273	1.22552	NA	1.37965	1.69225	1.27392	1
tr|C9J9K3|C9J9K3_HUMAN	40S ribosomal protein SA (Fragment) OS=Homo sapiens GN=RPSA PE=2 SV=1	1.45824	1.11753	NA	1.27981	1.65959	1.37879	1
tr|E7EVA3|E7EVA3_HUMAN	Complement factor B OS=Homo sapiens GN=CFB PE=2 SV=1	1.38628	1.14671	NA	1.29075	2.35938	1.54578	1
tr|E9PDR0|E9PDR0_HUMAN	Propionyl-CoA carboxylase beta chain, mitochondrial OS=Homo sapiens GN=PCCB PE=2 SV=1	0.456292	0.707192	NA	1.11392	0.731458	0.752217	1
tr|J3KNQ4|J3KNQ4_HUMAN	Alpha-parvin OS=Homo sapiens GN=PARVA PE=4 SV=1	0.771977	1.29193	0.448289	0.839734	NA	0.837983	1
tr|Q5T5C7|Q5T5C7_HUMAN	Serine--tRNA ligase, cytoplasmic OS=Homo sapiens GN=SARS PE=4 SV=1	1.31712	1.16899	0.849161	1.88017	NA	1.30386	1
sp|P62140|PP1B_HUMAN	Serine/threonine-protein phosphatase PP1-beta catalytic subunit OS=Homo sapiens GN=PPP1CB PE=1 SV=3	1.52874	1.41108	1.27284	1.46401	NA	1.41917	1
sp|P63000|RAC1_HUMAN	Ras-related C3 botulinum toxin substrate 1 OS=Homo sapiens GN=RAC1 PE=1 SV=1	1.47957	1.35253	0.794735	NA	1.75396	1.3452	1
sp|Q6YN16|HSDL2_HUMAN	Hydroxysteroid dehydrogenase-like protein 2 OS=Homo sapiens GN=HSDL2 PE=1 SV=1	0.847572	0.647016	1.45125	NA	0.81192	0.939439	1
sp|Q9UIJ7|KAD3_HUMAN	GTP:AMP phosphotransferase, mitochondrial OS=Homo sapiens GN=AK3 PE=1 SV=4	0.599175	0.699789	1.18393	NA	0.722926	0.801455	1
sp|O43809|CPSF5_HUMAN	Cleavage and polyadenylation specificity factor subunit 5 OS=Homo sapiens GN=NUDT21 PE=1 SV=1	NA	NA	1.42019	1.30925	1.81669	1.51538	1
sp|O95881|TXD12_HUMAN	Thioredoxin domain-containing protein 12 OS=Homo sapiens GN=TXNDC12 PE=1 SV=1	NA	1.21501	NA	1.99629	1.2772	1.49617	1
sp|P13645|K1C10_HUMAN	Keratin, type I cytoskeletal 10 OS=Homo sapiens GN=KRT10 PE=1 SV=6	0.661951	0.812291	0.682753	NA	NA	0.718999	1
sp|P18206|VINC_HUMAN	Vinculin OS=Homo sapiens GN=VCL PE=1 SV=4	NA	NA	0.478135	0.736405	1.25146	0.821999	1
sp|P18428|LBP_HUMAN	Lipopolysaccharide-binding protein OS=Homo sapiens GN=LBP PE=1 SV=3	NA	1.37312	NA	1.12659	1.93013	1.47661	1
sp|P30613-2|KPYR_HUMAN	Isoform L-type of Pyruvate kinase isozymes R/L OS=Homo sapiens GN=PKLR	NA	0.666949	2.60898	NA	1.22204	1.49932	1
sp|P55145|MANF_HUMAN	Mesencephalic astrocyte-derived neurotrophic factor OS=Homo sapiens GN=MANF PE=1 SV=3	1.45971	1.12959	1.51686	NA	NA	1.36872	1
sp|Q8WVM8|SCFD1_HUMAN	Sec1 family domain-containing protein 1 OS=Homo sapiens GN=SCFD1 PE=1 SV=4	1.32497	NA	1.21922	2.29269	NA	1.61229	1
sp|Q9NR45|SIAS_HUMAN	Sialic acid synthase OS=Homo sapiens GN=NANS PE=1 SV=2	1.41072	1.54599	NA	NA	1.30059	1.4191	1
sp|Q9ULZ3|ASC_HUMAN	Apoptosis-associated speck-like protein containing a CARD OS=Homo sapiens GN=PYCARD PE=1 SV=2	1.83266	NA	NA	1.22849	1.1981	1.41975	1
tr|J3QK90|J3QK90_HUMAN	NSFL1 cofactor p47 OS=Homo sapiens GN=NSFL1C PE=4 SV=1	1.46544	1.22055	NA	1.64537	NA	1.44378	1
sp|O15173|PGRC2_HUMAN	Membrane-associated progesterone receptor component 2 OS=Homo sapiens GN=PGRMC2 PE=1 SV=1	0.842557	0.670682	NA	0.606971	NA	0.706737	1
sp|O15511|ARPC5_HUMAN	Actin-related protein 2/3 complex subunit 5 OS=Homo sapiens GN=ARPC5 PE=1 SV=3	1.29229	1.53425	NA	NA	1.3144	1.38031	1
sp|O43390|HNRPR_HUMAN	Heterogeneous nuclear ribonucleoprotein R OS=Homo sapiens GN=HNRNPR PE=1 SV=1	1.46384	NA	NA	1.96477	1.49765	1.64209	1
sp|O75083|WDR1_HUMAN	WD repeat-containing protein 1 OS=Homo sapiens GN=WDR1 PE=1 SV=4	1.19015	1.80363	0.736466	NA	NA	1.24342	1
sp|O75396|SC22B_HUMAN	Vesicle-trafficking protein SEC22b OS=Homo sapiens GN=SEC22B PE=1 SV=4	NA	0.843337	NA	1.48706	0.578124	0.969506	1
sp|O76094|SRP72_HUMAN	Signal recognition particle 72 kDa protein OS=Homo sapiens GN=SRP72 PE=1 SV=3	1.45619	NA	NA	1.6474	1.31681	1.47347	1
sp|O94760|DDAH1_HUMAN	N(G),N(G)-dimethylarginine dimethylaminohydrolase 1 OS=Homo sapiens GN=DDAH1 PE=1 SV=3	0.714089	0.732076	NA	1.84659	NA	1.09759	1
sp|O94855|SC24D_HUMAN	Protein transport protein Sec24D OS=Homo sapiens GN=SEC24D PE=1 SV=2	1.39791	1.11242	NA	NA	0.665379	1.05857	1
sp|O95197-3|RTN3_HUMAN	Isoform 3 of Reticulon-3 OS=Homo sapiens GN=RTN3	1.86064	1.45118	NA	1.46522	NA	1.59234	1
sp|P00491|PNPH_HUMAN	Purine nucleoside phosphorylase OS=Homo sapiens GN=PNP PE=1 SV=2	NA	NA	0.52499	1.43328	1.15134	1.03654	1
sp|P01764|HV303_HUMAN	Ig heavy chain V-III region VH26 OS=Homo sapiens PE=1 SV=1	1.36632	1.34459	NA	NA	2.88996	1.86695	1
sp|P02671|FIBA_HUMAN	Fibrinogen alpha chain OS=Homo sapiens GN=FGA PE=1 SV=2	1.28038	NA	0.740362	NA	1.70534	1.24203	1
sp|P04264|K2C1_HUMAN	Keratin, type II cytoskeletal 1 OS=Homo sapiens GN=KRT1 PE=1 SV=6	0.811803	1.62084	0.809307	NA	NA	1.08065	1
sp|P04424|ARLY_HUMAN	Argininosuccinate lyase OS=Homo sapiens GN=ASL PE=1 SV=4	0.41466	NA	NA	0.790148	0.838467	0.681092	1
sp|P05141|ADT2_HUMAN	ADP/ATP translocase 2 OS=Homo sapiens GN=SLC25A5 PE=1 SV=7	1.09915	1.35835	NA	1.64138	NA	1.36629	1
sp|P05386|RLA1_HUMAN	60S acidic ribosomal protein P1 OS=Homo sapiens GN=RPLP1 PE=1 SV=1	1.51786	1.26235	NA	1.18096	NA	1.32039	1
sp|P05783|K1C18_HUMAN	Keratin, type I cytoskeletal 18 OS=Homo sapiens GN=KRT18 PE=1 SV=2	0.71165	1.30305	0.587594	NA	NA	0.867431	1
sp|P07195|LDHB_HUMAN	L-lactate dehydrogenase B chain OS=Homo sapiens GN=LDHB PE=1 SV=2	1.14738	NA	NA	1.47638	1.60603	1.40993	1
sp|P07737|PROF1_HUMAN	Profilin-1 OS=Homo sapiens GN=PFN1 PE=1 SV=2	NA	1.35254	0.768944	NA	1.65399	1.25849	1
sp|P08571|CD14_HUMAN	Monocyte differentiation antigen CD14 OS=Homo sapiens GN=CD14 PE=1 SV=2	1.47823	NA	1.39426	2.42571	NA	1.76607	1
sp|P08729|K2C7_HUMAN	Keratin, type II cytoskeletal 7 OS=Homo sapiens GN=KRT7 PE=1 SV=5	1.34287	2.32368	0.692306	NA	NA	1.45295	1
sp|P09104|ENOG_HUMAN	Gamma-enolase OS=Homo sapiens GN=ENO2 PE=1 SV=3	1.63831	1.30903	NA	NA	1.44627	1.46454	1
sp|P10599|THIO_HUMAN	Thioredoxin OS=Homo sapiens GN=TXN PE=1 SV=3	2.97983	1.18484	NA	1.29509	NA	1.81992	1
sp|P15907|SIAT1_HUMAN	Beta-galactoside alpha-2,6-sialyltransferase 1 OS=Homo sapiens GN=ST6GAL1 PE=1 SV=1	1.41277	NA	NA	2.47134	1.42359	1.76923	1
sp|P16615|AT2A2_HUMAN	Sarcoplasmic/endoplasmic reticulum calcium ATPase 2 OS=Homo sapiens GN=ATP2A2 PE=1 SV=1	1.8554	NA	1.22962	NA	1.28033	1.45512	1
sp|P17174|AATC_HUMAN	Aspartate aminotransferase, cytoplasmic OS=Homo sapiens GN=GOT1 PE=1 SV=3	0.674768	0.814194	0.357789	NA	NA	0.615584	1
sp|P17612|KAPCA_HUMAN	cAMP-dependent protein kinase catalytic subunit alpha OS=Homo sapiens GN=PRKACA PE=1 SV=2	NA	1.42097	NA	1.62058	1.15295	1.39817	1
sp|P17980|PRS6A_HUMAN	26S protease regulatory subunit 6A OS=Homo sapiens GN=PSMC3 PE=1 SV=3	NA	1.30787	1.18353	1.53928	NA	1.34356	1
sp|P19971|TYPH_HUMAN	Thymidine phosphorylase OS=Homo sapiens GN=TYMP PE=1 SV=2	1.1733	1.23132	NA	NA	0.644878	1.0165	1
sp|P21397|AOFA_HUMAN	Amine oxidase [flavin-containing] A OS=Homo sapiens GN=MAOA PE=1 SV=1	NA	0.703259	NA	0.769387	0.430395	0.634347	1
sp|P21796|VDAC1_HUMAN	Voltage-dependent anion-selective channel protein 1 OS=Homo sapiens GN=VDAC1 PE=1 SV=2	1.71735	1.21841	NA	1.28381	NA	1.40653	1
sp|P21964|COMT_HUMAN	Catechol O-methyltransferase OS=Homo sapiens GN=COMT PE=1 SV=2	0.341622	NA	0.83543	NA	0.828577	0.668543	1
sp|P23284|PPIB_HUMAN	Peptidyl-prolyl cis-trans isomerase B OS=Homo sapiens GN=PPIB PE=1 SV=2	1.54456	1.12878	1.43399	NA	NA	1.36911	1
sp|P23381|SYWC_HUMAN	Tryptophan--tRNA ligase, cytoplasmic OS=Homo sapiens GN=WARS PE=1 SV=2	NA	1.29828	0.579463	1.31108	NA	1.06294	1
sp|P24539|AT5F1_HUMAN	ATP synthase subunit b, mitochondrial OS=Homo sapiens GN=ATP5F1 PE=1 SV=2	NA	0.669009	NA	0.678898	0.57175	0.639886	1
sp|P24844|MYL9_HUMAN	Myosin regulatory light polypeptide 9 OS=Homo sapiens GN=MYL9 PE=1 SV=4	1.48645	1.68867	NA	0.679381	NA	1.28483	1
sp|P26373|RL13_HUMAN	60S ribosomal protein L13 OS=Homo sapiens GN=RPL13 PE=1 SV=4	1.3726	0.707883	NA	NA	4.53959	2.20669	1
sp|P26599-3|PTBP1_HUMAN	Isoform 3 of Polypyrimidine tract-binding protein 1 OS=Homo sapiens GN=PTBP1	1.81466	1.16244	NA	1.37138	NA	1.44949	1
sp|P27144|KAD4_HUMAN	Adenylate kinase isoenzyme 4, mitochondrial OS=Homo sapiens GN=AK4 PE=1 SV=1	0.718716	NA	NA	0.753242	0.219173	0.56371	1
sp|P28066|PSA5_HUMAN	Proteasome subunit alpha type-5 OS=Homo sapiens GN=PSMA5 PE=1 SV=3	1.57783	0.919564	NA	1.41284	NA	1.30341	1
sp|P31153|METK2_HUMAN	S-adenosylmethionine synthase isoform type-2 OS=Homo sapiens GN=MAT2A PE=1 SV=1	0.78055	NA	NA	0.528281	0.691558	0.666796	1
sp|P38919|IF4A3_HUMAN	Eukaryotic initiation factor 4A-III OS=Homo sapiens GN=EIF4A3 PE=1 SV=4	2.6913	NA	1.08485	NA	1.35802	1.71139	1
sp|P40939|ECHA_HUMAN	Trifunctional enzyme subunit alpha, mitochondrial OS=Homo sapiens GN=HADHA PE=1 SV=2	0.85442	0.752446	NA	NA	0.594789	0.733885	1
sp|P43155|CACP_HUMAN	Carnitine O-acetyltransferase OS=Homo sapiens GN=CRAT PE=1 SV=5	0.673981	NA	1.615	NA	0.770618	1.01987	1
sp|P45880|VDAC2_HUMAN	Voltage-dependent anion-selective channel protein 2 OS=Homo sapiens GN=VDAC2 PE=1 SV=2	1.18797	NA	1.31875	NA	1.70423	1.40365	1
sp|P46777|RL5_HUMAN	60S ribosomal protein L5 OS=Homo sapiens GN=RPL5 PE=1 SV=3	1.53574	0.775828	NA	NA	1.29616	1.20258	1
sp|P48735|IDHP_HUMAN	Isocitrate dehydrogenase [NADP], mitochondrial OS=Homo sapiens GN=IDH2 PE=1 SV=2	0.605248	0.80093	NA	NA	0.911181	0.772453	1
sp|P49189|AL9A1_HUMAN	4-trimethylaminobutyraldehyde dehydrogenase OS=Homo sapiens GN=ALDH9A1 PE=1 SV=3	1.22145	0.59019	NA	NA	0.74594	0.852528	1
sp|P50135|HNMT_HUMAN	Histamine N-methyltransferase OS=Homo sapiens GN=HNMT PE=1 SV=1	0.502436	0.785818	0.79036	NA	NA	0.692871	1
sp|P50395|GDIB_HUMAN	Rab GDP dissociation inhibitor beta OS=Homo sapiens GN=GDI2 PE=1 SV=2	1.26204	1.53884	NA	1.26197	NA	1.35429	1
sp|P54136|SYRC_HUMAN	Arginine--tRNA ligase, cytoplasmic OS=Homo sapiens GN=RARS PE=1 SV=2	1.34063	1.44374	1.66282	NA	NA	1.4824	1
sp|P55010|IF5_HUMAN	Eukaryotic translation initiation factor 5 OS=Homo sapiens GN=EIF5 PE=1 SV=2	1.67608	NA	1.44174	1.44025	NA	1.51935	1
sp|P56199|ITA1_HUMAN	Integrin alpha-1 OS=Homo sapiens GN=ITGA1 PE=1 SV=2	0.830071	NA	0.494097	0.673988	NA	0.666052	1
sp|P60228|EIF3E_HUMAN	Eukaryotic translation initiation factor 3 subunit E OS=Homo sapiens GN=EIF3E PE=1 SV=1	1.80023	1.44242	NA	1.36171	NA	1.53479	1
sp|P60842|IF4A1_HUMAN	Eukaryotic initiation factor 4A-I OS=Homo sapiens GN=EIF4A1 PE=1 SV=1	1.65916	1.48098	NA	1.21517	NA	1.45177	1
sp|P61160|ARP2_HUMAN	Actin-related protein 2 OS=Homo sapiens GN=ACTR2 PE=1 SV=1	1.2862	1.51778	NA	NA	1.18292	1.32897	1
sp|P61221|ABCE1_HUMAN	ATP-binding cassette sub-family E member 1 OS=Homo sapiens GN=ABCE1 PE=1 SV=1	NA	1.27089	NA	1.22774	2.33016	1.6096	1
sp|P61970|NTF2_HUMAN	Nuclear transport factor 2 OS=Homo sapiens GN=NUTF2 PE=1 SV=1	0.87386	NA	1.24972	1.62545	NA	1.24968	1
sp|P67775|PP2AA_HUMAN	Serine/threonine-protein phosphatase 2A catalytic subunit alpha isoform OS=Homo sapiens GN=PPP2CA PE=1 SV=1	2.09123	1.28069	NA	NA	1.41619	1.59604	1
sp|Q03135|CAV1_HUMAN	Caveolin-1 OS=Homo sapiens GN=CAV1 PE=1 SV=4	0.824051	NA	0.744511	0.555153	NA	0.707905	1
sp|Q12792|TWF1_HUMAN	Twinfilin-1 OS=Homo sapiens GN=TWF1 PE=1 SV=3	NA	1.40995	1.39516	1.71416	NA	1.50643	1
sp|Q14108|SCRB2_HUMAN	Lysosome membrane protein 2 OS=Homo sapiens GN=SCARB2 PE=1 SV=2	0.727312	1.37811	0.522893	NA	NA	0.876105	1
sp|Q16555|DPYL2_HUMAN	Dihydropyrimidinase-related protein 2 OS=Homo sapiens GN=DPYSL2 PE=1 SV=1	0.935017	1.10346	0.550547	NA	NA	0.863008	1
sp|Q16836-2|HCDH_HUMAN	Isoform 2 of Hydroxyacyl-coenzyme A dehydrogenase, mitochondrial OS=Homo sapiens GN=HADH	NA	0.476377	0.761772	NA	0.701728	0.646626	1
sp|Q53GQ0|DHB12_HUMAN	Estradiol 17-beta-dehydrogenase 12 OS=Homo sapiens GN=HSD17B12 PE=1 SV=2	0.783002	0.522274	1.26723	NA	NA	0.857503	1
sp|Q86VP6|CAND1_HUMAN	Cullin-associated NEDD8-dissociated protein 1 OS=Homo sapiens GN=CAND1 PE=1 SV=2	NA	1.38762	1.37133	NA	1.76989	1.50961	1
sp|Q86WA6|BPHL_HUMAN	Valacyclovir hydrolase OS=Homo sapiens GN=BPHL PE=1 SV=1	0.582002	0.69986	NA	1.20905	NA	0.830304	1
sp|Q8WU39|MZB1_HUMAN	Marginal zone B- and B1-cell-specific protein OS=Homo sapiens GN=MZB1 PE=1 SV=1	NA	1.40725	0.326206	NA	0.673225	0.802226	1
sp|Q96GG9|DCNL1_HUMAN	DCN1-like protein 1 OS=Homo sapiens GN=DCUN1D1 PE=1 SV=1	1.24004	1.20642	NA	1.87916	NA	1.44187	1
sp|Q96QK1|VPS35_HUMAN	Vacuolar protein sorting-associated protein 35 OS=Homo sapiens GN=VPS35 PE=1 SV=2	1.50172	1.41301	NA	1.38798	NA	1.43424	1
sp|Q99714|HCD2_HUMAN	3-hydroxyacyl-CoA dehydrogenase type-2 OS=Homo sapiens GN=HSD17B10 PE=1 SV=3	0.733439	0.622382	NA	NA	0.765121	0.706981	1
sp|Q9BVC6|TM109_HUMAN	Transmembrane protein 109 OS=Homo sapiens GN=TMEM109 PE=1 SV=1	NA	1.18805	NA	1.25869	1.56568	1.33748	1
sp|Q9H488|OFUT1_HUMAN	GDP-fucose protein O-fucosyltransferase 1 OS=Homo sapiens GN=POFUT1 PE=1 SV=1	0.902608	0.774758	1.91596	NA	NA	1.19778	1
sp|Q9NP72|RAB18_HUMAN	Ras-related protein Rab-18 OS=Homo sapiens GN=RAB18 PE=1 SV=1	NA	1.17267	1.22055	NA	2.96218	1.78514	1
sp|Q9UBF2|COPG2_HUMAN	Coatomer subunit gamma-2 OS=Homo sapiens GN=COPG2 PE=1 SV=1	1.51045	1.33703	NA	NA	1.22322	1.3569	1
sp|Q9UFN0|NPS3A_HUMAN	Protein NipSnap homolog 3A OS=Homo sapiens GN=NIPSNAP3A PE=1 SV=2	1.26208	NA	NA	1.42981	0.498875	1.06359	1
sp|Q9UJS0|CMC2_HUMAN	Calcium-binding mitochondrial carrier protein Aralar2 OS=Homo sapiens GN=SLC25A13 PE=1 SV=2	NA	0.671419	1.4555	NA	0.596862	0.907926	1
sp|Q9UJZ1|STML2_HUMAN	Stomatin-like protein 2, mitochondrial OS=Homo sapiens GN=STOML2 PE=1 SV=1	1.40157	NA	1.25101	1.584	NA	1.41219	1
sp|Q9Y2B0|CNPY2_HUMAN	Protein canopy homolog 2 OS=Homo sapiens GN=CNPY2 PE=1 SV=1	1.11637	NA	1.40905	NA	1.67223	1.39922	1
sp|Q9Y2Q3|GSTK1_HUMAN	Glutathione S-transferase kappa 1 OS=Homo sapiens GN=GSTK1 PE=1 SV=3	NA	NA	2.17152	1.42835	0.768528	1.45613	1
sp|Q9Y678|COPG1_HUMAN	Coatomer subunit gamma-1 OS=Homo sapiens GN=COPG1 PE=1 SV=1	1.67259	NA	1.22893	NA	1.1812	1.36091	1
sp|Q9Y6C9|MTCH2_HUMAN	Mitochondrial carrier homolog 2 OS=Homo sapiens GN=MTCH2 PE=1 SV=1	NA	0.816501	1.50164	NA	0.697416	1.00519	1
tr|A2A274|A2A274_HUMAN	Aconitate hydratase, mitochondrial OS=Homo sapiens GN=ACO2 PE=4 SV=1	1.20068	NA	1.4911	1.84181	NA	1.5112	1
tr|B4DP11|B4DP11_HUMAN	Prostaglandin E synthase 3 OS=Homo sapiens GN=PTGES3 PE=2 SV=1	2.19905	1.27286	1.41373	NA	NA	1.62855	1
tr|B4DT77|B4DT77_HUMAN	Annexin OS=Homo sapiens GN=ANXA7 PE=2 SV=1	1.15782	1.31836	NA	NA	1.66951	1.3819	1
tr|B4DXJ1|B4DXJ1_HUMAN	Protein SEC13 homolog OS=Homo sapiens GN=SEC13 PE=2 SV=1	1.32741	1.34199	NA	1.51788	NA	1.39576	1
tr|E9PDF6|E9PDF6_HUMAN	Unconventional myosin-Ib OS=Homo sapiens GN=MYO1B PE=2 SV=1	NA	NA	0.738755	0.534721	0.783207	0.685561	1
tr|F2Z2V0|F2Z2V0_HUMAN	Copine-1 (Fragment) OS=Homo sapiens GN=CPNE1 PE=2 SV=1	1.31046	1.55488	NA	NA	1.48447	1.44994	1
tr|F8W0P2|F8W0P2_HUMAN	HLA class II histocompatibility antigen, DR alpha chain OS=Homo sapiens GN=HLA-DRA PE=3 SV=1	0.721277	1.38072	0.573659	NA	NA	0.891885	1
tr|F8W727|F8W727_HUMAN	60S ribosomal protein L32 OS=Homo sapiens GN=RPL32 PE=2 SV=1	NA	NA	5.60518	0.905542	1.40909	2.63994	1
tr|H0YDL9|H0YDL9_HUMAN	CD81 antigen (Fragment) OS=Homo sapiens GN=CD81 PE=4 SV=1	0.444343	NA	NA	0.745967	0.75192	0.64741	1
tr|H0YNJ6|H0YNJ6_HUMAN	GMP reductase OS=Homo sapiens GN=GMPR2 PE=3 SV=1	NA	0.371321	NA	1.11067	0.731103	0.737698	1
tr|J3KP72|J3KP72_HUMAN	Protein-L-isoaspartate O-methyltransferase OS=Homo sapiens GN=PCMT1 PE=3 SV=1	NA	1.1681	NA	1.69795	0.873685	1.24658	1
tr|J3KR58|J3KR58_HUMAN	Selenide, water dikinase 2 OS=Homo sapiens GN=SEPHS2 PE=4 SV=1	0.736201	0.59531	NA	NA	0.833732	0.721748	1
tr|J3QT77|J3QT77_HUMAN	Serum paraoxonase/arylesterase 2 OS=Homo sapiens GN=PON2 PE=4 SV=1	NA	NA	1.5948	1.28667	1.49657	1.45935	1
tr|Q5LJA9|Q5LJA9_HUMAN	Ubiquitin carboxyl-terminal hydrolase isozyme L5 (Fragment) OS=Homo sapiens GN=UCHL5 PE=4 SV=1	1.78518	1.20685	NA	1.30971	NA	1.43391	1
sp|O43396|TXNL1_HUMAN	Thioredoxin-like protein 1 OS=Homo sapiens GN=TXNL1 PE=1 SV=3	NA	1.25446	1.30731	NA	1.8542	1.47199	1
sp|P05165|PCCA_HUMAN	Propionyl-CoA carboxylase alpha chain, mitochondrial OS=Homo sapiens GN=PCCA PE=1 SV=4	0.480286	NA	1.29642	NA	0.764506	0.847071	1
sp|P12235|ADT1_HUMAN	ADP/ATP translocase 1 OS=Homo sapiens GN=SLC25A4 PE=1 SV=4	NA	1.24463	1.2898	1.62132	NA	1.38525	1
sp|P38117-2|ETFB_HUMAN	Isoform 2 of Electron transfer flavoprotein subunit beta OS=Homo sapiens GN=ETFB	0.849308	0.606359	1.27956	NA	NA	0.911742	1
sp|P43652|AFAM_HUMAN	Afamin OS=Homo sapiens GN=AFM PE=1 SV=1	NA	1.4558	NA	2.21294	1.45747	1.70874	1
sp|P61019|RAB2A_HUMAN	Ras-related protein Rab-2A OS=Homo sapiens GN=RAB2A PE=1 SV=1	1.73992	1.2529	NA	NA	1.28758	1.4268	1
sp|P62269|RS18_HUMAN	40S ribosomal protein S18 OS=Homo sapiens GN=RPS18 PE=1 SV=3	NA	NA	1.78177	1.04758	1.22353	1.35096	1
sp|O14773|TPP1_HUMAN	Tripeptidyl-peptidase 1 OS=Homo sapiens GN=TPP1 PE=1 SV=2	0.799842	NA	NA	NA	0.651523	0.725683	1
sp|O43615|TIM44_HUMAN	Mitochondrial import inner membrane translocase subunit TIM44 OS=Homo sapiens GN=TIMM44 PE=1 SV=2	1.81944	1.2878	NA	NA	NA	1.55362	1
sp|O75131|CPNE3_HUMAN	Copine-3 OS=Homo sapiens GN=CPNE3 PE=1 SV=1	1.77619	NA	NA	NA	1.40458	1.59039	1
sp|P05198|IF2A_HUMAN	Eukaryotic translation initiation factor 2 subunit 1 OS=Homo sapiens GN=EIF2S1 PE=1 SV=3	NA	NA	NA	1.50748	1.24593	1.37671	1
sp|P05546|HEP2_HUMAN	Heparin cofactor 2 OS=Homo sapiens GN=SERPIND1 PE=1 SV=3	1.26721	NA	NA	NA	2.17789	1.72255	1
sp|P07858|CATB_HUMAN	Cathepsin B OS=Homo sapiens GN=CTSB PE=1 SV=3	NA	1.24144	NA	0.470067	NA	0.855752	1
sp|P09234|RU1C_HUMAN	U1 small nuclear ribonucleoprotein C OS=Homo sapiens GN=SNRPC PE=1 SV=1	NA	1.36312	NA	2.0616	NA	1.71236	1
sp|P09601|HMOX1_HUMAN	Heme oxygenase 1 OS=Homo sapiens GN=HMOX1 PE=1 SV=1	NA	0.830399	NA	NA	0.608364	0.719381	1
sp|P16455|MGMT_HUMAN	Methylated-DNA--protein-cysteine methyltransferase OS=Homo sapiens GN=MGMT PE=1 SV=1	0.724126	0.650789	NA	NA	NA	0.687457	1
sp|P23142|FBLN1_HUMAN	Fibulin-1 OS=Homo sapiens GN=FBLN1 PE=1 SV=4	NA	1.598	NA	1.31796	NA	1.45798	1
sp|P23634-5|AT2B4_HUMAN	Isoform ZK of Plasma membrane calcium-transporting ATPase 4 OS=Homo sapiens GN=ATP2B4	NA	1.45148	NA	NA	2.31417	1.88283	1
sp|P30042|ES1_HUMAN	ES1 protein homolog, mitochondrial OS=Homo sapiens GN=C21orf33 PE=1 SV=3	NA	NA	NA	0.744047	0.628616	0.686331	1
sp|P52907|CAZA1_HUMAN	F-actin-capping protein subunit alpha-1 OS=Homo sapiens GN=CAPZA1 PE=1 SV=3	1.37508	1.91214	NA	NA	NA	1.64361	1
sp|P55263|ADK_HUMAN	Adenosine kinase OS=Homo sapiens GN=ADK PE=1 SV=2	NA	NA	NA	0.541399	0.862217	0.701808	1
sp|P61077|UB2D3_HUMAN	Ubiquitin-conjugating enzyme E2 D3 OS=Homo sapiens GN=UBE2D3 PE=1 SV=1	NA	0.813313	NA	NA	2.27028	1.54179	1
sp|Q07812|BAX_HUMAN	Apoptosis regulator BAX OS=Homo sapiens GN=BAX PE=1 SV=1	NA	1.40563	NA	NA	1.67955	1.54259	1
sp|Q14554|PDIA5_HUMAN	Protein disulfide-isomerase A5 OS=Homo sapiens GN=PDIA5 PE=1 SV=1	NA	0.79086	NA	0.278504	NA	0.534682	1
sp|Q8TCT9|HM13_HUMAN	Minor histocompatibility antigen H13 OS=Homo sapiens GN=HM13 PE=1 SV=1	NA	1.35045	1.76395	NA	NA	1.5572	1
sp|Q9H223|EHD4_HUMAN	EH domain-containing protein 4 OS=Homo sapiens GN=EHD4 PE=1 SV=1	1.25004	1.866	NA	NA	NA	1.55802	1
sp|Q9H2U2|IPYR2_HUMAN	Inorganic pyrophosphatase 2, mitochondrial OS=Homo sapiens GN=PPA2 PE=1 SV=2	NA	0.804807	NA	NA	2.23287	1.51884	1
sp|Q9UBS4|DJB11_HUMAN	DnaJ homolog subfamily B member 11 OS=Homo sapiens GN=DNAJB11 PE=1 SV=1	NA	1.15192	NA	1.78715	NA	1.46953	1
tr|B4DGP8|B4DGP8_HUMAN	Calnexin OS=Homo sapiens GN=CANX PE=2 SV=1	NA	NA	1.28696	1.91617	NA	1.60156	1
tr|E9PGN7|E9PGN7_HUMAN	Plasma protease C1 inhibitor OS=Homo sapiens GN=SERPING1 PE=2 SV=1	1.35928	NA	NA	NA	1.57628	1.46778	1
tr|F5H0L8|F5H0L8_HUMAN	SEC23-interacting protein OS=Homo sapiens GN=SEC23IP PE=2 SV=1	1.46491	1.55822	NA	NA	NA	1.51157	1
sp|A1L0T0|ILVBL_HUMAN	Acetolactate synthase-like protein OS=Homo sapiens GN=ILVBL PE=1 SV=2	NA	NA	0.576526	0.690023	NA	0.633274	1
sp|O00151|PDLI1_HUMAN	PDZ and LIM domain protein 1 OS=Homo sapiens GN=PDLIM1 PE=1 SV=4	NA	1.41592	NA	NA	2.57922	1.99757	1
sp|O00231|PSD11_HUMAN	26S proteasome non-ATPase regulatory subunit 11 OS=Homo sapiens GN=PSMD11 PE=1 SV=3	1.581	NA	NA	1.4226	NA	1.5018	1
sp|O00232|PSD12_HUMAN	26S proteasome non-ATPase regulatory subunit 12 OS=Homo sapiens GN=PSMD12 PE=1 SV=3	1.70957	NA	NA	NA	1.48677	1.59817	1
sp|O00625|PIR_HUMAN	Pirin OS=Homo sapiens GN=PIR PE=1 SV=1	5.04071	0.781517	NA	NA	NA	2.91111	1
sp|O14617|AP3D1_HUMAN	AP-3 complex subunit delta-1 OS=Homo sapiens GN=AP3D1 PE=1 SV=1	1.44769	NA	NA	1.95472	NA	1.70121	1
sp|O14735|CDIPT_HUMAN	CDP-diacylglycerol--inositol 3-phosphatidyltransferase OS=Homo sapiens GN=CDIPT PE=1 SV=1	1.52875	1.22475	NA	NA	NA	1.37675	1
sp|O14818|PSA7_HUMAN	Proteasome subunit alpha type-7 OS=Homo sapiens GN=PSMA7 PE=1 SV=1	1.50656	NA	1.24535	NA	NA	1.37596	1
sp|O15400|STX7_HUMAN	Syntaxin-7 OS=Homo sapiens GN=STX7 PE=1 SV=4	NA	2.28281	NA	NA	1.31732	1.80006	1
sp|O43681|ASNA_HUMAN	ATPase ASNA1 OS=Homo sapiens GN=ASNA1 PE=1 SV=2	1.74084	1.43252	NA	NA	NA	1.58668	1
sp|O43684|BUB3_HUMAN	Mitotic checkpoint protein BUB3 OS=Homo sapiens GN=BUB3 PE=1 SV=1	2.36528	1.38072	NA	NA	NA	1.873	1
sp|O43852|CALU_HUMAN	Calumenin OS=Homo sapiens GN=CALU PE=1 SV=2	1.37836	NA	2.38364	NA	NA	1.881	1
sp|O75348|VATG1_HUMAN	V-type proton ATPase subunit G 1 OS=Homo sapiens GN=ATP6V1G1 PE=1 SV=3	1.96479	1.38062	NA	NA	NA	1.67271	1
sp|O75608|LYPA1_HUMAN	Acyl-protein thioesterase 1 OS=Homo sapiens GN=LYPLA1 PE=1 SV=1	NA	0.893583	NA	0.568086	NA	0.730835	1
sp|O75629|CREG1_HUMAN	Protein CREG1 OS=Homo sapiens GN=CREG1 PE=1 SV=1	NA	0.742091	NA	NA	0.513111	0.627601	1
sp|O95255|MRP6_HUMAN	Multidrug resistance-associated protein 6 OS=Homo sapiens GN=ABCC6 PE=1 SV=2	0.801825	NA	NA	0.594332	NA	0.698079	1
sp|O95292|VAPB_HUMAN	Vesicle-associated membrane protein-associated protein B/C OS=Homo sapiens GN=VAPB PE=1 SV=3	1.86017	NA	NA	1.44366	NA	1.65192	1
sp|O95486|SC24A_HUMAN	Protein transport protein Sec24A OS=Homo sapiens GN=SEC24A PE=1 SV=2	1.64399	NA	1.3287	NA	NA	1.48635	1
sp|O95831-3|AIFM1_HUMAN	Isoform 3 of Apoptosis-inducing factor 1, mitochondrial OS=Homo sapiens GN=AIFM1	0.667371	0.637583	NA	NA	NA	0.652477	1
sp|O95831|AIFM1_HUMAN	Apoptosis-inducing factor 1, mitochondrial OS=Homo sapiens GN=AIFM1 PE=1 SV=1	NA	NA	NA	0.808518	0.512507	0.660513	1
sp|O95865|DDAH2_HUMAN	N(G),N(G)-dimethylarginine dimethylaminohydrolase 2 OS=Homo sapiens GN=DDAH2 PE=1 SV=1	NA	NA	NA	1.44096	2.13181	1.78638	1
sp|O96005|CLPT1_HUMAN	Cleft lip and palate transmembrane protein 1 OS=Homo sapiens GN=CLPTM1 PE=1 SV=1	NA	NA	1.53698	1.42395	NA	1.48047	1
sp|P00387-3|NB5R3_HUMAN	Isoform 3 of NADH-cytochrome b5 reductase 3 OS=Homo sapiens GN=CYB5R3	1.25125	NA	NA	NA	2.65182	1.95154	1
sp|P01031|CO5_HUMAN	Complement C5 OS=Homo sapiens GN=C5 PE=1 SV=4	NA	1.37105	NA	NA	2.91775	2.1444	1
sp|P01701|LV103_HUMAN	Ig lambda chain V-I region NEW OS=Homo sapiens PE=1 SV=1	NA	1.43491	0.558407	NA	NA	0.996659	1
sp|P01860|IGHG3_HUMAN	Ig gamma-3 chain C region OS=Homo sapiens GN=IGHG3 PE=1 SV=2	1.24578	NA	NA	NA	1.95367	1.59972	1
sp|P01889|1B07_HUMAN	HLA class I histocompatibility antigen, B-7 alpha chain OS=Homo sapiens GN=HLA-B PE=1 SV=3	1.38641	1.66139	NA	NA	NA	1.5239	1
sp|P02675|FIBB_HUMAN	Fibrinogen beta chain OS=Homo sapiens GN=FGB PE=1 SV=2	NA	NA	0.59543	NA	1.48134	1.03839	1
sp|P05452|TETN_HUMAN	Tetranectin OS=Homo sapiens GN=CLEC3B PE=1 SV=3	NA	NA	NA	1.24161	1.84139	1.5415	1
sp|P06314|KV404_HUMAN	Ig kappa chain V-IV region B17 OS=Homo sapiens PE=2 SV=1	1.37645	NA	NA	2.20114	NA	1.78879	1
sp|P06316|LV107_HUMAN	Ig lambda chain V-I region BL2 OS=Homo sapiens PE=2 SV=1	NA	NA	NA	1.41867	1.68933	1.554	1
sp|P07711|CATL1_HUMAN	Cathepsin L1 OS=Homo sapiens GN=CTSL1 PE=1 SV=2	NA	1.61856	NA	NA	0.68146	1.15001	1
sp|P07951-3|TPM2_HUMAN	Isoform 3 of Tropomyosin beta chain OS=Homo sapiens GN=TPM2	1.32459	2.30778	NA	NA	NA	1.81619	1
sp|P08727|K1C19_HUMAN	Keratin, type I cytoskeletal 19 OS=Homo sapiens GN=KRT19 PE=1 SV=4	0.682616	1.88181	NA	NA	NA	1.28221	1
sp|P09936|UCHL1_HUMAN	Ubiquitin carboxyl-terminal hydrolase isozyme L1 OS=Homo sapiens GN=UCHL1 PE=1 SV=2	6.02794	1.39787	NA	NA	NA	3.7129	1
sp|P0CG06|LAC3_HUMAN	Ig lambda-3 chain C regions OS=Homo sapiens GN=IGLC3 PE=1 SV=1	1.52173	0.871935	NA	NA	NA	1.19683	1
sp|P10644|KAP0_HUMAN	cAMP-dependent protein kinase type I-alpha regulatory subunit OS=Homo sapiens GN=PRKAR1A PE=1 SV=1	1.56605	NA	NA	NA	1.1209	1.34348	1
sp|P10768|ESTD_HUMAN	S-formylglutathione hydrolase OS=Homo sapiens GN=ESD PE=1 SV=2	0.629926	0.694664	NA	NA	NA	0.662295	1
sp|P11021|GRP78_HUMAN	78 kDa glucose-regulated protein OS=Homo sapiens GN=HSPA5 PE=1 SV=2	NA	NA	1.51991	1.31641	NA	1.41816	1
sp|P11168|GTR2_HUMAN	Solute carrier family 2, facilitated glucose transporter member 2 OS=Homo sapiens GN=SLC2A2 PE=1 SV=1	NA	NA	NA	0.69861	0.361864	0.530237	1
sp|P11216|PYGB_HUMAN	Glycogen phosphorylase, brain form OS=Homo sapiens GN=PYGB PE=1 SV=5	NA	NA	NA	1.38966	0.435767	0.912713	1
sp|P11940|PABP1_HUMAN	Polyadenylate-binding protein 1 OS=Homo sapiens GN=PABPC1 PE=1 SV=2	NA	1.2828	NA	NA	2.0044	1.6436	1
sp|P12694|ODBA_HUMAN	2-oxoisovalerate dehydrogenase subunit alpha, mitochondrial OS=Homo sapiens GN=BCKDHA PE=1 SV=2	NA	0.474002	0.752832	NA	NA	0.613417	1
sp|P12814|ACTN1_HUMAN	Alpha-actinin-1 OS=Homo sapiens GN=ACTN1 PE=1 SV=2	1.14654	1.67478	NA	NA	NA	1.41066	1
sp|P12955|PEPD_HUMAN	Xaa-Pro dipeptidase OS=Homo sapiens GN=PEPD PE=1 SV=3	0.855002	NA	2.08059	NA	NA	1.4678	1
sp|P13667|PDIA4_HUMAN	Protein disulfide-isomerase A4 OS=Homo sapiens GN=PDIA4 PE=1 SV=2	1.25431	NA	1.75752	NA	NA	1.50591	1
sp|P13796|PLSL_HUMAN	Plastin-2 OS=Homo sapiens GN=LCP1 PE=1 SV=6	NA	NA	0.410361	NA	0.713988	0.562174	1
sp|P14174|MIF_HUMAN	Macrophage migration inhibitory factor OS=Homo sapiens GN=MIF PE=1 SV=4	NA	1.47031	NA	NA	2.41825	1.94428	1
sp|P14317|HCLS1_HUMAN	Hematopoietic lineage cell-specific protein OS=Homo sapiens GN=HCLS1 PE=1 SV=3	NA	NA	0.453595	1.3557	NA	0.904645	1
sp|P15121|ALDR_HUMAN	Aldose reductase OS=Homo sapiens GN=AKR1B1 PE=1 SV=3	8.81157	0.688615	NA	NA	NA	4.75009	1
sp|P16403|H12_HUMAN	Histone H1.2 OS=Homo sapiens GN=HIST1H1C PE=1 SV=2	1.58176	NA	NA	NA	1.23434	1.40805	1
sp|P19652|A1AG2_HUMAN	Alpha-1-acid glycoprotein 2 OS=Homo sapiens GN=ORM2 PE=1 SV=2	NA	1.35897	NA	1.59423	NA	1.4766	1
sp|P20132|SDHL_HUMAN	L-serine dehydratase/L-threonine deaminase OS=Homo sapiens GN=SDS PE=1 SV=2	0.452264	0.884578	NA	NA	NA	0.668421	1
sp|P21549|SPYA_HUMAN	Serine--pyruvate aminotransferase OS=Homo sapiens GN=AGXT PE=1 SV=1	NA	0.529287	NA	NA	1.16922	0.849252	1
sp|P22033|MUTA_HUMAN	Methylmalonyl-CoA mutase, mitochondrial OS=Homo sapiens GN=MUT PE=1 SV=4	NA	0.421624	NA	NA	0.776012	0.598818	1
sp|P22760|AAAD_HUMAN	Arylacetamide deacetylase OS=Homo sapiens GN=AADAC PE=1 SV=5	0.777212	NA	NA	NA	0.409919	0.593565	1
sp|P25786-2|PSA1_HUMAN	Isoform Long of Proteasome subunit alpha type-1 OS=Homo sapiens GN=PSMA1	NA	NA	NA	1.52381	1.23905	1.38143	1
sp|P26599|PTBP1_HUMAN	Polypyrimidine tract-binding protein 1 OS=Homo sapiens GN=PTBP1 PE=1 SV=1	NA	NA	1.79828	NA	1.34835	1.57332	1
sp|P29144|TPP2_HUMAN	Tripeptidyl-peptidase 2 OS=Homo sapiens GN=TPP2 PE=1 SV=4	NA	0.666235	NA	1.49602	NA	1.08113	1
sp|P30048|PRDX3_HUMAN	Thioredoxin-dependent peroxide reductase, mitochondrial OS=Homo sapiens GN=PRDX3 PE=1 SV=3	NA	NA	NA	0.628121	1.15351	0.890814	1
sp|P30153|2AAA_HUMAN	Serine/threonine-protein phosphatase 2A 65 kDa regulatory subunit A alpha isoform OS=Homo sapiens GN=PPP2R1A PE=1 SV=4	1.53021	NA	NA	NA	1.1445	1.33735	1
sp|P30626|SORCN_HUMAN	Sorcin OS=Homo sapiens GN=SRI PE=1 SV=1	2.66727	1.37505	NA	NA	NA	2.02116	1
sp|P32119|PRDX2_HUMAN	Peroxiredoxin-2 OS=Homo sapiens GN=PRDX2 PE=1 SV=5	0.861508	NA	NA	1.58322	NA	1.22236	1
sp|P32189-4|GLPK_HUMAN	Isoform 4 of Glycerol kinase OS=Homo sapiens GN=GK	NA	0.732648	0.451302	NA	NA	0.591975	1
sp|P32456|GBP2_HUMAN	Interferon-induced guanylate-binding protein 2 OS=Homo sapiens GN=GBP2 PE=1 SV=3	3.4819	1.26915	NA	NA	NA	2.37553	1
sp|P32969|RL9_HUMAN	60S ribosomal protein L9 OS=Homo sapiens GN=RPL9 PE=1 SV=1	NA	NA	1.56019	1.36477	NA	1.46248	1
sp|P35270|SPRE_HUMAN	Sepiapterin reductase OS=Homo sapiens GN=SPR PE=1 SV=1	1.1172	NA	1.58919	NA	NA	1.35319	1
sp|P35527|K1C9_HUMAN	Keratin, type I cytoskeletal 9 OS=Homo sapiens GN=KRT9 PE=1 SV=3	NA	1.42072	NA	2.51228	NA	1.9665	1
sp|P35579|MYH9_HUMAN	Myosin-9 OS=Homo sapiens GN=MYH9 PE=1 SV=4	NA	2.32324	NA	0.712959	NA	1.5181	1
sp|P35749-4|MYH11_HUMAN	Isoform 4 of Myosin-11 OS=Homo sapiens GN=MYH11	NA	2.66292	1.10302	NA	NA	1.88297	1
sp|P35908|K22E_HUMAN	Keratin, type II cytoskeletal 2 epidermal OS=Homo sapiens GN=KRT2 PE=1 SV=2	0.318237	0.727574	NA	NA	NA	0.522906	1
sp|P36551|HEM6_HUMAN	Coproporphyrinogen-III oxidase, mitochondrial OS=Homo sapiens GN=CPOX PE=1 SV=3	0.785852	NA	NA	NA	0.517432	0.651642	1
sp|P36957|ODO2_HUMAN	Dihydrolipoyllysine-residue succinyltransferase component of 2-oxoglutarate dehydrogenase complex, mitochondrial OS=Homo sapiens GN=DLST PE=1 SV=4	1.16421	NA	0.412028	NA	NA	0.788118	1
sp|P38159|RBMX_HUMAN	RNA-binding motif protein, X chromosome OS=Homo sapiens GN=RBMX PE=1 SV=3	1.85115	1.38164	NA	NA	NA	1.6164	1
sp|P38646|GRP75_HUMAN	Stress-70 protein, mitochondrial OS=Homo sapiens GN=HSPA9 PE=1 SV=2	2.27674	NA	1.39777	NA	NA	1.83725	1
sp|P40926|MDHM_HUMAN	Malate dehydrogenase, mitochondrial OS=Homo sapiens GN=MDH2 PE=1 SV=3	NA	0.832968	1.77179	NA	NA	1.30238	1
sp|P41226|UBA7_HUMAN	Ubiquitin-like modifier-activating enzyme 7 OS=Homo sapiens GN=UBA7 PE=1 SV=2	1.16276	1.81892	NA	NA	NA	1.49084	1
sp|P43034|LIS1_HUMAN	Platelet-activating factor acetylhydrolase IB subunit alpha OS=Homo sapiens GN=PAFAH1B1 PE=1 SV=2	NA	1.40078	NA	NA	1.72784	1.56431	1
sp|P45974-2|UBP5_HUMAN	Isoform Short of Ubiquitin carboxyl-terminal hydrolase 5 OS=Homo sapiens GN=USP5	NA	1.23775	NA	1.53818	NA	1.38797	1
sp|P47756|CAPZB_HUMAN	F-actin-capping protein subunit beta OS=Homo sapiens GN=CAPZB PE=1 SV=4	1.47494	1.57891	NA	NA	NA	1.52693	1
sp|P49006|MRP_HUMAN	MARCKS-related protein OS=Homo sapiens GN=MARCKSL1 PE=1 SV=2	NA	NA	NA	1.16753	1.77497	1.47125	1
sp|P49257|LMAN1_HUMAN	Protein ERGIC-53 OS=Homo sapiens GN=LMAN1 PE=1 SV=2	1.50508	0.840017	NA	NA	NA	1.17255	1
sp|P49368|TCPG_HUMAN	T-complex protein 1 subunit gamma OS=Homo sapiens GN=CCT3 PE=1 SV=4	NA	1.45718	NA	NA	2.24533	1.85126	1
sp|P50453|SPB9_HUMAN	Serpin B9 OS=Homo sapiens GN=SERPINB9 PE=1 SV=1	NA	NA	0.460776	NA	1.38013	0.920454	1
sp|P50502|F10A1_HUMAN	Hsc70-interacting protein OS=Homo sapiens GN=ST13 PE=1 SV=2	NA	0.85901	NA	NA	2.21047	1.53474	1
sp|P50552|VASP_HUMAN	Vasodilator-stimulated phosphoprotein OS=Homo sapiens GN=VASP PE=1 SV=3	1.42651	2.83739	NA	NA	NA	2.13195	1
sp|P50583|AP4A_HUMAN	Bis(5'-nucleosyl)-tetraphosphatase [asymmetrical] OS=Homo sapiens GN=NUDT2 PE=1 SV=3	NA	1.42176	NA	2.01009	NA	1.71592	1
sp|P50914|RL14_HUMAN	60S ribosomal protein L14 OS=Homo sapiens GN=RPL14 PE=1 SV=4	NA	NA	1.60249	NA	1.37988	1.49118	1
sp|P52566|GDIR2_HUMAN	Rho GDP-dissociation inhibitor 2 OS=Homo sapiens GN=ARHGDIB PE=1 SV=3	NA	2.17002	NA	0.749844	NA	1.45993	1
sp|P54725|RD23A_HUMAN	UV excision repair protein RAD23 homolog A OS=Homo sapiens GN=RAD23A PE=1 SV=1	1.35643	NA	NA	2.16658	NA	1.76151	1
sp|P55899|FCGRN_HUMAN	IgG receptor FcRn large subunit p51 OS=Homo sapiens GN=FCGRT PE=1 SV=1	NA	0.723329	0.580045	NA	NA	0.651687	1
sp|P55957-2|BID_HUMAN	Isoform 2 of BH3-interacting domain death agonist OS=Homo sapiens GN=BID	2.92243	1.36464	NA	NA	NA	2.14354	1
sp|P60709|ACTB_HUMAN	Actin, cytoplasmic 1 OS=Homo sapiens GN=ACTB PE=1 SV=1	1.28577	1.68147	NA	NA	NA	1.48362	1
sp|P60866-2|RS20_HUMAN	Isoform 2 of 40S ribosomal protein S20 OS=Homo sapiens GN=RPS20	1.69237	NA	1.36693	NA	NA	1.52965	1
sp|P61088|UBE2N_HUMAN	Ubiquitin-conjugating enzyme E2 N OS=Homo sapiens GN=UBE2N PE=1 SV=1	1.3831	NA	NA	NA	1.53179	1.45745	1
sp|P61106|RAB14_HUMAN	Ras-related protein Rab-14 OS=Homo sapiens GN=RAB14 PE=1 SV=4	1.6068	NA	NA	NA	1.48553	1.54616	1
sp|P61163|ACTZ_HUMAN	Alpha-centractin OS=Homo sapiens GN=ACTR1A PE=1 SV=1	NA	1.45384	NA	1.73576	NA	1.5948	1
sp|P62195|PRS8_HUMAN	26S protease regulatory subunit 8 OS=Homo sapiens GN=PSMC5 PE=1 SV=1	1.67385	1.49779	NA	NA	NA	1.58582	1
sp|P62244|RS15A_HUMAN	40S ribosomal protein S15a OS=Homo sapiens GN=RPS15A PE=1 SV=2	1.6806	NA	NA	1.16214	NA	1.42137	1
sp|P62310|LSM3_HUMAN	U6 snRNA-associated Sm-like protein LSm3 OS=Homo sapiens GN=LSM3 PE=1 SV=2	NA	NA	1.37307	NA	2.42725	1.90016	1
sp|P62333|PRS10_HUMAN	26S protease regulatory subunit 10B OS=Homo sapiens GN=PSMC6 PE=1 SV=1	1.7298	1.29404	NA	NA	NA	1.51192	1
sp|P62736|ACTA_HUMAN	Actin, aortic smooth muscle OS=Homo sapiens GN=ACTA2 PE=1 SV=1	1.3985	1.72571	NA	NA	NA	1.56211	1
sp|P62899|RL31_HUMAN	60S ribosomal protein L31 OS=Homo sapiens GN=RPL31 PE=1 SV=1	1.11873	0.0321563	NA	NA	NA	0.575442	1
sp|P63010|AP2B1_HUMAN	AP-2 complex subunit beta OS=Homo sapiens GN=AP2B1 PE=1 SV=1	1.21057	NA	NA	1.70828	NA	1.45943	1
sp|P63261|ACTG_HUMAN	Actin, cytoplasmic 2 OS=Homo sapiens GN=ACTG1 PE=1 SV=1	1.28577	1.68147	NA	NA	NA	1.48362	1
sp|P67809|YBOX1_HUMAN	Nuclease-sensitive element-binding protein 1 OS=Homo sapiens GN=YBX1 PE=1 SV=3	NA	NA	NA	1.17518	1.91359	1.54439	1
sp|P68036|UB2L3_HUMAN	Ubiquitin-conjugating enzyme E2 L3 OS=Homo sapiens GN=UBE2L3 PE=1 SV=1	NA	NA	1.20874	NA	2.23455	1.72164	1
sp|P69891|HBG1_HUMAN	Hemoglobin subunit gamma-1 OS=Homo sapiens GN=HBG1 PE=1 SV=2	0.687947	NA	NA	NA	0.621487	0.654717	1
sp|P83111|LACTB_HUMAN	Serine beta-lactamase-like protein LACTB, mitochondrial OS=Homo sapiens GN=LACTB PE=1 SV=2	NA	NA	NA	0.686315	0.574793	0.630554	1
sp|Q02878|RL6_HUMAN	60S ribosomal protein L6 OS=Homo sapiens GN=RPL6 PE=1 SV=3	1.38326	NA	NA	NA	3.00257	2.19292	1
sp|Q03013|GSTM4_HUMAN	Glutathione S-transferase Mu 4 OS=Homo sapiens GN=GSTM4 PE=1 SV=3	NA	0.553912	0.71952	NA	NA	0.636716	1
sp|Q05707-2|COEA1_HUMAN	Isoform 2 of Collagen alpha-1(XIV) chain OS=Homo sapiens GN=COL14A1	NA	1.63879	NA	NA	1.21516	1.42698	1
sp|Q07075|AMPE_HUMAN	Glutamyl aminopeptidase OS=Homo sapiens GN=ENPEP PE=1 SV=3	NA	1.4071	NA	1.95061	NA	1.67885	1
sp|Q10567-3|AP1B1_HUMAN	Isoform C of AP-1 complex subunit beta-1 OS=Homo sapiens GN=AP1B1	1.20535	NA	NA	1.65351	NA	1.42943	1
sp|Q10713|MPPA_HUMAN	Mitochondrial-processing peptidase subunit alpha OS=Homo sapiens GN=PMPCA PE=1 SV=2	1.58472	0.69026	NA	NA	NA	1.13749	1
sp|Q12797|ASPH_HUMAN	Aspartyl/asparaginyl beta-hydroxylase OS=Homo sapiens GN=ASPH PE=1 SV=3	4.37943	NA	0.675659	NA	NA	2.52754	1
sp|Q12882|DPYD_HUMAN	Dihydropyrimidine dehydrogenase [NADP(+)] OS=Homo sapiens GN=DPYD PE=1 SV=2	0.736348	NA	NA	NA	0.6275	0.681924	1
sp|Q13576|IQGA2_HUMAN	Ras GTPase-activating-like protein IQGAP2 OS=Homo sapiens GN=IQGAP2 PE=1 SV=4	0.640146	0.682198	NA	NA	NA	0.661172	1
sp|Q13619|CUL4A_HUMAN	Cullin-4A OS=Homo sapiens GN=CUL4A PE=1 SV=3	NA	1.42756	NA	NA	1.66392	1.54574	1
sp|Q14240|IF4A2_HUMAN	Eukaryotic initiation factor 4A-II OS=Homo sapiens GN=EIF4A2 PE=1 SV=2	1.54926	NA	NA	1.26271	NA	1.40599	1
sp|Q14247|SRC8_HUMAN	Src substrate cortactin OS=Homo sapiens GN=CTTN PE=1 SV=2	NA	2.90668	1.45003	NA	NA	2.17836	1
sp|Q14315-2|FLNC_HUMAN	Isoform 2 of Filamin-C OS=Homo sapiens GN=FLNC	1.38336	2.50055	NA	NA	NA	1.94195	1
sp|Q14974|IMB1_HUMAN	Importin subunit beta-1 OS=Homo sapiens GN=KPNB1 PE=1 SV=2	2.33046	1.41408	NA	NA	NA	1.87227	1
sp|Q15008|PSMD6_HUMAN	26S proteasome non-ATPase regulatory subunit 6 OS=Homo sapiens GN=PSMD6 PE=1 SV=1	NA	NA	1.74887	1.4923	NA	1.62058	1
sp|Q15393|SF3B3_HUMAN	Splicing factor 3B subunit 3 OS=Homo sapiens GN=SF3B3 PE=1 SV=4	1.69818	NA	NA	NA	1.41825	1.55822	1
sp|Q15800|MSMO1_HUMAN	Methylsterol monooxygenase 1 OS=Homo sapiens GN=MSMO1 PE=1 SV=1	NA	NA	2.22473	0.69498	NA	1.45985	1
sp|Q15819|UB2V2_HUMAN	Ubiquitin-conjugating enzyme E2 variant 2 OS=Homo sapiens GN=UBE2V2 PE=1 SV=4	NA	2.57109	NA	1.29664	NA	1.93386	1
sp|Q15907|RB11B_HUMAN	Ras-related protein Rab-11B OS=Homo sapiens GN=RAB11B PE=1 SV=4	1.30754	NA	NA	NA	1.79366	1.5506	1
sp|Q16658|FSCN1_HUMAN	Fascin OS=Homo sapiens GN=FSCN1 PE=1 SV=3	NA	1.21516	0.4614	NA	NA	0.838278	1
sp|Q53EL6|PDCD4_HUMAN	Programmed cell death protein 4 OS=Homo sapiens GN=PDCD4 PE=1 SV=2	NA	1.45589	NA	NA	1.88865	1.67227	1
sp|Q5SSJ5|HP1B3_HUMAN	Heterochromatin protein 1-binding protein 3 OS=Homo sapiens GN=HP1BP3 PE=1 SV=1	1.90337	0.869485	NA	NA	NA	1.38643	1
sp|Q5TFE4|NT5D1_HUMAN	5'-nucleotidase domain-containing protein 1 OS=Homo sapiens GN=NT5DC1 PE=1 SV=1	0.823818	NA	NA	1.81923	NA	1.32152	1
sp|Q5VWZ2|LYPL1_HUMAN	Lysophospholipase-like protein 1 OS=Homo sapiens GN=LYPLAL1 PE=1 SV=3	NA	NA	1.42	1.76376	NA	1.59188	1
sp|Q6IBS0|TWF2_HUMAN	Twinfilin-2 OS=Homo sapiens GN=TWF2 PE=1 SV=2	1.57021	1.35542	NA	NA	NA	1.46282	1
sp|Q6JQN1|ACD10_HUMAN	Acyl-CoA dehydrogenase family member 10 OS=Homo sapiens GN=ACAD10 PE=2 SV=1	NA	NA	0.863345	NA	0.435195	0.64927	1
sp|Q6P587-3|FAHD1_HUMAN	Isoform 3 of Acylpyruvase FAHD1, mitochondrial OS=Homo sapiens GN=FAHD1	0.594	0.745287	NA	NA	NA	0.669643	1
sp|Q7L1Q6|BZW1_HUMAN	Basic leucine zipper and W2 domain-containing protein 1 OS=Homo sapiens GN=BZW1 PE=1 SV=1	NA	NA	1.74717	1.37745	NA	1.56231	1
sp|Q86UE4|LYRIC_HUMAN	Protein LYRIC OS=Homo sapiens GN=MTDH PE=1 SV=2	1.78048	NA	NA	NA	1.42844	1.60446	1
sp|Q86UP2-2|KTN1_HUMAN	Isoform 2 of Kinectin OS=Homo sapiens GN=KTN1	NA	1.25873	NA	2.04667	NA	1.6527	1
sp|Q86X55|CARM1_HUMAN	Histone-arginine methyltransferase CARM1 OS=Homo sapiens GN=CARM1 PE=1 SV=3	1.23447	NA	NA	NA	1.58924	1.41186	1
sp|Q86X76|NIT1_HUMAN	Nitrilase homolog 1 OS=Homo sapiens GN=NIT1 PE=1 SV=2	1.34266	NA	NA	NA	0.540854	0.941757	1
sp|Q8IZV5|RDH10_HUMAN	Retinol dehydrogenase 10 OS=Homo sapiens GN=RDH10 PE=1 SV=1	NA	NA	1.40469	NA	2.47355	1.93912	1
sp|Q8N4Q0|ZADH2_HUMAN	Zinc-binding alcohol dehydrogenase domain-containing protein 2 OS=Homo sapiens GN=ZADH2 PE=1 SV=1	0.801043	0.494072	NA	NA	NA	0.647558	1
sp|Q8NE62|CHDH_HUMAN	Choline dehydrogenase, mitochondrial OS=Homo sapiens GN=CHDH PE=2 SV=2	NA	NA	NA	0.691178	0.506189	0.598683	1
sp|Q92522|H1X_HUMAN	Histone H1x OS=Homo sapiens GN=H1FX PE=1 SV=1	0.947753	NA	NA	NA	2.54408	1.74592	1
sp|Q92575|UBXN4_HUMAN	UBX domain-containing protein 4 OS=Homo sapiens GN=UBXN4 PE=1 SV=2	NA	NA	2.63153	1.44723	NA	2.03938	1
sp|Q92973|TNPO1_HUMAN	Transportin-1 OS=Homo sapiens GN=TNPO1 PE=1 SV=2	2.06779	NA	NA	NA	1.39006	1.72892	1
sp|Q96EY1|DNJA3_HUMAN	DnaJ homolog subfamily A member 3, mitochondrial OS=Homo sapiens GN=DNAJA3 PE=1 SV=2	1.74275	NA	NA	1.38347	NA	1.56311	1
sp|Q96IJ6|GMPPA_HUMAN	Mannose-1-phosphate guanyltransferase alpha OS=Homo sapiens GN=GMPPA PE=1 SV=1	NA	NA	NA	2.12585	0.872521	1.49919	1
sp|Q96LJ7|DHRS1_HUMAN	Dehydrogenase/reductase SDR family member 1 OS=Homo sapiens GN=DHRS1 PE=1 SV=1	0.283068	NA	NA	NA	0.699783	0.491425	1
sp|Q96PK6|RBM14_HUMAN	RNA-binding protein 14 OS=Homo sapiens GN=RBM14 PE=1 SV=2	1.66018	1.37012	NA	NA	NA	1.51515	1
sp|Q99460|PSMD1_HUMAN	26S proteasome non-ATPase regulatory subunit 1 OS=Homo sapiens GN=PSMD1 PE=1 SV=2	2.85199	NA	0.885821	NA	NA	1.86891	1
sp|Q99643|C560_HUMAN	Succinate dehydrogenase cytochrome b560 subunit, mitochondrial OS=Homo sapiens GN=SDHC PE=1 SV=1	NA	0.671839	NA	NA	0.621537	0.646688	1
sp|Q99735|MGST2_HUMAN	Microsomal glutathione S-transferase 2 OS=Homo sapiens GN=MGST2 PE=1 SV=1	0.854949	NA	NA	0.349402	NA	0.602175	1
sp|Q9BR76|COR1B_HUMAN	Coronin-1B OS=Homo sapiens GN=CORO1B PE=1 SV=1	NA	0.729314	1.58057	NA	NA	1.15494	1
sp|Q9BU23|LMF2_HUMAN	Lipase maturation factor 2 OS=Homo sapiens GN=LMF2 PE=1 SV=2	1.51146	NA	NA	1.28357	NA	1.39751	1
sp|Q9BX93|PG12B_HUMAN	Group XIIB secretory phospholipase A2-like protein OS=Homo sapiens GN=PLA2G12B PE=1 SV=2	NA	0.41444	NA	NA	1.4194	0.91692	1
sp|Q9BY32|ITPA_HUMAN	Inosine triphosphate pyrophosphatase OS=Homo sapiens GN=ITPA PE=1 SV=2	NA	1.45837	2.068	NA	NA	1.76318	1
sp|Q9H4M9|EHD1_HUMAN	EH domain-containing protein 1 OS=Homo sapiens GN=EHD1 PE=1 SV=2	NA	1.43326	0.535564	NA	NA	0.984411	1
sp|Q9H845|ACAD9_HUMAN	Acyl-CoA dehydrogenase family member 9, mitochondrial OS=Homo sapiens GN=ACAD9 PE=1 SV=1	NA	0.713372	NA	0.607872	NA	0.660622	1
sp|Q9H8S9|MOB1A_HUMAN	MOB kinase activator 1A OS=Homo sapiens GN=MOB1A PE=1 SV=4	1.74865	NA	NA	NA	1.21562	1.48213	1
sp|Q9HC35|EMAL4_HUMAN	Echinoderm microtubule-associated protein-like 4 OS=Homo sapiens GN=EML4 PE=1 SV=3	NA	NA	1.16549	NA	1.55681	1.36115	1
sp|Q9HCC0|MCCB_HUMAN	Methylcrotonoyl-CoA carboxylase beta chain, mitochondrial OS=Homo sapiens GN=MCCC2 PE=1 SV=1	NA	0.657388	NA	NA	0.714448	0.685918	1
sp|Q9NNW7|TRXR2_HUMAN	Thioredoxin reductase 2, mitochondrial OS=Homo sapiens GN=TXNRD2 PE=1 SV=3	NA	0.797978	NA	0.646712	NA	0.722345	1
sp|Q9NPJ3|ACO13_HUMAN	Acyl-coenzyme A thioesterase 13 OS=Homo sapiens GN=ACOT13 PE=1 SV=1	NA	0.392304	NA	0.673281	NA	0.532793	1
sp|Q9NR28|DBLOH_HUMAN	Diablo homolog, mitochondrial OS=Homo sapiens GN=DIABLO PE=1 SV=1	1.57741	1.45299	NA	NA	NA	1.5152	1
sp|Q9NRR5|UBQL4_HUMAN	Ubiquilin-4 OS=Homo sapiens GN=UBQLN4 PE=1 SV=2	2.3037	1.35071	NA	NA	NA	1.8272	1
sp|Q9NSE4|SYIM_HUMAN	Isoleucine--tRNA ligase, mitochondrial OS=Homo sapiens GN=IARS2 PE=1 SV=2	1.36933	NA	2.18578	NA	NA	1.77756	1
sp|Q9NUQ9|FA49B_HUMAN	Protein FAM49B OS=Homo sapiens GN=FAM49B PE=1 SV=1	NA	1.8872	NA	1.4493	NA	1.66825	1
sp|Q9NVS9|PNPO_HUMAN	Pyridoxine-5'-phosphate oxidase OS=Homo sapiens GN=PNPO PE=1 SV=1	NA	0.686864	NA	NA	0.499974	0.593419	1
sp|Q9NZT2|OGFR_HUMAN	Opioid growth factor receptor OS=Homo sapiens GN=OGFR PE=1 SV=3	NA	NA	2.59115	1.43246	NA	2.01181	1
sp|Q9P0J7|KCMF1_HUMAN	E3 ubiquitin-protein ligase KCMF1 OS=Homo sapiens GN=KCMF1 PE=1 SV=2	1.96088	NA	NA	1.45289	NA	1.70688	1
sp|Q9UBQ5|EIF3K_HUMAN	Eukaryotic translation initiation factor 3 subunit K OS=Homo sapiens GN=EIF3K PE=1 SV=1	NA	1.59196	NA	NA	1.4948	1.54338	1
sp|Q9UBR2|CATZ_HUMAN	Cathepsin Z OS=Homo sapiens GN=CTSZ PE=1 SV=1	NA	NA	NA	0.568924	0.828654	0.698789	1
sp|Q9UJU6|DBNL_HUMAN	Drebrin-like protein OS=Homo sapiens GN=DBNL PE=1 SV=1	NA	1.79415	1.15012	NA	NA	1.47213	1
sp|Q9ULD0|OGDHL_HUMAN	2-oxoglutarate dehydrogenase-like, mitochondrial OS=Homo sapiens GN=OGDHL PE=1 SV=3	NA	0.841539	NA	0.404417	NA	0.622978	1
sp|Q9Y230|RUVB2_HUMAN	RuvB-like 2 OS=Homo sapiens GN=RUVBL2 PE=1 SV=3	1.8648	1.34196	NA	NA	NA	1.60338	1
sp|Q9Y263|PLAP_HUMAN	Phospholipase A-2-activating protein OS=Homo sapiens GN=PLAA PE=1 SV=2	NA	NA	NA	2.53256	1.46097	1.99676	1
sp|Q9Y277|VDAC3_HUMAN	Voltage-dependent anion-selective channel protein 3 OS=Homo sapiens GN=VDAC3 PE=1 SV=1	1.6388	1.29666	NA	NA	NA	1.46773	1
sp|Q9Y281|COF2_HUMAN	Cofilin-2 OS=Homo sapiens GN=CFL2 PE=1 SV=1	NA	NA	1.24502	NA	1.52837	1.38669	1
sp|Q9Y315|DEOC_HUMAN	Putative deoxyribose-phosphate aldolase OS=Homo sapiens GN=DERA PE=1 SV=2	NA	1.21706	NA	2.95261	NA	2.08483	1
sp|Q9Y394|DHRS7_HUMAN	Dehydrogenase/reductase SDR family member 7 OS=Homo sapiens GN=DHRS7 PE=1 SV=1	NA	NA	1.43698	NA	1.62021	1.52859	1
sp|Q9Y3L5|RAP2C_HUMAN	Ras-related protein Rap-2c OS=Homo sapiens GN=RAP2C PE=1 SV=1	0.773847	NA	NA	1.78144	NA	1.27764	1
sp|Q9Y6E0|STK24_HUMAN	Serine/threonine-protein kinase 24 OS=Homo sapiens GN=STK24 PE=1 SV=1	NA	NA	1.37421	NA	1.78112	1.57766	1
sp|Q9Y6L6|SO1B1_HUMAN	Solute carrier organic anion transporter family member 1B1 OS=Homo sapiens GN=SLCO1B1 PE=1 SV=2	NA	NA	NA	0.702088	0.620502	0.661295	1
tr|A6NLH6|A6NLH6_HUMAN	Protein cornichon homolog 4 OS=Homo sapiens GN=CNIH4 PE=2 SV=1	NA	1.22875	NA	NA	2.92243	2.07559	1
tr|B0V0B9|B0V0B9_HUMAN	HLA class I histocompatibility antigen, Cw-14 alpha chain OS=Homo sapiens GN=HLA-C PE=2 SV=1	1.30081	1.58341	NA	NA	NA	1.44211	1
tr|B1AMS2|B1AMS2_HUMAN	Septin 6, isoform CRA_b OS=Homo sapiens GN=SEPT6 PE=3 SV=1	1.34822	2.02564	NA	NA	NA	1.68693	1
tr|B4DIT7|B4DIT7_HUMAN	Protein-glutamine gamma-glutamyltransferase 2 OS=Homo sapiens GN=TGM2 PE=2 SV=1	0.62408	NA	NA	1.35466	NA	0.989372	1
tr|B4DVB8|B4DVB8_HUMAN	ELAV-like protein 1 OS=Homo sapiens GN=ELAVL1 PE=2 SV=1	NA	1.70511	NA	NA	1.22047	1.46279	1
tr|B5MCW9|B5MCW9_HUMAN	Echinoderm microtubule-associated protein-like 4 OS=Homo sapiens GN=EML4 PE=2 SV=2	1.77968	0.842188	NA	NA	NA	1.31093	1
tr|B7Z817|B7Z817_HUMAN	Delta(24)-sterol reductase OS=Homo sapiens GN=DHCR24 PE=2 SV=1	NA	NA	NA	1.94007	1.40221	1.67114	1
tr|B7Z939|B7Z939_HUMAN	Fibronectin type 3 and ankyrin repeat domains protein 1 OS=Homo sapiens GN=FANK1 PE=2 SV=1	NA	NA	0.713615	NA	0.166373	0.439994	1
tr|D6RAN4|D6RAN4_HUMAN	60S ribosomal protein L9 (Fragment) OS=Homo sapiens GN=RPL9 PE=2 SV=1	1.66204	1.19052	NA	NA	NA	1.42628	1
tr|D6RD17|D6RD17_HUMAN	Immunoglobulin J chain (Fragment) OS=Homo sapiens GN=IGJ PE=2 SV=1	NA	NA	0.357961	NA	1.31635	0.837153	1
tr|D6REN6|D6REN6_HUMAN	Histidine--tRNA ligase, cytoplasmic OS=Homo sapiens GN=HARS PE=2 SV=1	2.03113	NA	NA	NA	1.49963	1.76538	1
tr|D6RF35|D6RF35_HUMAN	Vitamin D-binding protein OS=Homo sapiens GN=GC PE=2 SV=1	NA	NA	0.65776	1.40395	NA	1.03086	1
tr|D6RFM5|D6RFM5_HUMAN	Succinate dehydrogenase [ubiquinone] flavoprotein subunit, mitochondrial OS=Homo sapiens GN=SDHA PE=2 SV=1	0.870865	0.601629	NA	NA	NA	0.736247	1
tr|E5RHW4|E5RHW4_HUMAN	Erlin-2 (Fragment) OS=Homo sapiens GN=ERLIN2 PE=2 SV=1	NA	0.747966	NA	0.408394	NA	0.57818	1
tr|E7EP00|E7EP00_HUMAN	Protein transport protein Sec24C OS=Homo sapiens GN=SEC24C PE=2 SV=2	NA	1.6811	NA	1.3974	NA	1.53925	1
tr|E7ETK0|E7ETK0_HUMAN	40S ribosomal protein S24 OS=Homo sapiens GN=RPS24 PE=2 SV=1	1.48183	NA	NA	1.78571	NA	1.63377	1
tr|E9PE77|E9PE77_HUMAN	Ugl-Y3 OS=Homo sapiens GN=FN1 PE=2 SV=1	NA	NA	2.17373	1.34509	NA	1.75941	1
tr|E9PF86|E9PF86_HUMAN	Phosphoacetylglucosamine mutase OS=Homo sapiens GN=PGM3 PE=2 SV=1	NA	NA	NA	1.48101	1.71738	1.59919	1
tr|E9PLK3|E9PLK3_HUMAN	Puromycin-sensitive aminopeptidase OS=Homo sapiens GN=NPEPPS PE=2 SV=1	1.63048	1.37435	NA	NA	NA	1.50242	1
tr|E9PPJ0|E9PPJ0_HUMAN	Splicing factor 3B subunit 2 OS=Homo sapiens GN=SF3B2 PE=2 SV=1	NA	NA	NA	2.27005	1.25431	1.76218	1
tr|F2Z2Y4|F2Z2Y4_HUMAN	Pyridoxal kinase OS=Homo sapiens GN=PDXK PE=2 SV=1	NA	NA	1.31534	NA	1.52821	1.42177	1
tr|F5GYQ1|F5GYQ1_HUMAN	V-type proton ATPase subunit d 1 OS=Homo sapiens GN=ATP6V0D1 PE=2 SV=1	NA	2.17099	NA	NA	1.24331	1.70715	1
tr|F5H8B1|F5H8B1_HUMAN	Ethanolamine-phosphate cytidylyltransferase OS=Homo sapiens GN=PCYT2 PE=2 SV=1	NA	0.780044	2.25651	NA	NA	1.51828	1
tr|G3V1A6|G3V1A6_HUMAN	Gasdermin domain containing 1, isoform CRA_d OS=Homo sapiens GN=GSDMD PE=4 SV=1	2.03012	NA	NA	1.26889	NA	1.64951	1
tr|G3V1Z5|G3V1Z5_HUMAN	HLA-B associated transcript 3, isoform CRA_c OS=Homo sapiens GN=BAG6 PE=4 SV=1	NA	NA	NA	2.02676	1.31294	1.66985	1
tr|G3V2F7|G3V2F7_HUMAN	HCG2044781 OS=Homo sapiens GN=TMEM189 PE=4 SV=1	NA	NA	2.06994	1.37959	NA	1.72476	1
tr|G5E972|G5E972_HUMAN	Thymopentin OS=Homo sapiens GN=TMPO PE=4 SV=1	NA	1.43691	NA	NA	2.45722	1.94706	1
tr|G5E9V1|G5E9V1_HUMAN	Protein TFG OS=Homo sapiens GN=TFG PE=4 SV=1	1.9312	NA	NA	NA	1.29206	1.61163	1
tr|H0Y9M8|H0Y9M8_HUMAN	NADH dehydrogenase [ubiquinone] iron-sulfur protein 4, mitochondrial (Fragment) OS=Homo sapiens GN=NDUFS4 PE=2 SV=1	0.757876	NA	NA	0.365734	NA	0.561805	1
tr|H0YJ66|H0YJ66_HUMAN	Dehydrogenase/reductase SDR family member 7 (Fragment) OS=Homo sapiens GN=DHRS7 PE=3 SV=1	1.56971	NA	NA	1.16598	NA	1.36785	1
tr|H0YNE9|H0YNE9_HUMAN	Ras-related protein Rab-8B (Fragment) OS=Homo sapiens GN=RAB8B PE=2 SV=1	NA	1.92854	1.27288	NA	NA	1.60071	1
tr|H3BLV8|H3BLV8_HUMAN	Vacuolar protein sorting-associated protein 29 (Fragment) OS=Homo sapiens GN=VPS29 PE=4 SV=1	1.3915	1.58742	NA	NA	NA	1.48946	1
tr|H3BND4|H3BND4_HUMAN	Pyridoxal-dependent decarboxylase domain-containing protein 1 OS=Homo sapiens GN=PDXDC1 PE=2 SV=1	NA	NA	0.512135	1.26155	NA	0.886842	1
tr|H3BT71|H3BT71_HUMAN	RNA-binding motif protein, X chromosome, N-terminally processed OS=Homo sapiens GN=RBMX PE=2 SV=1	NA	NA	NA	1.45616	2.20556	1.83086	1
tr|H7C4E0|H7C4E0_HUMAN	Monoglyceride lipase (Fragment) OS=Homo sapiens GN=MGLL PE=4 SV=1	0.514006	0.780901	NA	NA	NA	0.647453	1
tr|J3KNF8|J3KNF8_HUMAN	Cytochrome b5 type B OS=Homo sapiens GN=CYB5B PE=3 SV=1	NA	0.807276	2.53448	NA	NA	1.67088	1
tr|J3KQ17|J3KQ17_HUMAN	Hydroxyacyl-coenzyme A dehydrogenase, mitochondrial OS=Homo sapiens GN=HADH PE=4 SV=1	0.397675	NA	NA	0.819436	NA	0.608555	1
tr|J3KQU9|J3KQU9_HUMAN	AP-1 complex subunit gamma-1 OS=Homo sapiens GN=AP1G1 PE=4 SV=1	1.9525	NA	1.26652	NA	NA	1.60951	1
tr|J3QRD1|J3QRD1_HUMAN	Fatty aldehyde dehydrogenase OS=Homo sapiens GN=ALDH3A2 PE=3 SV=1	NA	NA	1.15708	0.382531	NA	0.769808	1
tr|J9JID7|J9JID7_HUMAN	Lamin B2, isoform CRA_a OS=Homo sapiens GN=LMNB2 PE=3 SV=1	NA	1.49416	0.358721	NA	NA	0.926442	1
tr|K7ELL7|K7ELL7_HUMAN	Glucosidase 2 subunit beta OS=Homo sapiens GN=PRKCSH PE=4 SV=1	NA	1.55159	1.19398	NA	NA	1.37278	1
tr|K7ELQ9|K7ELQ9_HUMAN	Transmembrane protein 205 (Fragment) OS=Homo sapiens GN=TMEM205 PE=4 SV=1	0.829855	0.630623	NA	NA	NA	0.730239	1
tr|K7ELT5|K7ELT5_HUMAN	Tubulin-folding cofactor B OS=Homo sapiens GN=TBCB PE=4 SV=1	NA	1.43514	2.00553	NA	NA	1.72033	1
tr|K7EQG4|K7EQG4_HUMAN	Phospholemman OS=Homo sapiens GN=FXYD1 PE=4 SV=1	NA	NA	NA	0.864632	0.504507	0.684569	1
tr|K7ERT8|K7ERT8_HUMAN	60S ribosomal protein L23a (Fragment) OS=Homo sapiens GN=RPL23A PE=3 SV=1	NA	0.841461	NA	1.9225	NA	1.38198	1
tr|K7ESI9|K7ESI9_HUMAN	Dynamin-2 OS=Homo sapiens GN=DNM2 PE=3 SV=1	NA	NA	3.52664	1.47914	NA	2.50289	1
tr|M0R0F0|M0R0F0_HUMAN	40S ribosomal protein S5 (Fragment) OS=Homo sapiens GN=RPS5 PE=4 SV=1	1.71132	0.772444	NA	NA	NA	1.24188	1
tr|Q5QPH3|Q5QPH3_HUMAN	Acetyl-coenzyme A synthetase, cytoplasmic OS=Homo sapiens GN=ACSS2 PE=4 SV=1	0.408058	NA	1.3472	NA	NA	0.877628	1
tr|Q5SPT7|Q5SPT7_HUMAN	HLA class I histocompatibility antigen, alpha chain F OS=Homo sapiens GN=HLA-F PE=3 SV=2	NA	1.46437	0.526009	NA	NA	0.995192	1
tr|Q5T092|Q5T092_HUMAN	Protein RER1 (Fragment) OS=Homo sapiens GN=RER1 PE=2 SV=1	NA	NA	2.02908	NA	0.690047	1.35956	1
tr|Q5T7C6|Q5T7C6_HUMAN	High mobility group protein B1 (Fragment) OS=Homo sapiens GN=HMGB1 PE=2 SV=1	1.46554	NA	NA	NA	1.85912	1.66233	1
tr|Q5T8U7|Q5T8U7_HUMAN	Surfeit 4 OS=Homo sapiens GN=SURF4 PE=4 SV=1	1.13074	NA	1.55677	NA	NA	1.34376	1
tr|Q5T985|Q5T985_HUMAN	Inter-alpha-trypsin inhibitor heavy chain H2 OS=Homo sapiens GN=ITIH2 PE=4 SV=1	1.33055	NA	NA	NA	2.64225	1.9864	1
tr|Q5VY30|Q5VY30_HUMAN	Plasma retinol-binding protein(1-182) OS=Homo sapiens GN=RBP4 PE=2 SV=1	NA	NA	3.0715	NA	0.714384	1.89294	1
tr|Q6JUT2|Q6JUT2_HUMAN	HCG37564, isoform CRA_c OS=Homo sapiens GN=TIRAP3 PE=2 SV=1	1.86212	1.39126	NA	NA	NA	1.62669	1
tr|Q86TV3|Q86TV3_HUMAN	Full-length cDNA clone CS0DB001YK19 of Neuroblastoma of Homo sapiens (human) OS=Homo sapiens GN=LGMN PE=2 SV=1	NA	NA	0.566876	1.206	NA	0.886438	1
sp|O15143|ARC1B_HUMAN	Actin-related protein 2/3 complex subunit 1B OS=Homo sapiens GN=ARPC1B PE=1 SV=3	1.59335	NA	NA	NA	1.26539	1.42937	1
sp|P13473|LAMP2_HUMAN	Lysosome-associated membrane glycoprotein 2 OS=Homo sapiens GN=LAMP2 PE=1 SV=2	NA	NA	1.40708	NA	1.67565	1.54137	1
sp|P62249|RS16_HUMAN	40S ribosomal protein S16 OS=Homo sapiens GN=RPS16 PE=1 SV=2	NA	NA	3.5162	1.46657	NA	2.49139	1
sp|P63220|RS21_HUMAN	40S ribosomal protein S21 OS=Homo sapiens GN=RPS21 PE=1 SV=1	1.50961	NA	NA	1.48872	NA	1.49916	1
sp|Q08AM6|VAC14_HUMAN	Protein VAC14 homolog OS=Homo sapiens GN=VAC14 PE=1 SV=1	0.852011	1.62684	NA	NA	NA	1.23943	1
sp|Q13185|CBX3_HUMAN	Chromobox protein homolog 3 OS=Homo sapiens GN=CBX3 PE=1 SV=4	NA	1.73274	NA	NA	1.32374	1.52824	1
sp|Q6P2Q9|PRP8_HUMAN	Pre-mRNA-processing-splicing factor 8 OS=Homo sapiens GN=PRPF8 PE=1 SV=2	1.94033	NA	NA	1.43623	NA	1.68828	1
sp|Q8IWE2|NXP20_HUMAN	Protein NOXP20 OS=Homo sapiens GN=FAM114A1 PE=1 SV=2	2.15216	NA	NA	1.21758	NA	1.68487	1
sp|Q8NC51|PAIRB_HUMAN	Plasminogen activator inhibitor 1 RNA-binding protein OS=Homo sapiens GN=SERBP1 PE=1 SV=2	NA	NA	1.76732	NA	1.33628	1.5518	1
sp|Q8NE71|ABCF1_HUMAN	ATP-binding cassette sub-family F member 1 OS=Homo sapiens GN=ABCF1 PE=1 SV=2	NA	NA	NA	1.47445	2.89291	2.18368	1
sp|Q8WUY1|THEM6_HUMAN	Protein THEM6 OS=Homo sapiens GN=THEM6 PE=1 SV=2	NA	0.779504	NA	NA	1.84478	1.31214	1
sp|Q9NR77|PXMP2_HUMAN	Peroxisomal membrane protein 2 OS=Homo sapiens GN=PXMP2 PE=1 SV=3	NA	NA	NA	0.721023	0.555388	0.638205	1
tr|E7ER89|E7ER89_HUMAN	Sulfate adenylyltransferase OS=Homo sapiens GN=PAPSS2 PE=2 SV=2	NA	NA	0.705192	NA	0.472741	0.588967	1
tr|E7ES33|E7ES33_HUMAN	Septin-7 OS=Homo sapiens GN=SEPT7 PE=2 SV=2	NA	2.19962	NA	1.21247	NA	1.70604	1
tr|H0YN81|H0YN81_HUMAN	WD repeat-containing protein 61 (Fragment) OS=Homo sapiens GN=WDR61 PE=2 SV=1	1.81412	NA	1.36765	NA	NA	1.59089	1
tr|Q5W0X3|Q5W0X3_HUMAN	Peptidyl-prolyl cis-trans isomerase OS=Homo sapiens GN=FKBP1A PE=4 SV=1	1.46655	1.79541	NA	NA	NA	1.63098	1
sp|P69905|HBA_HUMAN	Hemoglobin subunit alpha OS=Homo sapiens GN=HBA1 PE=1 SV=2	0.723337	NA	NA	NA	0.551953	0.637645	1
sp|A6NDG6|PGP_HUMAN	Phosphoglycolate phosphatase OS=Homo sapiens GN=PGP PE=1 SV=1	NA	NA	NA	1.93783	NA	1.93783	1
sp|P06727|APOA4_HUMAN	Apolipoprotein A-IV OS=Homo sapiens GN=APOA4 PE=1 SV=3	NA	NA	NA	1.75209	NA	1.75209	1
sp|P11047|LAMC1_HUMAN	Laminin subunit gamma-1 OS=Homo sapiens GN=LAMC1 PE=1 SV=3	NA	NA	NA	1.9397	NA	1.9397	1
sp|P48681|NEST_HUMAN	Nestin OS=Homo sapiens GN=NES PE=1 SV=2	NA	NA	NA	NA	3.52003	3.52003	1
sp|Q92598|HS105_HUMAN	Heat shock protein 105 kDa OS=Homo sapiens GN=HSPH1 PE=1 SV=1	NA	NA	NA	NA	2.83202	2.83202	1
sp|A0MZ66|SHOT1_HUMAN	Shootin-1 OS=Homo sapiens GN=KIAA1598 PE=1 SV=4	NA	NA	0.552	NA	NA	0.552	1
sp|O15438|MRP3_HUMAN	Canalicular multispecific organic anion transporter 2 OS=Homo sapiens GN=ABCC3 PE=1 SV=3	NA	NA	NA	NA	0.126301	0.126301	1
sp|O75223|GGCT_HUMAN	Gamma-glutamylcyclotransferase OS=Homo sapiens GN=GGCT PE=1 SV=1	NA	NA	NA	4.43354	NA	4.43354	1
sp|O75663|TIPRL_HUMAN	TIP41-like protein OS=Homo sapiens GN=TIPRL PE=1 SV=2	NA	NA	NA	NA	1.93199	1.93199	1
sp|O75923-15|DYSF_HUMAN	Isoform 15 of Dysferlin OS=Homo sapiens GN=DYSF	NA	1.76042	NA	NA	NA	1.76042	1
sp|O94925|GLSK_HUMAN	Glutaminase kidney isoform, mitochondrial OS=Homo sapiens GN=GLS PE=1 SV=1	NA	NA	NA	4.57819	NA	4.57819	1
sp|O95782|AP2A1_HUMAN	AP-2 complex subunit alpha-1 OS=Homo sapiens GN=AP2A1 PE=1 SV=3	NA	NA	2.57881	NA	NA	2.57881	1
sp|P02549|SPTA1_HUMAN	Spectrin alpha chain, erythrocytic 1 OS=Homo sapiens GN=SPTA1 PE=1 SV=5	NA	NA	NA	NA	0.310257	0.310257	1
sp|P08319-2|ADH4_HUMAN	Isoform 2 of Alcohol dehydrogenase 4 OS=Homo sapiens GN=ADH4	NA	NA	NA	0.124172	NA	0.124172	1
sp|P08572|CO4A2_HUMAN	Collagen alpha-2(IV) chain OS=Homo sapiens GN=COL4A2 PE=1 SV=4	NA	NA	NA	NA	1.56486	1.56486	1
sp|P14543|NID1_HUMAN	Nidogen-1 OS=Homo sapiens GN=NID1 PE=1 SV=3	NA	NA	NA	NA	3.25531	3.25531	1
sp|P16401|H15_HUMAN	Histone H1.5 OS=Homo sapiens GN=HIST1H1B PE=1 SV=3	NA	NA	NA	NA	1.72377	1.72377	1
sp|P17213|BPI_HUMAN	Bactericidal permeability-increasing protein OS=Homo sapiens GN=BPI PE=1 SV=4	NA	6.02582	NA	NA	NA	6.02582	1
sp|P20591|MX1_HUMAN	Interferon-induced GTP-binding protein Mx1 OS=Homo sapiens GN=MX1 PE=1 SV=4	NA	NA	NA	NA	4.54931	4.54931	1
sp|P24821-6|TENA_HUMAN	Isoform 6 of Tenascin OS=Homo sapiens GN=TNC	NA	NA	NA	NA	1.97936	1.97936	1
sp|P30533|AMRP_HUMAN	Alpha-2-macroglobulin receptor-associated protein OS=Homo sapiens GN=LRPAP1 PE=1 SV=1	NA	NA	NA	2.07411	NA	2.07411	1
sp|P46778|RL21_HUMAN	60S ribosomal protein L21 OS=Homo sapiens GN=RPL21 PE=1 SV=2	NA	NA	NA	NA	2.18414	2.18414	1
sp|P49321|NASP_HUMAN	Nuclear autoantigenic sperm protein OS=Homo sapiens GN=NASP PE=1 SV=2	NA	NA	3.24545	NA	NA	3.24545	1
sp|P54886|P5CS_HUMAN	Delta-1-pyrroline-5-carboxylate synthase OS=Homo sapiens GN=ALDH18A1 PE=1 SV=2	NA	NA	NA	3.01465	NA	3.01465	1
sp|P58546|MTPN_HUMAN	Myotrophin OS=Homo sapiens GN=MTPN PE=1 SV=2	1.74741	NA	NA	NA	NA	1.74741	1
sp|P61289|PSME3_HUMAN	Proteasome activator complex subunit 3 OS=Homo sapiens GN=PSME3 PE=1 SV=1	NA	NA	NA	NA	3.77579	3.77579	1
sp|P62913|RL11_HUMAN	60S ribosomal protein L11 OS=Homo sapiens GN=RPL11 PE=1 SV=2	1.68083	NA	NA	NA	NA	1.68083	1
sp|P80723|BASP1_HUMAN	Brain acid soluble protein 1 OS=Homo sapiens GN=BASP1 PE=1 SV=2	NA	NA	0.154181	NA	NA	0.154181	1
sp|P82979|SARNP_HUMAN	SAP domain-containing ribonucleoprotein OS=Homo sapiens GN=SARNP PE=1 SV=3	NA	1.84541	NA	NA	NA	1.84541	1
sp|Q08945|SSRP1_HUMAN	FACT complex subunit SSRP1 OS=Homo sapiens GN=SSRP1 PE=1 SV=1	NA	NA	NA	4.23911	NA	4.23911	1
sp|Q13642-5|FHL1_HUMAN	Isoform 5 of Four and a half LIM domains protein 1 OS=Homo sapiens GN=FHL1	0.599147	NA	NA	NA	NA	0.599147	1
sp|Q14980-4|NUMA1_HUMAN	Isoform Numa-s of Nuclear mitotic apparatus protein 1 OS=Homo sapiens GN=NUMA1	NA	NA	NA	2.05221	NA	2.05221	1
sp|Q15029|U5S1_HUMAN	116 kDa U5 small nuclear ribonucleoprotein component OS=Homo sapiens GN=EFTUD2 PE=1 SV=1	1.97385	NA	NA	NA	NA	1.97385	1
sp|Q15427|SF3B4_HUMAN	Splicing factor 3B subunit 4 OS=Homo sapiens GN=SF3B4 PE=1 SV=1	4.6614	NA	NA	NA	NA	4.6614	1
sp|Q27J81|INF2_HUMAN	Inverted formin-2 OS=Homo sapiens GN=INF2 PE=1 SV=2	NA	NA	NA	1.85544	NA	1.85544	1
sp|Q53T59|H1BP3_HUMAN	HCLS1-binding protein 3 OS=Homo sapiens GN=HS1BP3 PE=1 SV=1	NA	1.61655	NA	NA	NA	1.61655	1
sp|Q5HYK3|COQ5_HUMAN	2-methoxy-6-polyprenyl-1,4-benzoquinol methylase, mitochondrial OS=Homo sapiens GN=COQ5 PE=1 SV=2	NA	NA	0.627562	NA	NA	0.627562	1
sp|Q6NUK1|SCMC1_HUMAN	Calcium-binding mitochondrial carrier protein SCaMC-1 OS=Homo sapiens GN=SLC25A24 PE=1 SV=2	NA	7.04646	NA	NA	NA	7.04646	1
sp|Q6NUN0|ACSM5_HUMAN	Acyl-coenzyme A synthetase ACSM5, mitochondrial OS=Homo sapiens GN=ACSM5 PE=2 SV=2	NA	NA	0.497048	NA	NA	0.497048	1
sp|Q6PCB0|VWA1_HUMAN	von Willebrand factor A domain-containing protein 1 OS=Homo sapiens GN=VWA1 PE=2 SV=1	NA	5.14897	NA	NA	NA	5.14897	1
sp|Q86TX2|ACOT1_HUMAN	Acyl-coenzyme A thioesterase 1 OS=Homo sapiens GN=ACOT1 PE=1 SV=1	NA	NA	NA	0.440874	NA	0.440874	1
sp|Q8N490|PNKD_HUMAN	Probable hydrolase PNKD OS=Homo sapiens GN=PNKD PE=1 SV=2	1.55663	NA	NA	NA	NA	1.55663	1
sp|Q92544|TM9S4_HUMAN	Transmembrane 9 superfamily member 4 OS=Homo sapiens GN=TM9SF4 PE=1 SV=2	3.22921	NA	NA	NA	NA	3.22921	1
sp|Q96FQ6|S10AG_HUMAN	Protein S100-A16 OS=Homo sapiens GN=S100A16 PE=1 SV=1	NA	1.78084	NA	NA	NA	1.78084	1
sp|Q96RP9|EFGM_HUMAN	Elongation factor G, mitochondrial OS=Homo sapiens GN=GFM1 PE=1 SV=2	1.5919	NA	NA	NA	NA	1.5919	1
sp|Q9BUP3|HTAI2_HUMAN	Oxidoreductase HTATIP2 OS=Homo sapiens GN=HTATIP2 PE=1 SV=2	4.06394	NA	NA	NA	NA	4.06394	1
sp|Q9BY49|PECR_HUMAN	Peroxisomal trans-2-enoyl-CoA reductase OS=Homo sapiens GN=PECR PE=1 SV=2	NA	NA	NA	0.46949	NA	0.46949	1
sp|Q9HB71|CYBP_HUMAN	Calcyclin-binding protein OS=Homo sapiens GN=CACYBP PE=1 SV=2	NA	NA	NA	NA	2.36359	2.36359	1
sp|Q9HD45|TM9S3_HUMAN	Transmembrane 9 superfamily member 3 OS=Homo sapiens GN=TM9SF3 PE=1 SV=2	3.2304	NA	NA	NA	NA	3.2304	1
sp|Q9UHJ6|SHPK_HUMAN	Sedoheptulokinase OS=Homo sapiens GN=SHPK PE=1 SV=3	NA	0.641032	NA	NA	NA	0.641032	1
sp|Q9UI32|GLSL_HUMAN	Glutaminase liver isoform, mitochondrial OS=Homo sapiens GN=GLS2 PE=1 SV=2	NA	NA	NA	0.230474	NA	0.230474	1
sp|Q9UKY7|CDV3_HUMAN	Protein CDV3 homolog OS=Homo sapiens GN=CDV3 PE=1 SV=1	2.16859	NA	NA	NA	NA	2.16859	1
sp|Q9ULW8|PADI3_HUMAN	Protein-arginine deiminase type-3 OS=Homo sapiens GN=PADI3 PE=1 SV=2	NA	NA	NA	9.03964	NA	9.03964	1
sp|Q9Y5X3|SNX5_HUMAN	Sorting nexin-5 OS=Homo sapiens GN=SNX5 PE=1 SV=1	NA	NA	NA	NA	7.9563	7.9563	1
sp|Q9Y673|ALG5_HUMAN	Dolichyl-phosphate beta-glucosyltransferase OS=Homo sapiens GN=ALG5 PE=1 SV=1	NA	0.377396	NA	NA	NA	0.377396	1
tr|B1AJY7|B1AJY7_HUMAN	26S proteasome non-ATPase regulatory subunit 10 OS=Homo sapiens GN=PSMD10 PE=4 SV=1	1.90648	NA	NA	NA	NA	1.90648	1
tr|B4DFQ6|B4DFQ6_HUMAN	Acyl-CoA synthetase family member 2, mitochondrial OS=Homo sapiens GN=ACSF2 PE=2 SV=1	NA	NA	NA	NA	0.280298	0.280298	1
tr|B4DNJ6|B4DNJ6_HUMAN	Serine-threonine kinase receptor-associated protein OS=Homo sapiens GN=STRAP PE=2 SV=1	NA	NA	NA	2.23721	NA	2.23721	1
tr|B7Z4Q3|B7Z4Q3_HUMAN	Putative RNA-binding protein Luc7-like 2 OS=Homo sapiens GN=LUC7L2 PE=2 SV=1	2.29463	NA	NA	NA	NA	2.29463	1
tr|B7Z5Z2|B7Z5Z2_HUMAN	Ras-related protein R-Ras2 OS=Homo sapiens GN=RRAS2 PE=2 SV=1	NA	NA	NA	1.54526	NA	1.54526	1
tr|C9J0D1|C9J0D1_HUMAN	Histone H2A OS=Homo sapiens GN=H2AFV PE=2 SV=1	NA	NA	NA	1.59893	NA	1.59893	1
tr|C9J502|C9J502_HUMAN	Prostate leucine zipper variant 2 OS=Homo sapiens GN=TPD52 PE=2 SV=2	NA	1.57396	NA	NA	NA	1.57396	1
tr|E9PFH8|E9PFH8_HUMAN	Lupus La protein OS=Homo sapiens GN=SSB PE=2 SV=1	1.6059	NA	NA	NA	NA	1.6059	1
tr|E9PFR3|E9PFR3_HUMAN	Serine/threonine-protein phosphatase 2A 56 kDa regulatory subunit delta isoform OS=Homo sapiens GN=PPP2R5D PE=2 SV=1	1.74746	NA	NA	NA	NA	1.74746	1
tr|F5H698|F5H698_HUMAN	Leucine--tRNA ligase, cytoplasmic OS=Homo sapiens GN=LARS PE=2 SV=1	2.1712	NA	NA	NA	NA	2.1712	1
tr|F5H7R9|F5H7R9_HUMAN	Parathymosin (Fragment) OS=Homo sapiens GN=PTMS PE=2 SV=1	0.458299	NA	NA	NA	NA	0.458299	1
tr|F8VPD4|F8VPD4_HUMAN	CAD protein OS=Homo sapiens GN=CAD PE=2 SV=1	0.356293	NA	NA	NA	NA	0.356293	1
tr|G3XA88|G3XA88_HUMAN	Amplified in osteosarcoma, isoform CRA_b OS=Homo sapiens GN=OS9 PE=4 SV=1	NA	NA	1.8316	NA	NA	1.8316	1
tr|H0YHX9|H0YHX9_HUMAN	Nascent polypeptide-associated complex subunit alpha (Fragment) OS=Homo sapiens GN=NACA PE=2 SV=1	NA	1.55982	NA	NA	NA	1.55982	1
tr|H3BSM0|H3BSM0_HUMAN	Acyl-coenzyme A synthetase ACSM3, mitochondrial (Fragment) OS=Homo sapiens GN=ACSM3 PE=4 SV=1	NA	NA	NA	0.278367	NA	0.278367	1
tr|H7BXD5|H7BXD5_HUMAN	Grancalcin OS=Homo sapiens GN=GCA PE=2 SV=1	2.95691	NA	NA	NA	NA	2.95691	1
tr|J3KPP7|J3KPP7_HUMAN	Beta-arrestin-1 OS=Homo sapiens GN=ARRB1 PE=4 SV=1	NA	2.41247	NA	NA	NA	2.41247	1
tr|J3KQE0|J3KQE0_HUMAN	SUN domain-containing protein 2 OS=Homo sapiens GN=SUN2 PE=4 SV=1	NA	NA	NA	4.00294	NA	4.00294	1
tr|K7EQZ6|K7EQZ6_HUMAN	Hepatoma-derived growth factor-related protein 2 OS=Homo sapiens GN=HDGFRP2 PE=4 SV=1	NA	NA	1.88168	NA	NA	1.88168	1
tr|Q5JAR4|Q5JAR4_HUMAN	Liver-specific organic anion transporter 3TM13 OS=Homo sapiens GN=SLCO1B3 PE=2 SV=1	NA	0.261791	NA	NA	NA	0.261791	1
tr|Q5JR04|Q5JR04_HUMAN	Mov10, Moloney leukemia virus 10, homolog (Mouse), isoform CRA_a OS=Homo sapiens GN=MOV10 PE=4 SV=1	NA	NA	NA	2.58254	NA	2.58254	1
tr|Q5T5I6|Q5T5I6_HUMAN	Golgi phosphoprotein 3-like (Fragment) OS=Homo sapiens GN=GOLPH3L PE=4 SV=1	NA	1.86213	NA	NA	NA	1.86213	1
sp|A2VDF0-2|FUCM_HUMAN	Isoform 2 of Fucose mutarotase OS=Homo sapiens GN=FUOM	NA	0.368219	NA	NA	NA	0.368219	1
sp|A5A3E0|POTEF_HUMAN	POTE ankyrin domain family member F OS=Homo sapiens GN=POTEF PE=1 SV=2	NA	2.00228	NA	NA	NA	2.00228	1
sp|A6NDB9|PALM3_HUMAN	Paralemmin-3 OS=Homo sapiens GN=PALM3 PE=1 SV=2	NA	NA	NA	NA	0.432942	0.432942	1
sp|O00154-4|BACH_HUMAN	Isoform 4 of Cytosolic acyl coenzyme A thioester hydrolase OS=Homo sapiens GN=ACOT7	3.24634	NA	NA	NA	NA	3.24634	1
sp|O00159-3|MYO1C_HUMAN	Isoform 3 of Unconventional myosin-Ic OS=Homo sapiens GN=MYO1C	NA	NA	NA	0.592694	NA	0.592694	1
sp|O00165|HAX1_HUMAN	HCLS1-associated protein X-1 OS=Homo sapiens GN=HAX1 PE=1 SV=2	NA	0.661027	NA	NA	NA	0.661027	1
sp|O00170|AIP_HUMAN	AH receptor-interacting protein OS=Homo sapiens GN=AIP PE=1 SV=2	NA	1.51307	NA	NA	NA	1.51307	1
sp|O00429-4|DNM1L_HUMAN	Isoform 3 of Dynamin-1-like protein OS=Homo sapiens GN=DNM1L	NA	1.79709	NA	NA	NA	1.79709	1
sp|O00429-6|DNM1L_HUMAN	Isoform 6 of Dynamin-1-like protein OS=Homo sapiens GN=DNM1L	NA	NA	NA	1.58176	NA	1.58176	1
sp|O00487|PSDE_HUMAN	26S proteasome non-ATPase regulatory subunit 14 OS=Homo sapiens GN=PSMD14 PE=1 SV=1	1.87014	NA	NA	NA	NA	1.87014	1
sp|O00499|BIN1_HUMAN	Myc box-dependent-interacting protein 1 OS=Homo sapiens GN=BIN1 PE=1 SV=1	NA	NA	NA	1.99139	NA	1.99139	1
sp|O00571-2|DDX3X_HUMAN	Isoform 2 of ATP-dependent RNA helicase DDX3X OS=Homo sapiens GN=DDX3X	NA	2.124	NA	NA	NA	2.124	1
sp|O00629|IMA4_HUMAN	Importin subunit alpha-4 OS=Homo sapiens GN=KPNA4 PE=1 SV=1	1.55271	NA	NA	NA	NA	1.55271	1
sp|O00743|PPP6_HUMAN	Serine/threonine-protein phosphatase 6 catalytic subunit OS=Homo sapiens GN=PPP6C PE=1 SV=1	NA	1.84755	NA	NA	NA	1.84755	1
sp|O00767|ACOD_HUMAN	Acyl-CoA desaturase OS=Homo sapiens GN=SCD PE=1 SV=2	NA	NA	NA	NA	7.02762	7.02762	1
sp|O14548|COX7R_HUMAN	Cytochrome c oxidase subunit 7A-related protein, mitochondrial OS=Homo sapiens GN=COX7A2L PE=1 SV=2	NA	NA	2.38719	NA	NA	2.38719	1
sp|O14672|ADA10_HUMAN	Disintegrin and metalloproteinase domain-containing protein 10 OS=Homo sapiens GN=ADAM10 PE=1 SV=1	NA	NA	NA	NA	1.92527	1.92527	1
sp|O14737|PDCD5_HUMAN	Programmed cell death protein 5 OS=Homo sapiens GN=PDCD5 PE=1 SV=3	NA	NA	NA	NA	1.88274	1.88274	1
sp|O14874|BCKD_HUMAN	[3-methyl-2-oxobutanoate dehydrogenase [lipoamide]] kinase, mitochondrial OS=Homo sapiens GN=BCKDK PE=1 SV=2	NA	0.5281	NA	NA	NA	0.5281	1
sp|O14879|IFIT3_HUMAN	Interferon-induced protein with tetratricopeptide repeats 3 OS=Homo sapiens GN=IFIT3 PE=1 SV=1	NA	2.87606	NA	NA	NA	2.87606	1
sp|O14976|GAK_HUMAN	Cyclin-G-associated kinase OS=Homo sapiens GN=GAK PE=1 SV=2	NA	2.07511	NA	NA	NA	2.07511	1
sp|O15229-3|KMO_HUMAN	Isoform 3 of Kynurenine 3-monooxygenase OS=Homo sapiens GN=KMO	0.482228	NA	NA	NA	NA	0.482228	1
sp|O15245-3|S22A1_HUMAN	Isoform 3 of Solute carrier family 22 member 1 OS=Homo sapiens GN=SLC22A1	NA	0.432553	NA	NA	NA	0.432553	1
sp|O15245|S22A1_HUMAN	Solute carrier family 22 member 1 OS=Homo sapiens GN=SLC22A1 PE=1 SV=2	NA	NA	NA	NA	0.0703233	0.0703233	1
sp|O15305|PMM2_HUMAN	Phosphomannomutase 2 OS=Homo sapiens GN=PMM2 PE=1 SV=1	NA	NA	1.59971	NA	NA	1.59971	1
sp|O15355|PPM1G_HUMAN	Protein phosphatase 1G OS=Homo sapiens GN=PPM1G PE=1 SV=1	9.10377	NA	NA	NA	NA	9.10377	1
sp|O15371|EIF3D_HUMAN	Eukaryotic translation initiation factor 3 subunit D OS=Homo sapiens GN=EIF3D PE=1 SV=1	1.83953	NA	NA	NA	NA	1.83953	1
sp|O15382|BCAT2_HUMAN	Branched-chain-amino-acid aminotransferase, mitochondrial OS=Homo sapiens GN=BCAT2 PE=1 SV=2	NA	2.1843	NA	NA	NA	2.1843	1
sp|O15438-2|MRP3_HUMAN	Isoform 2 of Canalicular multispecific organic anion transporter 2 OS=Homo sapiens GN=ABCC3	NA	NA	1.93755	NA	NA	1.93755	1
sp|O15498|YKT6_HUMAN	Synaptobrevin homolog YKT6 OS=Homo sapiens GN=YKT6 PE=1 SV=1	NA	1.7702	NA	NA	NA	1.7702	1
sp|O43399|TPD54_HUMAN	Tumor protein D54 OS=Homo sapiens GN=TPD52L2 PE=1 SV=2	NA	NA	NA	2.00977	NA	2.00977	1
sp|O43464-3|HTRA2_HUMAN	Isoform 3 of Serine protease HTRA2, mitochondrial OS=Homo sapiens GN=HTRA2	NA	NA	NA	NA	2.3644	2.3644	1
sp|O43678|NDUA2_HUMAN	NADH dehydrogenase [ubiquinone] 1 alpha subcomplex subunit 2 OS=Homo sapiens GN=NDUFA2 PE=1 SV=3	NA	2.63102	NA	NA	NA	2.63102	1
sp|O43795-2|MYO1B_HUMAN	Isoform 2 of Unconventional myosin-Ib OS=Homo sapiens GN=MYO1B	NA	1.5352	NA	NA	NA	1.5352	1
sp|O43866|CD5L_HUMAN	CD5 antigen-like OS=Homo sapiens GN=CD5L PE=1 SV=1	NA	NA	NA	NA	3.97183	3.97183	1
sp|O43903|GAS2_HUMAN	Growth arrest-specific protein 2 OS=Homo sapiens GN=GAS2 PE=1 SV=1	NA	0.437527	NA	NA	NA	0.437527	1
sp|O43920|NDUS5_HUMAN	NADH dehydrogenase [ubiquinone] iron-sulfur protein 5 OS=Homo sapiens GN=NDUFS5 PE=1 SV=3	NA	NA	NA	0.316256	NA	0.316256	1
sp|O60234|GMFG_HUMAN	Glia maturation factor gamma OS=Homo sapiens GN=GMFG PE=1 SV=1	NA	1.60856	NA	NA	NA	1.60856	1
sp|O60488-2|ACSL4_HUMAN	Isoform Short of Long-chain-fatty-acid--CoA ligase 4 OS=Homo sapiens GN=ACSL4	NA	2.99025	NA	NA	NA	2.99025	1
sp|O60568|PLOD3_HUMAN	Procollagen-lysine,2-oxoglutarate 5-dioxygenase 3 OS=Homo sapiens GN=PLOD3 PE=1 SV=1	NA	NA	NA	NA	3.34628	3.34628	1
sp|O60664|PLIN3_HUMAN	Perilipin-3 OS=Homo sapiens GN=PLIN3 PE=1 SV=3	NA	1.54011	NA	NA	NA	1.54011	1
sp|O60763|USO1_HUMAN	General vesicular transport factor p115 OS=Homo sapiens GN=USO1 PE=1 SV=2	1.61988	NA	NA	NA	NA	1.61988	1
sp|O60841|IF2P_HUMAN	Eukaryotic translation initiation factor 5B OS=Homo sapiens GN=EIF5B PE=1 SV=4	1.64672	NA	NA	NA	NA	1.64672	1
sp|O60869-2|EDF1_HUMAN	Isoform 2 of Endothelial differentiation-related factor 1 OS=Homo sapiens GN=EDF1	2.14788	NA	NA	NA	NA	2.14788	1
sp|O60884|DNJA2_HUMAN	DnaJ homolog subfamily A member 2 OS=Homo sapiens GN=DNAJA2 PE=1 SV=1	2.40435	NA	NA	NA	NA	2.40435	1
sp|O75153|CLU_HUMAN	Clustered mitochondria protein homolog OS=Homo sapiens GN=CLUH PE=1 SV=2	1.6932	NA	NA	NA	NA	1.6932	1
sp|O75165|DJC13_HUMAN	DnaJ homolog subfamily C member 13 OS=Homo sapiens GN=DNAJC13 PE=1 SV=5	NA	1.65521	NA	NA	NA	1.65521	1
sp|O75170-6|PP6R2_HUMAN	Isoform 6 of Serine/threonine-protein phosphatase 6 regulatory subunit 2 OS=Homo sapiens GN=PPP6R2	NA	1.65363	NA	NA	NA	1.65363	1
sp|O75351|VPS4B_HUMAN	Vacuolar protein sorting-associated protein 4B OS=Homo sapiens GN=VPS4B PE=1 SV=2	1.54883	NA	NA	NA	NA	1.54883	1
sp|O75436|VP26A_HUMAN	Vacuolar protein sorting-associated protein 26A OS=Homo sapiens GN=VPS26A PE=1 SV=2	1.79933	NA	NA	NA	NA	1.79933	1
sp|O75795|UDB17_HUMAN	UDP-glucuronosyltransferase 2B17 OS=Homo sapiens GN=UGT2B17 PE=2 SV=1	NA	0.335385	NA	NA	NA	0.335385	1
sp|O75934|SPF27_HUMAN	Pre-mRNA-splicing factor SPF27 OS=Homo sapiens GN=BCAS2 PE=1 SV=1	NA	NA	NA	NA	1.93867	1.93867	1
sp|O76070|SYUG_HUMAN	Gamma-synuclein OS=Homo sapiens GN=SNCG PE=1 SV=2	6.39101	NA	NA	NA	NA	6.39101	1
sp|O94905|ERLN2_HUMAN	Erlin-2 OS=Homo sapiens GN=ERLIN2 PE=1 SV=1	NA	NA	NA	NA	0.520111	0.520111	1
sp|O94956|SO2B1_HUMAN	Solute carrier organic anion transporter family member 2B1 OS=Homo sapiens GN=SLCO2B1 PE=1 SV=2	NA	NA	NA	NA	0.410387	0.410387	1
sp|O95168|NDUB4_HUMAN	NADH dehydrogenase [ubiquinone] 1 beta subcomplex subunit 4 OS=Homo sapiens GN=NDUFB4 PE=1 SV=3	NA	NA	0.612787	NA	NA	0.612787	1
sp|O95218|ZRAB2_HUMAN	Zinc finger Ran-binding domain-containing protein 2 OS=Homo sapiens GN=ZRANB2 PE=1 SV=2	NA	NA	NA	2.79885	NA	2.79885	1
sp|O95236|APOL3_HUMAN	Apolipoprotein L3 OS=Homo sapiens GN=APOL3 PE=2 SV=3	NA	NA	NA	NA	0.419853	0.419853	1
sp|O95295|SNAPN_HUMAN	SNARE-associated protein Snapin OS=Homo sapiens GN=SNAPIN PE=1 SV=1	1.79308	NA	NA	NA	NA	1.79308	1
sp|O95352|ATG7_HUMAN	Ubiquitin-like modifier-activating enzyme ATG7 OS=Homo sapiens GN=ATG7 PE=1 SV=1	NA	NA	NA	2.01196	NA	2.01196	1
sp|O95487|SC24B_HUMAN	Protein transport protein Sec24B OS=Homo sapiens GN=SEC24B PE=1 SV=2	NA	NA	0.640995	NA	NA	0.640995	1
sp|O95861-2|BPNT1_HUMAN	Isoform 2 of 3'(2'),5'-bisphosphate nucleotidase 1 OS=Homo sapiens GN=BPNT1	NA	NA	1.83413	NA	NA	1.83413	1
sp|O95870-2|ABHGA_HUMAN	Isoform 2 of Abhydrolase domain-containing protein 16A OS=Homo sapiens GN=ABHD16A	NA	2.53199	NA	NA	NA	2.53199	1
sp|O95989|NUDT3_HUMAN	Diphosphoinositol polyphosphate phosphohydrolase 1 OS=Homo sapiens GN=NUDT3 PE=1 SV=1	NA	2.2337	NA	NA	NA	2.2337	1
sp|O96008|TOM40_HUMAN	Mitochondrial import receptor subunit TOM40 homolog OS=Homo sapiens GN=TOMM40 PE=1 SV=1	NA	2.03876	NA	NA	NA	2.03876	1
sp|P00374|DYR_HUMAN	Dihydrofolate reductase OS=Homo sapiens GN=DHFR PE=1 SV=2	NA	0.581684	NA	NA	NA	0.581684	1
sp|P01593|KV101_HUMAN	Ig kappa chain V-I region AG OS=Homo sapiens PE=1 SV=1	NA	NA	0.305539	NA	NA	0.305539	1
sp|P01608|KV116_HUMAN	Ig kappa chain V-I region Roy OS=Homo sapiens PE=1 SV=1	NA	NA	NA	NA	1.56471	1.56471	1
sp|P01765|HV304_HUMAN	Ig heavy chain V-III region TIL OS=Homo sapiens PE=1 SV=1	NA	NA	0.575943	NA	NA	0.575943	1
sp|P02042|HBD_HUMAN	Hemoglobin subunit delta OS=Homo sapiens GN=HBD PE=1 SV=2	0.647619	NA	NA	NA	NA	0.647619	1
sp|P02462-2|CO4A1_HUMAN	Isoform 2 of Collagen alpha-1(IV) chain OS=Homo sapiens GN=COL4A1	NA	2.55848	NA	NA	NA	2.55848	1
sp|P02538|K2C6A_HUMAN	Keratin, type II cytoskeletal 6A OS=Homo sapiens GN=KRT6A PE=1 SV=3	NA	0.304778	NA	NA	NA	0.304778	1
sp|P02750|A2GL_HUMAN	Leucine-rich alpha-2-glycoprotein OS=Homo sapiens GN=LRG1 PE=1 SV=2	NA	NA	NA	1.87232	NA	1.87232	1
sp|P02774-3|VTDB_HUMAN	Isoform 3 of Vitamin D-binding protein OS=Homo sapiens GN=GC	NA	NA	NA	NA	2.36927	2.36927	1
sp|P02792|FRIL_HUMAN	Ferritin light chain OS=Homo sapiens GN=FTL PE=1 SV=2	NA	NA	NA	NA	0.490989	0.490989	1
sp|P03891|NU2M_HUMAN	NADH-ubiquinone oxidoreductase chain 2 OS=Homo sapiens GN=MT-ND2 PE=1 SV=2	NA	1.55874	NA	NA	NA	1.55874	1
sp|P04114|APOB_HUMAN	Apolipoprotein B-100 OS=Homo sapiens GN=APOB PE=1 SV=2	NA	NA	NA	NA	2.59726	2.59726	1
sp|P04229|2B11_HUMAN	HLA class II histocompatibility antigen, DRB1-1 beta chain OS=Homo sapiens GN=HLA-DRB1 PE=1 SV=2	NA	NA	0.342638	NA	NA	0.342638	1
sp|P04233|HG2A_HUMAN	HLA class II histocompatibility antigen gamma chain OS=Homo sapiens GN=CD74 PE=1 SV=3	1.61636	NA	NA	NA	NA	1.61636	1
sp|P04434|KV310_HUMAN	Ig kappa chain V-III region VH (Fragment) OS=Homo sapiens PE=4 SV=1	NA	NA	NA	NA	1.54727	1.54727	1
sp|P05107|ITB2_HUMAN	Integrin beta-2 OS=Homo sapiens GN=ITGB2 PE=1 SV=2	NA	1.93348	NA	NA	NA	1.93348	1
sp|P05154|IPSP_HUMAN	Plasma serine protease inhibitor OS=Homo sapiens GN=SERPINA5 PE=1 SV=3	NA	NA	NA	NA	3.54612	3.54612	1
sp|P05164-2|PERM_HUMAN	Isoform H14 of Myeloperoxidase OS=Homo sapiens GN=MPO	NA	6.08307	NA	NA	NA	6.08307	1
sp|P05164|PERM_HUMAN	Myeloperoxidase OS=Homo sapiens GN=MPO PE=1 SV=1	NA	NA	NA	NA	0.518337	0.518337	1
sp|P05165-3|PCCA_HUMAN	Isoform 3 of Propionyl-CoA carboxylase alpha chain, mitochondrial OS=Homo sapiens GN=PCCA	NA	0.594579	NA	NA	NA	0.594579	1
sp|P06396-2|GELS_HUMAN	Isoform 2 of Gelsolin OS=Homo sapiens GN=GSN	NA	2.0618	NA	NA	NA	2.0618	1
sp|P06703|S10A6_HUMAN	Protein S100-A6 OS=Homo sapiens GN=S100A6 PE=1 SV=1	NA	5.13828	NA	NA	NA	5.13828	1
sp|P06737-2|PYGL_HUMAN	Isoform 2 of Glycogen phosphorylase, liver form OS=Homo sapiens GN=PYGL	NA	0.465173	NA	NA	NA	0.465173	1
sp|P06753-2|TPM3_HUMAN	Isoform 2 of Tropomyosin alpha-3 chain OS=Homo sapiens GN=TPM3	NA	2.32623	NA	NA	NA	2.32623	1
sp|P06756-3|ITAV_HUMAN	Isoform 3 of Integrin alpha-V OS=Homo sapiens GN=ITGAV	NA	2.26128	NA	NA	NA	2.26128	1
sp|P06756|ITAV_HUMAN	Integrin alpha-V OS=Homo sapiens GN=ITGAV PE=1 SV=2	2.27511	NA	NA	NA	NA	2.27511	1
sp|P07948|LYN_HUMAN	Tyrosine-protein kinase Lyn OS=Homo sapiens GN=LYN PE=1 SV=3	NA	1.66012	NA	NA	NA	1.66012	1
sp|P07951-2|TPM2_HUMAN	Isoform 2 of Tropomyosin beta chain OS=Homo sapiens GN=TPM2	NA	NA	NA	NA	1.66156	1.66156	1
sp|P07954|FUMH_HUMAN	Fumarate hydratase, mitochondrial OS=Homo sapiens GN=FH PE=1 SV=3	NA	0.62438	NA	NA	NA	0.62438	1
sp|P08246|ELNE_HUMAN	Neutrophil elastase OS=Homo sapiens GN=ELANE PE=1 SV=1	NA	4.79904	NA	NA	NA	4.79904	1
sp|P08574|CY1_HUMAN	Cytochrome c1, heme protein, mitochondrial OS=Homo sapiens GN=CYC1 PE=1 SV=3	1.62957	NA	NA	NA	NA	1.62957	1
sp|P08621|RU17_HUMAN	U1 small nuclear ribonucleoprotein 70 kDa OS=Homo sapiens GN=SNRNP70 PE=1 SV=2	2.19717	NA	NA	NA	NA	2.19717	1
sp|P08709|FA7_HUMAN	Coagulation factor VII OS=Homo sapiens GN=F7 PE=1 SV=1	NA	NA	NA	1.96563	NA	1.96563	1
sp|P09493-3|TPM1_HUMAN	Isoform 3 of Tropomyosin alpha-1 chain OS=Homo sapiens GN=TPM1	NA	NA	NA	NA	1.55787	1.55787	1
sp|P09913|IFIT2_HUMAN	Interferon-induced protein with tetratricopeptide repeats 2 OS=Homo sapiens GN=IFIT2 PE=1 SV=1	NA	1.68535	NA	NA	NA	1.68535	1
sp|P0DJI8|SAA1_HUMAN	Serum amyloid A-1 protein OS=Homo sapiens GN=SAA1 PE=1 SV=1	NA	NA	NA	NA	0.657253	0.657253	1
sp|P10153|RNAS2_HUMAN	Non-secretory ribonuclease OS=Homo sapiens GN=RNASE2 PE=1 SV=2	0.64135	NA	NA	NA	NA	0.64135	1
sp|P10253|LYAG_HUMAN	Lysosomal alpha-glucosidase OS=Homo sapiens GN=GAA PE=1 SV=4	1.94908	NA	NA	NA	NA	1.94908	1
sp|P10412|H14_HUMAN	Histone H1.4 OS=Homo sapiens GN=HIST1H1E PE=1 SV=2	NA	NA	NA	2.09832	NA	2.09832	1
sp|P10451|OSTP_HUMAN	Osteopontin OS=Homo sapiens GN=SPP1 PE=1 SV=1	NA	4.96697	NA	NA	NA	4.96697	1
sp|P10635-2|CP2D6_HUMAN	Isoform 2 of Cytochrome P450 2D6 OS=Homo sapiens GN=CYP2D6	0.325223	NA	NA	NA	NA	0.325223	1
sp|P10909|CLUS_HUMAN	Clusterin OS=Homo sapiens GN=CLU PE=1 SV=1	2.29771	NA	NA	NA	NA	2.29771	1
sp|P11171-4|41_HUMAN	Isoform 4 of Protein 4.1 OS=Homo sapiens GN=EPB41	NA	0.639029	NA	NA	NA	0.639029	1
sp|P11245|ARY2_HUMAN	Arylamine N-acetyltransferase 2 OS=Homo sapiens GN=NAT2 PE=1 SV=1	NA	NA	NA	NA	0.161175	0.161175	1
sp|P11678|PERE_HUMAN	Eosinophil peroxidase OS=Homo sapiens GN=EPX PE=1 SV=2	NA	NA	0.0678176	NA	NA	0.0678176	1
sp|P11908|PRPS2_HUMAN	Ribose-phosphate pyrophosphokinase 2 OS=Homo sapiens GN=PRPS2 PE=1 SV=2	NA	NA	NA	3.34999	NA	3.34999	1
sp|P12259|FA5_HUMAN	Coagulation factor V OS=Homo sapiens GN=F5 PE=1 SV=4	2.30633	NA	NA	NA	NA	2.30633	1
sp|P12814-2|ACTN1_HUMAN	Isoform 2 of Alpha-actinin-1 OS=Homo sapiens GN=ACTN1	NA	1.67478	NA	NA	NA	1.67478	1
sp|P13611-4|CSPG2_HUMAN	Isoform V3 of Versican core protein OS=Homo sapiens GN=VCAN	NA	4.08806	NA	NA	NA	4.08806	1
sp|P13640-2|MT1G_HUMAN	Isoform 2 of Metallothionein-1G OS=Homo sapiens GN=MT1G	NA	NA	NA	NA	0.142995	0.142995	1
sp|P13746|1A11_HUMAN	HLA class I histocompatibility antigen, A-11 alpha chain OS=Homo sapiens GN=HLA-A PE=1 SV=1	NA	NA	NA	NA	0.634894	0.634894	1
sp|P14866|HNRPL_HUMAN	Heterogeneous nuclear ribonucleoprotein L OS=Homo sapiens GN=HNRNPL PE=1 SV=2	NA	NA	NA	NA	1.54689	1.54689	1
sp|P15170-2|ERF3A_HUMAN	Isoform 2 of Eukaryotic peptide chain release factor GTP-binding subunit ERF3A OS=Homo sapiens GN=GSPT1	NA	NA	NA	2.09687	NA	2.09687	1
sp|P15289|ARSA_HUMAN	Arylsulfatase A OS=Homo sapiens GN=ARSA PE=1 SV=3	NA	NA	1.77715	NA	NA	1.77715	1
sp|P15924-2|DESP_HUMAN	Isoform DPII of Desmoplakin OS=Homo sapiens GN=DSP	NA	2.03826	NA	NA	NA	2.03826	1
sp|P16157-8|ANK1_HUMAN	Isoform Er7 of Ankyrin-1 OS=Homo sapiens GN=ANK1	NA	NA	NA	NA	0.333845	0.333845	1
sp|P16278|BGAL_HUMAN	Beta-galactosidase OS=Homo sapiens GN=GLB1 PE=1 SV=2	NA	NA	NA	NA	1.78804	1.78804	1
sp|P16284|PECA1_HUMAN	Platelet endothelial cell adhesion molecule OS=Homo sapiens GN=PECAM1 PE=1 SV=1	NA	NA	NA	NA	2.02097	2.02097	1
sp|P17812|PYRG1_HUMAN	CTP synthase 1 OS=Homo sapiens GN=CTPS1 PE=1 SV=2	3.38087	NA	NA	NA	NA	3.38087	1
sp|P18206-2|VINC_HUMAN	Isoform 1 of Vinculin OS=Homo sapiens GN=VCL	NA	1.71278	NA	NA	NA	1.71278	1
sp|P18283|GPX2_HUMAN	Glutathione peroxidase 2 OS=Homo sapiens GN=GPX2 PE=1 SV=3	4.32474	NA	NA	NA	NA	4.32474	1
sp|P18464|1B51_HUMAN	HLA class I histocompatibility antigen, B-51 alpha chain OS=Homo sapiens GN=HLA-B PE=1 SV=1	NA	NA	0.517644	NA	NA	0.517644	1
sp|P19440|GGT1_HUMAN	Gamma-glutamyltranspeptidase 1 OS=Homo sapiens GN=GGT1 PE=1 SV=2	NA	NA	NA	NA	3.67224	3.67224	1
sp|P19623|SPEE_HUMAN	Spermidine synthase OS=Homo sapiens GN=SRM PE=1 SV=1	1.74325	NA	NA	NA	NA	1.74325	1
sp|P19827|ITIH1_HUMAN	Inter-alpha-trypsin inhibitor heavy chain H1 OS=Homo sapiens GN=ITIH1 PE=1 SV=3	NA	NA	NA	1.58704	NA	1.58704	1
sp|P21980|TGM2_HUMAN	Protein-glutamine gamma-glutamyltransferase 2 OS=Homo sapiens GN=TGM2 PE=1 SV=2	NA	NA	4.56996	NA	NA	4.56996	1
sp|P22413|ENPP1_HUMAN	Ectonucleotide pyrophosphatase/phosphodiesterase family member 1 OS=Homo sapiens GN=ENPP1 PE=1 SV=2	NA	NA	NA	0.618596	NA	0.618596	1
sp|P23141-2|EST1_HUMAN	Isoform 2 of Liver carboxylesterase 1 OS=Homo sapiens GN=CES1	NA	NA	NA	0.557926	NA	0.557926	1
sp|P23142-4|FBLN1_HUMAN	Isoform C of Fibulin-1 OS=Homo sapiens GN=FBLN1	NA	1.63445	NA	NA	NA	1.63445	1
sp|P23246-2|SFPQ_HUMAN	Isoform Short of Splicing factor, proline- and glutamine-rich OS=Homo sapiens GN=SFPQ	NA	1.96533	NA	NA	NA	1.96533	1
sp|P23368|MAOM_HUMAN	NAD-dependent malic enzyme, mitochondrial OS=Homo sapiens GN=ME2 PE=1 SV=1	NA	NA	NA	NA	1.80032	1.80032	1
sp|P24666|PPAC_HUMAN	Low molecular weight phosphotyrosine protein phosphatase OS=Homo sapiens GN=ACP1 PE=1 SV=3	NA	NA	NA	NA	2.36361	2.36361	1
sp|P26885|FKBP2_HUMAN	Peptidyl-prolyl cis-trans isomerase FKBP2 OS=Homo sapiens GN=FKBP2 PE=1 SV=2	NA	0.638419	NA	NA	NA	0.638419	1
sp|P28072|PSB6_HUMAN	Proteasome subunit beta type-6 OS=Homo sapiens GN=PSMB6 PE=1 SV=4	NA	NA	1.68273	NA	NA	1.68273	1
sp|P28799|GRN_HUMAN	Granulins OS=Homo sapiens GN=GRN PE=1 SV=2	NA	NA	NA	NA	2.31177	2.31177	1
sp|P29218|IMPA1_HUMAN	Inositol monophosphatase 1 OS=Homo sapiens GN=IMPA1 PE=1 SV=1	2.9851	NA	NA	NA	NA	2.9851	1
sp|P29353-7|SHC1_HUMAN	Isoform 7 of SHC-transforming protein 1 OS=Homo sapiens GN=SHC1	NA	1.58978	NA	NA	NA	1.58978	1
sp|P29466|CASP1_HUMAN	Caspase-1 OS=Homo sapiens GN=CASP1 PE=1 SV=1	NA	1.77808	NA	NA	NA	1.77808	1
sp|P29692|EF1D_HUMAN	Elongation factor 1-delta OS=Homo sapiens GN=EEF1D PE=1 SV=5	NA	1.55602	NA	NA	NA	1.55602	1
sp|P30044|PRDX5_HUMAN	Peroxiredoxin-5, mitochondrial OS=Homo sapiens GN=PRDX5 PE=1 SV=4	NA	NA	NA	NA	1.58049	1.58049	1
sp|P30490|1B52_HUMAN	HLA class I histocompatibility antigen, B-52 alpha chain OS=Homo sapiens GN=HLA-B PE=1 SV=1	NA	NA	NA	0.66345	NA	0.66345	1
sp|P30566|PUR8_HUMAN	Adenylosuccinate lyase OS=Homo sapiens GN=ADSL PE=1 SV=2	NA	NA	NA	NA	2.14006	2.14006	1
sp|P30613|KPYR_HUMAN	Pyruvate kinase isozymes R/L OS=Homo sapiens GN=PKLR PE=1 SV=2	0.525517	NA	NA	NA	NA	0.525517	1
sp|P30740|ILEU_HUMAN	Leukocyte elastase inhibitor OS=Homo sapiens GN=SERPINB1 PE=1 SV=1	NA	NA	NA	NA	2.56317	2.56317	1
sp|P31213|S5A2_HUMAN	3-oxo-5-alpha-steroid 4-dehydrogenase 2 OS=Homo sapiens GN=SRD5A2 PE=1 SV=1	NA	0.163049	NA	NA	NA	0.163049	1
sp|P31948|STIP1_HUMAN	Stress-induced-phosphoprotein 1 OS=Homo sapiens GN=STIP1 PE=1 SV=1	NA	NA	NA	NA	2.17175	2.17175	1
sp|P32189|GLPK_HUMAN	Glycerol kinase OS=Homo sapiens GN=GK PE=1 SV=3	NA	NA	NA	0.417585	NA	0.417585	1
sp|P33240-2|CSTF2_HUMAN	Isoform 2 of Cleavage stimulation factor subunit 2 OS=Homo sapiens GN=CSTF2	NA	2.1312	NA	NA	NA	2.1312	1
sp|P33316|DUT_HUMAN	Deoxyuridine 5'-triphosphate nucleotidohydrolase, mitochondrial OS=Homo sapiens GN=DUT PE=1 SV=4	NA	NA	2.59074	NA	NA	2.59074	1
sp|P35442|TSP2_HUMAN	Thrombospondin-2 OS=Homo sapiens GN=THBS2 PE=1 SV=2	NA	10.9113	NA	NA	NA	10.9113	1
sp|P35575|G6PC_HUMAN	Glucose-6-phosphatase OS=Homo sapiens GN=G6PC PE=1 SV=2	NA	0.617292	NA	NA	NA	0.617292	1
sp|P35637|FUS_HUMAN	RNA-binding protein FUS OS=Homo sapiens GN=FUS PE=1 SV=1	NA	2.32268	NA	NA	NA	2.32268	1
sp|P35749|MYH11_HUMAN	Myosin-11 OS=Homo sapiens GN=MYH11 PE=1 SV=3	NA	NA	NA	0.639753	NA	0.639753	1
sp|P36021|MOT8_HUMAN	Monocarboxylate transporter 8 OS=Homo sapiens GN=SLC16A2 PE=1 SV=2	NA	NA	NA	NA	0.553718	0.553718	1
sp|P37198|NUP62_HUMAN	Nuclear pore glycoprotein p62 OS=Homo sapiens GN=NUP62 PE=1 SV=3	NA	1.89729	NA	NA	NA	1.89729	1
sp|P37235|HPCL1_HUMAN	Hippocalcin-like protein 1 OS=Homo sapiens GN=HPCAL1 PE=1 SV=3	12.4104	NA	NA	NA	NA	12.4104	1
sp|P39748|FEN1_HUMAN	Flap endonuclease 1 OS=Homo sapiens GN=FEN1 PE=1 SV=1	NA	NA	NA	3.87462	NA	3.87462	1
sp|P40123|CAP2_HUMAN	Adenylyl cyclase-associated protein 2 OS=Homo sapiens GN=CAP2 PE=1 SV=1	NA	1.77504	NA	NA	NA	1.77504	1
sp|P40222|TXLNA_HUMAN	Alpha-taxilin OS=Homo sapiens GN=TXLNA PE=1 SV=3	3.3006	NA	NA	NA	NA	3.3006	1
sp|P41208|CETN2_HUMAN	Centrin-2 OS=Homo sapiens GN=CETN2 PE=1 SV=1	NA	1.75004	NA	NA	NA	1.75004	1
sp|P42166|LAP2A_HUMAN	Lamina-associated polypeptide 2, isoform alpha OS=Homo sapiens GN=TMPO PE=1 SV=2	1.5005	NA	NA	NA	NA	1.5005	1
sp|P43243|MATR3_HUMAN	Matrin-3 OS=Homo sapiens GN=MATR3 PE=1 SV=2	NA	1.59797	NA	NA	NA	1.59797	1
sp|P45880-1|VDAC2_HUMAN	Isoform 1 of Voltage-dependent anion-selective channel protein 2 OS=Homo sapiens GN=VDAC2	NA	1.88448	NA	NA	NA	1.88448	1
sp|P46734-3|MP2K3_HUMAN	Isoform 2 of Dual specificity mitogen-activated protein kinase kinase 3 OS=Homo sapiens GN=MAP2K3	NA	1.64932	NA	NA	NA	1.64932	1
sp|P46734|MP2K3_HUMAN	Dual specificity mitogen-activated protein kinase kinase 3 OS=Homo sapiens GN=MAP2K3 PE=1 SV=2	2.37409	NA	NA	NA	NA	2.37409	1
sp|P47755|CAZA2_HUMAN	F-actin-capping protein subunit alpha-2 OS=Homo sapiens GN=CAPZA2 PE=1 SV=3	NA	1.70496	NA	NA	NA	1.70496	1
sp|P47895|AL1A3_HUMAN	Aldehyde dehydrogenase family 1 member A3 OS=Homo sapiens GN=ALDH1A3 PE=1 SV=2	NA	0.411571	NA	NA	NA	0.411571	1
sp|P48960-2|CD97_HUMAN	Isoform 2 of CD97 antigen OS=Homo sapiens GN=CD97	NA	1.83357	NA	NA	NA	1.83357	1
sp|P49207|RL34_HUMAN	60S ribosomal protein L34 OS=Homo sapiens GN=RPL34 PE=1 SV=3	NA	NA	NA	NA	1.56491	1.56491	1
sp|P49441|INPP_HUMAN	Inositol polyphosphate 1-phosphatase OS=Homo sapiens GN=INPP1 PE=1 SV=1	2.12151	NA	NA	NA	NA	2.12151	1
sp|P49448|DHE4_HUMAN	Glutamate dehydrogenase 2, mitochondrial OS=Homo sapiens GN=GLUD2 PE=1 SV=2	NA	NA	NA	NA	1.67586	1.67586	1
sp|P49589-2|SYCC_HUMAN	Isoform 2 of Cysteine--tRNA ligase, cytoplasmic OS=Homo sapiens GN=CARS	NA	1.5765	NA	NA	NA	1.5765	1
sp|P49748-3|ACADV_HUMAN	Isoform 3 of Very long-chain specific acyl-CoA dehydrogenase, mitochondrial OS=Homo sapiens GN=ACADVL	NA	NA	0.619921	NA	NA	0.619921	1
sp|P49756|RBM25_HUMAN	RNA-binding protein 25 OS=Homo sapiens GN=RBM25 PE=1 SV=3	NA	NA	NA	3.05075	NA	3.05075	1
sp|P49792|RBP2_HUMAN	E3 SUMO-protein ligase RanBP2 OS=Homo sapiens GN=RANBP2 PE=1 SV=2	NA	NA	3.32501	NA	NA	3.32501	1
sp|P49821|NDUV1_HUMAN	NADH dehydrogenase [ubiquinone] flavoprotein 1, mitochondrial OS=Homo sapiens GN=NDUFV1 PE=1 SV=4	NA	NA	0.600464	NA	NA	0.600464	1
sp|P49841|GSK3B_HUMAN	Glycogen synthase kinase-3 beta OS=Homo sapiens GN=GSK3B PE=1 SV=2	2.74856	NA	NA	NA	NA	2.74856	1
sp|P50213|IDH3A_HUMAN	Isocitrate dehydrogenase [NAD] subunit alpha, mitochondrial OS=Homo sapiens GN=IDH3A PE=1 SV=1	NA	NA	NA	1.60757	NA	1.60757	1
sp|P50226|ST1A2_HUMAN	Sulfotransferase 1A2 OS=Homo sapiens GN=SULT1A2 PE=1 SV=2	NA	NA	NA	NA	0.550847	0.550847	1
sp|P50238|CRIP1_HUMAN	Cysteine-rich protein 1 OS=Homo sapiens GN=CRIP1 PE=1 SV=3	NA	1.88946	NA	NA	NA	1.88946	1
sp|P50895|BCAM_HUMAN	Basal cell adhesion molecule OS=Homo sapiens GN=BCAM PE=1 SV=2	NA	1.98286	NA	NA	NA	1.98286	1
sp|P51452|DUS3_HUMAN	Dual specificity protein phosphatase 3 OS=Homo sapiens GN=DUSP3 PE=1 SV=1	NA	NA	NA	1.71618	NA	1.71618	1
sp|P51572-2|BAP31_HUMAN	Isoform 2 of B-cell receptor-associated protein 31 OS=Homo sapiens GN=BCAP31	NA	NA	NA	NA	1.79212	1.79212	1
sp|P51858-2|HDGF_HUMAN	Isoform 2 of Hepatoma-derived growth factor OS=Homo sapiens GN=HDGF	NA	1.88538	NA	NA	NA	1.88538	1
sp|P52292|IMA2_HUMAN	Importin subunit alpha-2 OS=Homo sapiens GN=KPNA2 PE=1 SV=1	2.21493	NA	NA	NA	NA	2.21493	1
sp|P53634|CATC_HUMAN	Dipeptidyl peptidase 1 OS=Homo sapiens GN=CTSC PE=1 SV=2	NA	2.52881	NA	NA	NA	2.52881	1
sp|P53671-3|LIMK2_HUMAN	Isoform 3 of LIM domain kinase 2 OS=Homo sapiens GN=LIMK2	NA	1.93298	NA	NA	NA	1.93298	1
sp|P53992|SC24C_HUMAN	Protein transport protein Sec24C OS=Homo sapiens GN=SEC24C PE=1 SV=3	NA	NA	1.60037	NA	NA	1.60037	1
sp|P54578|UBP14_HUMAN	Ubiquitin carboxyl-terminal hydrolase 14 OS=Homo sapiens GN=USP14 PE=1 SV=3	NA	1.70281	NA	NA	NA	1.70281	1
sp|P55060|XPO2_HUMAN	Exportin-2 OS=Homo sapiens GN=CSE1L PE=1 SV=3	NA	NA	2.58394	NA	NA	2.58394	1
sp|P55103|INHBC_HUMAN	Inhibin beta C chain OS=Homo sapiens GN=INHBC PE=1 SV=1	NA	NA	NA	3.55231	NA	3.55231	1
sp|P55157|MTP_HUMAN	Microsomal triglyceride transfer protein large subunit OS=Homo sapiens GN=MTTP PE=1 SV=1	NA	0.412835	NA	NA	NA	0.412835	1
sp|P55263-2|ADK_HUMAN	Isoform Short of Adenosine kinase OS=Homo sapiens GN=ADK	NA	0.637823	NA	NA	NA	0.637823	1
sp|P55265-5|DSRAD_HUMAN	Isoform 5 of Double-stranded RNA-specific adenosine deaminase OS=Homo sapiens GN=ADAR	NA	2.34419	NA	NA	NA	2.34419	1
sp|P58107|EPIPL_HUMAN	Epiplakin OS=Homo sapiens GN=EPPK1 PE=1 SV=2	NA	0.510737	NA	NA	NA	0.510737	1
sp|P61020|RAB5B_HUMAN	Ras-related protein Rab-5B OS=Homo sapiens GN=RAB5B PE=1 SV=1	NA	1.63143	NA	NA	NA	1.63143	1
sp|P61204|ARF3_HUMAN	ADP-ribosylation factor 3 OS=Homo sapiens GN=ARF3 PE=1 SV=2	NA	NA	NA	NA	1.6794	1.6794	1
sp|P61225|RAP2B_HUMAN	Ras-related protein Rap-2b OS=Homo sapiens GN=RAP2B PE=1 SV=1	NA	NA	NA	NA	1.96744	1.96744	1
sp|P61254|RL26_HUMAN	60S ribosomal protein L26 OS=Homo sapiens GN=RPL26 PE=1 SV=1	NA	0.501134	NA	NA	NA	0.501134	1
sp|P61960|UFM1_HUMAN	Ubiquitin-fold modifier 1 OS=Homo sapiens GN=UFM1 PE=1 SV=1	NA	NA	2.26017	NA	NA	2.26017	1
sp|P62316|SMD2_HUMAN	Small nuclear ribonucleoprotein Sm D2 OS=Homo sapiens GN=SNRPD2 PE=1 SV=1	NA	NA	1.9457	NA	NA	1.9457	1
sp|P62330|ARF6_HUMAN	ADP-ribosylation factor 6 OS=Homo sapiens GN=ARF6 PE=1 SV=2	0.656229	NA	NA	NA	NA	0.656229	1
sp|P62760|VISL1_HUMAN	Visinin-like protein 1 OS=Homo sapiens GN=VSNL1 PE=1 SV=2	NA	NA	NA	NA	3.39774	3.39774	1
sp|P62851|RS25_HUMAN	40S ribosomal protein S25 OS=Homo sapiens GN=RPS25 PE=1 SV=1	NA	NA	1.83137	NA	NA	1.83137	1
sp|P62917|RL8_HUMAN	60S ribosomal protein L8 OS=Homo sapiens GN=RPL8 PE=1 SV=2	NA	NA	NA	NA	2.5636	2.5636	1
sp|P62993|GRB2_HUMAN	Growth factor receptor-bound protein 2 OS=Homo sapiens GN=GRB2 PE=1 SV=1	1.96757	NA	NA	NA	NA	1.96757	1
sp|P63162|RSMN_HUMAN	Small nuclear ribonucleoprotein-associated protein N OS=Homo sapiens GN=SNRPN PE=1 SV=1	NA	NA	NA	NA	1.71009	1.71009	1
sp|P63167|DYL1_HUMAN	Dynein light chain 1, cytoplasmic OS=Homo sapiens GN=DYNLL1 PE=1 SV=1	NA	NA	2.01375	NA	NA	2.01375	1
sp|P63279|UBC9_HUMAN	SUMO-conjugating enzyme UBC9 OS=Homo sapiens GN=UBE2I PE=1 SV=1	NA	1.88936	NA	NA	NA	1.88936	1
sp|P68366|TBA4A_HUMAN	Tubulin alpha-4A chain OS=Homo sapiens GN=TUBA4A PE=1 SV=1	NA	1.67243	NA	NA	NA	1.67243	1
sp|P68871|HBB_HUMAN	Hemoglobin subunit beta OS=Homo sapiens GN=HBB PE=1 SV=2	0.650158	NA	NA	NA	NA	0.650158	1
sp|P78347-2|GTF2I_HUMAN	Isoform 2 of General transcription factor II-I OS=Homo sapiens GN=GTF2I	NA	1.95168	NA	NA	NA	1.95168	1
sp|P78386|KRT85_HUMAN	Keratin, type II cuticular Hb5 OS=Homo sapiens GN=KRT85 PE=1 SV=1	NA	2.26619	NA	NA	NA	2.26619	1
sp|P80217|IN35_HUMAN	Interferon-induced 35 kDa protein OS=Homo sapiens GN=IFI35 PE=1 SV=5	NA	2.20057	NA	NA	NA	2.20057	1
sp|P80723-2|BASP1_HUMAN	Isoform 2 of Brain acid soluble protein 1 OS=Homo sapiens GN=BASP1	0.664757	NA	NA	NA	NA	0.664757	1
sp|P80748|LV302_HUMAN	Ig lambda chain V-III region LOI OS=Homo sapiens PE=1 SV=1	NA	NA	NA	NA	5.55801	5.55801	1
sp|P82673|RT35_HUMAN	28S ribosomal protein S35, mitochondrial OS=Homo sapiens GN=MRPS35 PE=1 SV=1	2.96076	NA	NA	NA	NA	2.96076	1
sp|P82909|RT36_HUMAN	28S ribosomal protein S36, mitochondrial OS=Homo sapiens GN=MRPS36 PE=1 SV=2	NA	0.472324	NA	NA	NA	0.472324	1
sp|P82912|RT11_HUMAN	28S ribosomal protein S11, mitochondrial OS=Homo sapiens GN=MRPS11 PE=1 SV=2	2.48784	NA	NA	NA	NA	2.48784	1
sp|P84095|RHOG_HUMAN	Rho-related GTP-binding protein RhoG OS=Homo sapiens GN=RHOG PE=1 SV=1	NA	1.55986	NA	NA	NA	1.55986	1
sp|P98095|FBLN2_HUMAN	Fibulin-2 OS=Homo sapiens GN=FBLN2 PE=1 SV=2	NA	1.80363	NA	NA	NA	1.80363	1
sp|P98179|RBM3_HUMAN	Putative RNA-binding protein 3 OS=Homo sapiens GN=RBM3 PE=1 SV=1	NA	2.30274	NA	NA	NA	2.30274	1
sp|Q00169|PIPNA_HUMAN	Phosphatidylinositol transfer protein alpha isoform OS=Homo sapiens GN=PITPNA PE=1 SV=2	1.74279	NA	NA	NA	NA	1.74279	1
sp|Q00341|VIGLN_HUMAN	Vigilin OS=Homo sapiens GN=HDLBP PE=1 SV=2	1.65444	NA	NA	NA	NA	1.65444	1
sp|Q00577|PURA_HUMAN	Transcriptional activator protein Pur-alpha OS=Homo sapiens GN=PURA PE=1 SV=2	NA	0.614178	NA	NA	NA	0.614178	1
sp|Q00839-2|HNRPU_HUMAN	Isoform Short of Heterogeneous nuclear ribonucleoprotein U OS=Homo sapiens GN=HNRNPU	NA	1.64431	NA	NA	NA	1.64431	1
sp|Q01105|SET_HUMAN	Protein SET OS=Homo sapiens GN=SET PE=1 SV=3	NA	1.88	NA	NA	NA	1.88	1
sp|Q01844-6|EWS_HUMAN	Isoform 6 of RNA-binding protein EWS OS=Homo sapiens GN=EWSR1	NA	1.53649	NA	NA	NA	1.53649	1
sp|Q02952-3|AKA12_HUMAN	Isoform 3 of A-kinase anchor protein 12 OS=Homo sapiens GN=AKAP12	NA	NA	NA	0.488548	NA	0.488548	1
sp|Q03591|FHR1_HUMAN	Complement factor H-related protein 1 OS=Homo sapiens GN=CFHR1 PE=1 SV=2	NA	NA	NA	2.35489	NA	2.35489	1
sp|Q04695|K1C17_HUMAN	Keratin, type I cytoskeletal 17 OS=Homo sapiens GN=KRT17 PE=1 SV=2	0.177561	NA	NA	NA	NA	0.177561	1
sp|Q04760|LGUL_HUMAN	Lactoylglutathione lyase OS=Homo sapiens GN=GLO1 PE=1 SV=4	NA	NA	NA	NA	2.04661	2.04661	1
sp|Q04826|1B40_HUMAN	HLA class I histocompatibility antigen, B-40 alpha chain OS=Homo sapiens GN=HLA-B PE=1 SV=1	NA	NA	0.471378	NA	NA	0.471378	1
sp|Q06033|ITIH3_HUMAN	Inter-alpha-trypsin inhibitor heavy chain H3 OS=Homo sapiens GN=ITIH3 PE=1 SV=2	NA	NA	NA	2.75063	NA	2.75063	1
sp|Q07955-3|SRSF1_HUMAN	Isoform ASF-3 of Serine/arginine-rich splicing factor 1 OS=Homo sapiens GN=SRSF1	NA	NA	NA	2.3311	NA	2.3311	1
sp|Q08170|SRSF4_HUMAN	Serine/arginine-rich splicing factor 4 OS=Homo sapiens GN=SRSF4 PE=1 SV=2	NA	1.50509	NA	NA	NA	1.50509	1
sp|Q08AH1|ACSM1_HUMAN	Acyl-coenzyme A synthetase ACSM1, mitochondrial OS=Homo sapiens GN=ACSM1 PE=2 SV=1	NA	NA	NA	1.56309	NA	1.56309	1
sp|Q12789-3|TF3C1_HUMAN	Isoform 2 of General transcription factor 3C polypeptide 1 OS=Homo sapiens GN=GTF3C1	NA	NA	NA	NA	1.65174	1.65174	1
sp|Q12906-5|ILF3_HUMAN	Isoform 5 of Interleukin enhancer-binding factor 3 OS=Homo sapiens GN=ILF3	NA	1.55023	NA	NA	NA	1.55023	1
sp|Q12907|LMAN2_HUMAN	Vesicular integral-membrane protein VIP36 OS=Homo sapiens GN=LMAN2 PE=1 SV=1	1.86935	NA	NA	NA	NA	1.86935	1
sp|Q13043|STK4_HUMAN	Serine/threonine-protein kinase 4 OS=Homo sapiens GN=STK4 PE=1 SV=2	NA	1.64555	NA	NA	NA	1.64555	1
sp|Q13057-2|COASY_HUMAN	Isoform 2 of Bifunctional coenzyme A synthase OS=Homo sapiens GN=COASY	NA	NA	NA	NA	0.543757	0.543757	1
sp|Q13085-3|ACACA_HUMAN	Isoform 3 of Acetyl-CoA carboxylase 1 OS=Homo sapiens GN=ACACA	NA	1.51658	NA	NA	NA	1.51658	1
sp|Q13148|TADBP_HUMAN	TAR DNA-binding protein 43 OS=Homo sapiens GN=TARDBP PE=1 SV=1	NA	NA	NA	1.61493	NA	1.61493	1
sp|Q13232|NDK3_HUMAN	Nucleoside diphosphate kinase 3 OS=Homo sapiens GN=NME3 PE=1 SV=2	NA	2.38343	NA	NA	NA	2.38343	1
sp|Q13263-2|TIF1B_HUMAN	Isoform 2 of Transcription intermediary factor 1-beta OS=Homo sapiens GN=TRIM28	NA	2.92468	NA	NA	NA	2.92468	1
sp|Q13404-7|UB2V1_HUMAN	Isoform 5 of Ubiquitin-conjugating enzyme E2 variant 1 OS=Homo sapiens GN=UBE2V1	NA	3.03225	NA	NA	NA	3.03225	1
sp|Q13418|ILK_HUMAN	Integrin-linked protein kinase OS=Homo sapiens GN=ILK PE=1 SV=2	NA	NA	0.339061	NA	NA	0.339061	1
sp|Q13428-8|TCOF_HUMAN	Isoform 8 of Treacle protein OS=Homo sapiens GN=TCOF1	NA	NA	NA	1.97196	NA	1.97196	1
sp|Q13435|SF3B2_HUMAN	Splicing factor 3B subunit 2 OS=Homo sapiens GN=SF3B2 PE=1 SV=2	2.47762	NA	NA	NA	NA	2.47762	1
sp|Q13501|SQSTM_HUMAN	Sequestosome-1 OS=Homo sapiens GN=SQSTM1 PE=1 SV=1	17.226	NA	NA	NA	NA	17.226	1
sp|Q13509|TBB3_HUMAN	Tubulin beta-3 chain OS=Homo sapiens GN=TUBB3 PE=1 SV=2	NA	1.55099	NA	NA	NA	1.55099	1
sp|Q13596|SNX1_HUMAN	Sorting nexin-1 OS=Homo sapiens GN=SNX1 PE=1 SV=3	1.90164	NA	NA	NA	NA	1.90164	1
sp|Q13616|CUL1_HUMAN	Cullin-1 OS=Homo sapiens GN=CUL1 PE=1 SV=2	1.96736	NA	NA	NA	NA	1.96736	1
sp|Q13618|CUL3_HUMAN	Cullin-3 OS=Homo sapiens GN=CUL3 PE=1 SV=2	NA	NA	NA	NA	3.25083	3.25083	1
sp|Q13620-3|CUL4B_HUMAN	Isoform 3 of Cullin-4B OS=Homo sapiens GN=CUL4B	NA	1.54035	NA	NA	NA	1.54035	1
sp|Q13825|AUHM_HUMAN	Methylglutaconyl-CoA hydratase, mitochondrial OS=Homo sapiens GN=AUH PE=1 SV=1	NA	NA	NA	0.506634	NA	0.506634	1
sp|Q13907-2|IDI1_HUMAN	Isoform 2 of Isopentenyl-diphosphate Delta-isomerase 1 OS=Homo sapiens GN=IDI1	NA	NA	NA	NA	4.07334	4.07334	1
sp|Q13907|IDI1_HUMAN	Isopentenyl-diphosphate Delta-isomerase 1 OS=Homo sapiens GN=IDI1 PE=1 SV=2	NA	NA	3.83409	NA	NA	3.83409	1
sp|Q14112-2|NID2_HUMAN	Isoform 2 of Nidogen-2 OS=Homo sapiens GN=NID2	NA	NA	NA	1.98423	NA	1.98423	1
sp|Q14118|DAG1_HUMAN	Dystroglycan OS=Homo sapiens GN=DAG1 PE=1 SV=2	NA	NA	NA	NA	2.14686	2.14686	1
sp|Q14195|DPYL3_HUMAN	Dihydropyrimidinase-related protein 3 OS=Homo sapiens GN=DPYSL3 PE=1 SV=1	NA	1.99527	NA	NA	NA	1.99527	1
sp|Q14203-3|DCTN1_HUMAN	Isoform 3 of Dynactin subunit 1 OS=Homo sapiens GN=DCTN1	NA	1.52947	NA	NA	NA	1.52947	1
sp|Q14397|GCKR_HUMAN	Glucokinase regulatory protein OS=Homo sapiens GN=GCKR PE=1 SV=6	NA	NA	NA	4.61458	NA	4.61458	1
sp|Q14444|CAPR1_HUMAN	Caprin-1 OS=Homo sapiens GN=CAPRIN1 PE=1 SV=2	NA	NA	NA	2.73983	NA	2.73983	1
sp|Q14558|KPRA_HUMAN	Phosphoribosyl pyrophosphate synthase-associated protein 1 OS=Homo sapiens GN=PRPSAP1 PE=1 SV=2	NA	NA	NA	2.65996	NA	2.65996	1
sp|Q14566|MCM6_HUMAN	DNA replication licensing factor MCM6 OS=Homo sapiens GN=MCM6 PE=1 SV=1	NA	NA	NA	5.61649	NA	5.61649	1
sp|Q14677|EPN4_HUMAN	Clathrin interactor 1 OS=Homo sapiens GN=CLINT1 PE=1 SV=1	2.26411	NA	NA	NA	NA	2.26411	1
sp|Q14696|MESD_HUMAN	LDLR chaperone MESD OS=Homo sapiens GN=MESDC2 PE=1 SV=2	NA	NA	2.09265	NA	NA	2.09265	1
sp|Q14894|CRYM_HUMAN	Thiomorpholine-carboxylate dehydrogenase OS=Homo sapiens GN=CRYM PE=1 SV=1	NA	NA	1.72174	NA	NA	1.72174	1
sp|Q15006|EMC2_HUMAN	ER membrane protein complex subunit 2 OS=Homo sapiens GN=EMC2 PE=1 SV=1	NA	NA	NA	NA	0.574714	0.574714	1
sp|Q15043-3|S39AE_HUMAN	Isoform 3 of Zinc transporter ZIP14 OS=Homo sapiens GN=SLC39A14	NA	NA	NA	NA	0.192873	0.192873	1
sp|Q15043|S39AE_HUMAN	Zinc transporter ZIP14 OS=Homo sapiens GN=SLC39A14 PE=1 SV=3	NA	0.635408	NA	NA	NA	0.635408	1
sp|Q15102|PA1B3_HUMAN	Platelet-activating factor acetylhydrolase IB subunit gamma OS=Homo sapiens GN=PAFAH1B3 PE=1 SV=1	NA	NA	NA	NA	2.04201	2.04201	1
sp|Q15149-2|PLEC_HUMAN	Isoform 2 of Plectin OS=Homo sapiens GN=PLEC	NA	0.665182	NA	NA	NA	0.665182	1
sp|Q15149-7|PLEC_HUMAN	Isoform 7 of Plectin OS=Homo sapiens GN=PLEC	NA	NA	0.512754	NA	NA	0.512754	1
sp|Q15293|RCN1_HUMAN	Reticulocalbin-1 OS=Homo sapiens GN=RCN1 PE=1 SV=1	NA	NA	0.264916	NA	NA	0.264916	1
sp|Q15366-4|PCBP2_HUMAN	Isoform 4 of Poly(rC)-binding protein 2 OS=Homo sapiens GN=PCBP2	NA	1.57293	NA	NA	NA	1.57293	1
sp|Q15366-5|PCBP2_HUMAN	Isoform 5 of Poly(rC)-binding protein 2 OS=Homo sapiens GN=PCBP2	NA	1.61373	NA	NA	NA	1.61373	1
sp|Q15417|CNN3_HUMAN	Calponin-3 OS=Homo sapiens GN=CNN3 PE=1 SV=1	2.20216	NA	NA	NA	NA	2.20216	1
sp|Q15477|SKIV2_HUMAN	Helicase SKI2W OS=Homo sapiens GN=SKIV2L PE=1 SV=3	1.81842	NA	NA	NA	NA	1.81842	1
sp|Q15555-3|MARE2_HUMAN	Isoform 3 of Microtubule-associated protein RP/EB family member 2 OS=Homo sapiens GN=MAPRE2	NA	NA	NA	NA	0.474952	0.474952	1
sp|Q15599|NHRF2_HUMAN	Na(+)/H(+) exchange regulatory cofactor NHE-RF2 OS=Homo sapiens GN=SLC9A3R2 PE=1 SV=2	NA	0.65814	NA	NA	NA	0.65814	1
sp|Q15637-6|SF01_HUMAN	Isoform 6 of Splicing factor 1 OS=Homo sapiens GN=SF1	NA	NA	NA	NA	2.31571	2.31571	1
sp|Q15637|SF01_HUMAN	Splicing factor 1 OS=Homo sapiens GN=SF1 PE=1 SV=4	1.88169	NA	NA	NA	NA	1.88169	1
sp|Q16181-2|SEPT7_HUMAN	Isoform 2 of Septin-7 OS=Homo sapiens GN=SEPT7	NA	NA	NA	NA	1.66864	1.66864	1
sp|Q16222|UAP1_HUMAN	UDP-N-acetylhexosamine pyrophosphorylase OS=Homo sapiens GN=UAP1 PE=1 SV=3	NA	0.53089	NA	NA	NA	0.53089	1
sp|Q16363-2|LAMA4_HUMAN	Isoform 2 of Laminin subunit alpha-4 OS=Homo sapiens GN=LAMA4	NA	NA	NA	NA	2.89785	2.89785	1
sp|Q16576-2|RBBP7_HUMAN	Isoform 2 of Histone-binding protein RBBP7 OS=Homo sapiens GN=RBBP7	NA	NA	NA	2.53065	NA	2.53065	1
sp|Q16595-2|FRDA_HUMAN	Isoform 2 of Frataxin, mitochondrial OS=Homo sapiens GN=FXN	0.60039	NA	NA	NA	NA	0.60039	1
sp|Q16629|SRSF7_HUMAN	Serine/arginine-rich splicing factor 7 OS=Homo sapiens GN=SRSF7 PE=1 SV=1	1.5898	NA	NA	NA	NA	1.5898	1
sp|Q16647|PTGIS_HUMAN	Prostacyclin synthase OS=Homo sapiens GN=PTGIS PE=1 SV=1	NA	2.9296	NA	NA	NA	2.9296	1
sp|Q16698|DECR_HUMAN	2,4-dienoyl-CoA reductase, mitochondrial OS=Homo sapiens GN=DECR1 PE=1 SV=1	NA	0.475615	NA	NA	NA	0.475615	1
sp|Q16881-3|TRXR1_HUMAN	Isoform 3 of Thioredoxin reductase 1, cytoplasmic OS=Homo sapiens GN=TXNRD1	5.76696	NA	NA	NA	NA	5.76696	1
sp|Q2M389|WASH7_HUMAN	WASH complex subunit 7 OS=Homo sapiens GN=KIAA1033 PE=1 SV=2	NA	1.62763	NA	NA	NA	1.62763	1
sp|Q2TAA2|IAH1_HUMAN	Isoamyl acetate-hydrolyzing esterase 1 homolog OS=Homo sapiens GN=IAH1 PE=1 SV=1	NA	NA	NA	8.16448	NA	8.16448	1
sp|Q32MZ4-3|LRRF1_HUMAN	Isoform 3 of Leucine-rich repeat flightless-interacting protein 1 OS=Homo sapiens GN=LRRFIP1	NA	1.50636	NA	NA	NA	1.50636	1
sp|Q52LJ0-2|FA98B_HUMAN	Isoform 2 of Protein FAM98B OS=Homo sapiens GN=FAM98B	NA	1.79884	NA	NA	NA	1.79884	1
sp|Q52LJ0|FA98B_HUMAN	Protein FAM98B OS=Homo sapiens GN=FAM98B PE=1 SV=1	1.73836	NA	NA	NA	NA	1.73836	1
sp|Q53GG5-2|PDLI3_HUMAN	Isoform 2 of PDZ and LIM domain protein 3 OS=Homo sapiens GN=PDLIM3	NA	3.82034	NA	NA	NA	3.82034	1
sp|Q5JRA6|MIA3_HUMAN	Melanoma inhibitory activity protein 3 OS=Homo sapiens GN=MIA3 PE=1 SV=1	NA	NA	NA	1.60586	NA	1.60586	1
sp|Q5JTZ9|SYAM_HUMAN	Alanine--tRNA ligase, mitochondrial OS=Homo sapiens GN=AARS2 PE=1 SV=1	2.47776	NA	NA	NA	NA	2.47776	1
sp|Q5RI15|COX20_HUMAN	Cytochrome c oxidase protein 20 homolog OS=Homo sapiens GN=COX20 PE=1 SV=2	NA	NA	2.04717	NA	NA	2.04717	1
sp|Q5T1M5-2|FKB15_HUMAN	Isoform 2 of FK506-binding protein 15 OS=Homo sapiens GN=FKBP15	NA	1.646	NA	NA	NA	1.646	1
sp|Q5T6J7-2|GNTK_HUMAN	Isoform 2 of Probable gluconokinase OS=Homo sapiens GN=IDNK	NA	0.630473	NA	NA	NA	0.630473	1
sp|Q5TDH0|DDI2_HUMAN	Protein DDI1 homolog 2 OS=Homo sapiens GN=DDI2 PE=1 SV=1	NA	NA	1.83317	NA	NA	1.83317	1
sp|Q5VT66-2|MOSC1_HUMAN	Isoform 2 of MOSC domain-containing protein 1, mitochondrial OS=Homo sapiens GN=MARC1	NA	0.542961	NA	NA	NA	0.542961	1
sp|Q5VT66|MOSC1_HUMAN	MOSC domain-containing protein 1, mitochondrial OS=Homo sapiens GN=MARC1 PE=1 SV=1	NA	NA	2.15355	NA	NA	2.15355	1
sp|Q658P3-3|STEA3_HUMAN	Isoform 3 of Metalloreductase STEAP3 OS=Homo sapiens GN=STEAP3	0.126125	NA	NA	NA	NA	0.126125	1
sp|Q687X5|STEA4_HUMAN	Metalloreductase STEAP4 OS=Homo sapiens GN=STEAP4 PE=1 SV=1	NA	NA	NA	NA	0.274148	0.274148	1
sp|Q68E01|INT3_HUMAN	Integrator complex subunit 3 OS=Homo sapiens GN=INTS3 PE=1 SV=1	NA	NA	NA	NA	1.50412	1.50412	1
sp|Q6DKI2|LEG9C_HUMAN	Galectin-9C OS=Homo sapiens GN=LGALS9C PE=2 SV=2	NA	1.81008	NA	NA	NA	1.81008	1
sp|Q6P1X6-2|CH082_HUMAN	Isoform 2 of UPF0598 protein C8orf82 OS=Homo sapiens GN=C8orf82	NA	NA	0.655521	NA	NA	0.655521	1
sp|Q6PKG0|LARP1_HUMAN	La-related protein 1 OS=Homo sapiens GN=LARP1 PE=1 SV=2	NA	NA	1.94658	NA	NA	1.94658	1
sp|Q6WCQ1|MPRIP_HUMAN	Myosin phosphatase Rho-interacting protein OS=Homo sapiens GN=MPRIP PE=1 SV=3	NA	NA	NA	6.97955	NA	6.97955	1
sp|Q709F0|ACD11_HUMAN	Acyl-CoA dehydrogenase family member 11 OS=Homo sapiens GN=ACAD11 PE=1 SV=2	NA	NA	NA	0.491154	NA	0.491154	1
sp|Q71U36|TBA1A_HUMAN	Tubulin alpha-1A chain OS=Homo sapiens GN=TUBA1A PE=1 SV=1	NA	1.5627	NA	NA	NA	1.5627	1
sp|Q71UI9|H2AV_HUMAN	Histone H2A.V OS=Homo sapiens GN=H2AFV PE=1 SV=3	NA	NA	NA	NA	1.51375	1.51375	1
sp|Q7Z434|MAVS_HUMAN	Mitochondrial antiviral-signaling protein OS=Homo sapiens GN=MAVS PE=1 SV=2	NA	NA	NA	NA	0.564797	0.564797	1
sp|Q7Z7H8|RM10_HUMAN	39S ribosomal protein L10, mitochondrial OS=Homo sapiens GN=MRPL10 PE=1 SV=3	2.62822	NA	NA	NA	NA	2.62822	1
sp|Q86UP2|KTN1_HUMAN	Kinectin OS=Homo sapiens GN=KTN1 PE=1 SV=1	1.92646	NA	NA	NA	NA	1.92646	1
sp|Q86VB7-4|C163A_HUMAN	Isoform 4 of Scavenger receptor cysteine-rich type 1 protein M130 OS=Homo sapiens GN=CD163	NA	NA	NA	0.417881	NA	0.417881	1
sp|Q86YS6|RAB43_HUMAN	Ras-related protein Rab-43 OS=Homo sapiens GN=RAB43 PE=1 SV=1	2.1369	NA	NA	NA	NA	2.1369	1
sp|Q8IV08|PLD3_HUMAN	Phospholipase D3 OS=Homo sapiens GN=PLD3 PE=1 SV=1	0.58169	NA	NA	NA	NA	0.58169	1
sp|Q8IXQ6|PARP9_HUMAN	Poly [ADP-ribose] polymerase 9 OS=Homo sapiens GN=PARP9 PE=1 SV=2	NA	NA	NA	0.419678	NA	0.419678	1
sp|Q8IYD9-2|LAS2_HUMAN	Isoform 2 of Lung adenoma susceptibility protein 2 OS=Homo sapiens GN=LAS2	NA	NA	NA	NA	0.484994	0.484994	1
sp|Q8N0W3|FUK_HUMAN	L-fucose kinase OS=Homo sapiens GN=FUK PE=2 SV=2	NA	NA	1.54011	NA	NA	1.54011	1
sp|Q8N142-2|PURA1_HUMAN	Isoform 2 of Adenylosuccinate synthetase isozyme 1 OS=Homo sapiens GN=ADSSL1	NA	NA	2.85835	NA	NA	2.85835	1
sp|Q8N163-2|K1967_HUMAN	Isoform 2 of DBIRD complex subunit KIAA1967 OS=Homo sapiens GN=KIAA1967	2.01638	NA	NA	NA	NA	2.01638	1
sp|Q8N163|K1967_HUMAN	DBIRD complex subunit KIAA1967 OS=Homo sapiens GN=KIAA1967 PE=1 SV=2	NA	1.51381	NA	NA	NA	1.51381	1
sp|Q8N2K0|ABD12_HUMAN	Monoacylglycerol lipase ABHD12 OS=Homo sapiens GN=ABHD12 PE=1 SV=2	NA	NA	2.14716	NA	NA	2.14716	1
sp|Q8N3J5|PPM1K_HUMAN	Protein phosphatase 1K, mitochondrial OS=Homo sapiens GN=PPM1K PE=1 SV=1	NA	NA	NA	NA	5.05061	5.05061	1
sp|Q8N5Z0|AADAT_HUMAN	Kynurenine/alpha-aminoadipate aminotransferase, mitochondrial OS=Homo sapiens GN=AADAT PE=1 SV=2	NA	NA	NA	0.227755	NA	0.227755	1
sp|Q8N6H7|ARFG2_HUMAN	ADP-ribosylation factor GTPase-activating protein 2 OS=Homo sapiens GN=ARFGAP2 PE=1 SV=1	NA	NA	NA	NA	2.55604	2.55604	1
sp|Q8NC56|LEMD2_HUMAN	LEM domain-containing protein 2 OS=Homo sapiens GN=LEMD2 PE=1 SV=1	NA	2.17304	NA	NA	NA	2.17304	1
sp|Q8NDH3-4|PEPL1_HUMAN	Isoform 4 of Probable aminopeptidase NPEPL1 OS=Homo sapiens GN=NPEPL1	NA	3.19556	NA	NA	NA	3.19556	1
sp|Q8NHM4|TRY6_HUMAN	Putative trypsin-6 OS=Homo sapiens GN=TRY6 PE=5 SV=1	1.61347	NA	NA	NA	NA	1.61347	1
sp|Q8NI60|ADCK3_HUMAN	Chaperone activity of bc1 complex-like, mitochondrial OS=Homo sapiens GN=ADCK3 PE=1 SV=1	NA	0.320257	NA	NA	NA	0.320257	1
sp|Q8TAQ2-2|SMRC2_HUMAN	Isoform 2 of SWI/SNF complex subunit SMARCC2 OS=Homo sapiens GN=SMARCC2	NA	1.87211	NA	NA	NA	1.87211	1
sp|Q8TBX8|PI42C_HUMAN	Phosphatidylinositol 5-phosphate 4-kinase type-2 gamma OS=Homo sapiens GN=PIP4K2C PE=1 SV=3	NA	1.95111	NA	NA	NA	1.95111	1
sp|Q8TD30|ALAT2_HUMAN	Alanine aminotransferase 2 OS=Homo sapiens GN=GPT2 PE=1 SV=1	NA	0.463942	NA	NA	NA	0.463942	1
sp|Q8TEA8|DTD1_HUMAN	D-tyrosyl-tRNA(Tyr) deacylase 1 OS=Homo sapiens GN=DTD1 PE=1 SV=2	NA	8.88424	NA	NA	NA	8.88424	1
sp|Q8TF05|PP4R1_HUMAN	Serine/threonine-protein phosphatase 4 regulatory subunit 1 OS=Homo sapiens GN=PPP4R1 PE=1 SV=1	NA	NA	2.19452	NA	NA	2.19452	1
sp|Q8WU67|ABHD3_HUMAN	Abhydrolase domain-containing protein 3 OS=Homo sapiens GN=ABHD3 PE=2 SV=2	NA	NA	5.24933	NA	NA	5.24933	1
sp|Q8WU79|SMAP2_HUMAN	Stromal membrane-associated protein 2 OS=Homo sapiens GN=SMAP2 PE=1 SV=1	NA	NA	NA	NA	0.537355	0.537355	1
sp|Q8WUP2|FBLI1_HUMAN	Filamin-binding LIM protein 1 OS=Homo sapiens GN=FBLIM1 PE=1 SV=2	NA	2.12144	NA	NA	NA	2.12144	1
sp|Q8WX93-4|PALLD_HUMAN	Isoform 4 of Palladin OS=Homo sapiens GN=PALLD	NA	2.16772	NA	NA	NA	2.16772	1
sp|Q92530|PSMF1_HUMAN	Proteasome inhibitor PI31 subunit OS=Homo sapiens GN=PSMF1 PE=1 SV=2	NA	NA	1.51792	NA	NA	1.51792	1
sp|Q92572|AP3S1_HUMAN	AP-3 complex subunit sigma-1 OS=Homo sapiens GN=AP3S1 PE=1 SV=1	NA	NA	NA	2.09923	NA	2.09923	1
sp|Q92598-2|HS105_HUMAN	Isoform Beta of Heat shock protein 105 kDa OS=Homo sapiens GN=HSPH1	NA	2.0956	NA	NA	NA	2.0956	1
sp|Q92624|APBP2_HUMAN	Amyloid protein-binding protein 2 OS=Homo sapiens GN=APPBP2 PE=1 SV=2	NA	1.92001	NA	NA	NA	1.92001	1
sp|Q92665|RT31_HUMAN	28S ribosomal protein S31, mitochondrial OS=Homo sapiens GN=MRPS31 PE=1 SV=3	2.44898	NA	NA	NA	NA	2.44898	1
sp|Q92747|ARC1A_HUMAN	Actin-related protein 2/3 complex subunit 1A OS=Homo sapiens GN=ARPC1A PE=1 SV=2	NA	0.659904	NA	NA	NA	0.659904	1
sp|Q92841-2|DDX17_HUMAN	Isoform 3 of Probable ATP-dependent RNA helicase DDX17 OS=Homo sapiens GN=DDX17	NA	NA	NA	NA	1.56977	1.56977	1
sp|Q92878|RAD50_HUMAN	DNA repair protein RAD50 OS=Homo sapiens GN=RAD50 PE=1 SV=1	2.03464	NA	NA	NA	NA	2.03464	1
sp|Q92888|ARHG1_HUMAN	Rho guanine nucleotide exchange factor 1 OS=Homo sapiens GN=ARHGEF1 PE=1 SV=2	NA	1.53003	NA	NA	NA	1.53003	1
sp|Q92900-2|RENT1_HUMAN	Isoform 2 of Regulator of nonsense transcripts 1 OS=Homo sapiens GN=UPF1	NA	1.78007	NA	NA	NA	1.78007	1
sp|Q92930|RAB8B_HUMAN	Ras-related protein Rab-8B OS=Homo sapiens GN=RAB8B PE=1 SV=2	NA	NA	NA	NA	1.52626	1.52626	1
sp|Q93100|KPBB_HUMAN	Phosphorylase b kinase regulatory subunit beta OS=Homo sapiens GN=PHKB PE=1 SV=3	0.525112	NA	NA	NA	NA	0.525112	1
sp|Q95604|1C17_HUMAN	HLA class I histocompatibility antigen, Cw-17 alpha chain OS=Homo sapiens GN=HLA-C PE=1 SV=1	NA	NA	0.453801	NA	NA	0.453801	1
sp|Q95IE3|2B1C_HUMAN	HLA class II histocompatibility antigen, DRB1-12 beta chain OS=Homo sapiens GN=HLA-DRB1 PE=1 SV=1	NA	1.55523	NA	NA	NA	1.55523	1
sp|Q96A26|F162A_HUMAN	Protein FAM162A OS=Homo sapiens GN=FAM162A PE=1 SV=2	NA	NA	NA	0.582529	NA	0.582529	1
sp|Q96AC1|FERM2_HUMAN	Fermitin family homolog 2 OS=Homo sapiens GN=FERMT2 PE=1 SV=1	NA	NA	0.503317	NA	NA	0.503317	1
sp|Q96AQ6-3|PBIP1_HUMAN	Isoform 3 of Pre-B-cell leukemia transcription factor-interacting protein 1 OS=Homo sapiens GN=PBXIP1	NA	NA	2.1102	NA	NA	2.1102	1
sp|Q96BM9|ARL8A_HUMAN	ADP-ribosylation factor-like protein 8A OS=Homo sapiens GN=ARL8A PE=1 SV=1	NA	1.56972	NA	NA	NA	1.56972	1
sp|Q96C11|FGGY_HUMAN	FGGY carbohydrate kinase domain-containing protein OS=Homo sapiens GN=FGGY PE=1 SV=2	NA	NA	NA	NA	0.222607	0.222607	1
sp|Q96DB5|RMD1_HUMAN	Regulator of microtubule dynamics protein 1 OS=Homo sapiens GN=RMDN1 PE=1 SV=1	NA	NA	NA	NA	2.05628	2.05628	1
sp|Q96DH6|MSI2H_HUMAN	RNA-binding protein Musashi homolog 2 OS=Homo sapiens GN=MSI2 PE=1 SV=1	NA	NA	NA	1.70629	NA	1.70629	1
sp|Q96E17|RAB3C_HUMAN	Ras-related protein Rab-3C OS=Homo sapiens GN=RAB3C PE=2 SV=1	2.25271	NA	NA	NA	NA	2.25271	1
sp|Q96EY7|PTCD3_HUMAN	Pentatricopeptide repeat domain-containing protein 3, mitochondrial OS=Homo sapiens GN=PTCD3 PE=1 SV=3	3.21485	NA	NA	NA	NA	3.21485	1
sp|Q96HC4|PDLI5_HUMAN	PDZ and LIM domain protein 5 OS=Homo sapiens GN=PDLIM5 PE=1 SV=5	NA	NA	NA	0.660936	NA	0.660936	1
sp|Q96I24|FUBP3_HUMAN	Far upstream element-binding protein 3 OS=Homo sapiens GN=FUBP3 PE=1 SV=2	2.00961	NA	NA	NA	NA	2.00961	1
sp|Q96I59|SYNM_HUMAN	Probable asparagine--tRNA ligase, mitochondrial OS=Homo sapiens GN=NARS2 PE=1 SV=3	NA	1.54195	NA	NA	NA	1.54195	1
sp|Q96IX5|USMG5_HUMAN	Up-regulated during skeletal muscle growth protein 5 OS=Homo sapiens GN=USMG5 PE=1 SV=1	NA	NA	NA	1.77477	NA	1.77477	1
sp|Q96KA5|CLP1L_HUMAN	Cleft lip and palate transmembrane protein 1-like protein OS=Homo sapiens GN=CLPTM1L PE=1 SV=1	NA	NA	NA	2.97749	NA	2.97749	1
sp|Q96KR6|F210B_HUMAN	Protein FAM210B OS=Homo sapiens GN=FAM210B PE=1 SV=2	NA	NA	NA	1.78925	NA	1.78925	1
sp|Q96L92|SNX27_HUMAN	Sorting nexin-27 OS=Homo sapiens GN=SNX27 PE=1 SV=2	2.059	NA	NA	NA	NA	2.059	1
sp|Q96NB2|SFXN2_HUMAN	Sideroflexin-2 OS=Homo sapiens GN=SFXN2 PE=1 SV=2	NA	NA	NA	NA	0.658844	0.658844	1
sp|Q96PU8|QKI_HUMAN	Protein quaking OS=Homo sapiens GN=QKI PE=1 SV=1	NA	1.55468	NA	NA	NA	1.55468	1
sp|Q96S52|PIGS_HUMAN	GPI transamidase component PIG-S OS=Homo sapiens GN=PIGS PE=1 SV=3	NA	2.03285	NA	NA	NA	2.03285	1
sp|Q96T51|RUFY1_HUMAN	RUN and FYVE domain-containing protein 1 OS=Homo sapiens GN=RUFY1 PE=1 SV=2	2.75162	NA	NA	NA	NA	2.75162	1
sp|Q96TA1|NIBL1_HUMAN	Niban-like protein 1 OS=Homo sapiens GN=FAM129B PE=1 SV=3	NA	NA	NA	1.63899	NA	1.63899	1
sp|Q96TC7|RMD3_HUMAN	Regulator of microtubule dynamics protein 3 OS=Homo sapiens GN=RMDN3 PE=1 SV=2	NA	NA	NA	0.37147	NA	0.37147	1
sp|Q99417|MYCBP_HUMAN	C-Myc-binding protein OS=Homo sapiens GN=MYCBP PE=1 SV=3	1.74493	NA	NA	NA	NA	1.74493	1
sp|Q99460-2|PSMD1_HUMAN	Isoform 2 of 26S proteasome non-ATPase regulatory subunit 1 OS=Homo sapiens GN=PSMD1	NA	1.75988	NA	NA	NA	1.75988	1
sp|Q99584|S10AD_HUMAN	Protein S100-A13 OS=Homo sapiens GN=S100A13 PE=1 SV=1	NA	NA	NA	NA	2.14406	2.14406	1
sp|Q99598|TSNAX_HUMAN	Translin-associated protein X OS=Homo sapiens GN=TSNAX PE=1 SV=1	1.95064	NA	NA	NA	NA	1.95064	1
sp|Q99615|DNJC7_HUMAN	DnaJ homolog subfamily C member 7 OS=Homo sapiens GN=DNAJC7 PE=1 SV=2	NA	0.596769	NA	NA	NA	0.596769	1
sp|Q99643-5|C560_HUMAN	Isoform 5 of Succinate dehydrogenase cytochrome b560 subunit, mitochondrial OS=Homo sapiens GN=SDHC	NA	NA	NA	0.51174	NA	0.51174	1
sp|Q99685|MGLL_HUMAN	Monoglyceride lipase OS=Homo sapiens GN=MGLL PE=1 SV=2	NA	NA	NA	NA	2.39788	2.39788	1
sp|Q99715-4|COCA1_HUMAN	Isoform 4 of Collagen alpha-1(XII) chain OS=Homo sapiens GN=COL12A1	NA	NA	NA	NA	1.93191	1.93191	1
sp|Q99729-3|ROAA_HUMAN	Isoform 3 of Heterogeneous nuclear ribonucleoprotein A/B OS=Homo sapiens GN=HNRNPAB	NA	NA	NA	1.90009	NA	1.90009	1
sp|Q99879|H2B1M_HUMAN	Histone H2B type 1-M OS=Homo sapiens GN=HIST1H2BM PE=1 SV=3	NA	1.77141	NA	NA	NA	1.77141	1
sp|Q9BQA9|CQ062_HUMAN	Uncharacterized protein C17orf62 OS=Homo sapiens GN=C17orf62 PE=1 SV=1	2.65099	NA	NA	NA	NA	2.65099	1
sp|Q9BQQ3|GORS1_HUMAN	Golgi reassembly-stacking protein 1 OS=Homo sapiens GN=GORASP1 PE=1 SV=3	NA	2.56244	NA	NA	NA	2.56244	1
sp|Q9BRA2|TXD17_HUMAN	Thioredoxin domain-containing protein 17 OS=Homo sapiens GN=TXNDC17 PE=1 SV=1	NA	NA	1.73652	NA	NA	1.73652	1
sp|Q9BRP8|WIBG_HUMAN	Partner of Y14 and mago OS=Homo sapiens GN=WIBG PE=1 SV=1	1.76609	NA	NA	NA	NA	1.76609	1
sp|Q9BS40|LXN_HUMAN	Latexin OS=Homo sapiens GN=LXN PE=1 SV=2	NA	1.70632	NA	NA	NA	1.70632	1
sp|Q9BTE6-3|AASD1_HUMAN	Isoform 3 of Alanyl-tRNA editing protein Aarsd1 OS=Homo sapiens GN=AARSD1	1.72174	NA	NA	NA	NA	1.72174	1
sp|Q9BUP3-3|HTAI2_HUMAN	Isoform 3 of Oxidoreductase HTATIP2 OS=Homo sapiens GN=HTATIP2	NA	NA	3.6693	NA	NA	3.6693	1
sp|Q9BW60|ELOV1_HUMAN	Elongation of very long chain fatty acids protein 1 OS=Homo sapiens GN=ELOVL1 PE=1 SV=1	2.89608	NA	NA	NA	NA	2.89608	1
sp|Q9BW92|SYTM_HUMAN	Threonine--tRNA ligase, mitochondrial OS=Homo sapiens GN=TARS2 PE=1 SV=1	2.25907	NA	NA	NA	NA	2.25907	1
sp|Q9BX68|HINT2_HUMAN	Histidine triad nucleotide-binding protein 2, mitochondrial OS=Homo sapiens GN=HINT2 PE=1 SV=1	NA	NA	NA	NA	0.6368	0.6368	1
sp|Q9BXD5|NPL_HUMAN	N-acetylneuraminate lyase OS=Homo sapiens GN=NPL PE=2 SV=1	NA	NA	NA	NA	0.408859	0.408859	1
sp|Q9BXJ9|NAA15_HUMAN	N-alpha-acetyltransferase 15, NatA auxiliary subunit OS=Homo sapiens GN=NAA15 PE=1 SV=1	NA	NA	NA	NA	2.55495	2.55495	1
sp|Q9BXK5|B2L13_HUMAN	Bcl-2-like protein 13 OS=Homo sapiens GN=BCL2L13 PE=1 SV=1	NA	0.584682	NA	NA	NA	0.584682	1
sp|Q9BYD6|RM01_HUMAN	39S ribosomal protein L1, mitochondrial OS=Homo sapiens GN=MRPL1 PE=1 SV=2	NA	NA	NA	NA	1.66894	1.66894	1
sp|Q9BYX7|ACTBM_HUMAN	Putative beta-actin-like protein 3 OS=Homo sapiens GN=POTEKP PE=5 SV=1	NA	2.00228	NA	NA	NA	2.00228	1
sp|Q9H061|T126A_HUMAN	Transmembrane protein 126A OS=Homo sapiens GN=TMEM126A PE=1 SV=1	1.7712	NA	NA	NA	NA	1.7712	1
sp|Q9H074|PAIP1_HUMAN	Polyadenylate-binding protein-interacting protein 1 OS=Homo sapiens GN=PAIP1 PE=1 SV=1	NA	2.07489	NA	NA	NA	2.07489	1
sp|Q9H173|SIL1_HUMAN	Nucleotide exchange factor SIL1 OS=Homo sapiens GN=SIL1 PE=1 SV=1	NA	0.40414	NA	NA	NA	0.40414	1
sp|Q9H1E5|TMX4_HUMAN	Thioredoxin-related transmembrane protein 4 OS=Homo sapiens GN=TMX4 PE=1 SV=1	NA	NA	NA	1.7978	NA	1.7978	1
sp|Q9H2W6|RM46_HUMAN	39S ribosomal protein L46, mitochondrial OS=Homo sapiens GN=MRPL46 PE=1 SV=1	NA	NA	NA	1.53053	NA	1.53053	1
sp|Q9H307|PININ_HUMAN	Pinin OS=Homo sapiens GN=PNN PE=1 SV=4	1.58316	NA	NA	NA	NA	1.58316	1
sp|Q9H3N1|TMX1_HUMAN	Thioredoxin-related transmembrane protein 1 OS=Homo sapiens GN=TMX1 PE=1 SV=1	1.72036	NA	NA	NA	NA	1.72036	1
sp|Q9H3U1|UN45A_HUMAN	Protein unc-45 homolog A OS=Homo sapiens GN=UNC45A PE=1 SV=1	NA	NA	2.11266	NA	NA	2.11266	1
sp|Q9H477|RBSK_HUMAN	Ribokinase OS=Homo sapiens GN=RBKS PE=1 SV=1	NA	0.509357	NA	NA	NA	0.509357	1
sp|Q9H553|ALG2_HUMAN	Alpha-1,3/1,6-mannosyltransferase ALG2 OS=Homo sapiens GN=ALG2 PE=1 SV=1	NA	NA	NA	1.69985	NA	1.69985	1
sp|Q9H6S3|ES8L2_HUMAN	Epidermal growth factor receptor kinase substrate 8-like protein 2 OS=Homo sapiens GN=EPS8L2 PE=1 SV=2	NA	NA	NA	NA	0.637609	0.637609	1
sp|Q9H7Z7|PGES2_HUMAN	Prostaglandin E synthase 2 OS=Homo sapiens GN=PTGES2 PE=1 SV=1	1.82307	NA	NA	NA	NA	1.82307	1
sp|Q9H993|CF211_HUMAN	UPF0364 protein C6orf211 OS=Homo sapiens GN=C6orf211 PE=1 SV=1	NA	NA	1.56531	NA	NA	1.56531	1
sp|Q9H9J2|RM44_HUMAN	39S ribosomal protein L44, mitochondrial OS=Homo sapiens GN=MRPL44 PE=1 SV=1	NA	NA	NA	NA	0.653463	0.653463	1
sp|Q9H9P8|L2HDH_HUMAN	L-2-hydroxyglutarate dehydrogenase, mitochondrial OS=Homo sapiens GN=L2HGDH PE=1 SV=3	NA	0.63176	NA	NA	NA	0.63176	1
sp|Q9HAV4|XPO5_HUMAN	Exportin-5 OS=Homo sapiens GN=XPO5 PE=1 SV=1	3.11541	NA	NA	NA	NA	3.11541	1
sp|Q9HBL7|PLRKT_HUMAN	Plasminogen receptor (KT) OS=Homo sapiens GN=PLGRKT PE=1 SV=1	NA	NA	NA	2.19016	NA	2.19016	1
sp|Q9HC07|TM165_HUMAN	Transmembrane protein 165 OS=Homo sapiens GN=TMEM165 PE=1 SV=1	NA	2.27123	NA	NA	NA	2.27123	1
sp|Q9HCS2|CP4FC_HUMAN	Cytochrome P450 4F12 OS=Homo sapiens GN=CYP4F12 PE=1 SV=2	NA	NA	NA	NA	0.231699	0.231699	1
sp|Q9HCU5|PREB_HUMAN	Prolactin regulatory element-binding protein OS=Homo sapiens GN=PREB PE=1 SV=2	NA	NA	NA	2.07683	NA	2.07683	1
sp|Q9HD40|SPCS_HUMAN	O-phosphoseryl-tRNA(Sec) selenium transferase OS=Homo sapiens GN=SEPSECS PE=1 SV=2	NA	0.57028	NA	NA	NA	0.57028	1
sp|Q9NP77|SSU72_HUMAN	RNA polymerase II subunit A C-terminal domain phosphatase SSU72 OS=Homo sapiens GN=SSU72 PE=1 SV=1	NA	1.54527	NA	NA	NA	1.54527	1
sp|Q9NQC3-2|RTN4_HUMAN	Isoform 2 of Reticulon-4 OS=Homo sapiens GN=RTN4	NA	0.608829	NA	NA	NA	0.608829	1
sp|Q9NQG5|RPR1B_HUMAN	Regulation of nuclear pre-mRNA domain-containing protein 1B OS=Homo sapiens GN=RPRD1B PE=1 SV=1	NA	NA	NA	NA	1.84505	1.84505	1
sp|Q9NRD1|FBX6_HUMAN	F-box only protein 6 OS=Homo sapiens GN=FBXO6 PE=1 SV=1	2.60785	NA	NA	NA	NA	2.60785	1
sp|Q9NRF8|PYRG2_HUMAN	CTP synthase 2 OS=Homo sapiens GN=CTPS2 PE=1 SV=1	NA	NA	NA	NA	2.25839	2.25839	1
sp|Q9NRG7|D39U1_HUMAN	Epimerase family protein SDR39U1 OS=Homo sapiens GN=SDR39U1 PE=1 SV=2	NA	NA	NA	NA	0.578868	0.578868	1
sp|Q9NSD9|SYFB_HUMAN	Phenylalanine--tRNA ligase beta subunit OS=Homo sapiens GN=FARSB PE=1 SV=3	2.87667	NA	NA	NA	NA	2.87667	1
sp|Q9NUL5|CS066_HUMAN	UPF0515 protein C19orf66 OS=Homo sapiens GN=C19orf66 PE=2 SV=2	NA	0.192573	NA	NA	NA	0.192573	1
sp|Q9NVA2-2|SEP11_HUMAN	Isoform 2 of Septin-11 OS=Homo sapiens GN=SEPT11	NA	NA	NA	NA	1.92497	1.92497	1
sp|Q9NVH1|DJC11_HUMAN	DnaJ homolog subfamily C member 11 OS=Homo sapiens GN=DNAJC11 PE=1 SV=2	NA	NA	NA	NA	0.56777	0.56777	1
sp|Q9NVI7-2|ATD3A_HUMAN	Isoform 2 of ATPase family AAA domain-containing protein 3A OS=Homo sapiens GN=ATAD3A	NA	0.386464	NA	NA	NA	0.386464	1
sp|Q9NVI7|ATD3A_HUMAN	ATPase family AAA domain-containing protein 3A OS=Homo sapiens GN=ATAD3A PE=1 SV=2	NA	NA	1.7798	NA	NA	1.7798	1
sp|Q9NVT9|ARMC1_HUMAN	Armadillo repeat-containing protein 1 OS=Homo sapiens GN=ARMC1 PE=1 SV=1	1.95895	NA	NA	NA	NA	1.95895	1
sp|Q9NY33-4|DPP3_HUMAN	Isoform 4 of Dipeptidyl peptidase 3 OS=Homo sapiens GN=DPP3	NA	1.71448	NA	NA	NA	1.71448	1
sp|Q9NYL4-2|FKB11_HUMAN	Isoform 2 of Peptidyl-prolyl cis-trans isomerase FKBP11 OS=Homo sapiens GN=FKBP11	NA	NA	NA	2.3586	NA	2.3586	1
sp|Q9NZ01|TECR_HUMAN	Very-long-chain enoyl-CoA reductase OS=Homo sapiens GN=TECR PE=1 SV=1	NA	0.592831	NA	NA	NA	0.592831	1
sp|Q9NZB2-6|F120A_HUMAN	Isoform F of Constitutive coactivator of PPAR-gamma-like protein 1 OS=Homo sapiens GN=FAM120A	NA	NA	NA	2.59315	NA	2.59315	1
sp|Q9NZB2|F120A_HUMAN	Constitutive coactivator of PPAR-gamma-like protein 1 OS=Homo sapiens GN=FAM120A PE=1 SV=2	1.81847	NA	NA	NA	NA	1.81847	1
sp|Q9NZN4|EHD2_HUMAN	EH domain-containing protein 2 OS=Homo sapiens GN=EHD2 PE=1 SV=2	NA	NA	0.548126	NA	NA	0.548126	1
sp|Q9NZZ3|CHMP5_HUMAN	Charged multivesicular body protein 5 OS=Homo sapiens GN=CHMP5 PE=1 SV=1	1.80963	NA	NA	NA	NA	1.80963	1
sp|Q9UBE0|SAE1_HUMAN	SUMO-activating enzyme subunit 1 OS=Homo sapiens GN=SAE1 PE=1 SV=1	NA	1.75663	NA	NA	NA	1.75663	1
sp|Q9UBT2|SAE2_HUMAN	SUMO-activating enzyme subunit 2 OS=Homo sapiens GN=UBA2 PE=1 SV=2	1.61779	NA	NA	NA	NA	1.61779	1
sp|Q9UBV8|PEF1_HUMAN	Peflin OS=Homo sapiens GN=PEF1 PE=1 SV=1	NA	NA	1.73439	NA	NA	1.73439	1
sp|Q9UDY2|ZO2_HUMAN	Tight junction protein ZO-2 OS=Homo sapiens GN=TJP2 PE=1 SV=2	NA	NA	0.438032	NA	NA	0.438032	1
sp|Q9UHD8-5|SEPT9_HUMAN	Isoform 5 of Septin-9 OS=Homo sapiens GN=SEPT9	NA	NA	NA	NA	2.22813	2.22813	1
sp|Q9UHD8-7|SEPT9_HUMAN	Isoform 7 of Septin-9 OS=Homo sapiens GN=SEPT9	NA	1.619	NA	NA	NA	1.619	1
sp|Q9UHE5|NAT8_HUMAN	Probable N-acetyltransferase 8 OS=Homo sapiens GN=NAT8 PE=1 SV=2	NA	0.41421	NA	NA	NA	0.41421	1
sp|Q9UHQ9|NB5R1_HUMAN	NADH-cytochrome b5 reductase 1 OS=Homo sapiens GN=CYB5R1 PE=1 SV=1	NA	NA	NA	2.00718	NA	2.00718	1
sp|Q9UHX1|PUF60_HUMAN	Poly(U)-binding-splicing factor PUF60 OS=Homo sapiens GN=PUF60 PE=1 SV=1	2.10265	NA	NA	NA	NA	2.10265	1
sp|Q9UJ68-4|MSRA_HUMAN	Isoform 4 of Mitochondrial peptide methionine sulfoxide reductase OS=Homo sapiens GN=MSRA	NA	NA	NA	0.299768	NA	0.299768	1
sp|Q9UJC5|SH3L2_HUMAN	SH3 domain-binding glutamic acid-rich-like protein 2 OS=Homo sapiens GN=SH3BGRL2 PE=1 SV=2	NA	NA	NA	0.646631	NA	0.646631	1
sp|Q9UK45|LSM7_HUMAN	U6 snRNA-associated Sm-like protein LSm7 OS=Homo sapiens GN=LSM7 PE=1 SV=1	NA	NA	NA	1.67561	NA	1.67561	1
sp|Q9ULC5-3|ACSL5_HUMAN	Isoform 2 of Long-chain-fatty-acid--CoA ligase 5 OS=Homo sapiens GN=ACSL5	NA	NA	NA	0.269052	NA	0.269052	1
sp|Q9ULP9|TBC24_HUMAN	TBC1 domain family member 24 OS=Homo sapiens GN=TBC1D24 PE=1 SV=2	NA	NA	NA	NA	0.617623	0.617623	1
sp|Q9UM54-5|MYO6_HUMAN	Isoform 5 of Unconventional myosin-VI OS=Homo sapiens GN=MYO6	NA	NA	0.481338	NA	NA	0.481338	1
sp|Q9UNE7|CHIP_HUMAN	E3 ubiquitin-protein ligase CHIP OS=Homo sapiens GN=STUB1 PE=1 SV=2	NA	NA	1.7962	NA	NA	1.7962	1
sp|Q9UNF0|PACN2_HUMAN	Protein kinase C and casein kinase substrate in neurons protein 2 OS=Homo sapiens GN=PACSIN2 PE=1 SV=2	NA	NA	NA	NA	1.74277	1.74277	1
sp|Q9UP52-2|TFR2_HUMAN	Isoform Beta of Transferrin receptor protein 2 OS=Homo sapiens GN=TFR2	NA	0.639701	NA	NA	NA	0.639701	1
sp|Q9Y276|BCS1_HUMAN	Mitochondrial chaperone BCS1 OS=Homo sapiens GN=BCS1L PE=1 SV=1	NA	NA	NA	NA	0.473003	0.473003	1
sp|Q9Y2R0|COA3_HUMAN	Cytochrome c oxidase assembly protein 3 homolog, mitochondrial OS=Homo sapiens GN=COA3 PE=1 SV=1	NA	NA	NA	1.55919	NA	1.55919	1
sp|Q9Y305-4|ACOT9_HUMAN	Isoform 4 of Acyl-coenzyme A thioesterase 9, mitochondrial OS=Homo sapiens GN=ACOT9	1.63463	NA	NA	NA	NA	1.63463	1
sp|Q9Y371|SHLB1_HUMAN	Endophilin-B1 OS=Homo sapiens GN=SH3GLB1 PE=1 SV=1	NA	1.52817	NA	NA	NA	1.52817	1
sp|Q9Y3C8|UFC1_HUMAN	Ubiquitin-fold modifier-conjugating enzyme 1 OS=Homo sapiens GN=UFC1 PE=1 SV=3	NA	3.00445	NA	NA	NA	3.00445	1
sp|Q9Y624|JAM1_HUMAN	Junctional adhesion molecule A OS=Homo sapiens GN=F11R PE=1 SV=1	NA	NA	NA	2.07682	NA	2.07682	1
sp|Q9Y646|CBPQ_HUMAN	Carboxypeptidase Q OS=Homo sapiens GN=CPQ PE=1 SV=1	NA	NA	NA	0.487958	NA	0.487958	1
sp|Q9Y666|S12A7_HUMAN	Solute carrier family 12 member 7 OS=Homo sapiens GN=SLC12A7 PE=1 SV=3	7.04721	NA	NA	NA	NA	7.04721	1
sp|Q9Y6H1|CHCH2_HUMAN	Coiled-coil-helix-coiled-coil-helix domain-containing protein 2, mitochondrial OS=Homo sapiens GN=CHCHD2 PE=1 SV=1	NA	NA	NA	2.90307	NA	2.90307	1
tr|A2A2G4|A2A2G4_HUMAN	Dolichyl pyrophosphate Man9GlcNAc2 alpha-1,3-glucosyltransferase OS=Homo sapiens GN=ALG6 PE=4 SV=1	NA	NA	NA	1.63197	NA	1.63197	1
tr|A6NEC0|A6NEC0_HUMAN	Protein mago nashi homolog 2 OS=Homo sapiens GN=MAGOHB PE=2 SV=1	NA	NA	NA	NA	3.17475	3.17475	1
tr|A6NJC3|A6NJC3_HUMAN	UDP-glucuronosyltransferase 1 family polypeptide A1s OS=Homo sapiens GN=UGT1A1 PE=2 SV=2	NA	NA	NA	NA	0.417862	0.417862	1
tr|A6NMH8|A6NMH8_HUMAN	CD81 antigen OS=Homo sapiens GN=CD81 PE=2 SV=1	NA	NA	0.544233	NA	NA	0.544233	1
tr|A8MV58|A8MV58_HUMAN	Drebrin OS=Homo sapiens GN=DBN1 PE=2 SV=1	NA	4.46864	NA	NA	NA	4.46864	1
tr|B0QY89|B0QY89_HUMAN	Eukaryotic translation initiation factor 3 subunit L OS=Homo sapiens GN=EIF3L PE=4 SV=1	1.87943	NA	NA	NA	NA	1.87943	1
tr|B0QZ18|B0QZ18_HUMAN	Copine-1 OS=Homo sapiens GN=CPNE1 PE=4 SV=1	NA	NA	2.27959	NA	NA	2.27959	1
tr|B0V2J7|B0V2J7_HUMAN	Antigen peptide transporter 2 OS=Homo sapiens GN=TAP2 PE=2 SV=1	NA	1.80197	NA	NA	NA	1.80197	1
tr|B1AHC9|B1AHC9_HUMAN	X-ray repair cross-complementing protein 6 OS=Homo sapiens GN=XRCC6 PE=4 SV=1	NA	NA	NA	2.15956	NA	2.15956	1
tr|B1AKJ5|B1AKJ5_HUMAN	Nardilysin OS=Homo sapiens GN=NRD1 PE=3 SV=1	NA	NA	NA	1.86973	NA	1.86973	1
tr|B1ALH6|B1ALH6_HUMAN	Phytanoyl-CoA dioxygenase, peroxisomal OS=Homo sapiens GN=PHYH PE=2 SV=1	NA	NA	NA	NA	1.5576	1.5576	1
tr|B1ANR0|B1ANR0_HUMAN	Poly(A) binding protein, cytoplasmic 4 (Inducible form), isoform CRA_e OS=Homo sapiens GN=PABPC4 PE=4 SV=1	NA	NA	NA	NA	2.00978	2.00978	1
tr|B3KVR1|B3KVR1_HUMAN	Small nuclear ribonucleoprotein-associated protein OS=Homo sapiens GN=SNRPN PE=2 SV=1	NA	2.48705	NA	NA	NA	2.48705	1
tr|B4DDW0|B4DDW0_HUMAN	Retinol dehydrogenase 11 OS=Homo sapiens GN=RDH11 PE=2 SV=1	NA	NA	NA	NA	0.553833	0.553833	1
tr|B4DER1|B4DER1_HUMAN	Leucine--tRNA ligase, cytoplasmic OS=Homo sapiens GN=LARS PE=2 SV=1	NA	NA	NA	2.46889	NA	2.46889	1
tr|B4DF41|B4DF41_HUMAN	DNA mismatch repair protein Msh6 OS=Homo sapiens GN=MSH6 PE=2 SV=1	4.0162	NA	NA	NA	NA	4.0162	1
tr|B4DFR2|B4DFR2_HUMAN	Dynein light chain roadblock-type 1 OS=Homo sapiens GN=DYNLRB1 PE=2 SV=1	NA	1.95455	NA	NA	NA	1.95455	1
tr|B4DKK2|B4DKK2_HUMAN	Sorcin OS=Homo sapiens GN=SRI PE=2 SV=1	NA	NA	NA	1.90626	NA	1.90626	1
tr|B4DKT0|B4DKT0_HUMAN	Golgi reassembly-stacking protein 2 OS=Homo sapiens GN=GORASP2 PE=2 SV=1	NA	NA	NA	1.79375	NA	1.79375	1
tr|B4DNM9|B4DNM9_HUMAN	Dihydroxyacetone phosphate acyltransferase OS=Homo sapiens GN=GNPAT PE=2 SV=1	NA	NA	NA	NA	2.26005	2.26005	1
tr|B4DPJ8|B4DPJ8_HUMAN	T-complex protein 1 subunit zeta OS=Homo sapiens GN=CCT6A PE=2 SV=1	NA	NA	2.25249	NA	NA	2.25249	1
tr|B4DQV4|B4DQV4_HUMAN	Sorting nexin-4 OS=Homo sapiens GN=SNX4 PE=2 SV=1	1.86838	NA	NA	NA	NA	1.86838	1
tr|B4DR80|B4DR80_HUMAN	Serine/threonine-protein kinase 24 12 kDa subunit OS=Homo sapiens GN=STK24 PE=2 SV=1	NA	1.64717	NA	NA	NA	1.64717	1
tr|B4DTE8|B4DTE8_HUMAN	Phospholipid scramblase 1 OS=Homo sapiens GN=PLSCR1 PE=2 SV=1	NA	2.88543	NA	NA	NA	2.88543	1
tr|B4DUC8|B4DUC8_HUMAN	S-methyl-5'-thioadenosine phosphorylase OS=Homo sapiens GN=MTAP PE=2 SV=1	NA	NA	NA	1.58233	NA	1.58233	1
tr|B4DUR8|B4DUR8_HUMAN	T-complex protein 1 subunit gamma OS=Homo sapiens GN=CCT3 PE=2 SV=1	NA	NA	2.09247	NA	NA	2.09247	1
tr|B4DXP5|B4DXP5_HUMAN	Poly(rC)-binding protein 2 OS=Homo sapiens GN=PCBP2 PE=2 SV=1	1.91801	NA	NA	NA	NA	1.91801	1
tr|B4DXZ6|B4DXZ6_HUMAN	Fragile X mental retardation syndrome-related protein 1 OS=Homo sapiens GN=FXR1 PE=2 SV=1	4.01316	NA	NA	NA	NA	4.01316	1
tr|B4DYB4|B4DYB4_HUMAN	Nucleoporin NUP53 OS=Homo sapiens GN=NUP35 PE=2 SV=1	NA	NA	NA	NA	4.13108	4.13108	1
tr|B4E283|B4E283_HUMAN	Apoptosis inhibitor 5 OS=Homo sapiens GN=API5 PE=2 SV=1	NA	1.63845	NA	NA	NA	1.63845	1
tr|B4E322|B4E322_HUMAN	Choline-phosphate cytidylyltransferase A OS=Homo sapiens GN=PCYT1A PE=2 SV=1	NA	1.69959	NA	NA	NA	1.69959	1
tr|B5MC51|B5MC51_HUMAN	LIM domain kinase 2 OS=Homo sapiens GN=LIMK2 PE=2 SV=1	3.28101	NA	NA	NA	NA	3.28101	1
tr|B5MC53|B5MC53_HUMAN	MpV17 transgene, murine homolog, glomerulosclerosis, isoform CRA_f OS=Homo sapiens GN=MPV17 PE=4 SV=1	NA	1.81569	NA	NA	NA	1.81569	1
tr|B7Z1M1|B7Z1M1_HUMAN	Reticulocalbin-1 OS=Homo sapiens GN=RCN1 PE=2 SV=1	1.56682	NA	NA	NA	NA	1.56682	1
tr|B7Z3P1|B7Z3P1_HUMAN	Tubulin-specific chaperone E OS=Homo sapiens GN=TBCE PE=2 SV=1	3.06172	NA	NA	NA	NA	3.06172	1
tr|B7Z6C0|B7Z6C0_HUMAN	Cysteine-rich protein 2 OS=Homo sapiens GN=CRIP2 PE=2 SV=1	NA	NA	0.549014	NA	NA	0.549014	1
tr|B7Z7Q0|B7Z7Q0_HUMAN	Phosphatidylinositol transfer protein beta isoform OS=Homo sapiens GN=PITPNB PE=2 SV=1	1.73303	NA	NA	NA	NA	1.73303	1
tr|B7Z9L0|B7Z9L0_HUMAN	T-complex protein 1 subunit delta OS=Homo sapiens GN=CCT4 PE=2 SV=1	1.59058	NA	NA	NA	NA	1.59058	1
tr|B7ZA04|B7ZA04_HUMAN	Cytoplasmic dynein 1 intermediate chain 2 OS=Homo sapiens GN=DYNC1I2 PE=2 SV=1	NA	NA	NA	1.59945	NA	1.59945	1
tr|B7ZAX5|B7ZAX5_HUMAN	N-acetylgalactosamine kinase OS=Homo sapiens GN=GALK2 PE=2 SV=1	NA	NA	NA	NA	1.97301	1.97301	1
tr|B7ZLP6|B7ZLP6_HUMAN	SAFB protein OS=Homo sapiens GN=SAFB PE=2 SV=1	NA	NA	NA	1.8027	NA	1.8027	1
tr|B8K288|B8K288_HUMAN	UDP-glucuronosyltransferase 1 family polypeptide A4s OS=Homo sapiens GN=UGT1A4S PE=2 SV=1	NA	NA	NA	NA	0.399412	0.399412	1
tr|B8ZZX6|B8ZZX6_HUMAN	Metalloreductase STEAP3 OS=Homo sapiens GN=STEAP3 PE=4 SV=1	NA	NA	0.330309	NA	NA	0.330309	1
tr|C9J4Z3|C9J4Z3_HUMAN	60S ribosomal protein L37a OS=Homo sapiens GN=RPL37A PE=4 SV=1	NA	NA	NA	NA	3.31906	3.31906	1
tr|C9JAB2|C9JAB2_HUMAN	Serine/arginine-rich-splicing factor 7 OS=Homo sapiens GN=SRSF7 PE=2 SV=1	NA	NA	NA	NA	1.53344	1.53344	1
tr|C9JAG1|C9JAG1_HUMAN	Ethanolaminephosphotransferase 1 (Fragment) OS=Homo sapiens GN=EPT1 PE=2 SV=1	NA	1.83729	NA	NA	NA	1.83729	1
tr|C9JBI3|C9JBI3_HUMAN	Phosphoserine phosphatase (Fragment) OS=Homo sapiens GN=PSPH PE=2 SV=1	NA	NA	NA	NA	6.67456	6.67456	1
tr|C9JC07|C9JC07_HUMAN	Myeloid-associated differentiation marker (Fragment) OS=Homo sapiens GN=MYADM PE=2 SV=1	NA	4.88707	NA	NA	NA	4.88707	1
tr|C9JCC6|C9JCC6_HUMAN	Dr1-associated corepressor OS=Homo sapiens GN=DRAP1 PE=2 SV=1	NA	1.53983	NA	NA	NA	1.53983	1
tr|C9JHU5|C9JHU5_HUMAN	Tensin-3 (Fragment) OS=Homo sapiens GN=TNS3 PE=2 SV=1	NA	0.463399	NA	NA	NA	0.463399	1
tr|C9JIM0|C9JIM0_HUMAN	MAWD binding protein, isoform CRA_a OS=Homo sapiens GN=PBLD PE=4 SV=1	NA	NA	0.146936	NA	NA	0.146936	1
tr|C9JLE3|C9JLE3_HUMAN	Secreted glypican-3 OS=Homo sapiens GN=GPC3 PE=2 SV=2	NA	NA	NA	6.79934	NA	6.79934	1
tr|C9JMU5|C9JMU5_HUMAN	Probable ATP-dependent RNA helicase DDX17 OS=Homo sapiens GN=DDX17 PE=2 SV=1	NA	2.13456	NA	NA	NA	2.13456	1
tr|C9JNW5|C9JNW5_HUMAN	60S ribosomal protein L24 OS=Homo sapiens GN=RPL24 PE=4 SV=1	NA	0.34334	NA	NA	NA	0.34334	1
tr|C9JQD1|C9JQD1_HUMAN	Glucokinase OS=Homo sapiens GN=GCK PE=2 SV=1	NA	NA	NA	8.74518	NA	8.74518	1
tr|C9JQE6|C9JQE6_HUMAN	ATP-binding cassette sub-family A member 8 OS=Homo sapiens GN=ABCA8 PE=3 SV=2	NA	0.553399	NA	NA	NA	0.553399	1
tr|C9JS50|C9JS50_HUMAN	Metalloreductase STEAP4 OS=Homo sapiens GN=STEAP4 PE=4 SV=1	NA	0.322661	NA	NA	NA	0.322661	1
tr|C9JSL2|C9JSL2_HUMAN	Presequence protease, mitochondrial OS=Homo sapiens GN=PITRM1 PE=3 SV=1	2.60673	NA	NA	NA	NA	2.60673	1
[truncated: 2,218 more rows]

## Sheet: Rep1
Supplementary Table S4. Statistical analysis of proteins quantified by SWATH-MS in the first biological replicate. Normality test of each protein expression was performed for HCC/non-HCC groups, respectively, using Shapiro-Wilk normality test. Proteins whose expression values met the normality in both groups were retained for Welch’s t-test and Benjamini-Hochberg multiple test correction. The sta…
Peak Name	Group	Mean(log2)		Fold Change	Log2(Fold Change)	Shapiro Normality test		Welch T-test
		HCC	Non-tumor			HCC	Nontumor	p-value	t-value	adjusted p-value
sp|O60218|AK1BA_HUMAN	Aldo-keto reductase family 1 member B10 OS=Homo sapiens GN=AKR1B10 PE=1 SV=2	26.1363	22.3302	13.9878	3.8061	0.382666	0.122381	8.07584e-08	144.058	2.18526e-05
sp|P56470|LEG4_HUMAN	Galectin-4 OS=Homo sapiens GN=LGALS4 PE=1 SV=1	22.5571	21.4265	2.18943	1.13055	0.539637	0.228016	2.52827e-07	77.0064	2.62022e-05
sp|O60701|UGDH_HUMAN	UDP-glucose 6-dehydrogenase OS=Homo sapiens GN=UGDH PE=1 SV=1	23.7896	22.2259	2.95617	1.56373	0.123971	0.181406	3.09224e-07	83.2525	2.62022e-05
sp|P18283|GPX2_HUMAN	Glutathione peroxidase 2 OS=Homo sapiens GN=GPX2 PE=1 SV=3	20.6797	18.5671	4.32474	2.11262	0.411357	0.227047	2.4401e-07	84.3683	2.62022e-05
sp|Q8TAT6|NPL4_HUMAN	Nuclear protein localization protein 4 homolog OS=Homo sapiens GN=NPLOC4 PE=1 SV=3	19.8166	18.1503	3.17405	1.66633	0.268511	0.501097	2.1475e-07	72.8854	2.62022e-05
sp|P52209|6PGD_HUMAN	6-phosphogluconate dehydrogenase, decarboxylating OS=Homo sapiens GN=PGD PE=1 SV=3	23.0944	21.17	3.79574	1.92438	0.117019	0.524854	4.14e-07	64.0818	3.15302e-05
sp|Q9BUP3|HTAI2_HUMAN	Oxidoreductase HTATIP2 OS=Homo sapiens GN=HTATIP2 PE=1 SV=2	20.7615	18.7386	4.06394	2.02288	0.112079	0.268623	4.59853e-07	60.9409	3.36754e-05
sp|P04075|ALDOA_HUMAN	Fructose-bisphosphate aldolase A OS=Homo sapiens GN=ALDOA PE=1 SV=2	22.522	21.1214	2.64001	1.40054	0.211311	0.578163	4.96803e-07	69.2293	3.50338e-05
tr|F8VYX6|F8VYX6_HUMAN	Tubulin beta chain OS=Homo sapiens GN=TUBB PE=3 SV=1	24.7448	23.7263	2.02584	1.01852	0.311476	0.838795	5.6454e-07	89.4282	3.83887e-05
sp|P31939|PUR9_HUMAN	Bifunctional purine biosynthesis protein PURH OS=Homo sapiens GN=ATIC PE=1 SV=3	21.1576	20.3261	1.77958	0.83154	0.743511	0.151491	5.97282e-07	59.4526	3.92147e-05
sp|Q01628|IFM3_HUMAN	Interferon-induced transmembrane protein 3 OS=Homo sapiens GN=IFITM3 PE=1 SV=2	18.8725	18.1187	1.68626	0.753823	0.294988	0.897008	6.65498e-07	55.523	4.16488e-05
sp|P26038|MOES_HUMAN	Moesin OS=Homo sapiens GN=MSN PE=1 SV=3	22.6528	21.5792	2.10467	1.0736	0.107037	0.482664	9.14667e-07	57.4141	5.05671e-05
sp|Q14914|PTGR1_HUMAN	Prostaglandin reductase 1 OS=Homo sapiens GN=PTGR1 PE=1 SV=2	24.1186	22.7252	2.62688	1.39335	0.937536	0.627381	1.12555e-06	58.9775	5.79203e-05
sp|P38646|GRP75_HUMAN	Stress-70 protein, mitochondrial OS=Homo sapiens GN=HSPA9 PE=1 SV=2	23.4073	22.2203	2.27674	1.18697	0.416503	0.843552	1.25112e-06	52.3245	5.94171e-05
sp|P32456|GBP2_HUMAN	Interferon-induced guanylate-binding protein 2 OS=Homo sapiens GN=GBP2 PE=1 SV=3	20.6425	18.8426	3.4819	1.79987	0.755684	0.947637	1.20791e-06	47.7613	5.94171e-05
tr|G8JLB6|G8JLB6_HUMAN	Heterogeneous nuclear ribonucleoprotein H OS=Homo sapiens GN=HNRNPH1 PE=2 SV=1	21.4215	20.4888	1.90881	0.932671	0.398218	0.583582	1.3668e-06	52.4771	6.05207e-05
sp|Q6PI48|SYDM_HUMAN	Aspartate--tRNA ligase, mitochondrial OS=Homo sapiens GN=DARS2 PE=1 SV=1	20.088	18.8289	2.39345	1.25909	0.819747	0.225283	1.36156e-06	54.593	6.05207e-05
tr|B4DJP7|B4DJP7_HUMAN	Small nuclear ribonucleoprotein Sm D3 OS=Homo sapiens GN=SNRPD3 PE=2 SV=1	20.6159	19.5362	2.11366	1.07975	0.840363	0.656218	1.43534e-06	49.4014	6.08654e-05
sp|Q00688|FKBP3_HUMAN	Peptidyl-prolyl cis-trans isomerase FKBP3 OS=Homo sapiens GN=FKBP3 PE=1 SV=1	20.2017	19.107	2.13574	1.09474	0.519281	0.112858	1.48494e-06	68.5651	6.14634e-05
tr|M0QXB4|M0QXB4_HUMAN	Coatomer protein complex, subunit epsilon, isoform CRA_g OS=Homo sapiens GN=COPE PE=4 SV=1	20.6879	19.9795	1.63397	0.70838	0.183372	0.389177	1.67891e-06	43.4581	6.44087e-05
sp|P00352|AL1A1_HUMAN	Retinal dehydrogenase 1 OS=Homo sapiens GN=ALDH1A1 PE=1 SV=2	24.8431	24.0529	1.72936	0.790235	0.742968	0.428848	1.84996e-06	44.4389	6.47205e-05
sp|P53621|COPA_HUMAN	Coatomer subunit alpha OS=Homo sapiens GN=COPA PE=1 SV=2	21.2012	20.2733	1.90254	0.927929	0.430768	0.432739	1.96549e-06	47.4481	6.52154e-05
sp|P52895|AK1C2_HUMAN	Aldo-keto reductase family 1 member C2 OS=Homo sapiens GN=AKR1C2 PE=1 SV=3	24.2467	22.7713	2.78074	1.47547	0.42777	0.985747	2.01519e-06	51.7152	6.52154e-05
tr|B0V043|B0V043_HUMAN	Valine--tRNA ligase OS=Homo sapiens GN=VARS PE=3 SV=1	20.4528	19.3581	2.13567	1.09469	0.0575256	0.950755	2.21128e-06	45.1825	6.66417e-05
tr|Q32Q12|Q32Q12_HUMAN	Nucleoside diphosphate kinase OS=Homo sapiens GN=NME1-NME2 PE=2 SV=1	21.7525	20.5739	2.2635	1.17855	0.314664	0.303303	2.60853e-06	38.9112	7.5252e-05
sp|P19338|NUCL_HUMAN	Nucleolin OS=Homo sapiens GN=NCL PE=1 SV=3	21.4445	20.3778	2.09459	1.06667	0.736522	0.290175	2.69313e-06	42.4351	7.549e-05
sp|Q92616|GCN1L_HUMAN	Translational activator GCN1 OS=Homo sapiens GN=GCN1L1 PE=1 SV=6	19.5433	18.8527	1.61401	0.690652	0.569687	0.0584458	2.94297e-06	58.2225	7.6759e-05
sp|Q01081|U2AF1_HUMAN	Splicing factor U2AF 35 kDa subunit OS=Homo sapiens GN=U2AF1 PE=1 SV=3	18.6002	17.873	1.65542	0.727195	0.369987	0.208967	2.81663e-06	43.2187	7.6759e-05
sp|O75340|PDCD6_HUMAN	Programmed cell death protein 6 OS=Homo sapiens GN=PDCD6 PE=1 SV=1	20.1681	19.2542	1.88417	0.913926	0.106003	0.520824	3.0898e-06	37.3226	7.94997e-05
tr|J3KR44|J3KR44_HUMAN	Ubiquitin thioesterase OTUB1 OS=Homo sapiens GN=OTUB1 PE=4 SV=1	19.6782	18.9137	1.6987	0.764431	0.786004	0.0960409	3.17817e-06	40.7221	7.96216e-05
sp|P61978|HNRPK_HUMAN	Heterogeneous nuclear ribonucleoprotein K OS=Homo sapiens GN=HNRNPK PE=1 SV=1	22.468	21.4784	1.98576	0.989693	0.419353	0.726999	3.58658e-06	39.7271	8.75492e-05
sp|P61006|RAB8A_HUMAN	Ras-related protein Rab-8A OS=Homo sapiens GN=RAB8A PE=1 SV=1	21.3492	20.3641	1.97949	0.985125	0.0763142	0.446331	3.86085e-06	58.3962	9.07537e-05
tr|F5H157|F5H157_HUMAN	Ras-related protein Rab-35 (Fragment) OS=Homo sapiens GN=RAB35 PE=2 SV=1	21.3444	20.301	2.06116	1.04345	0.164792	0.7385	3.85316e-06	49.6737	9.07537e-05
sp|P22102|PUR2_HUMAN	Trifunctional purine biosynthetic protein adenosine-3 OS=Homo sapiens GN=GART PE=1 SV=1	19.2208	18.3785	1.7929	0.842298	0.215665	0.494708	4.51083e-06	34.0842	9.98676e-05
sp|P06733|ENOA_HUMAN	Alpha-enolase OS=Homo sapiens GN=ENO1 PE=1 SV=2	24.8318	23.7807	2.07204	1.05105	0.208028	0.565693	4.58668e-06	33.8707	0.00010038
sp|P40227|TCPZ_HUMAN	T-complex protein 1 subunit zeta OS=Homo sapiens GN=CCT6A PE=1 SV=3	20.7346	19.9669	1.70255	0.767694	0.652627	0.268651	4.8761e-06	34.2222	0.000102023
sp|P48643|TCPE_HUMAN	T-complex protein 1 subunit epsilon OS=Homo sapiens GN=CCT5 PE=1 SV=1	19.7317	19.0148	1.64371	0.716957	0.822309	0.398281	4.87566e-06	33.7246	0.000102023
tr|Q49AN9|Q49AN9_HUMAN	SNRPG protein OS=Homo sapiens GN=SNRPG PE=4 SV=1	19.5154	18.5242	1.9878	0.991171	0.569814	0.344192	6.00232e-06	54.4102	0.000117819
sp|P62937|PPIA_HUMAN	Peptidyl-prolyl cis-trans isomerase A OS=Homo sapiens GN=PPIA PE=1 SV=2	24.4003	23.7521	1.56717	0.64816	0.999736	0.302941	6.47834e-06	68.9777	0.000123348
sp|P08559|ODPA_HUMAN	Pyruvate dehydrogenase E1 component subunit alpha, somatic form, mitochondrial OS=Homo sapiens GN=PDHA1 PE=1 SV=3	20.0092	19.3987	1.52679	0.610498	0.620515	0.131366	6.3831e-06	48.8063	0.000123348
sp|P62913|RL11_HUMAN	60S ribosomal protein L11 OS=Homo sapiens GN=RPL11 PE=1 SV=2	20.4522	19.703	1.68083	0.749177	0.0723988	0.797472	6.42845e-06	33.5051	0.000123348
tr|Q5SZ07|Q5SZ07_HUMAN	Hepatoma-derived growth factor OS=Homo sapiens GN=HDGF PE=4 SV=1	20.8337	19.8021	2.0442	1.03154	0.265726	0.0966751	7.3644e-06	30.5988	0.000135796
sp|P49257|LMAN1_HUMAN	Protein ERGIC-53 OS=Homo sapiens GN=LMAN1 PE=1 SV=2	21.511	20.9211	1.50508	0.589843	0.25486	0.159376	7.87059e-06	29.973	0.000136233
sp|Q00839|HNRPU_HUMAN	Heterogeneous nuclear ribonucleoprotein U OS=Homo sapiens GN=HNRNPU PE=1 SV=6	21.7131	20.6738	2.05527	1.03932	0.69852	0.598273	8.02118e-06	43.2264	0.000137588
sp|P51991|ROA3_HUMAN	Heterogeneous nuclear ribonucleoprotein A3 OS=Homo sapiens GN=HNRNPA3 PE=1 SV=2	22.1874	21.1822	2.00733	1.00527	0.644633	0.537615	8.30211e-06	40.3132	0.000141136
sp|P37837|TALDO_HUMAN	Transaldolase OS=Homo sapiens GN=TALDO1 PE=1 SV=2	22.6799	21.2435	2.7065	1.43643	0.347506	0.058367	9.21155e-06	47.4105	0.000152511
sp|Q86UP2|KTN1_HUMAN	Kinectin OS=Homo sapiens GN=KTN1 PE=1 SV=1	19.5875	18.6415	1.92646	0.945953	0.883304	0.489976	9.94798e-06	28.1705	0.000156537
sp|Q99471|PFD5_HUMAN	Prefoldin subunit 5 OS=Homo sapiens GN=PFDN5 PE=1 SV=2	18.7975	17.4913	2.47293	1.30622	0.811962	0.705347	9.82947e-06	31.1199	0.000156537
sp|Q16881-3|TRXR1_HUMAN	Isoform 3 of Thioredoxin reductase 1, cytoplasmic OS=Homo sapiens GN=TXNRD1	21.9799	19.4521	5.76696	2.52781	0.46063	0.655776	9.91219e-06	76.5992	0.000156537
tr|D6RBD7|D6RBD7_HUMAN	Eukaryotic translation elongation factor 1 epsilon-1 OS=Homo sapiens GN=EEF1E1 PE=4 SV=1	18.459	17.7229	1.6656	0.73604	0.477958	0.608575	1.03633e-05	37.842	0.000157854
sp|P02786|TFR1_HUMAN	Transferrin receptor protein 1 OS=Homo sapiens GN=TFRC PE=1 SV=2	18.9701	16.7159	4.77049	2.25414	0.0989471	0.678231	1.01274e-05	30.8465	0.000157854
sp|P30050|RL12_HUMAN	60S ribosomal protein L12 OS=Homo sapiens GN=RPL12 PE=1 SV=1	20.6917	20.0121	1.60169	0.679592	0.555375	0.617261	1.13889e-05	30.8544	0.000169615
sp|O00231|PSD11_HUMAN	26S proteasome non-ATPase regulatory subunit 11 OS=Homo sapiens GN=PSMD11 PE=1 SV=3	20.2947	19.6339	1.581	0.660839	0.927643	0.708466	1.14027e-05	30.5969	0.000169615
sp|P18124|RL7_HUMAN	60S ribosomal protein L7 OS=Homo sapiens GN=RPL7 PE=1 SV=1	20.2487	19.5919	1.57659	0.656805	0.512406	0.0550872	1.28831e-05	26.3139	0.000188688
sp|P14618|KPYM_HUMAN	Pyruvate kinase isozymes M1/M2 OS=Homo sapiens GN=PKM PE=1 SV=4	22.202	20.7144	2.8042	1.48759	0.57062	0.787627	1.31185e-05	52.415	0.000190669
sp|P15121|ALDR_HUMAN	Aldose reductase OS=Homo sapiens GN=AKR1B1 PE=1 SV=3	22.6677	19.5283	8.81157	3.1394	0.687452	0.462501	1.35808e-05	48.9687	0.000195892
sp|Q15637|SF01_HUMAN	Splicing factor 1 OS=Homo sapiens GN=SF1 PE=1 SV=4	18.1345	17.2225	1.88169	0.912031	0.100724	0.997706	1.39165e-05	26.2815	0.000199225
sp|Q01105-3|SET_HUMAN	Isoform 3 of Protein SET OS=Homo sapiens GN=SET	21.5628	20.4373	2.18178	1.1255	0.37061	0.654057	1.4342e-05	29.918	0.000199323
sp|P04083|ANXA1_HUMAN	Annexin A1 OS=Homo sapiens GN=ANXA1 PE=1 SV=2	21.7017	20.6756	2.0365	1.02609	0.850088	0.0636129	1.43116e-05	26.1847	0.000199323
sp|Q9Y285|SYFA_HUMAN	Phenylalanine--tRNA ligase alpha subunit OS=Homo sapiens GN=FARSA PE=1 SV=3	19.7503	18.4436	2.47363	1.30663	0.408227	0.389892	1.42606e-05	41.2103	0.000199323
tr|G3V1D3|G3V1D3_HUMAN	Dipeptidyl peptidase 3 OS=Homo sapiens GN=DPP3 PE=4 SV=1	19.6474	19.0041	1.56192	0.643316	0.543499	0.476753	1.47321e-05	29.3074	0.000202848
sp|P23396|RS3_HUMAN	40S ribosomal protein S3 OS=Homo sapiens GN=RPS3 PE=1 SV=2	21.6173	20.7776	1.78973	0.839746	0.18045	0.888093	1.48087e-05	29.1652	0.000202848
sp|Q01518|CAP1_HUMAN	Adenylyl cyclase-associated protein 1 OS=Homo sapiens GN=CAP1 PE=1 SV=5	21.7394	20.986	1.68582	0.753446	0.907524	0.0534803	1.53616e-05	24.9549	0.000206871
sp|P41091|IF2G_HUMAN	Eukaryotic translation initiation factor 2 subunit 3 OS=Homo sapiens GN=EIF2S3 PE=1 SV=3	19.64	18.7381	1.8686	0.901957	0.137713	0.723911	1.54284e-05	24.9108	0.000206871
sp|P26368|U2AF2_HUMAN	Splicing factor U2AF 65 kDa subunit OS=Homo sapiens GN=U2AF2 PE=1 SV=4	19.9853	19.0809	1.87165	0.904313	0.251185	0.718688	1.53012e-05	35.4991	0.000206871
sp|Q9H4A4|AMPB_HUMAN	Aminopeptidase B OS=Homo sapiens GN=RNPEP PE=1 SV=2	20.7254	20.091	1.5523	0.634408	0.0897632	0.696172	1.64421e-05	44.0678	0.000218922
sp|Q14152|EIF3A_HUMAN	Eukaryotic translation initiation factor 3 subunit A OS=Homo sapiens GN=EIF3A PE=1 SV=1	20.2441	19.1415	2.14751	1.10266	0.138016	0.341525	1.69222e-05	35.8012	0.000222207
sp|Q9NRR5|UBQL4_HUMAN	Ubiquilin-4 OS=Homo sapiens GN=UBQLN4 PE=1 SV=2	18.2474	17.0434	2.3037	1.20395	0.881695	0.320056	1.68998e-05	25.2028	0.000222207
sp|P35268|RL22_HUMAN	60S ribosomal protein L22 OS=Homo sapiens GN=RPL22 PE=1 SV=2	21.3783	20.6411	1.66695	0.737207	0.950032	0.532192	1.74323e-05	35.1773	0.000224264
sp|P09874|PARP1_HUMAN	Poly [ADP-ribose] polymerase 1 OS=Homo sapiens GN=PARP1 PE=1 SV=4	19.1723	17.9378	2.35287	1.23442	0.655217	0.906075	1.82586e-05	24.1161	0.000231762
tr|A7YIJ8|A7YIJ8_HUMAN	Radixin OS=Homo sapiens GN=RDX PE=2 SV=1	21.5255	20.5861	1.91765	0.93934	0.189332	0.566499	2.05739e-05	38.6557	0.000257715
tr|M0QXS5|M0QXS5_HUMAN	Heterogeneous nuclear ribonucleoprotein L (Fragment) OS=Homo sapiens GN=HNRNPL PE=4 SV=1	19.891	19.1359	1.68769	0.755047	0.184799	0.321206	2.17607e-05	26.8705	0.000267305
tr|J3QRK5|J3QRK5_HUMAN	Protein UBBP4 OS=Homo sapiens GN=UBBP4 PE=4 SV=1	23.0924	22.2442	1.80025	0.848194	0.234002	0.411103	2.17081e-05	27.5542	0.000267305
sp|P52292|IMA2_HUMAN	Importin subunit alpha-2 OS=Homo sapiens GN=KPNA2 PE=1 SV=1	15.2349	14.0876	2.21493	1.14726	0.210631	0.34446	2.28115e-05	40.9405	0.000274894
sp|Q96QK1|VPS35_HUMAN	Vacuolar protein sorting-associated protein 35 OS=Homo sapiens GN=VPS35 PE=1 SV=2	20.3122	19.7255	1.50172	0.586619	0.357574	0.545535	2.27259e-05	25.8603	0.000274894
sp|P53999|TCP4_HUMAN	Activated RNA polymerase II transcriptional coactivator p15 OS=Homo sapiens GN=SUB1 PE=1 SV=3	20.5054	18.2371	4.8174	2.26825	0.971484	0.504555	2.43242e-05	61.2401	0.00028766
tr|G3XAL7|G3XAL7_HUMAN	Protein PRRC1 OS=Homo sapiens GN=PRRC1 PE=4 SV=1	19.7543	18.2374	2.8617	1.51687	0.980922	0.444786	2.54128e-05	21.9675	0.000296846
sp|P23141|EST1_HUMAN	Liver carboxylesterase 1 OS=Homo sapiens GN=CES1 PE=1 SV=2	25.5899	25.0007	1.50434	0.589134	0.911187	0.8886	2.60811e-05	22.0318	0.00030096
tr|E9PAU8|E9PAU8_HUMAN	Liver carboxylesterase 1 OS=Homo sapiens GN=CES1 PE=2 SV=1	25.5899	25.0007	1.50434	0.589134	0.911187	0.8886	2.60811e-05	22.0318	0.00030096
sp|P27348|1433T_HUMAN	14-3-3 protein theta OS=Homo sapiens GN=YWHAQ PE=1 SV=1	24.1119	23.44	1.59318	0.671911	0.271093	0.670466	2.66246e-05	28.6024	0.000305381
sp|P49441|INPP_HUMAN	Inositol polyphosphate 1-phosphatase OS=Homo sapiens GN=INPP1 PE=1 SV=1	17.8172	16.7321	2.12151	1.08509	0.941098	0.242891	2.74829e-05	22.0537	0.000313338
sp|P39019|RS19_HUMAN	40S ribosomal protein S19 OS=Homo sapiens GN=RPS19 PE=1 SV=2	20.0407	19.3984	1.56078	0.642263	0.38682	0.824078	2.92659e-05	22.3595	0.000327778
tr|G3XAD8|G3XAD8_HUMAN	Stress-induced-phosphoprotein 1 OS=Homo sapiens GN=STIP1 PE=4 SV=1	20.9455	19.7165	2.34409	1.22903	0.822335	0.573529	2.94595e-05	50.7647	0.000328017
sp|P62277|RS13_HUMAN	40S ribosomal protein S13 OS=Homo sapiens GN=RPS13 PE=1 SV=2	21.4102	20.7917	1.53529	0.61851	0.625902	0.809135	3.18569e-05	21.3499	0.000344633
tr|E5RI99|E5RI99_HUMAN	60S ribosomal protein L30 (Fragment) OS=Homo sapiens GN=RPL30 PE=2 SV=1	20.0949	19.4054	1.61276	0.689536	0.264071	0.35972	3.2324e-05	58.6331	0.000347711
sp|P31942|HNRH3_HUMAN	Heterogeneous nuclear ribonucleoprotein H3 OS=Homo sapiens GN=HNRNPH3 PE=1 SV=2	19.4313	18.6857	1.67674	0.745662	0.99739	0.80793	3.31611e-05	24.284	0.000354711
sp|O43242|PSMD3_HUMAN	26S proteasome non-ATPase regulatory subunit 3 OS=Homo sapiens GN=PSMD3 PE=1 SV=2	19.8127	18.9843	1.7757	0.828388	0.833692	0.655065	3.35559e-05	23.7124	0.000355275
sp|P07237|PDIA1_HUMAN	Protein disulfide-isomerase OS=Homo sapiens GN=P4HB PE=1 SV=3	25.0166	24.2267	1.72898	0.78992	0.986092	0.56787	3.35869e-05	33.5384	0.000355275
sp|P61981|1433G_HUMAN	14-3-3 protein gamma OS=Homo sapiens GN=YWHAG PE=1 SV=2	24.0657	23.4551	1.52693	0.610637	0.493085	0.785573	3.38403e-05	21.7046	0.000355978
sp|P07355|ANXA2_HUMAN	Annexin A2 OS=Homo sapiens GN=ANXA2 PE=1 SV=2	23.7809	22.3878	2.62626	1.39301	0.84232	0.715755	3.5756e-05	68.0364	0.000364061
sp|Q14847|LASP1_HUMAN	LIM and SH3 domain protein 1 OS=Homo sapiens GN=LASP1 PE=1 SV=2	21.8282	20.8652	1.94935	0.962994	0.582551	0.516102	3.56615e-05	27.4112	0.000364061
sp|P41252|SYIC_HUMAN	Isoleucine--tRNA ligase, cytoplasmic OS=Homo sapiens GN=IARS PE=1 SV=2	19.771	18.6419	2.1872	1.12909	0.503606	0.101719	3.54899e-05	21.2061	0.000364061
tr|H0YJ66|H0YJ66_HUMAN	Dehydrogenase/reductase SDR family member 7 (Fragment) OS=Homo sapiens GN=DHRS7 PE=3 SV=1	20.555	19.9045	1.56971	0.650496	0.535998	0.824679	3.56202e-05	34.3409	0.000364061
tr|H0YGJ7|H0YGJ7_HUMAN	Eukaryotic translation initiation factor 3 subunit J (Fragment) OS=Homo sapiens GN=EIF3J PE=4 SV=1	17.899	16.8108	2.12612	1.08822	0.44045	0.308319	3.55674e-05	27.7403	0.000364061
sp|P62195|PRS8_HUMAN	26S protease regulatory subunit 8 OS=Homo sapiens GN=PSMC5 PE=1 SV=1	20.2297	19.4866	1.67385	0.743174	0.631896	0.642941	3.71302e-05	24.4571	0.000374053
sp|P07099|HYEP_HUMAN	Epoxide hydrolase 1 OS=Homo sapiens GN=EPHX1 PE=1 SV=1	24.6906	24.0499	1.55901	0.640635	0.469049	0.8894	4.06732e-05	29.4409	0.000397138
sp|O60888|CUTA_HUMAN	Protein CutA OS=Homo sapiens GN=CUTA PE=1 SV=2	21.5374	20.6918	1.79698	0.845574	0.173876	0.4533	4.04209e-05	26.3913	0.000397138
sp|Q9Y666|S12A7_HUMAN	Solute carrier family 12 member 7 OS=Homo sapiens GN=SLC12A7 PE=1 SV=3	15.1404	12.3233	7.04721	2.81705	0.706361	0.72316	4.04656e-05	19.6833	0.000397138
tr|Q5JWU6|Q5JWU6_HUMAN	Tumor protein D52-like 2, isoform CRA_e OS=Homo sapiens GN=TPD52L2 PE=4 SV=1	19.4039	18.6878	1.64277	0.716133	0.138657	0.607921	4.10479e-05	19.4715	0.000398751
sp|Q13885|TBB2A_HUMAN	Tubulin beta-2A chain OS=Homo sapiens GN=TUBB2A PE=1 SV=1	24.6879	23.6848	2.00441	1.00318	0.0965259	0.210918	4.16246e-05	102.319	0.000400269
sp|Q8NBJ5|GT251_HUMAN	Procollagen galactosyltransferase 1 OS=Homo sapiens GN=GLT25D1 PE=1 SV=1	17.7002	16.8819	1.76332	0.818291	0.150809	0.431447	4.15601e-05	28.1417	0.000400269
tr|Q5VU66|Q5VU66_HUMAN	Tropomyosin alpha-3 chain OS=Homo sapiens GN=TPM3 PE=4 SV=1	23.4299	22.4497	1.97282	0.980258	0.843735	0.405527	4.21721e-05	21.6349	0.000402318
sp|P09104|ENOG_HUMAN	Gamma-enolase OS=Homo sapiens GN=ENO2 PE=1 SV=3	22.7382	22.026	1.63831	0.712208	0.35114	0.254234	4.32488e-05	20.7749	0.000407652
sp|O60664-3|PLIN3_HUMAN	Isoform 3 of Perilipin-3 OS=Homo sapiens GN=PLIN3	19.0755	18.1871	1.85114	0.888416	0.676438	0.275696	4.44622e-05	21.9603	0.000412956
sp|P04003|C4BPA_HUMAN	C4b-binding protein alpha chain OS=Homo sapiens GN=C4BPA PE=1 SV=2	20.8272	20.1704	1.57656	0.656781	0.822839	0.812884	4.57631e-05	23.2936	0.000418908
sp|P10599|THIO_HUMAN	Thioredoxin OS=Homo sapiens GN=TXN PE=1 SV=3	23.2972	21.7219	2.97983	1.57523	0.460328	0.888174	4.83596e-05	76.0378	0.000434324
sp|P62140|PP1B_HUMAN	Serine/threonine-protein phosphatase PP1-beta catalytic subunit OS=Homo sapiens GN=PPP1CB PE=1 SV=3	20.3825	19.7702	1.52874	0.612343	0.613738	0.505948	4.89523e-05	18.6914	0.000437583
sp|P30626|SORCN_HUMAN	Sorcin OS=Homo sapiens GN=SRI PE=1 SV=1	19.9485	18.5332	2.66727	1.41536	0.274772	0.764431	4.91902e-05	33.7754	0.000437655
sp|Q02790|FKBP4_HUMAN	Peptidyl-prolyl cis-trans isomerase FKBP4 OS=Homo sapiens GN=FKBP4 PE=1 SV=3	19.7851	18.689	2.13782	1.09614	0.664594	0.63173	4.95381e-05	26.9248	0.0004387
sp|P35606|COPB2_HUMAN	Coatomer subunit beta' OS=Homo sapiens GN=COPB2 PE=1 SV=2	20.2035	19.1925	2.01526	1.01096	0.449859	0.954638	5.03657e-05	20.855	0.000439891
sp|P13929|ENOB_HUMAN	Beta-enolase OS=Homo sapiens GN=ENO3 PE=1 SV=5	23.5524	22.5143	2.0535	1.03809	0.596641	0.536729	5.12041e-05	38.0006	0.000445172
sp|P07910|HNRPC_HUMAN	Heterogeneous nuclear ribonucleoproteins C1/C2 OS=Homo sapiens GN=HNRNPC PE=1 SV=4	21.3218	20.3778	1.9239	0.944034	0.913205	0.807009	5.45553e-05	66.2964	0.000461659
tr|E9PK25|E9PK25_HUMAN	Cofilin-1 OS=Homo sapiens GN=CFL1 PE=2 SV=1	23.5299	22.6513	1.83858	0.87859	0.429702	0.856024	5.43162e-05	34.9982	0.000461659
sp|Q96EP5|DAZP1_HUMAN	DAZ-associated protein 1 OS=Homo sapiens GN=DAZAP1 PE=1 SV=1	16.0478	15.2664	1.71878	0.781389	0.170872	0.833897	5.7656e-05	18.3889	0.000482741
sp|Q04917|1433F_HUMAN	14-3-3 protein eta OS=Homo sapiens GN=YWHAH PE=1 SV=4	23.845	23.2278	1.53385	0.617155	0.35277	0.217578	5.91052e-05	18.6904	0.000484382
sp|P58546|MTPN_HUMAN	Myotrophin OS=Homo sapiens GN=MTPN PE=1 SV=2	18.7721	17.9668	1.74741	0.80522	0.398216	0.651039	6.08313e-05	18.9929	0.000484382
sp|Q15365|PCBP1_HUMAN	Poly(rC)-binding protein 1 OS=Homo sapiens GN=PCBP1 PE=1 SV=2	22.0801	21.2411	1.78881	0.839001	0.183866	0.425459	6.10566e-05	19.0332	0.000484382
sp|P04080|CYTB_HUMAN	Cystatin-B OS=Homo sapiens GN=CSTB PE=1 SV=2	21.1026	20.1061	1.99517	0.996513	0.817297	0.338187	6.00302e-05	30.3728	0.000484382
sp|P52565|GDIR1_HUMAN	Rho GDP-dissociation inhibitor 1 OS=Homo sapiens GN=ARHGDIA PE=1 SV=3	21.2701	20.6178	1.57169	0.65232	0.928035	0.368648	6.15641e-05	45.2575	0.000486382
tr|G3V203|G3V203_HUMAN	60S ribosomal protein L18 OS=Homo sapiens GN=RPL18 PE=3 SV=1	21.673	20.9886	1.60701	0.68438	0.774371	0.839618	6.26722e-05	30.5152	0.000487087
sp|Q9Y678|COPG1_HUMAN	Coatomer subunit gamma-1 OS=Homo sapiens GN=COPG1 PE=1 SV=1	20.3645	19.6224	1.67259	0.742088	0.482104	0.864516	6.3432e-05	19.6378	0.000488966
sp|P31947|1433S_HUMAN	14-3-3 protein sigma OS=Homo sapiens GN=SFN PE=1 SV=1	23.8185	23.1595	1.57904	0.659049	0.369294	0.547501	6.4504e-05	19.2452	0.000495224
sp|P55884|EIF3B_HUMAN	Eukaryotic translation initiation factor 3 subunit B OS=Homo sapiens GN=EIF3B PE=1 SV=3	19.9621	19.2245	1.66735	0.737559	0.560525	0.368694	6.66887e-05	17.7332	0.00050387
tr|B7Z9L0|B7Z9L0_HUMAN	T-complex protein 1 subunit delta OS=Homo sapiens GN=CCT4 PE=2 SV=1	20.6772	20.0076	1.59058	0.669551	0.593137	0.130366	6.64818e-05	25.5688	0.00050387
sp|Q14240|IF4A2_HUMAN	Eukaryotic initiation factor 4A-II OS=Homo sapiens GN=EIF4A2 PE=1 SV=2	21.2802	20.6486	1.54926	0.63158	0.899054	0.251296	6.72865e-05	17.65	0.000504145
sp|P10909|CLUS_HUMAN	Clusterin OS=Homo sapiens GN=CLU PE=1 SV=1	21.7604	20.5602	2.29771	1.2002	0.389232	0.775968	6.93306e-05	30.4096	0.000507713
tr|E9PM69|E9PM69_HUMAN	26S protease regulatory subunit 6A OS=Homo sapiens GN=PSMC3 PE=2 SV=1	20.6993	19.9891	1.63608	0.710242	0.702826	0.71292	6.84327e-05	19.9868	0.000507713
sp|P43490|NAMPT_HUMAN	Nicotinamide phosphoribosyltransferase OS=Homo sapiens GN=NAMPT PE=1 SV=1	22.2195	20.9571	2.39897	1.26241	0.129079	0.782698	6.9228e-05	33.776	0.000507713
sp|O14818|PSA7_HUMAN	Proteasome subunit alpha type-7 OS=Homo sapiens GN=PSMA7 PE=1 SV=1	21.4853	20.8941	1.50656	0.591258	0.979191	0.751747	7.01715e-05	19.1038	0.000509949
tr|H0Y3P2|H0Y3P2_HUMAN	Eukaryotic translation initiation factor 4 gamma 2 OS=Homo sapiens GN=EIF4G2 PE=2 SV=1	16.7968	15.7715	2.03529	1.02523	0.90931	0.484452	7.08956e-05	31.0419	0.000511335
sp|P08238|HS90B_HUMAN	Heat shock protein HSP 90-beta OS=Homo sapiens GN=HSP90AB1 PE=1 SV=4	24.5261	23.228	2.45896	1.29805	0.671453	0.229219	7.08993e-05	42.6465	0.000511335
tr|M0R0F0|M0R0F0_HUMAN	40S ribosomal protein S5 (Fragment) OS=Homo sapiens GN=RPS5 PE=4 SV=1	20.8609	20.0858	1.71132	0.775107	0.359888	0.660517	7.30569e-05	22.8006	0.000520975
sp|Q9H0U4|RAB1B_HUMAN	Ras-related protein Rab-1B OS=Homo sapiens GN=RAB1B PE=1 SV=1	22.2125	21.2249	1.98294	0.987643	0.253464	0.631923	7.33798e-05	73.9641	0.000521325
sp|O95295|SNAPN_HUMAN	SNARE-associated protein Snapin OS=Homo sapiens GN=SNAPIN PE=1 SV=1	16.2849	15.4425	1.79308	0.842441	0.188757	0.651181	7.48035e-05	20.6449	0.000525557
sp|P60228|EIF3E_HUMAN	Eukaryotic translation initiation factor 3 subunit E OS=Homo sapiens GN=EIF3E PE=1 SV=1	19.5884	18.7402	1.80023	0.848185	0.111613	0.394376	7.81169e-05	21.4916	0.000540853
sp|O15371|EIF3D_HUMAN	Eukaryotic translation initiation factor 3 subunit D OS=Homo sapiens GN=EIF3D PE=1 SV=1	18.9555	18.0761	1.83953	0.879338	0.125201	0.671645	7.94082e-05	21.5703	0.000545824
sp|Q86UE4|LYRIC_HUMAN	Protein LYRIC OS=Homo sapiens GN=MTDH PE=1 SV=2	19.8423	19.01	1.78048	0.832263	0.24126	0.144366	8.54603e-05	20.7287	0.00056989
sp|P38919|IF4A3_HUMAN	Eukaryotic initiation factor 4A-III OS=Homo sapiens GN=EIF4A3 PE=1 SV=4	18.3909	16.9626	2.6913	1.42831	0.554599	0.465235	8.61603e-05	21.6179	0.00056989
sp|P62820|RAB1A_HUMAN	Ras-related protein Rab-1A OS=Homo sapiens GN=RAB1A PE=1 SV=3	22.2219	21.2361	1.98036	0.985763	0.39412	0.834473	8.52086e-05	85.8787	0.00056989
sp|P55072|TERA_HUMAN	Transitional endoplasmic reticulum ATPase OS=Homo sapiens GN=VCP PE=1 SV=4	21.5574	20.3387	2.32736	1.2187	0.64437	0.180958	8.75106e-05	34.308	0.000572647
sp|Q01469|FABP5_HUMAN	Fatty acid-binding protein, epidermal OS=Homo sapiens GN=FABP5 PE=1 SV=3	20.3667	18.9019	2.76023	1.46479	0.257642	0.772796	8.83301e-05	18.4004	0.00057596
sp|O00148|DX39A_HUMAN	ATP-dependent RNA helicase DDX39A OS=Homo sapiens GN=DDX39A PE=1 SV=2	21.4648	20.6853	1.7165	0.779471	0.27349	0.124256	9.02935e-05	61.5138	0.000586754
tr|B4DEM7|B4DEM7_HUMAN	T-complex protein 1 subunit theta OS=Homo sapiens GN=CCT8 PE=2 SV=1	21.114	20.5154	1.51432	0.598672	0.118072	0.271637	9.15664e-05	23.7362	0.000590991
tr|F5H897|F5H897_HUMAN	Heat shock protein 75 kDa, mitochondrial OS=Homo sapiens GN=TRAP1 PE=2 SV=1	23.0893	22.1206	1.95716	0.968762	0.487957	0.975902	9.24628e-05	16.3808	0.000592758
sp|O75356|ENTP5_HUMAN	Ectonucleoside triphosphate diphosphohydrolase 5 OS=Homo sapiens GN=ENTPD5 PE=1 SV=1	21.3651	20.2797	2.12197	1.0854	0.666478	0.482258	9.24028e-05	30.3597	0.000592758
sp|P51153|RAB13_HUMAN	Ras-related protein Rab-13 OS=Homo sapiens GN=RAB13 PE=1 SV=1	20.6315	19.7148	1.88779	0.9167	0.0780382	0.897033	9.34811e-05	45.8309	0.000597275
sp|P00390|GSHR_HUMAN	Glutathione reductase, mitochondrial OS=Homo sapiens GN=GSR PE=1 SV=2	21.3827	20.0428	2.53132	1.33989	0.381675	0.215087	9.77554e-05	43.2579	0.000613045
sp|P21796|VDAC1_HUMAN	Voltage-dependent anion-selective channel protein 1 OS=Homo sapiens GN=VDAC1 PE=1 SV=2	22.1229	21.3427	1.71735	0.780186	0.496445	0.516871	9.85251e-05	68.5865	0.000613045
tr|E9PLK3|E9PLK3_HUMAN	Puromycin-sensitive aminopeptidase OS=Homo sapiens GN=NPEPPS PE=2 SV=1	19.6248	18.9195	1.63048	0.705296	0.829588	0.112705	9.81484e-05	19.527	0.000613045
sp|P62993|GRB2_HUMAN	Growth factor receptor-bound protein 2 OS=Homo sapiens GN=GRB2 PE=1 SV=1	18.8121	17.8357	1.96757	0.976414	0.219975	0.214043	9.82227e-05	16.8173	0.000613045
sp|P60842|IF4A1_HUMAN	Eukaryotic initiation factor 4A-I OS=Homo sapiens GN=EIF4A1 PE=1 SV=1	21.7332	21.0028	1.65916	0.730454	0.858177	0.222804	0.000100453	46.2409	0.000620983
sp|Q9ULZ3|ASC_HUMAN	Apoptosis-associated speck-like protein containing a CARD OS=Homo sapiens GN=PYCARD PE=1 SV=2	19.5817	18.7077	1.83266	0.873936	0.171451	0.233817	0.00010216	60.3967	0.000625165
sp|P28066|PSA5_HUMAN	Proteasome subunit alpha type-5 OS=Homo sapiens GN=PSMA5 PE=1 SV=3	20.0458	19.3878	1.57783	0.65794	0.0790302	0.370816	0.000105577	16.109	0.000638154
sp|P11142|HSP7C_HUMAN	Heat shock cognate 71 kDa protein OS=Homo sapiens GN=HSPA8 PE=1 SV=1	24.2908	23.3799	1.88018	0.910871	0.272911	0.501629	0.000109464	23.1634	0.000653351
sp|P11413-3|G6PD_HUMAN	Isoform 3 of Glucose-6-phosphate 1-dehydrogenase OS=Homo sapiens GN=G6PD	21.1222	18.4218	6.49978	2.70039	0.0730018	0.954766	0.00011043	34.2998	0.00065561
tr|F8VQ10|F8VQ10_HUMAN	Spliceosome RNA helicase DDX39B OS=Homo sapiens GN=DDX39B PE=4 SV=1	21.5225	20.7606	1.69564	0.761828	0.978477	0.117023	0.000110531	46.2984	0.00065561
tr|G3V1A6|G3V1A6_HUMAN	Gasdermin domain containing 1, isoform CRA_d OS=Homo sapiens GN=GSDMD PE=4 SV=1	19.9215	18.9	2.03012	1.02156	0.311462	0.879005	0.000112616	36.2788	0.000658609
tr|B4DWW1|B4DWW1_HUMAN	ADP-ribosylation factor-like protein 1 OS=Homo sapiens GN=ARL1 PE=2 SV=1	19.8647	18.8912	1.96347	0.973406	0.174174	0.189253	0.000111595	16.3015	0.000658609
sp|Q7L2H7|EIF3M_HUMAN	Eukaryotic translation initiation factor 3 subunit M OS=Homo sapiens GN=EIF3M PE=1 SV=1	19.3239	18.4515	1.83075	0.872434	0.373206	0.611176	0.000112621	15.1101	0.000658609
sp|P67775|PP2AA_HUMAN	Serine/threonine-protein phosphatase 2A catalytic subunit alpha isoform OS=Homo sapiens GN=PPP2CA PE=1 SV=1	20.2322	19.1679	2.09123	1.06435	0.625106	0.530512	0.000112766	19.3658	0.000658609
sp|Q9Y266|NUDC_HUMAN	Nuclear migration protein nudC OS=Homo sapiens GN=NUDC PE=1 SV=1	19.5456	18.397	2.21688	1.14853	0.233523	0.766708	0.00011541	29.3325	0.000669941
tr|F5GWF6|F5GWF6_HUMAN	T-complex protein 1 subunit beta OS=Homo sapiens GN=CCT2 PE=2 SV=2	20.3329	19.561	1.70756	0.771934	0.189066	0.197399	0.000116245	17.7073	0.000672735
sp|Q9Y5M8|SRPRB_HUMAN	Signal recognition particle receptor subunit beta OS=Homo sapiens GN=SRPRB PE=1 SV=3	19.9386	19.3352	1.51926	0.603372	0.86808	0.474394	0.000117369	15.6629	0.000675703
sp|P68371|TBB4B_HUMAN	Tubulin beta-4B chain OS=Homo sapiens GN=TUBB4B PE=1 SV=1	24.3566	23.4344	1.89491	0.922133	0.927646	0.545842	0.000119434	54.5884	0.000676975
sp|Q99460|PSMD1_HUMAN	26S proteasome non-ATPase regulatory subunit 1 OS=Homo sapiens GN=PSMD1 PE=1 SV=2	21.1172	19.6053	2.85199	1.51197	0.640112	0.0908419	0.000119359	15.479	0.000676975
sp|P62314|SMD1_HUMAN	Small nuclear ribonucleoprotein Sm D1 OS=Homo sapiens GN=SNRPD1 PE=1 SV=1	20.2864	19.2463	2.05646	1.04017	0.344524	0.408042	0.000122149	14.901	0.000687757
sp|Q52LJ0|FA98B_HUMAN	Protein FAM98B OS=Homo sapiens GN=FAM98B PE=1 SV=1	17.6048	16.8071	1.73836	0.797726	0.443131	0.483838	0.000125837	15.9784	0.000704687
sp|P62753|RS6_HUMAN	40S ribosomal protein S6 OS=Homo sapiens GN=RPS6 PE=1 SV=1	21.0282	20.2101	1.76307	0.81809	0.93707	0.41651	0.000127094	14.9162	0.000707566
sp|P05362|ICAM1_HUMAN	Intercellular adhesion molecule 1 OS=Homo sapiens GN=ICAM1 PE=1 SV=2	20.5857	18.6059	3.94444	1.97982	0.739711	0.168775	0.000126748	15.0052	0.000707566
sp|P50336|PPOX_HUMAN	Protoporphyrinogen oxidase OS=Homo sapiens GN=PPOX PE=1 SV=1	17.6286	15.8553	3.41833	1.77329	0.99208	0.898537	0.000128674	22.703	0.000714273
sp|P22059|OSBP1_HUMAN	Oxysterol-binding protein 1 OS=Homo sapiens GN=OSBP PE=1 SV=1	18.4211	17.644	1.71374	0.777144	0.240724	0.780751	0.000130315	16.4535	0.000720279
tr|B4DP11|B4DP11_HUMAN	Prostaglandin E synthase 3 OS=Homo sapiens GN=PTGES3 PE=2 SV=1	21.5248	20.3879	2.19905	1.13688	0.393461	0.425168	0.00013198	25.446	0.000724178
sp|P27816|MAP4_HUMAN	Microtubule-associated protein 4 OS=Homo sapiens GN=MAP4 PE=1 SV=3	18.8473	17.7811	2.0939	1.06619	0.591872	0.297576	0.000132817	14.532	0.000726676
sp|P29218|IMPA1_HUMAN	Inositol monophosphatase 1 OS=Homo sapiens GN=IMPA1 PE=1 SV=1	17.0583	15.4805	2.9851	1.57778	0.128532	0.0825409	0.000133866	20.1159	0.000730316
sp|Q9H3N1|TMX1_HUMAN	Thioredoxin-related transmembrane protein 1 OS=Homo sapiens GN=TMX1 PE=1 SV=1	19.0738	18.2911	1.72036	0.782711	0.847047	0.783407	0.000135339	35.9759	0.000734148
sp|P61019|RAB2A_HUMAN	Ras-related protein Rab-2A OS=Homo sapiens GN=RAB2A PE=1 SV=1	20.6291	19.83	1.73992	0.799021	0.513629	0.14607	0.000134972	22.1848	0.000734148
tr|J3KPV4|J3KPV4_HUMAN	DNA replication licensing factor MCM4 OS=Homo sapiens GN=MCM4 PE=3 SV=1	17.9068	16.2365	3.18287	1.67033	0.934051	0.114367	0.000136121	14.4264	0.000736293
sp|O60869-2|EDF1_HUMAN	Isoform 2 of Endothelial differentiation-related factor 1 OS=Homo sapiens GN=EDF1	18.4289	17.326	2.14788	1.10291	0.347838	0.063696	0.000139288	18.8131	0.000747055
sp|Q9BUF5|TBB6_HUMAN	Tubulin beta-6 chain OS=Homo sapiens GN=TUBB6 PE=1 SV=1	23.4259	22.5888	1.78646	0.837103	0.342566	0.864482	0.00014203	47.6682	0.000757495
sp|Q9Y4L1|HYOU1_HUMAN	Hypoxia up-regulated protein 1 OS=Homo sapiens GN=HYOU1 PE=1 SV=1	21.1197	20.1683	1.93375	0.951398	0.87464	0.455763	0.00014474	36.2685	0.000769792
sp|P07686|HEXB_HUMAN	Beta-hexosaminidase subunit beta OS=Homo sapiens GN=HEXB PE=1 SV=3	20.0645	19.0682	1.99495	0.996354	0.443857	0.686547	0.000146403	40.1342	0.000770073
sp|Q9BRP8|WIBG_HUMAN	Partner of Y14 and mago OS=Homo sapiens GN=WIBG PE=1 SV=1	16.4567	15.6362	1.76609	0.820562	0.192483	0.836106	0.000146411	14.1397	0.000770073
sp|P17987|TCPA_HUMAN	T-complex protein 1 subunit alpha OS=Homo sapiens GN=TCP1 PE=1 SV=1	20.5902	19.9088	1.6038	0.681492	0.665817	0.641173	0.000150546	17.2211	0.000785313
tr|H7C2I1|H7C2I1_HUMAN	Protein arginine N-methyltransferase 1 OS=Homo sapiens GN=PRMT1 PE=4 SV=1	18.5454	17.6727	1.83103	0.872652	0.892858	0.963683	0.000151046	16.001	0.000785768
sp|P32455|GBP1_HUMAN	Interferon-induced guanylate-binding protein 1 OS=Homo sapiens GN=GBP1 PE=1 SV=2	20.2044	18.9097	2.45329	1.29472	0.439519	0.733361	0.00015852	58.8241	0.000817947
sp|Q00341|VIGLN_HUMAN	Vigilin OS=Homo sapiens GN=HDLBP PE=1 SV=2	20.4159	19.6895	1.65444	0.726344	0.667185	0.377773	0.000164147	15.1652	0.000840152
sp|P41218|MNDA_HUMAN	Myeloid cell nuclear differentiation antigen OS=Homo sapiens GN=MNDA PE=1 SV=1	17.2847	15.8046	2.78976	1.48014	0.650718	0.560928	0.000166188	14.1302	0.000848317
sp|P22626|ROA2_HUMAN	Heterogeneous nuclear ribonucleoproteins A2/B1 OS=Homo sapiens GN=HNRNPA2B1 PE=1 SV=2	23.2687	22.5934	1.59697	0.675341	0.0836358	0.26362	0.000167522	20.0313	0.00085284
tr|F8VTY8|F8VTY8_HUMAN	Proliferation-associated protein 2G4 OS=Homo sapiens GN=PA2G4 PE=2 SV=1	18.6956	17.9873	1.63388	0.708305	0.707594	0.681632	0.000168147	14.2668	0.000853739
tr|J3KTL2|J3KTL2_HUMAN	Serine/arginine-rich-splicing factor 1 OS=Homo sapiens GN=SRSF1 PE=4 SV=1	20.0821	19.2657	1.76094	0.816347	0.0767985	0.268849	0.000170303	16.2145	0.000862385
sp|Q14166|TTL12_HUMAN	Tubulin--tyrosine ligase-like protein 12 OS=Homo sapiens GN=TTLL12 PE=1 SV=2	18.8148	18.1446	1.59129	0.670198	0.634213	0.484616	0.000171214	16.1015	0.000864701
sp|P46060|RAGP1_HUMAN	Ran GTPase-activating protein 1 OS=Homo sapiens GN=RANGAP1 PE=1 SV=1	17.5723	16.3926	2.26534	1.17973	0.0659677	0.174099	0.000173067	16.0824	0.000869445
sp|O15212|PFD6_HUMAN	Prefoldin subunit 6 OS=Homo sapiens GN=PFDN6 PE=1 SV=1	18.2788	17.062	2.32424	1.21676	0.206547	0.161183	0.000174963	14.1358	0.000876658
tr|F8VU90|F8VU90_HUMAN	Peptidyl-prolyl cis-trans isomerase OS=Homo sapiens GN=FKBP11 PE=2 SV=1	19.4979	18.1942	2.46854	1.30366	0.681221	0.11179	0.000175426	18.2035	0.000876671
sp|Q5SSJ5|HP1B3_HUMAN	Heterochromatin protein 1-binding protein 3 OS=Homo sapiens GN=HP1BP3 PE=1 SV=1	18.6681	17.7395	1.90337	0.928557	0.992068	0.811008	0.000176445	24.9286	0.000879083
sp|O75131|CPNE3_HUMAN	Copine-3 OS=Homo sapiens GN=CPNE3 PE=1 SV=1	21.2297	20.4009	1.77619	0.828787	0.858062	0.36338	0.000177756	19.8673	0.000879083
sp|P38159|RBMX_HUMAN	RNA-binding motif protein, X chromosome OS=Homo sapiens GN=RBMX PE=1 SV=3	19.9847	19.0963	1.85115	0.888421	0.0703398	0.912587	0.000177691	20.9408	0.000879083
tr|E7EMB1|E7EMB1_HUMAN	Switch-associated protein 70 OS=Homo sapiens GN=SWAP70 PE=2 SV=1	17.4884	16.2886	2.29713	1.19983	0.880904	0.893449	0.000177674	13.4968	0.000879083
tr|B7Z1M1|B7Z1M1_HUMAN	Reticulocalbin-1 OS=Homo sapiens GN=RCN1 PE=2 SV=1	20.1422	19.4944	1.56682	0.647844	0.0966341	0.0858407	0.000182771	33.5625	0.000896898
sp|Q04837|SSBP_HUMAN	Single-stranded DNA-binding protein, mitochondrial OS=Homo sapiens GN=SSBP1 PE=1 SV=1	19.4666	17.4714	3.98664	1.99517	0.368401	0.471373	0.00018265	17.2314	0.000896898
sp|Q5T2W1|NHRF3_HUMAN	Na(+)/H(+) exchange regulatory cofactor NHE-RF3 OS=Homo sapiens GN=PDZK1 PE=1 SV=2	18.9763	17.7997	2.2604	1.17658	0.0544843	0.448664	0.000185196	34.7837	0.000904138
tr|E7EU96|E7EU96_HUMAN	Casein kinase II subunit alpha OS=Homo sapiens GN=CSNK2A1 PE=2 SV=1	18.4531	17.5575	1.86034	0.895563	0.357202	0.84419	0.000188164	17.7746	0.000916278
tr|B0QY89|B0QY89_HUMAN	Eukaryotic translation initiation factor 3 subunit L OS=Homo sapiens GN=EIF3L PE=4 SV=1	18.3891	17.4788	1.87943	0.910295	0.383136	0.383063	0.000190245	22.058	0.000924045
tr|K7EM18|K7EM18_HUMAN	Eukaryotic translation initiation factor 1 OS=Homo sapiens GN=EIF1 PE=4 SV=1	19.721	18.9146	1.74875	0.806325	0.760195	0.563618	0.000192425	14.9896	0.00092989
tr|F5H698|F5H698_HUMAN	Leucine--tRNA ligase, cytoplasmic OS=Homo sapiens GN=LARS PE=2 SV=1	19.8826	18.7641	2.1712	1.11849	0.207372	0.160634	0.000197226	13.1677	0.000950677
tr|H3BQZ7|H3BQZ7_HUMAN	HCG2044799 OS=Homo sapiens GN=hCG_2044799 PE=4 SV=1	19.9891	18.8744	2.16547	1.11468	0.301805	0.259937	0.000198465	31.109	0.000954237
sp|Q92597|NDRG1_HUMAN	Protein NDRG1 OS=Homo sapiens GN=NDRG1 PE=1 SV=1	20.1789	18.3702	3.50328	1.80871	0.505305	0.1406	0.000212268	19.9554	0.00100288
tr|H0YN81|H0YN81_HUMAN	WD repeat-containing protein 61 (Fragment) OS=Homo sapiens GN=WDR61 PE=2 SV=1	17.3137	16.4545	1.81412	0.859267	0.276324	0.333596	0.000211984	13.9346	0.00100288
sp|P37802|TAGL2_HUMAN	Transgelin-2 OS=Homo sapiens GN=TAGLN2 PE=1 SV=3	23.7703	22.4487	2.4994	1.32158	0.46535	0.224219	0.000213884	59.2261	0.00100801
sp|O95486|SC24A_HUMAN	Protein transport protein Sec24A OS=Homo sapiens GN=SEC24A PE=1 SV=2	19.0214	18.3042	1.64399	0.7172	0.925336	0.97049	0.000215487	14.9968	0.00101305
sp|P18085|ARF4_HUMAN	ADP-ribosylation factor 4 OS=Homo sapiens GN=ARF4 PE=1 SV=3	22.2838	21.5945	1.61245	0.689253	0.460316	0.979474	0.000216874	25.1725	0.00101456
sp|Q00610-2|CLH1_HUMAN	Isoform 2 of Clathrin heavy chain 1 OS=Homo sapiens GN=CLTC	22.5111	21.7218	1.72833	0.789376	0.502713	0.230848	0.000218086	15.8332	0.00101525
tr|F5H1A8|F5H1A8_HUMAN	Gelsolin OS=Homo sapiens GN=GSN PE=2 SV=1	19.7647	18.9785	1.72449	0.786172	0.604091	0.35737	0.000219985	49.6342	0.00101551
sp|Q9UNM6|PSD13_HUMAN	26S proteasome non-ATPase regulatory subunit 13 OS=Homo sapiens GN=PSMD13 PE=1 SV=2	19.5758	18.9574	1.53523	0.618451	0.37965	0.368697	0.00021917	38.3415	0.00101551
sp|Q8NFF5|FAD1_HUMAN	FAD synthase OS=Homo sapiens GN=FLAD1 PE=1 SV=1	18.6646	16.9571	3.26596	1.70751	0.116911	0.238046	0.000223495	47.6823	0.00102147
sp|Q13200|PSMD2_HUMAN	26S proteasome non-ATPase regulatory subunit 2 OS=Homo sapiens GN=PSMD2 PE=1 SV=3	19.7991	19.2009	1.51378	0.598155	0.870299	0.470038	0.000223714	16.3869	0.00102147
sp|Q99805|TM9S2_HUMAN	Transmembrane 9 superfamily member 2 OS=Homo sapiens GN=TM9SF2 PE=1 SV=1	19.0604	18.0475	2.01791	1.01286	0.657356	0.897906	0.00023156	29.5659	0.00104974
tr|B7Z7Q0|B7Z7Q0_HUMAN	Phosphatidylinositol transfer protein beta isoform OS=Homo sapiens GN=PITPNB PE=2 SV=1	19.7131	18.9198	1.73303	0.793299	0.939889	0.33418	0.000233111	18.8522	0.00105426
sp|O15143|ARC1B_HUMAN	Actin-related protein 2/3 complex subunit 1B OS=Homo sapiens GN=ARPC1B PE=1 SV=3	19.1597	18.4876	1.59335	0.672059	0.0501734	0.622657	0.000233858	12.9599	0.00105513
sp|Q86YS6|RAB43_HUMAN	Ras-related protein Rab-43 OS=Homo sapiens GN=RAB43 PE=1 SV=1	20.0569	18.9614	2.1369	1.09552	0.944205	0.785346	0.000240798	39.3963	0.00108132
tr|J3KQG6|J3KQG6_HUMAN	Eukaryotic peptide chain release factor GTP-binding subunit ERF3A OS=Homo sapiens GN=GSPT1 PE=4 SV=1	17.8172	17.1264	1.61421	0.690827	0.527906	0.511793	0.000242577	12.7128	0.00108166
sp|O43681|ASNA_HUMAN	ATPase ASNA1 OS=Homo sapiens GN=ASNA1 PE=1 SV=2	19.2535	18.4537	1.74084	0.799783	0.183338	0.244142	0.00024199	20.6735	0.00108166
sp|Q9UHD8|SEPT9_HUMAN	Septin-9 OS=Homo sapiens GN=SEPT9 PE=1 SV=2	19.5391	18.7205	1.76375	0.818648	0.138829	0.902097	0.000246238	25.6187	0.00109032
sp|Q92973|TNPO1_HUMAN	Transportin-1 OS=Homo sapiens GN=TNPO1 PE=1 SV=2	19.1479	18.0998	2.06779	1.04809	0.643308	0.150202	0.000250265	25.0281	0.00110047
tr|H7C3P4|H7C3P4_HUMAN	Glucosamine (N-acetyl)-6-sulfatase (Sanfilippo disease IIID), isoform CRA_b OS=Homo sapiens GN=GNS PE=4 SV=1	17.5163	16.8211	1.61902	0.695117	0.867553	0.624094	0.00025497	13.4193	0.00111858
sp|Q13287|NMI_HUMAN	N-myc-interactor OS=Homo sapiens GN=NMI PE=1 SV=2	17.2536	16.0173	2.35589	1.23627	0.219221	0.848743	0.000262919	20.4131	0.00114553
tr|J3KQU9|J3KQU9_HUMAN	AP-1 complex subunit gamma-1 OS=Homo sapiens GN=AP1G1 PE=4 SV=1	17.6169	16.6516	1.9525	0.965323	0.713399	0.142953	0.000270776	22.4147	0.00117439
sp|Q15417|CNN3_HUMAN	Calponin-3 OS=Homo sapiens GN=CNN3 PE=1 SV=1	20.0838	18.9449	2.20216	1.13892	0.297956	0.84084	0.000273189	24.8585	0.00117948
sp|Q16543|CDC37_HUMAN	Hsp90 co-chaperone Cdc37 OS=Homo sapiens GN=CDC37 PE=1 SV=1	19.2427	18.4805	1.69604	0.762174	0.219136	0.823131	0.000277788	14.1486	0.00119523
sp|Q7KZF4|SND1_HUMAN	Staphylococcal nuclease domain-containing protein 1 OS=Homo sapiens GN=SND1 PE=1 SV=1	21.1822	20.5367	1.56427	0.645488	0.246469	0.814831	0.000290397	26.3667	0.00123144
tr|E9PRY8|E9PRY8_HUMAN	Elongation factor 1-delta OS=Homo sapiens GN=EEF1D PE=2 SV=1	22.2156	20.8656	2.54912	1.35	0.76131	0.525987	0.000292882	48.9971	0.00123922
sp|Q96EY7|PTCD3_HUMAN	Pentatricopeptide repeat domain-containing protein 3, mitochondrial OS=Homo sapiens GN=PTCD3 PE=1 SV=3	16.0759	14.3912	3.21485	1.68475	0.404109	0.98853	0.000296954	15.5973	0.00125366
sp|P54577|SYYC_HUMAN	Tyrosine--tRNA ligase, cytoplasmic OS=Homo sapiens GN=YARS PE=1 SV=4	19.9309	19.1005	1.77815	0.830374	0.408338	0.261666	0.000303741	20.3408	0.00127665
sp|P05386|RLA1_HUMAN	60S acidic ribosomal protein P1 OS=Homo sapiens GN=RPLP1 PE=1 SV=1	21.1012	20.4992	1.51786	0.602038	0.118501	0.199686	0.000305921	25.6985	0.00128298
sp|P07900-2|HS90A_HUMAN	Isoform 2 of Heat shock protein HSP 90-alpha OS=Homo sapiens GN=HSP90AA1	24.1622	23.034	2.18586	1.1282	0.251154	0.808259	0.000320329	22.7073	0.00132877
sp|P10253|LYAG_HUMAN	Lysosomal alpha-glucosidase OS=Homo sapiens GN=GAA PE=1 SV=4	20.8608	19.8981	1.94908	0.962794	0.461032	0.620474	0.000323947	35.7022	0.00133506
sp|O14979|HNRDL_HUMAN	Heterogeneous nuclear ribonucleoprotein D-like OS=Homo sapiens GN=HNRPDL PE=1 SV=3	20.7266	19.9578	1.70392	0.768861	0.872805	0.118261	0.000322999	11.7571	0.00133506
tr|B3KSH1|B3KSH1_HUMAN	Eukaryotic translation initiation factor 3 subunit F OS=Homo sapiens GN=EIF3F PE=2 SV=1	20.4722	19.5536	1.89028	0.918601	0.134996	0.653545	0.000323246	25.1405	0.00133506
sp|Q9Y277|VDAC3_HUMAN	Voltage-dependent anion-selective channel protein 3 OS=Homo sapiens GN=VDAC3 PE=1 SV=1	21.3148	20.6021	1.6388	0.712637	0.49652	0.586217	0.000327037	23.6899	0.00134198
sp|P08621|RU17_HUMAN	U1 small nuclear ribonucleoprotein 70 kDa OS=Homo sapiens GN=SNRNP70 PE=1 SV=2	18.3347	17.199	2.19717	1.13564	0.592201	0.172005	0.000333253	13.2845	0.0013587
sp|Q12797|ASPH_HUMAN	Aspartyl/asparaginyl beta-hydroxylase OS=Homo sapiens GN=ASPH PE=1 SV=3	20.9824	18.8517	4.37943	2.13074	0.301781	0.0525116	0.000338721	11.3925	0.00137511
sp|P62244|RS15A_HUMAN	40S ribosomal protein S15a OS=Homo sapiens GN=RPS15A PE=1 SV=2	20.7658	20.0169	1.6806	0.74898	0.103154	0.508988	0.000345202	11.4245	0.00139547
tr|Q6JUT2|Q6JUT2_HUMAN	HCG37564, isoform CRA_c OS=Homo sapiens GN=TIRAP3 PE=2 SV=1	19.5118	18.6148	1.86212	0.896949	0.633594	0.394305	0.000348513	11.3756	0.00140289
sp|P46109|CRKL_HUMAN	Crk-like protein OS=Homo sapiens GN=CRKL PE=1 SV=1	18.6416	17.8808	1.69444	0.760812	0.0647308	0.987563	0.000351876	11.4234	0.00141205
tr|G5E9M5|G5E9M5_HUMAN	Interleukin enhancer binding factor 3, 90kDa, isoform CRA_b OS=Homo sapiens GN=ILF3 PE=4 SV=1	19.4247	18.5459	1.83887	0.878821	0.562206	0.519993	0.000353264	23.5749	0.00141306
tr|H3BLZ8|H3BLZ8_HUMAN	Probable ATP-dependent RNA helicase DDX17 OS=Homo sapiens GN=DDX17 PE=2 SV=1	21.0853	20.0349	2.07116	1.05044	0.62496	0.886298	0.000365765	23.7495	0.00145694
sp|O00571|DDX3X_HUMAN	ATP-dependent RNA helicase DDX3X OS=Homo sapiens GN=DDX3X PE=1 SV=3	20.5553	19.2444	2.4809	1.31086	0.608631	0.169016	0.000371413	36.6684	0.00146716
sp|Q9UK22|FBX2_HUMAN	F-box only protein 2 OS=Homo sapiens GN=FBXO2 PE=1 SV=2	16.4572	15.4407	2.02307	1.01654	0.499678	0.0781763	0.000373554	15.6808	0.00147256
tr|B5ME19|B5ME19_HUMAN	Eukaryotic translation initiation factor 3 subunit C OS=Homo sapiens GN=EIF3CL PE=3 SV=1	20.0552	18.9118	2.20894	1.14335	0.675252	0.24382	0.000382023	11.9563	0.00149665
sp|P82673|RT35_HUMAN	28S ribosomal protein S35, mitochondrial OS=Homo sapiens GN=MRPS35 PE=1 SV=1	17.3104	15.7444	2.96076	1.56597	0.683266	0.930156	0.000393829	30.7943	0.0015358
sp|P68431|H31_HUMAN	Histone H3.1 OS=Homo sapiens GN=HIST1H3A PE=1 SV=2	20.1564	19.29	1.82304	0.866345	0.60496	0.852353	0.000394481	11.0517	0.0015358
tr|H0Y4R1|H0Y4R1_HUMAN	Inosine-5'-monophosphate dehydrogenase 2 (Fragment) OS=Homo sapiens GN=IMPDH2 PE=3 SV=1	19.1163	18.3789	1.66725	0.737467	0.734865	0.205491	0.000396707	16.6312	0.00153645
sp|O14967|CLGN_HUMAN	Calmegin OS=Homo sapiens GN=CLGN PE=1 SV=1	19.8171	18.3477	2.76905	1.46939	0.601588	0.929614	0.000397024	14.8904	0.00153645
sp|P62136|PP1A_HUMAN	Serine/threonine-protein phosphatase PP1-alpha catalytic subunit OS=Homo sapiens GN=PPP1CA PE=1 SV=1	20.3093	19.6923	1.53368	0.617001	0.425186	0.254739	0.000400923	15.2713	0.00154605
tr|Q5SZE1|Q5SZE1_HUMAN	Ceramide synthase 2 (Fragment) OS=Homo sapiens GN=CERS2 PE=4 SV=1	21.2906	19.947	2.53775	1.34355	0.192	0.0735972	0.00040788	41.4176	0.00156338
sp|P23284|PPIB_HUMAN	Peptidyl-prolyl cis-trans isomerase B OS=Homo sapiens GN=PPIB PE=1 SV=2	23.1463	22.5191	1.54456	0.627198	0.230265	0.550762	0.000407038	24.6797	0.00156338
sp|Q8NHM4|TRY6_HUMAN	Putative trypsin-6 OS=Homo sapiens GN=TRY6 PE=5 SV=1	22.3864	21.6962	1.61347	0.690165	0.785887	0.235309	0.00042301	12.58	0.00160441
sp|P11177|ODPB_HUMAN	Pyruvate dehydrogenase E1 component subunit beta, mitochondrial OS=Homo sapiens GN=PDHB PE=1 SV=3	19.8389	19.0677	1.70664	0.771159	0.427232	0.995716	0.000425024	12.6151	0.00160884
sp|Q15477|SKIV2_HUMAN	Helicase SKI2W OS=Homo sapiens GN=SKIV2L PE=1 SV=3	17.4277	16.565	1.81842	0.862689	0.150532	0.517255	0.000428942	11.5438	0.00162045
sp|P63220|RS21_HUMAN	40S ribosomal protein S21 OS=Homo sapiens GN=RPS21 PE=1 SV=1	20.4851	19.8909	1.50961	0.594171	0.0777787	0.70738	0.000430814	11.1879	0.0016243
tr|M0R117|M0R117_HUMAN	60S ribosomal protein L18a OS=Homo sapiens GN=RPL18A PE=4 SV=1	19.8205	19.1361	1.60705	0.684418	0.312618	0.0675783	0.000433757	12.2288	0.00162894
sp|P27695|APEX1_HUMAN	DNA-(apurinic or apyrimidinic site) lyase OS=Homo sapiens GN=APEX1 PE=1 SV=2	19.8779	19.1411	1.66654	0.73686	0.113981	0.536164	0.00043646	35.0624	0.00163587
sp|P13284|GILT_HUMAN	Gamma-interferon-inducible lysosomal thiol reductase OS=Homo sapiens GN=IFI30 PE=1 SV=3	20.2922	19.6567	1.55356	0.635577	0.0507054	0.545229	0.000445417	11.3059	0.00165963
tr|Q5JRI3|Q5JRI3_HUMAN	Serine/arginine-rich-splicing factor 10 OS=Homo sapiens GN=SRSF10 PE=2 SV=1	18.2218	17.4849	1.66662	0.736927	0.242109	0.619307	0.000450606	19.2191	0.00167243
sp|P60510|PP4C_HUMAN	Serine/threonine-protein phosphatase 4 catalytic subunit OS=Homo sapiens GN=PPP4C PE=1 SV=1	18.4813	17.6313	1.80253	0.850025	0.106431	0.326392	0.00046271	18.6273	0.00171068
sp|Q9Y3U8|RL36_HUMAN	60S ribosomal protein L36 OS=Homo sapiens GN=RPL36 PE=1 SV=3	19.2352	18.3992	1.78512	0.83602	0.886387	0.143091	0.000464997	13.4751	0.00171248
sp|O95292|VAPB_HUMAN	Vesicle-associated membrane protein-associated protein B/C OS=Homo sapiens GN=VAPB PE=1 SV=3	19.833	18.9375	1.86017	0.895434	0.618587	0.53072	0.000464339	13.1641	0.00171248
sp|Q15691|MARE1_HUMAN	Microtubule-associated protein RP/EB family member 1 OS=Homo sapiens GN=MAPRE1 PE=1 SV=3	17.9519	16.6335	2.4939	1.3184	0.599782	0.571651	0.000473299	11.3914	0.00173634
tr|B7ZAM9|B7ZAM9_HUMAN	Eukaryotic translation initiation factor 3 subunit K OS=Homo sapiens GN=EIF3K PE=2 SV=1	19.2687	18.5977	1.59213	0.67096	0.314936	0.324727	0.000477269	10.5513	0.00174754
sp|O00410|IPO5_HUMAN	Importin-5 OS=Homo sapiens GN=IPO5 PE=1 SV=4	19.3308	18.348	1.97637	0.982853	0.243205	0.185332	0.000480795	10.5438	0.00175707
tr|E9PHG5|E9PHG5_HUMAN	Cytochrome P450 20A1 OS=Homo sapiens GN=CYP20A1 PE=2 SV=1	20.049	15.8181	18.777	4.23089	0.116836	0.408475	0.000482705	34.0822	0.00176067
sp|P33897|ABCD1_HUMAN	ATP-binding cassette sub-family D member 1 OS=Homo sapiens GN=ABCD1 PE=1 SV=2	16.9769	15.3625	3.06185	1.61441	0.126581	0.93256	0.000483867	42.1562	0.00176153
tr|B5MCW9|B5MCW9_HUMAN	Echinoderm microtubule-associated protein-like 4 OS=Homo sapiens GN=EML4 PE=2 SV=2	20.7449	19.9132	1.77968	0.831617	0.564819	0.434479	0.000487845	31.8662	0.00177263
tr|Q6ZN40|Q6ZN40_HUMAN	Tropomyosin 1 (Alpha), isoform CRA_f OS=Homo sapiens GN=TPM1 PE=2 SV=1	22.655	21.8328	1.76818	0.822268	0.147639	0.628458	0.00049637	27.6279	0.00178656
sp|P16152|CBR1_HUMAN	Carbonyl reductase [NADPH] 1 OS=Homo sapiens GN=CBR1 PE=1 SV=3	23.9709	23.0198	1.93334	0.951095	0.250902	0.0773219	0.000506818	23.9931	0.00181528
sp|Q96PK6|RBM14_HUMAN	RNA-binding protein 14 OS=Homo sapiens GN=RBM14 PE=1 SV=2	16.7412	16.0098	1.66018	0.731336	0.312748	0.869051	0.000509986	10.2594	0.00182179
sp|P08758|ANXA5_HUMAN	Annexin A5 OS=Homo sapiens GN=ANXA5 PE=1 SV=2	22.7546	22.1016	1.57242	0.652986	0.334978	0.854529	0.00051331	15.665	0.00183023
tr|E9PES6|E9PES6_HUMAN	High mobility group protein B3 (Fragment) OS=Homo sapiens GN=HMGB3 PE=2 SV=1	17.8016	15.7159	4.24476	2.08568	0.603604	0.448395	0.000522263	20.8667	0.00185867
sp|P04233|HG2A_HUMAN	HLA class II histocompatibility antigen gamma chain OS=Homo sapiens GN=CD74 PE=1 SV=3	19.0187	18.3259	1.61636	0.692752	0.802634	0.495769	0.000529265	11.4249	0.00188008
tr|C9JJ34|C9JJ34_HUMAN	Ran-specific GTPase-activating protein (Fragment) OS=Homo sapiens GN=RANBP1 PE=2 SV=1	18.2866	17.4639	1.76861	0.822617	0.867377	0.520212	0.00054033	10.6056	0.0019087
tr|Q86UY0|Q86UY0_HUMAN	TXNDC5 protein OS=Homo sapiens GN=TXNDC5 PE=2 SV=1	21.0636	20.3392	1.65221	0.724394	0.104266	0.0788866	0.000542687	17.2523	0.00191347
sp|Q9UBV2|SE1L1_HUMAN	Protein sel-1 homolog 1 OS=Homo sapiens GN=SEL1L PE=1 SV=3	17.0477	15.8045	2.36717	1.24316	0.14618	0.349481	0.000548149	10.3378	0.00192335
sp|O43684|BUB3_HUMAN	Mitotic checkpoint protein BUB3 OS=Homo sapiens GN=BUB3 PE=1 SV=1	18.758	17.516	2.36528	1.24201	0.727484	0.253972	0.000561471	18.7732	0.00194371
sp|P61106|RAB14_HUMAN	Ras-related protein Rab-14 OS=Homo sapiens GN=RAB14 PE=1 SV=4	20.9195	20.2353	1.6068	0.684193	0.615709	0.922607	0.000560583	31.2594	0.00194371
sp|Q9UKY7|CDV3_HUMAN	Protein CDV3 homolog OS=Homo sapiens GN=CDV3 PE=1 SV=1	16.5009	15.3842	2.16859	1.11676	0.593012	0.980441	0.000563941	13.691	0.00194872
sp|P61081|UBC12_HUMAN	NEDD8-conjugating enzyme Ubc12 OS=Homo sapiens GN=UBE2M PE=1 SV=1	16.1075	15.0149	2.13245	1.09251	0.583212	0.851918	0.000567408	12.6385	0.00195361
sp|P26641|EF1G_HUMAN	Elongation factor 1-gamma OS=Homo sapiens GN=EEF1G PE=1 SV=3	22.1913	21.3271	1.82038	0.864239	0.672757	0.611146	0.000583153	34.0167	0.00199939
tr|D9YZV3|D9YZV3_HUMAN	Tropomyosin 1 (Alpha) isoform 3 OS=Homo sapiens GN=TPM1 PE=3 SV=1	22.6341	21.7879	1.79773	0.846176	0.331246	0.642192	0.000594522	26.5884	0.00202862
sp|P21281|VATB2_HUMAN	V-type proton ATPase subunit B, brain isoform OS=Homo sapiens GN=ATP6V1B2 PE=1 SV=3	20.0744	19.4473	1.54445	0.627094	0.301448	0.623643	0.000614919	14.5171	0.00207959
sp|P06748|NPM_HUMAN	Nucleophosmin OS=Homo sapiens GN=NPM1 PE=1 SV=2	22.9051	21.6691	2.3555	1.23603	0.676715	0.558861	0.000624978	37.9138	0.0021024
sp|P17931|LEG3_HUMAN	Galectin-3 OS=Homo sapiens GN=LGALS3 PE=1 SV=5	17.2591	16.3326	1.90071	0.926541	0.349138	0.565348	0.000640258	15.1163	0.00213494
sp|Q9NZB2|F120A_HUMAN	Constitutive coactivator of PPAR-gamma-like protein 1 OS=Homo sapiens GN=FAM120A PE=1 SV=2	18.9397	18.0769	1.81847	0.862724	0.265617	0.0654827	0.000642421	10.1026	0.00213841
sp|O14745|NHRF1_HUMAN	Na(+)/H(+) exchange regulatory cofactor NHE-RF1 OS=Homo sapiens GN=SLC9A3R1 PE=1 SV=4	19.9238	18.0783	3.59383	1.84552	0.0543075	0.6783	0.0006562	9.61973	0.00217666
sp|O43776|SYNC_HUMAN	Asparagine--tRNA ligase, cytoplasmic OS=Homo sapiens GN=NARS PE=1 SV=1	20.9245	19.1664	3.38268	1.75817	0.0559619	0.965936	0.000669425	26.9475	0.00220517
sp|P26639|SYTC_HUMAN	Threonine--tRNA ligase, cytoplasmic OS=Homo sapiens GN=TARS PE=1 SV=3	20.7482	20.0521	1.62016	0.696141	0.398466	0.202077	0.000681099	13.2139	0.00223473
sp|Q12907|LMAN2_HUMAN	Vesicular integral-membrane protein VIP36 OS=Homo sapiens GN=LMAN2 PE=1 SV=1	21.2182	20.3156	1.86935	0.902539	0.138618	0.173351	0.000683672	30.3852	0.00223662
tr|H7BYW1|H7BYW1_HUMAN	Ras-related protein Rab-6A (Fragment) OS=Homo sapiens GN=RAB6A PE=3 SV=1	20.2273	19.2545	1.96256	0.972738	0.986869	0.707756	0.000698789	27.0675	0.00228215
sp|Q15233|NONO_HUMAN	Non-POU domain-containing octamer-binding protein OS=Homo sapiens GN=NONO PE=1 SV=4	20.1522	19.0255	2.18359	1.1267	0.158135	0.99424	0.000701244	35.4617	0.00228625
sp|P78527|PRKDC_HUMAN	DNA-dependent protein kinase catalytic subunit OS=Homo sapiens GN=PRKDC PE=1 SV=3	18.8231	17.8326	1.98677	0.990428	0.368342	0.44223	0.000704459	13.0931	0.0022928
sp|Q96E17|RAB3C_HUMAN	Ras-related protein Rab-3C OS=Homo sapiens GN=RAB3C PE=2 SV=1	20.222	19.0503	2.25271	1.17166	0.225131	0.0525867	0.000717638	31.9587	0.00232423
sp|P0CW22|RS17L_HUMAN	40S ribosomal protein S17-like OS=Homo sapiens GN=RPS17L PE=2 SV=1	19.6227	18.8705	1.68435	0.752192	0.962759	0.332665	0.000717595	37.0665	0.00232423
tr|B7ZKQ9|B7ZKQ9_HUMAN	SCARB1 protein OS=Homo sapiens GN=SCARB1 PE=2 SV=1	19.7719	19.0126	1.69271	0.759332	0.471533	0.785217	0.000725741	14.8409	0.00234205
sp|P62333|PRS10_HUMAN	26S protease regulatory subunit 10B OS=Homo sapiens GN=PSMC6 PE=1 SV=1	20.1872	19.3966	1.7298	0.790602	0.526884	0.984684	0.000734071	12.2844	0.00235695
sp|Q92499|DDX1_HUMAN	ATP-dependent RNA helicase DDX1 OS=Homo sapiens GN=DDX1 PE=1 SV=2	20.4927	19.4938	1.99845	0.998885	0.243368	0.716929	0.000747571	22.3028	0.00238634
sp|Q13263|TIF1B_HUMAN	Transcription intermediary factor 1-beta OS=Homo sapiens GN=TRIM28 PE=1 SV=5	19.7575	18.8109	1.92731	0.946587	0.569813	0.812123	0.000751999	15.9431	0.00238634
sp|P42166|LAP2A_HUMAN	Lamina-associated polypeptide 2, isoform alpha OS=Homo sapiens GN=TMPO PE=1 SV=2	17.9373	17.3519	1.5005	0.585442	0.935385	0.43866	0.000785916	10.0388	0.00248157
sp|Q8N490|PNKD_HUMAN	Probable hydrolase PNKD OS=Homo sapiens GN=PNKD PE=1 SV=2	16.4675	15.8291	1.55663	0.638424	0.107592	0.0684417	0.000799949	18.9519	0.00252169
tr|G5E9V1|G5E9V1_HUMAN	Protein TFG OS=Homo sapiens GN=TFG PE=4 SV=1	20.0212	19.0717	1.9312	0.949497	0.219282	0.0731705	0.000814121	11.8539	0.00256213
sp|P18827|SDC1_HUMAN	Syndecan-1 OS=Homo sapiens GN=SDC1 PE=1 SV=3	19.1577	18.4981	1.57964	0.659599	0.874047	0.835861	0.000826751	11.1107	0.00259758
sp|O14933|UB2L6_HUMAN	Ubiquitin/ISG15-conjugating enzyme E2 L6 OS=Homo sapiens GN=UBE2L6 PE=1 SV=4	19.8157	18.0428	3.41744	1.77291	0.504541	0.682436	0.000831982	28.0147	0.00260542
tr|Q96CG1|Q96CG1_HUMAN	ETF1 protein OS=Homo sapiens GN=ETF1 PE=2 SV=1	18.5134	17.6747	1.78844	0.8387	0.989713	0.900938	0.000831527	9.2757	0.00260542
sp|Q13501|SQSTM_HUMAN	Sequestosome-1 OS=Homo sapiens GN=SQSTM1 PE=1 SV=1	23.4204	19.3138	17.226	4.10652	0.589467	0.667265	0.000840419	34.4418	0.00261464
sp|P23246|SFPQ_HUMAN	Splicing factor, proline- and glutamine-rich OS=Homo sapiens GN=SFPQ PE=1 SV=2	20.3768	19.2968	2.11397	1.07996	0.834761	0.175843	0.0008401	16.7313	0.00261464
sp|P53004|BIEA_HUMAN	Biliverdin reductase A OS=Homo sapiens GN=BLVRA PE=1 SV=2	18.0479	17.2416	1.74875	0.806324	0.614913	0.77676	0.000840408	9.91629	0.00261464
tr|E7ERJ7|E7ERJ7_HUMAN	Polyadenylate-binding protein 1 OS=Homo sapiens GN=PABPC1 PE=2 SV=1	20.7894	19.7137	2.10773	1.07569	0.153711	0.593302	0.000839045	12.649	0.00261464
sp|Q9Y5S9|RBM8A_HUMAN	RNA-binding protein 8A OS=Homo sapiens GN=RBM8A PE=1 SV=1	18.0979	16.7352	2.57182	1.36279	0.191104	0.909345	0.000850891	25.5076	0.0026429
sp|P51571|SSRD_HUMAN	Translocon-associated protein subunit delta OS=Homo sapiens GN=SSR4 PE=1 SV=1	20.5193	19.7077	1.75512	0.811567	0.121525	0.627088	0.000868368	28.5154	0.00268085
tr|B4DF41|B4DF41_HUMAN	DNA mismatch repair protein Msh6 OS=Homo sapiens GN=MSH6 PE=2 SV=1	16.1137	14.1079	4.0162	2.00583	0.919075	0.658066	0.000872012	17.6331	0.00268659
tr|B1AJY7|B1AJY7_HUMAN	26S proteasome non-ATPase regulatory subunit 10 OS=Homo sapiens GN=PSMD10 PE=4 SV=1	16.0181	15.0872	1.90648	0.93091	0.853423	0.425727	0.000879038	9.48757	0.00270386
tr|K7ELC2|K7ELC2_HUMAN	40S ribosomal protein S15 OS=Homo sapiens GN=RPS15 PE=3 SV=1	19.3215	18.3703	1.93347	0.951194	0.477885	0.502841	0.00088136	24.4725	0.00270663
sp|Q99614|TTC1_HUMAN	Tetratricopeptide repeat protein 1 OS=Homo sapiens GN=TTC1 PE=1 SV=1	17.5527	16.1416	2.65945	1.41113	0.0993561	0.398982	0.000884065	13.7121	0.00270963
sp|Q9BW92|SYTM_HUMAN	Threonine--tRNA ligase, mitochondrial OS=Homo sapiens GN=TARS2 PE=1 SV=1	18.5194	17.3437	2.25907	1.17573	0.119536	0.710221	0.000885183	11.1693	0.00270963
sp|Q13451|FKBP5_HUMAN	Peptidyl-prolyl cis-trans isomerase FKBP5 OS=Homo sapiens GN=FKBP5 PE=1 SV=2	20.1291	18.7737	2.55874	1.35543	0.944712	0.887639	0.000894819	27.3514	0.00273072
sp|Q07666|KHDR1_HUMAN	KH domain-containing, RNA-binding, signal transduction-associated protein 1 OS=Homo sapiens GN=KHDRBS1 PE=1 SV=1	18.5734	17.5874	1.98061	0.985942	0.051601	0.567273	0.000910256	15.8142	0.00276056
sp|Q10713|MPPA_HUMAN	Mitochondrial-processing peptidase subunit alpha OS=Homo sapiens GN=PMPCA PE=1 SV=2	19.119	18.4547	1.58472	0.664228	0.407509	0.47768	0.000907976	21.6133	0.00276056
sp|P01042-2|KNG1_HUMAN	Isoform LMW of Kininogen-1 OS=Homo sapiens GN=KNG1	20.4397	19.6071	1.78084	0.83256	0.779289	0.391898	0.000911737	10.2486	0.00276056
sp|O00629|IMA4_HUMAN	Importin subunit alpha-4 OS=Homo sapiens GN=KPNA4 PE=1 SV=1	18.2991	17.6643	1.55271	0.634788	0.0679982	0.896992	0.000915052	12.5408	0.00276111
sp|Q9BUB7|TMM70_HUMAN	Transmembrane protein 70, mitochondrial OS=Homo sapiens GN=TMEM70 PE=1 SV=2	18.1451	16.7384	2.65129	1.4067	0.343426	0.463733	0.000919445	28.8875	0.0027656
tr|J3KTA4|J3KTA4_HUMAN	Probable ATP-dependent RNA helicase DDX5 OS=Homo sapiens GN=DDX5 PE=3 SV=1	21.0468	19.9901	2.08016	1.0567	0.680973	0.627091	0.000918994	24.3675	0.0027656
tr|H3BM16|H3BM16_HUMAN	HLA class I histocompatibility antigen, A-68 alpha chain (Fragment) OS=Homo sapiens GN=HLA-A PE=3 SV=1	21.3028	20.6847	1.53481	0.618056	0.564829	0.63458	0.000927757	9.68407	0.00277777
sp|P16615|AT2A2_HUMAN	Sarcoplasmic/endoplasmic reticulum calcium ATPase 2 OS=Homo sapiens GN=ATP2A2 PE=1 SV=1	20.7145	19.8228	1.8554	0.891728	0.608635	0.852024	0.000933015	20.0419	0.00278602
sp|P35659|DEK_HUMAN	Protein DEK OS=Homo sapiens GN=DEK PE=1 SV=1	18.3578	17.6539	1.62888	0.70388	0.329987	0.577012	0.000938756	9.26689	0.00279717
sp|P02760|AMBP_HUMAN	Protein AMBP OS=Homo sapiens GN=AMBP PE=1 SV=1	19.991	19.2539	1.66683	0.737109	0.52799	0.310295	0.000954637	8.72401	0.00284005
tr|H3BN98|H3BN98_HUMAN	Uncharacterized protein (Fragment) OS=Homo sapiens PE=4 SV=2	20.491	19.7741	1.64362	0.716878	0.676965	0.469781	0.000962559	9.31749	0.00285915
sp|P09936|UCHL1_HUMAN	Ubiquitin carboxyl-terminal hydrolase isozyme L1 OS=Homo sapiens GN=UCHL1 PE=1 SV=2	19.6258	17.0341	6.02794	2.59166	0.713333	0.16682	0.000968655	29.8652	0.00286918
sp|O14828|SCAM3_HUMAN	Secretory carrier-associated membrane protein 3 OS=Homo sapiens GN=SCAMP3 PE=1 SV=3	18.205	15.2264	7.8826	2.97867	0.1868	0.0702272	0.000985305	25.8911	0.0028924
sp|Q6IBS0|TWF2_HUMAN	Twinfilin-2 OS=Homo sapiens GN=TWF2 PE=1 SV=2	19.0325	18.3816	1.57021	0.650955	0.314715	0.613144	0.000982284	9.02096	0.0028924
tr|M0QZS6|M0QZS6_HUMAN	SUMO-activating enzyme subunit 1 OS=Homo sapiens GN=SAE1 PE=4 SV=1	18.8462	18.0231	1.76918	0.823078	0.573867	0.592879	0.00100569	11.3796	0.00294591
sp|P55795|HNRH2_HUMAN	Heterogeneous nuclear ribonucleoprotein H2 OS=Homo sapiens GN=HNRNPH2 PE=1 SV=1	19.9723	19.2419	1.65914	0.730432	0.889293	0.0563222	0.00100861	30.1868	0.00294991
tr|G3V279|G3V279_HUMAN	Enhancer of rudimentary homolog OS=Homo sapiens GN=ERH PE=2 SV=1	17.8617	16.8659	1.99408	0.995726	0.202403	0.378803	0.00102125	27.9852	0.00298229
sp|P12956|XRCC6_HUMAN	X-ray repair cross-complementing protein 6 OS=Homo sapiens GN=XRCC6 PE=1 SV=2	20.6309	19.8871	1.67451	0.743743	0.747466	0.698673	0.00102857	16.563	0.00299908
sp|Q96T51|RUFY1_HUMAN	RUN and FYVE domain-containing protein 1 OS=Homo sapiens GN=RUFY1 PE=1 SV=2	15.2662	13.8059	2.75162	1.46028	0.745973	0.328521	0.00103259	15.3639	0.00300618
sp|Q9H061|T126A_HUMAN	Transmembrane protein 126A OS=Homo sapiens GN=TMEM126A PE=1 SV=1	17.6525	16.8277	1.7712	0.824725	0.17708	0.921911	0.00103793	14.4403	0.00301712
sp|P17812|PYRG1_HUMAN	CTP synthase 1 OS=Homo sapiens GN=CTPS1 PE=1 SV=2	16.3892	14.6318	3.38087	1.75739	0.242222	0.395981	0.00104456	8.63183	0.00302715
sp|P05109|S10A8_HUMAN	Protein S100-A8 OS=Homo sapiens GN=S100A8 PE=1 SV=1	21.0409	18.1222	7.56157	2.91869	0.106157	0.831757	0.00107143	18.8307	0.00309544
sp|P25398|RS12_HUMAN	40S ribosomal protein S12 OS=Homo sapiens GN=RPS12 PE=1 SV=3	21.4666	20.7866	1.60215	0.680012	0.341242	0.76444	0.00109026	25.9153	0.00313471
sp|Q9Y224|CN166_HUMAN	UPF0568 protein C14orf166 OS=Homo sapiens GN=C14orf166 PE=1 SV=1	19.7823	18.9613	1.76667	0.82103	0.531171	0.28661	0.00109514	11.8094	0.00313557
sp|Q96HE7|ERO1A_HUMAN	ERO1-like protein alpha OS=Homo sapiens GN=ERO1L PE=1 SV=2	20.1019	19.0893	2.01753	1.01259	0.555434	0.730773	0.00113921	25.543	0.00323277
sp|O00232|PSD12_HUMAN	26S proteasome non-ATPase regulatory subunit 12 OS=Homo sapiens GN=PSMD12 PE=1 SV=3	19.9271	19.1535	1.70957	0.773636	0.268821	0.262278	0.00117341	14.6282	0.00330989
tr|J9JIC5|J9JIC5_HUMAN	Protein Njmu-R1 OS=Homo sapiens GN=C17orf75 PE=4 SV=1	16.185	15.0028	2.26918	1.18217	0.513047	0.982776	0.00119466	12.8448	0.00335988
tr|J3KPI2|J3KPI2_HUMAN	Dynamin-1-like protein OS=Homo sapiens GN=DNM1L PE=3 SV=1	18.8498	17.9353	1.88486	0.914458	0.376685	0.141553	0.00121886	24.4595	0.00340897
tr|F8VP89|F8VP89_HUMAN	Eukaryotic translation initiation factor 4B (Fragment) OS=Homo sapiens GN=EIF4B PE=2 SV=1	16.9583	15.6089	2.5481	1.34942	0.862578	0.939164	0.0012339	8.18254	0.0034439
sp|Q16719|KYNU_HUMAN	Kynureninase OS=Homo sapiens GN=KYNU PE=1 SV=1	20.4184	19.7587	1.5797	0.659655	0.478517	0.401647	0.00127945	14.0372	0.00355632
sp|Q92688|AN32B_HUMAN	Acidic leucine-rich nuclear phosphoprotein 32 family member B OS=Homo sapiens GN=ANP32B PE=1 SV=1	22.2122	21.1758	2.05104	1.03636	0.0501683	0.137966	0.00129663	21.0446	0.00359881
tr|J3QLE5|J3QLE5_HUMAN	Small nuclear ribonucleoprotein-associated protein N (Fragment) OS=Homo sapiens GN=SNRPN PE=4 SV=1	20.0953	19.0581	2.05221	1.03718	0.397002	0.615389	0.00130236	20.0623	0.00360944
sp|Q9UBF2|COPG2_HUMAN	Coatomer subunit gamma-2 OS=Homo sapiens GN=COPG2 PE=1 SV=1	20.0001	19.4051	1.51045	0.594982	0.760547	0.395757	0.00132786	18.7837	0.00366412
sp|Q9P0L0|VAPA_HUMAN	Vesicle-associated membrane protein-associated protein A OS=Homo sapiens GN=VAPA PE=1 SV=3	21.4329	20.5173	1.88639	0.915629	0.527934	0.727272	0.00135401	20.7523	0.00373089
tr|F8VSB5|F8VSB5_HUMAN	Heterogeneous nuclear ribonucleoprotein A1 OS=Homo sapiens GN=HNRNPA1 PE=2 SV=1	22.7622	21.6737	2.12646	1.08845	0.895192	0.304848	0.00136171	25.1324	0.00374668
tr|J3QL05|J3QL05_HUMAN	Serine/arginine-rich-splicing factor 2 (Fragment) OS=Homo sapiens GN=SRSF2 PE=4 SV=1	18.5674	17.7652	1.74375	0.802192	0.510289	0.7876	0.00140305	16.8669	0.00384374
tr|E9PI88|E9PI88_HUMAN	GDP-mannose 4,6 dehydratase OS=Homo sapiens GN=GMDS PE=2 SV=1	19.3206	18.0021	2.49416	1.31855	0.103768	0.842882	0.0014369	21.403	0.00390838
sp|P61086|UBE2K_HUMAN	Ubiquitin-conjugating enzyme E2 K OS=Homo sapiens GN=UBE2K PE=1 SV=3	19.767	19.1024	1.58505	0.664527	0.718722	0.873763	0.00143576	10.8984	0.00390838
sp|O60488|ACSL4_HUMAN	Long-chain-fatty-acid--CoA ligase 4 OS=Homo sapiens GN=ACSL4 PE=1 SV=2	20.7796	17.8012	7.88112	2.9784	0.607241	0.926758	0.00145584	18.7988	0.00394299
sp|P26599-3|PTBP1_HUMAN	Isoform 3 of Polypyrimidine tract-binding protein 1 OS=Homo sapiens GN=PTBP1	20.4736	19.6139	1.81466	0.859701	0.946418	0.0556209	0.00145417	11.1939	0.00394299
tr|E9PAL7|E9PAL7_HUMAN	Translocon-associated protein subunit alpha OS=Homo sapiens GN=SSR1 PE=2 SV=1	20.7958	20.0111	1.72272	0.784692	0.652985	0.308631	0.00148055	20.2717	0.00399288
sp|P55957-2|BID_HUMAN	Isoform 2 of BH3-interacting domain death agonist OS=Homo sapiens GN=BID	20.1662	18.6191	2.92243	1.54717	0.728354	0.476763	0.00150316	18.0739	0.00403669
sp|O95197-3|RTN3_HUMAN	Isoform 3 of Reticulon-3 OS=Homo sapiens GN=RTN3	19.2191	18.3233	1.86064	0.895795	0.176088	0.760432	0.00153021	14.9728	0.00409202
tr|G5E9I6|G5E9I6_HUMAN	Microtubule-associated protein RP/EB family member 2 OS=Homo sapiens GN=MAPRE2 PE=4 SV=1	18.2552	16.4849	3.41123	1.77029	0.937784	0.866607	0.00157743	17.1463	0.00419472
sp|P39023|RL3_HUMAN	60S ribosomal protein L3 OS=Homo sapiens GN=RPL3 PE=1 SV=2	20.4027	19.777	1.543	0.62574	0.842962	0.425069	0.00164038	12.4654	0.00430797
sp|P08603|CFAH_HUMAN	Complement factor H OS=Homo sapiens GN=CFH PE=1 SV=4	20.7023	19.6429	2.08411	1.05943	0.132066	0.3518	0.00164992	14.5957	0.00432705
tr|J3KQ73|J3KQ73_HUMAN	Peptidyl-prolyl cis-trans isomerase FKBP8 OS=Homo sapiens GN=FKBP8 PE=4 SV=1	17.583	16.889	1.6178	0.694033	0.916845	0.517426	0.00167837	7.6053	0.00438957
tr|H0YAV1|H0YAV1_HUMAN	Ribonucleoside-diphosphate reductase subunit M2 B (Fragment) OS=Homo sapiens GN=RRM2B PE=4 SV=1	16.4491	15.1958	2.38392	1.25333	0.86344	0.700899	0.00168141	12.928	0.00439149
sp|P12429|ANXA3_HUMAN	Annexin A3 OS=Homo sapiens GN=ANXA3 PE=1 SV=3	19.8175	17.8401	3.93796	1.97745	0.359933	0.896772	0.00169085	16.5704	0.00441011
sp|O00299|CLIC1_HUMAN	Chloride intracellular channel protein 1 OS=Homo sapiens GN=CLIC1 PE=1 SV=4	20.6067	19.7534	1.80663	0.853304	0.369213	0.1728	0.00170771	7.61564	0.00444799
sp|Q9Y5K6|CD2AP_HUMAN	CD2-associated protein OS=Homo sapiens GN=CD2AP PE=1 SV=1	17.1939	16.3069	1.84934	0.887013	0.947711	0.684088	0.00171725	9.10154	0.00446672
tr|B1AZV3|B1AZV3_HUMAN	Antigen peptide transporter 1 OS=Homo sapiens GN=TAP1 PE=2 SV=1	18.859	17.6421	2.32458	1.21697	0.558423	0.883676	0.00174203	14.2135	0.00451883
sp|O00625|PIR_HUMAN	Pirin OS=Homo sapiens GN=PIR PE=1 SV=1	20.7849	18.4513	5.04071	2.33363	0.760651	0.247922	0.00174606	20.4957	0.00452314
sp|P52272|HNRPM_HUMAN	Heterogeneous nuclear ribonucleoprotein M OS=Homo sapiens GN=HNRNPM PE=1 SV=3	20.763	20.0375	1.65347	0.725496	0.795625	0.281475	0.00176244	14.8741	0.00455318
sp|P06309|KV205_HUMAN	Ig kappa chain V-II region GM607 (Fragment) OS=Homo sapiens PE=4 SV=1	17.5346	16.8761	1.57851	0.658563	0.425243	0.668152	0.0017681	8.85777	0.00456161
sp|O75348|VATG1_HUMAN	V-type proton ATPase subunit G 1 OS=Homo sapiens GN=ATP6V1G1 PE=1 SV=3	17.2878	16.3134	1.96479	0.974372	0.610076	0.67713	0.00178568	11.0781	0.00460073
tr|G3V4P8|G3V4P8_HUMAN	Glia maturation factor beta (Fragment) OS=Homo sapiens GN=GMFB PE=2 SV=1	18.5362	17.5061	2.0421	1.03005	0.775906	0.431808	0.00180347	17.5904	0.00462778
sp|P63104|1433Z_HUMAN	14-3-3 protein zeta/delta OS=Homo sapiens GN=YWHAZ PE=1 SV=1	24.4546	23.7147	1.67008	0.739918	0.646069	0.52105	0.00183984	15.4281	0.0047021
sp|P19525|E2AK2_HUMAN	Interferon-induced, double-stranded RNA-activated protein kinase OS=Homo sapiens GN=EIF2AK2 PE=1 SV=2	17.7803	17.0513	1.65752	0.729024	0.61151	0.165007	0.00185417	15.2498	0.00473007
sp|Q13242|SRSF9_HUMAN	Serine/arginine-rich splicing factor 9 OS=Homo sapiens GN=SRSF9 PE=1 SV=1	16.0508	15.1451	1.87347	0.905714	0.881471	0.526049	0.00185576	8.00676	0.00473007
sp|Q15631|TSN_HUMAN	Translin OS=Homo sapiens GN=TSN PE=1 SV=1	19.9511	18.3675	2.99728	1.58366	0.370311	0.562248	0.00187615	7.29766	0.00476929
tr|D6REN6|D6REN6_HUMAN	Histidine--tRNA ligase, cytoplasmic OS=Homo sapiens GN=HARS PE=2 SV=1	20.0293	19.007	2.03113	1.02228	0.471903	0.576309	0.00191169	18.6465	0.00484023
sp|P50416|CPT1A_HUMAN	Carnitine O-palmitoyltransferase 1, liver isoform OS=Homo sapiens GN=CPT1A PE=1 SV=2	18.5615	17.5597	2.00245	1.00177	0.741637	0.965944	0.00191659	22.6432	0.00484036
sp|Q13616|CUL1_HUMAN	Cullin-1 OS=Homo sapiens GN=CUL1 PE=1 SV=2	16.2713	15.295	1.96736	0.976264	0.725064	0.490047	0.00192647	7.2767	0.00485827
sp|Q15172|2A5A_HUMAN	Serine/threonine-protein phosphatase 2A 56 kDa regulatory subunit alpha isoform OS=Homo sapiens GN=PPP2R5A PE=1 SV=1	17.3962	15.6754	3.29611	1.72076	0.303485	0.70714	0.00194468	7.67759	0.00489772
sp|P20290|BTF3_HUMAN	Transcription factor BTF3 OS=Homo sapiens GN=BTF3 PE=1 SV=1	18.8945	18.0184	1.83536	0.876062	0.093495	0.753162	0.00195812	11.6484	0.00491206
sp|P39060-2|COIA1_HUMAN	Isoform 3 of Collagen alpha-1(XVIII) chain OS=Homo sapiens GN=COL18A1	18.977	18.0098	1.95507	0.96722	0.456486	0.836878	0.00200865	12.792	0.00501899
sp|P62304|RUXE_HUMAN	Small nuclear ribonucleoprotein E OS=Homo sapiens GN=SNRPE PE=1 SV=1	19.7351	18.7465	1.98431	0.988638	0.0764972	0.429656	0.00202069	14.9926	0.00504245
sp|Q9BYT8|NEUL_HUMAN	Neurolysin, mitochondrial OS=Homo sapiens GN=NLN PE=1 SV=1	18.7853	17.3219	2.75743	1.46333	0.306862	0.752741	0.0020642	15.8169	0.00512986
sp|P54886-2|P5CS_HUMAN	Isoform Short of Delta-1-pyrroline-5-carboxylate synthase OS=Homo sapiens GN=ALDH18A1	18.3275	17.0896	2.35848	1.23785	0.665864	0.267118	0.00206649	12.4259	0.00512986
sp|Q9BW60|ELOV1_HUMAN	Elongation of very long chain fatty acids protein 1 OS=Homo sapiens GN=ELOVL1 PE=1 SV=1	17.3101	15.776	2.89608	1.5341	0.535774	0.379997	0.002114	13.835	0.00522736
sp|P25685|DNJB1_HUMAN	DnaJ homolog subfamily B member 1 OS=Homo sapiens GN=DNAJB1 PE=1 SV=4	19.4974	18.4615	2.05038	1.03589	0.79864	0.476819	0.00213656	8.5197	0.00526944
tr|J3KQ32|J3KQ32_HUMAN	Obg-like ATPase 1 OS=Homo sapiens GN=OLA1 PE=4 SV=1	20.1172	19.235	1.84314	0.882165	0.523452	0.103649	0.00214595	17.8762	0.00528576
sp|Q6DD88|ATLA3_HUMAN	Atlastin-3 OS=Homo sapiens GN=ATL3 PE=1 SV=1	20.0029	19.1211	1.84275	0.881864	0.755721	0.989237	0.00215879	17.7649	0.00530365
sp|P05161|ISG15_HUMAN	Ubiquitin-like protein ISG15 OS=Homo sapiens GN=ISG15 PE=1 SV=5	17.8873	17.1261	1.69499	0.761277	0.205516	0.217935	0.00217095	18.6182	0.00532666
sp|Q00169|PIPNA_HUMAN	Phosphatidylinositol transfer protein alpha isoform OS=Homo sapiens GN=PITPNA PE=1 SV=2	19.2642	18.4628	1.74279	0.801396	0.871899	0.820945	0.00218946	8.23436	0.00536517
sp|Q9BU23|LMF2_HUMAN	Lipase maturation factor 2 OS=Homo sapiens GN=LMF2 PE=1 SV=2	18.7171	18.1212	1.51146	0.595939	0.110318	0.789919	0.00226492	9.34427	0.00550754
tr|G3V1X9|G3V1X9_HUMAN	Chromobox homolog 5 (HP1 alpha homolog, Drosophila), isoform CRA_a OS=Homo sapiens GN=CBX5 PE=4 SV=1	16.2297	15.2795	1.93217	0.95022	0.236877	0.274147	0.00227492	12.7241	0.00552482
sp|P24534|EF1B_HUMAN	Elongation factor 1-beta OS=Homo sapiens GN=EEF1B2 PE=1 SV=3	21.6092	20.6246	1.97865	0.98452	0.648776	0.467573	0.00231277	15.9901	0.00560244
tr|M0R2F8|M0R2F8_HUMAN	Mitochondrial import inner membrane translocase subunit TIM50 (Fragment) OS=Homo sapiens GN=TIMM50 PE=4 SV=1	18.3922	17.7097	1.60495	0.682531	0.876498	0.778546	0.00239007	11.8214	0.005775
sp|P04004|VTNC_HUMAN	Vitronectin OS=Homo sapiens GN=VTN PE=1 SV=1	21.3742	20.689	1.60791	0.685189	0.953283	0.817987	0.00240416	15.5287	0.00580167
tr|F5HFY4|F5HFY4_HUMAN	Nucleosome assembly protein 1-like 4 OS=Homo sapiens GN=NAP1L4b PE=2 SV=1	19.2298	17.7766	2.73822	1.45324	0.875934	0.914458	0.00244804	15.2242	0.00586658
sp|Q9H8S9|MOB1A_HUMAN	MOB kinase activator 1A OS=Homo sapiens GN=MOB1A PE=1 SV=4	14.5004	13.6942	1.74865	0.806239	0.352522	0.183404	0.0025018	8.0253	0.00596174
sp|Q14764|MVP_HUMAN	Major vault protein OS=Homo sapiens GN=MVP PE=1 SV=4	19.3747	17.9536	2.67779	1.42104	0.0666975	0.567513	0.00250033	6.95552	0.00596174
tr|F5H4R6|F5H4R6_HUMAN	Nucleosome assembly protein 1-like 1 OS=Homo sapiens GN=NAP1L1 PE=2 SV=1	20.7379	18.8795	3.62614	1.85843	0.922545	0.823604	0.00255013	17.5792	0.00605417
sp|P02545|LMNA_HUMAN	Prelamin-A/C OS=Homo sapiens GN=LMNA PE=1 SV=1	21.3757	19.9443	2.69697	1.43134	0.811971	0.869076	0.00258587	12.9287	0.00612376
sp|Q71DI3|H32_HUMAN	Histone H3.2 OS=Homo sapiens GN=HIST2H3A PE=1 SV=3	20.2148	19.2774	1.91502	0.937356	0.403601	0.317362	0.00259518	13.8218	0.00613817
sp|P62906|RL10A_HUMAN	60S ribosomal protein L10a OS=Homo sapiens GN=RPL10A PE=1 SV=2	20.0708	19.3862	1.60725	0.68459	0.937459	0.444492	0.00269817	13.2938	0.00633454
sp|Q13347|EIF3I_HUMAN	Eukaryotic translation initiation factor 3 subunit I OS=Homo sapiens GN=EIF3I PE=1 SV=1	18.4008	17.6888	1.63813	0.712052	0.991443	0.365316	0.00273183	14.4841	0.0063978
sp|Q04828|AK1C1_HUMAN	Aldo-keto reductase family 1 member C1 OS=Homo sapiens GN=AKR1C1 PE=1 SV=1	25.08	23.7465	2.52015	1.33351	0.750176	0.566266	0.00279102	18.5641	0.00652038
tr|H9KV70|H9KV70_HUMAN	Neutrophil gelatinase-associated lipocalin OS=Homo sapiens GN=LCN2 PE=2 SV=1	18.8551	17.8073	2.06749	1.04788	0.130086	0.467927	0.00283728	7.3032	0.00662032
sp|P08311|CATG_HUMAN	Cathepsin G OS=Homo sapiens GN=CTSG PE=1 SV=2	19.2682	17.2144	4.1522	2.05387	0.133051	0.477381	0.00289471	17.1114	0.00668988
sp|Q9Y3I0|RTCB_HUMAN	tRNA-splicing ligase RtcB homolog OS=Homo sapiens GN=C22orf28 PE=1 SV=1	19.3	18.5645	1.6649	0.735439	0.203448	0.558159	0.00290011	13.0876	0.00668988
tr|J3KQ48|J3KQ48_HUMAN	Peptidyl-tRNA hydrolase 2, mitochondrial OS=Homo sapiens GN=PTRH2 PE=4 SV=1	18.1965	16.7634	2.7003	1.43312	0.367095	0.338518	0.00290223	8.00022	0.00668988
sp|Q14677|EPN4_HUMAN	Clathrin interactor 1 OS=Homo sapiens GN=CLINT1 PE=1 SV=1	16.7804	15.6014	2.26411	1.17895	0.592308	0.890937	0.00293783	13.0769	0.00675559
tr|F5H2F6|F5H2F6_HUMAN	Pre-B-cell leukemia transcription factor-interacting protein 1 OS=Homo sapiens GN=PBXIP1 PE=2 SV=1	18.6507	16.8255	3.54359	1.82521	0.833569	0.407852	0.00295198	17.6129	0.00677176
tr|B1ALD9|B1ALD9_HUMAN	Periostin OS=Homo sapiens GN=POSTN PE=2 SV=1	17.7299	15.5011	4.68734	2.22877	0.532856	0.821239	0.00295153	10.0625	0.00677176
tr|E5RIM7|E5RIM7_HUMAN	Copper transport protein ATOX1 OS=Homo sapiens GN=ATOX1 PE=2 SV=1	19.4531	18.2151	2.35872	1.23801	0.433101	0.224597	0.00296197	13.6212	0.00678652
sp|P42330|AK1C3_HUMAN	Aldo-keto reductase family 1 member C3 OS=Homo sapiens GN=AKR1C3 PE=1 SV=4	24.4904	23.3096	2.26703	1.1808	0.328189	0.382447	0.00303999	15.9482	0.00694021
sp|Q15459|SF3A1_HUMAN	Splicing factor 3A subunit 1 OS=Homo sapiens GN=SF3A1 PE=1 SV=1	18.4704	17.2758	2.28875	1.19456	0.641101	0.572055	0.00305614	8.5114	0.00696809
sp|Q9UMX0|UBQL1_HUMAN	Ubiquilin-1 OS=Homo sapiens GN=UBQLN1 PE=1 SV=2	19.1206	18.3491	1.70708	0.771534	0.488927	0.381077	0.00305952	6.84696	0.00696809
sp|P02652|APOA2_HUMAN	Apolipoprotein A-II OS=Homo sapiens GN=APOA2 PE=1 SV=1	21.0622	20.4002	1.58225	0.661978	0.323144	0.443465	0.00309735	12.576	0.00702903
sp|P46734|MP2K3_HUMAN	Dual specificity mitogen-activated protein kinase kinase 3 OS=Homo sapiens GN=MAP2K3 PE=1 SV=2	16.3911	15.1438	2.37409	1.24737	0.163188	0.298925	0.00313473	9.11308	0.00709695
tr|E9PFH8|E9PFH8_HUMAN	Lupus La protein OS=Homo sapiens GN=SSB PE=2 SV=1	20.4456	19.7623	1.6059	0.683386	0.160497	0.384522	0.00316517	12.6093	0.00714299
tr|Q4JM47|Q4JM47_HUMAN	AGR2 OS=Homo sapiens GN=AGR2 PE=4 SV=1	20.3704	17.979	5.24656	2.39137	0.710213	0.456529	0.00320429	16.7439	0.00722007
sp|O00487|PSDE_HUMAN	26S proteasome non-ATPase regulatory subunit 14 OS=Homo sapiens GN=PSMD14 PE=1 SV=1	19.4455	18.5423	1.87014	0.903147	0.578375	0.94337	0.00321195	15.7716	0.0072288
sp|P35754|GLRX1_HUMAN	Glutaredoxin-1 OS=Homo sapiens GN=GLRX PE=1 SV=2	21.6914	20.2141	2.78433	1.47733	0.459547	0.293578	0.00339032	12.993	0.00760326
sp|P17516|AK1C4_HUMAN	Aldo-keto reductase family 1 member C4 OS=Homo sapiens GN=AKR1C4 PE=1 SV=3	24.316	23.1438	2.25357	1.17221	0.689496	0.322857	0.00346622	13.6044	0.00772123
sp|Q9NZZ3|CHMP5_HUMAN	Charged multivesicular body protein 5 OS=Homo sapiens GN=CHMP5 PE=1 SV=1	17.215	16.3593	1.80963	0.855692	0.482548	0.136744	0.00346726	8.1265	0.00772123
sp|Q9H479|FN3K_HUMAN	Fructosamine-3-kinase OS=Homo sapiens GN=FN3K PE=1 SV=1	19.8117	18.4698	2.53478	1.34186	0.829908	0.58703	0.00347419	16.264	0.00772763
sp|P05164-3|PERM_HUMAN	Isoform H7 of Myeloperoxidase OS=Homo sapiens GN=MPO	21.0946	19.2399	3.61681	1.85472	0.151611	0.60592	0.00370281	15.1546	0.00815989
sp|O43143|DHX15_HUMAN	Putative pre-mRNA-splicing factor ATP-dependent RNA helicase DHX15 OS=Homo sapiens GN=DHX15 PE=1 SV=2	19.1913	18.0042	2.27694	1.1871	0.0645626	0.301096	0.00370083	12.2231	0.00815989
sp|Q9UHX1|PUF60_HUMAN	Poly(U)-binding-splicing factor PUF60 OS=Homo sapiens GN=PUF60 PE=1 SV=1	18.7031	17.6308	2.10265	1.07221	0.943517	0.810549	0.00372504	7.56014	0.0081994
tr|H9KV28|H9KV28_HUMAN	Protein diaphanous homolog 1 OS=Homo sapiens GN=DIAPH1 PE=2 SV=1	19.67	19.0128	1.577	0.657187	0.376751	0.810941	0.00384094	7.98447	0.00841558
sp|Q92820|GGH_HUMAN	Gamma-glutamyl hydrolase OS=Homo sapiens GN=GGH PE=1 SV=2	21.0732	20.0958	1.9689	0.977393	0.228918	0.121108	0.00384995	12.5587	0.00841597
tr|E9PB61|E9PB61_HUMAN	THO complex subunit 4 OS=Homo sapiens GN=ALYREF PE=2 SV=1	19.231	17.3595	3.65892	1.87142	0.277281	0.892431	0.00384977	9.44122	0.00841597
sp|P07814|SYEP_HUMAN	Bifunctional glutamate/proline--tRNA ligase OS=Homo sapiens GN=EPRS PE=1 SV=5	20.1881	19.5256	1.58282	0.6625	0.339577	0.352671	0.00385741	15.2057	0.0084226
tr|J3QRZ5|J3QRZ5_HUMAN	Ubiquitin carboxyl-terminal hydrolase OS=Homo sapiens GN=USP14 PE=3 SV=1	20.3585	19.1985	2.23449	1.15995	0.712471	0.611295	0.00388259	14.1742	0.00846787
sp|O43464|HTRA2_HUMAN	Serine protease HTRA2, mitochondrial OS=Homo sapiens GN=HTRA2 PE=1 SV=2	17.9221	17.0538	1.82556	0.868336	0.460793	0.591184	0.00388971	13.3832	0.0084737
sp|Q9NS69|TOM22_HUMAN	Mitochondrial import receptor subunit TOM22 homolog OS=Homo sapiens GN=TOMM22 PE=1 SV=3	18.8424	15.791	8.29025	3.05142	0.426454	0.42183	0.00391658	14.075	0.00852248
sp|P19623|SPEE_HUMAN	Spermidine synthase OS=Homo sapiens GN=SRM PE=1 SV=1	16.738	15.9362	1.74325	0.801781	0.990245	0.942091	0.00398823	7.96694	0.0086384
tr|G3V1C3|G3V1C3_HUMAN	Apoptosis inhibitor 5 OS=Homo sapiens GN=API5 PE=2 SV=1	18.6155	17.5161	2.14259	1.09936	0.595349	0.0985517	0.00403592	10.398	0.00872236
tr|B1AKZ3|B1AKZ3_HUMAN	Astrocytic phosphoprotein PEA-15 OS=Homo sapiens GN=PEA15 PE=2 SV=1	19.4494	18.2242	2.33796	1.22525	0.485392	0.147502	0.00406325	15.4418	0.00877073
sp|Q5JTZ9|SYAM_HUMAN	Alanine--tRNA ligase, mitochondrial OS=Homo sapiens GN=AARS2 PE=1 SV=1	16.5302	15.2212	2.47776	1.30904	0.97611	0.644085	0.00407434	8.37028	0.00877549
tr|E5RIF2|E5RIF2_HUMAN	Brefeldin A-inhibited guanine nucleotide-exchange protein 1 OS=Homo sapiens GN=ARFGEF1 PE=2 SV=1	17.6781	16.0319	3.12995	1.64614	0.0856204	0.638059	0.0040931	11.7575	0.00879722
sp|Q9H307|PININ_HUMAN	Pinin OS=Homo sapiens GN=PNN PE=1 SV=4	16.9731	16.3102	1.58316	0.662809	0.277111	0.436648	0.00409366	8.47361	0.00879722
tr|H3BPB8|H3BPB8_HUMAN	Mannose-6-phosphate isomerase OS=Homo sapiens GN=MPI PE=3 SV=1	18.8516	17.9731	1.83842	0.878464	0.557469	0.442237	0.004143	5.93311	0.00888319
sp|Q63HN8|RN213_HUMAN	E3 ubiquitin-protein ligase RNF213 OS=Homo sapiens GN=RNF213 PE=1 SV=3	19.2169	17.1431	4.20991	2.07379	0.935531	0.378193	0.00425679	11.2754	0.00909644
sp|P49841|GSK3B_HUMAN	Glycogen synthase kinase-3 beta OS=Homo sapiens GN=GSK3B PE=1 SV=2	14.7103	13.2516	2.74856	1.45867	0.75307	0.896059	0.00432408	10.9527	0.00921954
sp|Q9BVJ7|DUS23_HUMAN	Dual specificity protein phosphatase 23 OS=Homo sapiens GN=DUSP23 PE=1 SV=1	19.1454	17.7051	2.7137	1.44026	0.703653	0.525274	0.00433873	13.9905	0.00921972
tr|E9PHS0|E9PHS0_HUMAN	LanC-like protein 1 (Fragment) OS=Homo sapiens GN=LANCL1 PE=2 SV=1	17.908	16.7844	2.1789	1.1236	0.896583	0.508344	0.00434354	7.17437	0.00921972
sp|Q9HAV4|XPO5_HUMAN	Exportin-5 OS=Homo sapiens GN=XPO5 PE=1 SV=1	17.263	15.6236	3.11541	1.63942	0.452765	0.544237	0.00441759	6.76735	0.00933529
tr|D6RAN4|D6RAN4_HUMAN	60S ribosomal protein L9 (Fragment) OS=Homo sapiens GN=RPL9 PE=2 SV=1	20.6355	19.9026	1.66204	0.732952	0.758249	0.33857	0.00442613	5.79186	0.00934296
sp|Q9P0J7|KCMF1_HUMAN	E3 ubiquitin-protein ligase KCMF1 OS=Homo sapiens GN=KCMF1 PE=1 SV=2	15.0698	14.0983	1.96088	0.971498	0.175936	0.342535	0.00445811	12.1722	0.00940004
tr|G3V2M6|G3V2M6_HUMAN	Signal transducer and activator of transcription 2 OS=Homo sapiens GN=STAT2 PE=2 SV=1	18.937	17.7612	2.25919	1.17581	0.593947	0.258309	0.00450276	11.5464	0.00948369
sp|P36507|MP2K2_HUMAN	Dual specificity mitogen-activated protein kinase kinase 2 OS=Homo sapiens GN=MAP2K2 PE=1 SV=1	17.613	16.8512	1.69553	0.761738	0.236224	0.607869	0.00454613	6.97491	0.00955389
sp|P24158|PRTN3_HUMAN	Myeloblastin OS=Homo sapiens GN=PRTN3 PE=1 SV=3	20.478	18.9393	2.90549	1.53878	0.170443	0.456177	0.00456606	10.871	0.00958519
sp|O14980|XPO1_HUMAN	Exportin-1 OS=Homo sapiens GN=XPO1 PE=1 SV=1	19.6839	18.4433	2.36298	1.24061	0.892026	0.794297	0.00461403	10.0778	0.00965874
sp|P68363|TBA1B_HUMAN	Tubulin alpha-1B chain OS=Homo sapiens GN=TUBA1B PE=1 SV=1	25.0717	24.0307	2.05761	1.04097	0.473154	0.552939	0.00465611	12.9943	0.00972064
tr|F5H5D3|F5H5D3_HUMAN	Tubulin alpha-1C chain OS=Homo sapiens GN=TUBA1C PE=2 SV=1	25.0717	24.0307	2.05761	1.04097	0.473154	0.552939	0.00465611	12.9943	0.00972064
sp|Q9H3P7|GCP60_HUMAN	Golgi resident protein GCP60 OS=Homo sapiens GN=ACBD3 PE=1 SV=4	18.1162	16.4307	3.21654	1.68551	0.989406	0.443277	0.00471738	11.5994	0.00982499
sp|Q14974|IMB1_HUMAN	Importin subunit beta-1 OS=Homo sapiens GN=KPNB1 PE=1 SV=2	21.4574	20.2368	2.33046	1.22062	0.980875	0.65801	0.00475172	12.4608	0.00987694
sp|Q8NBX0|SCPDL_HUMAN	Saccharopine dehydrogenase-like oxidoreductase OS=Homo sapiens GN=SCCPDH PE=1 SV=1	20.5213	19.8514	1.59103	0.669962	0.496243	0.756052	0.00475783	13.4004	0.00987886
sp|Q12905|ILF2_HUMAN	Interleukin enhancer-binding factor 2 OS=Homo sapiens GN=ILF2 PE=1 SV=2	20.1442	18.7736	2.58583	1.37063	0.329823	0.691675	0.00481333	13.1657	0.00996149
sp|O75976|CBPD_HUMAN	Carboxypeptidase D OS=Homo sapiens GN=CPD PE=1 SV=2	16.0038	12.5035	11.3159	3.50028	0.47954	0.0679856	0.0048111	11.6849	0.00996149
sp|P40855|PEX19_HUMAN	Peroxisomal biogenesis factor 19 OS=Homo sapiens GN=PEX19 PE=1 SV=1	18.168	16.8192	2.54698	1.34879	0.44163	0.789838	0.00482019	11.7155	0.00996313
sp|Q9UBT2|SAE2_HUMAN	SUMO-activating enzyme subunit 2 OS=Homo sapiens GN=UBA2 PE=1 SV=2	15.9705	15.2765	1.61779	0.694022	0.211583	0.630114	0.00507378	6.03057	0.0104325
tr|H7C1E4|H7C1E4_HUMAN	AP-1 complex subunit sigma-1A (Fragment) OS=Homo sapiens GN=AP1S1 PE=4 SV=1	16.0108	15.3365	1.59581	0.674285	0.989133	0.629689	0.00515136	7.96914	0.0105351
sp|Q99417|MYCBP_HUMAN	C-Myc-binding protein OS=Homo sapiens GN=MYCBP PE=1 SV=3	16.2866	15.4834	1.74493	0.803172	0.254678	0.0654675	0.00521232	7.10705	0.0106404
sp|P46777|RL5_HUMAN	60S ribosomal protein L5 OS=Homo sapiens GN=RPL5 PE=1 SV=3	19.8268	19.2079	1.53574	0.618938	0.862264	0.126984	0.00523153	10.4297	0.0106641
sp|P26196|DDX6_HUMAN	Probable ATP-dependent RNA helicase DDX6 OS=Homo sapiens GN=DDX6 PE=1 SV=2	17.7694	16.7568	2.01764	1.01267	0.153026	0.406391	0.0052985	6.54662	0.0107764
sp|P60866-2|RS20_HUMAN	Isoform 2 of 40S ribosomal protein S20 OS=Homo sapiens GN=RPS20	19.8772	19.1181	1.69237	0.759049	0.512563	0.927981	0.00531336	12.2323	0.0107853
sp|Q9H1E3|NUCKS_HUMAN	Nuclear ubiquitous casein and cyclin-dependent kinase substrate 1 OS=Homo sapiens GN=NUCKS1 PE=1 SV=1	17.679	16.3592	2.49631	1.3198	0.103177	0.293548	0.00536326	11.3313	0.0108519
sp|P52597|HNRPF_HUMAN	Heterogeneous nuclear ribonucleoprotein F OS=Homo sapiens GN=HNRNPF PE=1 SV=3	20.9293	20.0815	1.7998	0.847833	0.660705	0.422348	0.00542436	13.1863	0.0109523
sp|Q15029|U5S1_HUMAN	116 kDa U5 small nuclear ribonucleoprotein component OS=Homo sapiens GN=EFTUD2 PE=1 SV=1	18.9607	17.9797	1.97385	0.981013	0.223214	0.907522	0.00548844	13.2595	0.0110348
sp|Q96I24|FUBP3_HUMAN	Far upstream element-binding protein 3 OS=Homo sapiens GN=FUBP3 PE=1 SV=2	14.6129	13.606	2.00961	1.00692	0.552376	0.780042	0.00573065	6.04513	0.0114613
sp|O75153|CLU_HUMAN	Clustered mitochondria protein homolog OS=Homo sapiens GN=CLUH PE=1 SV=2	18.252	17.4922	1.6932	0.759756	0.231966	0.901489	0.00575257	6.64538	0.011469
sp|Q9C005|DPY30_HUMAN	Protein dpy-30 homolog OS=Homo sapiens GN=DPY30 PE=1 SV=1	17.7468	16.7476	1.99899	0.99927	0.10688	0.757134	0.00575189	5.6105	0.011469
sp|P06756|ITAV_HUMAN	Integrin alpha-V OS=Homo sapiens GN=ITGAV PE=1 SV=2	17.0901	15.9041	2.27511	1.18593	0.761224	0.606655	0.00592074	8.4563	0.0117551
tr|H3BVE0|H3BVE0_HUMAN	Protein LOC101060252 (Fragment) OS=Homo sapiens GN=LOC101060252 PE=3 SV=1	18.7515	17.536	2.32222	1.2155	0.651853	0.369564	0.00599048	11.5408	0.0118564
sp|P30153|2AAA_HUMAN	Serine/threonine-protein phosphatase 2A 65 kDa regulatory subunit A alpha isoform OS=Homo sapiens GN=PPP2R1A PE=1 SV=4	20.5329	19.9191	1.53021	0.613731	0.537759	0.45403	0.0060311	7.13512	0.0118874
sp|P42224|STAT1_HUMAN	Signal transducer and activator of transcription 1-alpha/beta OS=Homo sapiens GN=STAT1 PE=1 SV=2	20.5311	19.494	2.05203	1.03705	0.322935	0.816526	0.00607498	11.2241	0.0119491
sp|Q9BTE6-3|AASD1_HUMAN	Isoform 3 of Alanyl-tRNA editing protein Aarsd1 OS=Homo sapiens GN=AARSD1	16.3276	15.5437	1.72174	0.783865	0.114348	0.454873	0.00608262	6.49922	0.0119518
sp|P12004|PCNA_HUMAN	Proliferating cell nuclear antigen OS=Homo sapiens GN=PCNA PE=1 SV=1	19.3422	18.0956	2.37285	1.24662	0.404701	0.612324	0.0060933	10.9213	0.0119605
tr|E7EWS7|E7EWS7_HUMAN	Ubiquitin-conjugating enzyme E2 L3 OS=Homo sapiens GN=UBE2L3 PE=2 SV=1	20.1422	19.4927	1.56864	0.649518	0.418235	0.108754	0.00617787	7.74734	0.0121015
sp|Q13596|SNX1_HUMAN	Sorting nexin-1 OS=Homo sapiens GN=SNX1 PE=1 SV=3	16.8196	15.8924	1.90164	0.927245	0.425576	0.152972	0.00635525	5.59304	0.0124107
sp|O76070|SYUG_HUMAN	Gamma-synuclein OS=Homo sapiens GN=SNCG PE=1 SV=2	19.164	16.4879	6.39101	2.67604	0.585495	0.0870585	0.00641267	11.7219	0.0124972
sp|Q99598|TSNAX_HUMAN	Translin-associated protein X OS=Homo sapiens GN=TSNAX PE=1 SV=1	17.4361	16.4721	1.95064	0.963949	0.730517	0.860199	0.00643436	8.61406	0.0125266
tr|E7ENU4|E7ENU4_HUMAN	Double-stranded RNA-specific adenosine deaminase OS=Homo sapiens GN=ADAR PE=2 SV=1	18.8385	16.6944	4.42017	2.1441	0.957822	0.793317	0.00653489	10.8983	0.0126858
sp|Q13442|HAP28_HUMAN	28 kDa heat- and acid-stable phosphoprotein OS=Homo sapiens GN=PDAP1 PE=1 SV=1	16.4283	15.6291	1.74009	0.799162	0.76019	0.650898	0.00654279	10.1107	0.0126858
sp|O14735|CDIPT_HUMAN	CDP-diacylglycerol--inositol 3-phosphatidyltransferase OS=Homo sapiens GN=CDIPT PE=1 SV=1	18.3006	17.6883	1.52875	0.612356	0.826886	0.338218	0.00663818	8.57143	0.0128186
sp|P80303|NUCB2_HUMAN	Nucleobindin-2 OS=Homo sapiens GN=NUCB2 PE=1 SV=2	19.0285	17.3841	3.12616	1.64439	0.878046	0.686045	0.00666278	12.1864	0.01284
sp|Q9HD45|TM9S3_HUMAN	Transmembrane 9 superfamily member 3 OS=Homo sapiens GN=TM9SF3 PE=1 SV=2	17.7439	16.0522	3.2304	1.69171	0.742631	0.101437	0.00668164	9.36952	0.0128633
sp|Q08211|DHX9_HUMAN	ATP-dependent RNA helicase A OS=Homo sapiens GN=DHX9 PE=1 SV=4	20.1171	18.6707	2.72525	1.44639	0.603525	0.352892	0.00673667	11.3263	0.0129562
tr|E9PHA6|E9PHA6_HUMAN	DNA mismatch repair protein Msh2 OS=Homo sapiens GN=MSH2 PE=2 SV=1	15.6123	13.71	3.73819	1.90234	0.0532994	0.548062	0.00684668	9.17618	0.0131206
tr|J3QRS3|J3QRS3_HUMAN	Myosin regulatory light chain 12A OS=Homo sapiens GN=MYL12A PE=4 SV=1	21.1584	20.4781	1.60238	0.680217	0.864005	0.623145	0.00684975	11.4031	0.0131206
tr|C9JSL2|C9JSL2_HUMAN	Presequence protease, mitochondrial OS=Homo sapiens GN=PITRM1 PE=3 SV=1	18.6792	17.2969	2.60673	1.38224	0.346645	0.472219	0.00692355	9.69397	0.0132487
tr|B7Z4Q3|B7Z4Q3_HUMAN	Putative RNA-binding protein Luc7-like 2 OS=Homo sapiens GN=LUC7L2 PE=2 SV=1	14.1352	12.9369	2.29463	1.19826	0.621367	0.542274	0.00694197	6.37701	0.0132706
sp|P20160|CAP7_HUMAN	Azurocidin OS=Homo sapiens GN=AZU1 PE=1 SV=3	18.8414	16.7502	4.26093	2.09117	0.931035	0.715866	0.00701027	11.4947	0.0133877
sp|Q12874|SF3A3_HUMAN	Splicing factor 3A subunit 3 OS=Homo sapiens GN=SF3A3 PE=1 SV=1	18.9052	18.0455	1.81477	0.859789	0.815638	0.288353	0.00707543	6.64576	0.013498
sp|P10644|KAP0_HUMAN	cAMP-dependent protein kinase type I-alpha regulatory subunit OS=Homo sapiens GN=PRKAR1A PE=1 SV=1	18.7764	18.1292	1.56605	0.647131	0.648804	0.430049	0.00710679	8.29518	0.0135189
tr|B3KS98|B3KS98_HUMAN	Eukaryotic translation initiation factor 3 subunit H OS=Homo sapiens GN=EIF3S3 PE=2 SV=1	18.8447	17.4712	2.59108	1.37355	0.0586646	0.607981	0.00712154	6.75934	0.0135189
sp|Q9H7Z7|PGES2_HUMAN	Prostaglandin E synthase 2 OS=Homo sapiens GN=PTGES2 PE=1 SV=1	18.3022	17.4359	1.82307	0.866367	0.929989	0.741957	0.00711949	10.7606	0.0135189
sp|Q6P2Q9|PRP8_HUMAN	Pre-mRNA-processing-splicing factor 8 OS=Homo sapiens GN=PRPF8 PE=1 SV=2	17.895	16.9387	1.94033	0.956302	0.0882769	0.371445	0.00713471	8.54941	0.0135244
sp|Q9NX46|ARHL2_HUMAN	Poly(ADP-ribose) glycohydrolase ARH3 OS=Homo sapiens GN=ADPRHL2 PE=1 SV=1	17.2825	16.6752	1.52338	0.607273	0.527226	0.413313	0.00717465	9.61292	0.0135791
sp|Q8N139|ABCA6_HUMAN	ATP-binding cassette sub-family A member 6 OS=Homo sapiens GN=ABCA6 PE=1 SV=2	19.1171	18.247	1.82786	0.870154	0.983674	0.38019	0.00728056	9.9725	0.0137658
sp|P0CG06|LAC3_HUMAN	Ig lambda-3 chain C regions OS=Homo sapiens GN=IGLC3 PE=1 SV=1	22.9017	22.2959	1.52173	0.605709	0.302132	0.411135	0.00732114	9.6978	0.0138151
tr|E7EQT4|E7EQT4_HUMAN	Apoptotic chromatin condensation inducer in the nucleus OS=Homo sapiens GN=ACIN1 PE=2 SV=2	17.3638	16.3937	1.95902	0.97013	0.777238	0.0762732	0.00741836	9.56961	0.0139847
sp|Q9Y305-4|ACOT9_HUMAN	Isoform 4 of Acyl-coenzyme A thioesterase 9, mitochondrial OS=Homo sapiens GN=ACOT9	18.2029	17.4939	1.63463	0.708966	0.268798	0.777993	0.00759752	7.59535	0.014266
sp|Q16629|SRSF7_HUMAN	Serine/arginine-rich splicing factor 7 OS=Homo sapiens GN=SRSF7 PE=1 SV=1	19.6184	18.9496	1.5898	0.668841	0.252148	0.230159	0.00783474	5.08129	0.0146249
sp|P48507|GSH0_HUMAN	Glutamate--cysteine ligase regulatory subunit OS=Homo sapiens GN=GCLM PE=1 SV=1	19.9499	17.8829	4.19032	2.06706	0.964554	0.549683	0.00802338	10.2342	0.0148894
tr|H3BTC0|H3BTC0_HUMAN	RNA-binding protein with serine-rich domain 1 (Fragment) OS=Homo sapiens GN=RNPS1 PE=2 SV=1	16.1084	15.4274	1.60323	0.680983	0.476753	0.832764	0.00811098	10.2217	0.0150373
sp|O75351|VPS4B_HUMAN	Vacuolar protein sorting-associated protein 4B OS=Homo sapiens GN=VPS4B PE=1 SV=2	18.0637	17.4325	1.54883	0.631175	0.913699	0.401173	0.0082334	7.83291	0.0152346
tr|K7ER40|K7ER40_HUMAN	Cold-inducible RNA-binding protein (Fragment) OS=Homo sapiens GN=CIRBP PE=4 SV=1	18.6185	17.9249	1.61731	0.693597	0.485923	0.705941	0.00823251	6.79067	0.0152346
sp|O15355|PPM1G_HUMAN	Protein phosphatase 1G OS=Homo sapiens GN=PPM1G PE=1 SV=1	15.7671	12.5806	9.10377	3.18646	0.176793	0.667858	0.00830086	10.4766	0.0153081
tr|Q5VWC4|Q5VWC4_HUMAN	26S proteasome non-ATPase regulatory subunit 4 OS=Homo sapiens GN=PSMD4 PE=4 SV=1	16.9616	15.7508	2.31473	1.21085	0.71978	0.157917	0.00832048	6.05673	0.0153083
tr|G5E9S1|G5E9S1_HUMAN	Eukaryotic translation initiation factor 4 gamma 1 OS=Homo sapiens GN=EIF4G1 PE=4 SV=1	20.0417	19.2855	1.68909	0.756248	0.146935	0.273933	0.00838418	8.50398	0.0153939
sp|Q92878|RAD50_HUMAN	DNA repair protein RAD50 OS=Homo sapiens GN=RAD50 PE=1 SV=1	16.7188	15.694	2.03464	1.02478	0.218728	0.442173	0.0085606	9.53059	0.0156424
tr|J3KQL8|J3KQL8_HUMAN	Apolipoprotein L2 OS=Homo sapiens GN=APOL2 PE=4 SV=1	18.7438	17.6145	2.18763	1.12937	0.590766	0.659708	0.00879282	9.68608	0.0160513
sp|P34932|HSP74_HUMAN	Heat shock 70 kDa protein 4 OS=Homo sapiens GN=HSPA4 PE=1 SV=4	20.7917	19.7647	2.03774	1.02697	0.221218	0.458532	0.0089169	9.79293	0.016217
sp|Q6ZUJ8|BCAP_HUMAN	Phosphoinositide 3-kinase adapter protein 1 OS=Homo sapiens GN=PIK3AP1 PE=1 SV=2	16.7266	16.011	1.64216	0.715594	0.650102	0.776891	0.00891763	5.49975	0.016217
sp|Q96L92|SNX27_HUMAN	Sorting nexin-27 OS=Homo sapiens GN=SNX27 PE=1 SV=2	15.9156	14.8736	2.059	1.04195	0.819008	0.932945	0.00938924	4.80882	0.0169934
tr|D6RD18|D6RD18_HUMAN	Heterogeneous nuclear ribonucleoprotein A/B OS=Homo sapiens GN=HNRNPAB PE=2 SV=1	20.965	19.8001	2.24216	1.16489	0.186724	0.701186	0.00949475	9.91407	0.0171681
sp|Q9NR28|DBLOH_HUMAN	Diablo homolog, mitochondrial OS=Homo sapiens GN=DIABLO PE=1 SV=1	16.9793	16.3217	1.57741	0.657558	0.240807	0.512104	0.00962207	4.66155	0.0173489
sp|P38435|VKGC_HUMAN	Vitamin K-dependent gamma-carboxylase OS=Homo sapiens GN=GGCX PE=1 SV=2	19.5993	18.2368	2.57137	1.36254	0.604698	0.212917	0.00970976	8.13839	0.0174409
tr|K7ER74|K7ER74_HUMAN	Apolipoprotein C-II OS=Homo sapiens GN=APOC2 PE=4 SV=1	19.1245	18.3081	1.76091	0.816318	0.35134	0.214942	0.00973291	9.27662	0.0174496
tr|H7BXD5|H7BXD5_HUMAN	Grancalcin OS=Homo sapiens GN=GCA PE=2 SV=1	16.7051	15.141	2.95691	1.56409	0.741001	0.36293	0.00980441	9.27995	0.0175138
tr|D6R9P4|D6R9P4_HUMAN	Glucosamine-6-phosphate isomerase 1 OS=Homo sapiens GN=GNPDA1 PE=2 SV=1	17.3179	16.2074	2.15927	1.11055	0.714123	0.681113	0.00984707	8.34402	0.0175715
sp|P50454|SERPH_HUMAN	Serpin H1 OS=Homo sapiens GN=SERPINH1 PE=1 SV=2	20.0856	18.7352	2.54985	1.35041	0.321849	0.0552969	0.00987929	9.53305	0.0176125
sp|Q9Y230|RUVB2_HUMAN	RuvB-like 2 OS=Homo sapiens GN=RUVBL2 PE=1 SV=3	19.1394	18.2404	1.8648	0.89902	0.905588	0.100053	0.0106853	8.56738	0.0188484
tr|E7ER44|E7ER44_HUMAN	Kaliocin-1 OS=Homo sapiens GN=LTF PE=2 SV=1	21.2358	19.0653	4.50162	2.17044	0.442321	0.413987	0.0108731	9.13694	0.0190524
sp|Q9NRD1|FBX6_HUMAN	F-box only protein 6 OS=Homo sapiens GN=FBXO6 PE=1 SV=1	16.7891	15.4063	2.60785	1.38286	0.37604	0.451379	0.0108771	4.91744	0.0190524
sp|P20042|IF2B_HUMAN	Eukaryotic translation initiation factor 2 subunit 2 OS=Homo sapiens GN=EIF2S2 PE=1 SV=2	19.4521	18.3634	2.12674	1.08864	0.556457	0.92092	0.0109235	9.37358	0.0191161
sp|Q9NSD9|SYFB_HUMAN	Phenylalanine--tRNA ligase beta subunit OS=Homo sapiens GN=FARSB PE=1 SV=3	19.8711	18.3467	2.87667	1.5244	0.0987715	0.147177	0.0109783	7.67852	0.0191768
tr|E9PLL6|E9PLL6_HUMAN	60S ribosomal protein L27a OS=Homo sapiens GN=RPL27A PE=2 SV=1	17.942	17.1945	1.67895	0.747558	0.662596	0.189817	0.0112793	4.46157	0.0196485
sp|Q92945|FUBP2_HUMAN	Far upstream element-binding protein 2 OS=Homo sapiens GN=KHSRP PE=1 SV=4	19.2517	18.373	1.83866	0.878656	0.633081	0.147511	0.0113119	9.14865	0.0196872
sp|P11215|ITAM_HUMAN	Integrin alpha-M OS=Homo sapiens GN=ITGAM PE=1 SV=2	17.6097	15.4692	4.40916	2.14051	0.79452	0.0704139	0.0115676	8.36585	0.0200956
sp|P16949|STMN1_HUMAN	Stathmin OS=Homo sapiens GN=STMN1 PE=1 SV=3	19.7473	16.1521	12.0858	3.59524	0.652976	0.232234	0.011647	8.29649	0.0202151
tr|B4DXZ6|B4DXZ6_HUMAN	Fragile X mental retardation syndrome-related protein 1 OS=Homo sapiens GN=FXR1 PE=2 SV=1	16.9295	14.9247	4.01316	2.00474	0.318867	0.0784296	0.0116591	8.62293	0.0202177
sp|P49773|HINT1_HUMAN	Histidine triad nucleotide-binding protein 1 OS=Homo sapiens GN=HINT1 PE=1 SV=2	21.1622	20.2821	1.84051	0.880105	0.288785	0.0843496	0.0118552	8.12544	0.0204645
sp|Q96RP9|EFGM_HUMAN	Elongation factor G, mitochondrial OS=Homo sapiens GN=GFM1 PE=1 SV=2	18.9994	18.3287	1.5919	0.670749	0.189991	0.397814	0.0118799	7.57511	0.0204839
tr|E2QRB3|E2QRB3_HUMAN	Pyrroline-5-carboxylate reductase 1, isoform CRA_c OS=Homo sapiens GN=PYCR1 PE=4 SV=2	19.7182	16.1063	12.226	3.61188	0.450656	0.834084	0.0119925	8.69233	0.0206454
sp|P13010|XRCC5_HUMAN	X-ray repair cross-complementing protein 5 OS=Homo sapiens GN=XRCC5 PE=1 SV=3	20.7841	19.8246	1.94464	0.959502	0.779854	0.0648811	0.0121628	8.58395	0.0208631
tr|Q5R370|Q5R370_HUMAN	Calcyclin-binding protein OS=Homo sapiens GN=CACYBP PE=4 SV=1	18.9614	17.158	3.49061	1.80348	0.714859	0.352936	0.0123899	6.94344	0.0211953
sp|O60884|DNJA2_HUMAN	DnaJ homolog subfamily A member 2 OS=Homo sapiens GN=DNAJA2 PE=1 SV=1	18.5403	17.2747	2.40435	1.26565	0.338477	0.393844	0.0130403	6.80765	0.0222082
sp|O60763|USO1_HUMAN	General vesicular transport factor p115 OS=Homo sapiens GN=USO1 PE=1 SV=2	19.5105	18.8146	1.61988	0.695888	0.120068	0.174477	0.0133902	8.42772	0.0227025
sp|P06702|S10A9_HUMAN	Protein S100-A9 OS=Homo sapiens GN=S100A9 PE=1 SV=1	22.0511	19.7137	5.05407	2.33744	0.238147	0.213618	0.0134668	8.30221	0.0227918
tr|A8MUB1|A8MUB1_HUMAN	Tubulin alpha-4A chain OS=Homo sapiens GN=TUBA4A PE=2 SV=1	24.2903	23.2437	2.06562	1.04658	0.260885	0.690724	0.0135886	8.15796	0.0229263
sp|O43583|DENR_HUMAN	Density-regulated protein OS=Homo sapiens GN=DENR PE=1 SV=2	15.6559	14.8744	1.71892	0.781501	0.93118	0.17299	0.0135944	4.2123	0.0229263
sp|Q9BZE9-2|ASPC1_HUMAN	Isoform 2 of Tether containing UBX domain for GLUT4 OS=Homo sapiens GN=ASPSCR1	17.349	15.6447	3.25881	1.70435	0.297094	0.0938349	0.0137386	7.56627	0.023149
sp|P42704|LPPRC_HUMAN	Leucine-rich PPR motif-containing protein, mitochondrial OS=Homo sapiens GN=LRPPRC PE=1 SV=3	19.0091	18.2564	1.68488	0.752645	0.619971	0.602796	0.0140065	7.92075	0.023455
sp|Q99436|PSB7_HUMAN	Proteasome subunit beta type-7 OS=Homo sapiens GN=PSMB7 PE=1 SV=1	18.749	18.1316	1.53408	0.61737	0.407577	0.0754155	0.0141011	6.55865	0.0235928
sp|Q15427|SF3B4_HUMAN	Splicing factor 3B subunit 4 OS=Homo sapiens GN=SF3B4 PE=1 SV=1	18.5697	16.3489	4.6614	2.22076	0.206364	0.944111	0.0141799	7.94307	0.0237037
sp|Q96CS3|FAF2_HUMAN	FAS-associated factor 2 OS=Homo sapiens GN=FAF2 PE=1 SV=2	16.5148	15.5357	1.97114	0.979027	0.705108	0.556063	0.0142396	5.57213	0.0237618
sp|Q9NVT9|ARMC1_HUMAN	Armadillo repeat-containing protein 1 OS=Homo sapiens GN=ARMC1 PE=1 SV=1	15.3145	14.3444	1.95895	0.970082	0.424465	0.0998946	0.0143398	5.23244	0.0238377
tr|F5H2U2|F5H2U2_HUMAN	Serine/threonine-protein kinase PRP4 homolog OS=Homo sapiens GN=PRPF4B PE=2 SV=1	15.545	14.8525	1.61604	0.692465	0.405119	0.879276	0.0143416	7.88453	0.0238377
sp|P53618|COPB_HUMAN	Coatomer subunit beta OS=Homo sapiens GN=COPB1 PE=1 SV=3	20.7936	20.0589	1.66398	0.734636	0.17443	0.480439	0.0143477	4.499	0.0238377
tr|B4DT31|B4DT31_HUMAN	Far upstream element-binding protein 1 OS=Homo sapiens GN=FUBP1 PE=2 SV=1	19.2954	17.8061	2.80754	1.48931	0.11723	0.197895	0.0147459	7.22201	0.024414
sp|O43615|TIM44_HUMAN	Mitochondrial import inner membrane translocase subunit TIM44 OS=Homo sapiens GN=TIMM44 PE=1 SV=2	19.5917	18.7282	1.81944	0.863491	0.420943	0.269029	0.0148816	7.88899	0.0246174
sp|O95573|ACSL3_HUMAN	Long-chain-fatty-acid--CoA ligase 3 OS=Homo sapiens GN=ACSL3 PE=1 SV=3	20.2305	18.0365	4.57561	2.19396	0.232369	0.980941	0.0151267	7.45067	0.0249361
sp|P55010|IF5_HUMAN	Eukaryotic translation initiation factor 5 OS=Homo sapiens GN=EIF5 PE=1 SV=2	19.2677	18.5226	1.67608	0.745087	0.989519	0.216216	0.0160138	7.76627	0.0260823
sp|O76003|GLRX3_HUMAN	Glutaredoxin-3 OS=Homo sapiens GN=GLRX3 PE=1 SV=2	18.8143	17.3426	2.77354	1.47173	0.192512	0.78735	0.0160739	7.18288	0.0261579
tr|J3KNK7|J3KNK7_HUMAN	Pyridoxal-dependent decarboxylase domain-containing protein 1 OS=Homo sapiens GN=PDXDC1 PE=3 SV=1	17.1647	15.9286	2.35568	1.23615	0.346635	0.660447	0.0163021	6.06368	0.0264194
sp|Q8N163-2|K1967_HUMAN	Isoform 2 of DBIRD complex subunit KIAA1967 OS=Homo sapiens GN=KIAA1967	18.6248	17.613	2.01638	1.01177	0.337816	0.329939	0.016304	6.79447	0.0264194
sp|Q15393|SF3B3_HUMAN	Splicing factor 3B subunit 3 OS=Homo sapiens GN=SF3B3 PE=1 SV=4	19.2878	18.5238	1.69818	0.763991	0.206763	0.391418	0.0163203	7.2688	0.0264234
sp|P11171|41_HUMAN	Protein 4.1 OS=Homo sapiens GN=EPB41 PE=1 SV=4	15.3634	14.5085	1.80856	0.854842	0.737941	0.565024	0.0169632	4.14913	0.0273944
sp|Q07065|CKAP4_HUMAN	Cytoskeleton-associated protein 4 OS=Homo sapiens GN=CKAP4 PE=1 SV=2	19.9197	18.8886	2.04362	1.03113	0.271449	0.543946	0.0175433	6.3161	0.0282592
sp|Q92665|RT31_HUMAN	28S ribosomal protein S31, mitochondrial OS=Homo sapiens GN=MRPS31 PE=1 SV=3	17.1244	15.8323	2.44898	1.29218	0.443607	0.290934	0.0176872	5.41888	0.0284429
tr|B5MC51|B5MC51_HUMAN	LIM domain kinase 2 OS=Homo sapiens GN=LIMK2 PE=2 SV=1	16.0202	14.306	3.28101	1.71414	0.100047	0.399442	0.017816	6.03924	0.0286017
sp|Q10471|GALT2_HUMAN	Polypeptide N-acetylgalactosaminyltransferase 2 OS=Homo sapiens GN=GALNT2 PE=1 SV=1	17.4351	16.2202	2.32135	1.21497	0.755579	0.985769	0.0181118	6.83531	0.0289788
tr|J3KT29|J3KT29_HUMAN	60S ribosomal protein L23 OS=Homo sapiens GN=RPL23 PE=3 SV=1	20.0219	19.1789	1.79368	0.842925	0.328655	0.253281	0.0181299	5.93117	0.0289834
sp|P49458|SRP09_HUMAN	Signal recognition particle 9 kDa protein OS=Homo sapiens GN=SRP9 PE=1 SV=2	19.5352	18.6283	1.87503	0.906915	0.422142	0.364883	0.0181705	6.35065	0.029024
sp|Q92544|TM9S4_HUMAN	Transmembrane 9 superfamily member 4 OS=Homo sapiens GN=TM9SF4 PE=1 SV=2	17.4556	15.7644	3.22921	1.69118	0.805627	0.690576	0.0184617	6.79849	0.0294344
sp|Q09028|RBBP4_HUMAN	Histone-binding protein RBBP4 OS=Homo sapiens GN=RBBP4 PE=1 SV=3	19.24	18.051	2.27986	1.18895	0.266436	0.661147	0.0184738	6.9916	0.0294344
sp|P21283|VATC1_HUMAN	V-type proton ATPase subunit C 1 OS=Homo sapiens GN=ATP6V1C1 PE=1 SV=4	18.2184	17.1512	2.09533	1.06718	0.322202	0.0990049	0.0184525	6.75144	0.0294344
sp|Q07960|RHG01_HUMAN	Rho GTPase-activating protein 1 OS=Homo sapiens GN=ARHGAP1 PE=1 SV=1	20.4692	19.3877	2.11624	1.0815	0.916425	0.0581443	0.0186396	7.14283	0.0296738
sp|O00154-4|BACH_HUMAN	Isoform 4 of Cytosolic acyl coenzyme A thioester hydrolase OS=Homo sapiens GN=ACOT7	18.3638	16.665	3.24634	1.69881	0.131397	0.845857	0.0186664	6.76913	0.0296916
tr|K4DI93|K4DI93_HUMAN	Cullin 4B, isoform CRA_e OS=Homo sapiens GN=CUL4B PE=3 SV=1	17.2977	16.3645	1.90952	0.933214	0.809591	0.192525	0.0187438	4.24896	0.0297897
tr|A8MXP9|A8MXP9_HUMAN	Matrin-3 OS=Homo sapiens GN=MATR3 PE=4 SV=1	19.4626	18.4211	2.05831	1.04146	0.398274	0.205072	0.0189693	6.78049	0.0300479
tr|J3QRS9|J3QRS9_HUMAN	Zinc finger protein 207 OS=Homo sapiens GN=ZNF207 PE=4 SV=1	17.0931	15.6588	2.70256	1.43433	0.582878	0.597185	0.0198842	5.82179	0.0312373
sp|O75436|VP26A_HUMAN	Vacuolar protein sorting-associated protein 26A OS=Homo sapiens GN=VPS26A PE=1 SV=2	18.5876	17.7402	1.79933	0.847457	0.223075	0.0633241	0.0198829	5.41381	0.0312373
sp|P08574|CY1_HUMAN	Cytochrome c1, heme protein, mitochondrial OS=Homo sapiens GN=CYC1 PE=1 SV=3	21.1013	20.3968	1.62957	0.704489	0.509753	0.146014	0.0200832	6.93754	0.0314979
sp|O60841|IF2P_HUMAN	Eukaryotic translation initiation factor 5B OS=Homo sapiens GN=EIF5B PE=1 SV=4	17.1142	16.3946	1.64672	0.719596	0.525009	0.0663027	0.0201561	4.86674	0.0315861
sp|P16403|H12_HUMAN	Histone H1.2 OS=Homo sapiens GN=HIST1H1C PE=1 SV=2	18.9169	18.2554	1.58176	0.661531	0.874363	0.150441	0.0202859	3.76758	0.0317374
sp|Q9UMS4|PRP19_HUMAN	Pre-mRNA-processing factor 19 OS=Homo sapiens GN=PRPF19 PE=1 SV=1	19.5564	18.3784	2.26257	1.17796	0.62726	0.774812	0.0205402	6.78088	0.0320674
sp|Q13177|PAK2_HUMAN	Serine/threonine-protein kinase PAK 2 OS=Homo sapiens GN=PAK2 PE=1 SV=3	19.1008	17.3105	3.45879	1.79027	0.6571	0.904939	0.0206208	6.82988	0.032103
tr|B4DQV4|B4DQV4_HUMAN	Sorting nexin-4 OS=Homo sapiens GN=SNX4 PE=2 SV=1	15.3863	14.4845	1.86838	0.90179	0.66415	0.88497	0.0206174	3.77505	0.032103
sp|Q6P4A8|PLBL1_HUMAN	Phospholipase B-like 1 OS=Homo sapiens GN=PLBD1 PE=1 SV=2	17.4474	16.2353	2.3168	1.21213	0.655582	0.116361	0.0206521	6.83363	0.0321255
tr|B7Z3P1|B7Z3P1_HUMAN	Tubulin-specific chaperone E OS=Homo sapiens GN=TBCE PE=2 SV=1	17.7683	16.154	3.06172	1.61434	0.245107	0.256717	0.0214888	5.06875	0.033264
sp|Q8NCW5|NNRE_HUMAN	NAD(P)H-hydrate epimerase OS=Homo sapiens GN=APOA1BP PE=1 SV=2	19.9972	18.8836	2.16393	1.11366	0.552582	0.320844	0.0214881	6.46691	0.033264
tr|Q5LJA9|Q5LJA9_HUMAN	Ubiquitin carboxyl-terminal hydrolase isozyme L5 (Fragment) OS=Homo sapiens GN=UCHL5 PE=4 SV=1	17.265	16.429	1.78518	0.836073	0.930031	0.476749	0.0217052	3.9131	0.0334089
sp|Q8IWE2|NXP20_HUMAN	Protein NOXP20 OS=Homo sapiens GN=FAM114A1 PE=1 SV=2	19.1494	18.0436	2.15216	1.10578	0.189809	0.0829687	0.0218792	5.94195	0.0336494
sp|Q2TB90|HKDC1_HUMAN	Putative hexokinase HKDC1 OS=Homo sapiens GN=HKDC1 PE=1 SV=3	18.1781	16.4893	3.22401	1.68886	0.628154	0.813972	0.0222651	6.14135	0.0341052
tr|D6RAX7|D6RAX7_HUMAN	COP9 signalosome complex subunit 4 OS=Homo sapiens GN=COPS4 PE=2 SV=1	18.606	17.573	2.04622	1.03296	0.939286	0.219146	0.0230403	5.24495	0.0351232
sp|Q06210|GFPT1_HUMAN	Glutamine--fructose-6-phosphate aminotransferase [isomerizing] 1 OS=Homo sapiens GN=GFPT1 PE=1 SV=3	20.3451	19.2025	2.20788	1.14266	0.104869	0.988937	0.0230235	5.14854	0.0351232
sp|P62424|RL7A_HUMAN	60S ribosomal protein L7a OS=Homo sapiens GN=RPL7A PE=1 SV=2	20.8577	20.0978	1.69338	0.759905	0.542654	0.323235	0.0232007	6.42483	0.0353394
sp|O96011|PX11B_HUMAN	Peroxisomal membrane protein 11B OS=Homo sapiens GN=PEX11B PE=1 SV=1	18.0444	17.0714	1.96291	0.972993	0.578342	0.891335	0.0233829	6.09046	0.0355884
sp|P12270|TPR_HUMAN	Nucleoprotein TPR OS=Homo sapiens GN=TPR PE=1 SV=3	16.2176	15.1514	2.0938	1.06613	0.10679	0.887727	0.0241083	5.73006	0.0365232
sp|P12259|FA5_HUMAN	Coagulation factor V OS=Homo sapiens GN=F5 PE=1 SV=4	15.5385	14.3329	2.30633	1.2056	0.175803	0.135435	0.024202	5.28216	0.03663
sp|P07996|TSP1_HUMAN	Thrombospondin-1 OS=Homo sapiens GN=THBS1 PE=1 SV=2	19.3838	17.1382	4.74255	2.24566	0.35658	0.157548	0.0244266	5.25113	0.0369113
tr|B0YIW6|B0YIW6_HUMAN	Archain 1, isoform CRA_a OS=Homo sapiens GN=ARCN1 PE=4 SV=1	20.6925	19.8926	1.74099	0.79991	0.299457	0.165779	0.0247515	5.95593	0.0373726
tr|F5H4G7|F5H4G7_HUMAN	Importin subunit alpha OS=Homo sapiens GN=KPNA6 PE=2 SV=1	17.8042	16.3984	2.64979	1.40588	0.911629	0.935067	0.0256074	5.85176	0.0384819
sp|Q7Z7H8|RM10_HUMAN	39S ribosomal protein L10, mitochondrial OS=Homo sapiens GN=MRPL10 PE=1 SV=3	17.2797	15.8856	2.62822	1.39409	0.416468	0.0666806	0.0255941	5.98044	0.0384819
sp|P33176|KINH_HUMAN	Kinesin-1 heavy chain OS=Homo sapiens GN=KIF5B PE=1 SV=1	18.1362	17.4591	1.59897	0.677147	0.100752	0.941212	0.0257199	4.91722	0.0386204
tr|E9PFR3|E9PFR3_HUMAN	Serine/threonine-protein phosphatase 2A 56 kDa regulatory subunit delta isoform OS=Homo sapiens GN=PPP2R5D PE=2 SV=1	15.6996	14.8944	1.74746	0.805255	0.29825	0.205965	0.0257881	3.97789	0.0386923
sp|Q9Y4W6|AFG32_HUMAN	AFG3-like protein 2 OS=Homo sapiens GN=AFG3L2 PE=1 SV=2	18.9295	17.8579	2.10165	1.07153	0.966839	0.356059	0.0261834	5.04686	0.0391927
sp|Q9BQA9|CQ062_HUMAN	Uncharacterized protein C17orf62 OS=Homo sapiens GN=C17orf62 PE=1 SV=1	18.0469	16.6404	2.65099	1.40653	0.39965	0.346416	0.0262642	5.96593	0.0392828
sp|P40222|TXLNA_HUMAN	Alpha-taxilin OS=Homo sapiens GN=TXLNA PE=1 SV=3	15.2902	13.5675	3.3006	1.72273	0.641106	0.758445	0.0264772	4.70496	0.0395393
sp|P14735|IDE_HUMAN	Insulin-degrading enzyme OS=Homo sapiens GN=IDE PE=1 SV=4	17.397	16.42	1.96845	0.977062	0.119218	0.361946	0.0265154	5.44431	0.0395653
sp|Q08J23|NSUN2_HUMAN	tRNA (cytosine(34)-C(5))-methyltransferase OS=Homo sapiens GN=NSUN2 PE=1 SV=2	18.578	17.3996	2.26327	1.17841	0.399784	0.536254	0.0265686	5.98235	0.0396137
tr|B3KSI3|B3KSI3_HUMAN	Branched-chain-amino-acid aminotransferase OS=Homo sapiens GN=BCAT2 PE=2 SV=1	16.9351	15.2052	3.31694	1.72985	0.417744	0.547536	0.0276532	5.80871	0.0410059
sp|O95202|LETM1_HUMAN	LETM1 and EF-hand domain-containing protein 1, mitochondrial OS=Homo sapiens GN=LETM1 PE=1 SV=1	17.8996	16.3301	2.96812	1.56955	0.991292	0.0672995	0.0279831	5.72019	0.0414307
sp|Q9UHV9|PFD2_HUMAN	Prefoldin subunit 2 OS=Homo sapiens GN=PFDN2 PE=1 SV=1	18.3507	16.447	3.74164	1.90367	0.141956	0.334827	0.0282836	5.73632	0.0417812
tr|B4DXP5|B4DXP5_HUMAN	Poly(rC)-binding protein 2 OS=Homo sapiens GN=PCBP2 PE=2 SV=1	21.1428	20.2032	1.91801	0.939612	0.792269	0.234674	0.0282656	5.82027	0.0417812
tr|A8MWK3|A8MWK3_HUMAN	Cadherin-2 OS=Homo sapiens GN=CDH2 PE=2 SV=1	18.7646	18.1351	1.54699	0.629461	0.339201	0.578103	0.0282857	3.97536	0.0417812
sp|O75643|U520_HUMAN	U5 small nuclear ribonucleoprotein 200 kDa helicase OS=Homo sapiens GN=SNRNP200 PE=1 SV=2	17.8626	17.0106	1.80503	0.852021	0.650049	0.447414	0.0283671	4.24315	0.0418689
sp|P49902|5NTC_HUMAN	Cytosolic purine 5'-nucleotidase OS=Homo sapiens GN=NT5C2 PE=1 SV=1	17.4919	16.4229	2.09798	1.069	0.75842	0.296499	0.0298224	5.24681	0.0437119
sp|Q96EY1|DNJA3_HUMAN	DnaJ homolog subfamily A member 3, mitochondrial OS=Homo sapiens GN=DNAJA3 PE=1 SV=2	17.9738	17.1724	1.74275	0.801363	0.97121	0.103481	0.030831	5.43718	0.0450861
tr|E9PQY2|E9PQY2_HUMAN	Prefoldin subunit 4 OS=Homo sapiens GN=PFDN4 PE=2 SV=1	17.4601	16.1611	2.4607	1.29907	0.693896	0.955948	0.0315761	4.59497	0.0461049
sp|O00116|ADAS_HUMAN	Alkyldihydroxyacetonephosphate synthase, peroxisomal OS=Homo sapiens GN=AGPS PE=1 SV=1	17.5733	16.6753	1.86346	0.897985	0.247907	0.0698948	0.0317335	3.87195	0.0462983
sp|P37235|HPCL1_HUMAN	Hippocalcin-like protein 1 OS=Homo sapiens GN=HPCAL1 PE=1 SV=3	16.5723	12.9388	12.4104	3.63347	0.873278	0.300807	0.031792	5.46849	0.0463057
tr|J3KN69|J3KN69_HUMAN	Arylacetamide deacetylase-like 1 OS=Homo sapiens GN=NCEH1 PE=4 SV=1	16.2725	14.9627	2.47917	1.30986	0.388347	0.622211	0.0318543	5.2896	0.0463179
sp|Q13435|SF3B2_HUMAN	Splicing factor 3B subunit 2 OS=Homo sapiens GN=SF3B2 PE=1 SV=2	15.5906	14.2817	2.47762	1.30896	0.440395	0.0634801	0.032398	4.87404	0.0469717
sp|P48163|MAOX_HUMAN	NADP-dependent malic enzyme OS=Homo sapiens GN=ME1 PE=1 SV=1	20.3605	19.2169	2.20928	1.14358	0.804207	0.717002	0.0324164	5.07353	0.0469717
tr|K7EKL3|K7EKL3_HUMAN	Paragranulin (Fragment) OS=Homo sapiens GN=GRN PE=4 SV=1	15.2012	13.9895	2.31621	1.21177	0.79569	0.701445	0.0328137	5.06995	0.0474031
sp|Q16630|CPSF6_HUMAN	Cleavage and polyadenylation specificity factor subunit 6 OS=Homo sapiens GN=CPSF6 PE=1 SV=2	18.7682	17.8365	1.9075	0.931686	0.8603	0.751092	0.0327984	4.40978	0.0474031
sp|P82912|RT11_HUMAN	28S ribosomal protein S11, mitochondrial OS=Homo sapiens GN=MRPS11 PE=1 SV=2	15.6416	14.3267	2.48784	1.31489	0.486387	0.642094	0.032921	5.1	0.0475221
tr|H3BNV2|H3BNV2_HUMAN	NAD(P)H dehydrogenase [quinone] 1 OS=Homo sapiens GN=NQO1 PE=4 SV=1	18.9434	15.9419	8.00878	3.00158	0.214378	0.259192	0.0340663	5.25629	0.0489526
sp|P30520|PURA2_HUMAN	Adenylosuccinate synthetase isozyme 2 OS=Homo sapiens GN=ADSS PE=1 SV=3	18.263	17.0254	2.35806	1.2376	0.47796	0.409696	0.0343893	5.08874	0.0493422
sp|Q06520|ST2A1_HUMAN	Bile salt sulfotransferase OS=Homo sapiens GN=SULT2A1 PE=1 SV=3	22.9719	24.2769	0.404718	-1.30501	0.267035	0.428159	1.30255e-08	-159.543	8.66659e-06
sp|Q68CK6|ACS2B_HUMAN	Acyl-coenzyme A synthetase ACSM2B, mitochondrial OS=Homo sapiens GN=ACSM2B PE=1 SV=2	21.2819	23.0687	0.289814	-1.7868	0.405451	0.678814	1.36553e-08	-152.085	8.66659e-06
sp|Q08AH3|ACS2A_HUMAN	Acyl-coenzyme A synthetase ACSM2A, mitochondrial OS=Homo sapiens GN=ACSM2A PE=1 SV=2	21.2819	23.0687	0.289814	-1.7868	0.405451	0.678814	1.36553e-08	-152.085	8.66659e-06
sp|P16662|UD2B7_HUMAN	UDP-glucuronosyltransferase 2B7 OS=Homo sapiens GN=UGT2B7 PE=1 SV=1	21.0355	22.7383	0.307198	-1.70276	0.443688	0.259224	3.16593e-08	-117.562	1.50698e-05
sp|P33121|ACSL1_HUMAN	Long-chain-fatty-acid--CoA ligase 1 OS=Homo sapiens GN=ACSL1 PE=1 SV=1	20.6314	22.8448	0.21563	-2.21337	0.821277	0.22109	5.85436e-08	-100.703	2.1633e-05
tr|J3KQL0|J3KQL0_HUMAN	Carbamoyl-phosphate synthase [ammonia], mitochondrial OS=Homo sapiens GN=CPS1 PE=3 SV=1	23.7744	26.0199	0.210877	-2.24552	0.257	0.259382	6.81712e-08	-130.981	2.1633e-05
sp|P34896|GLYC_HUMAN	Serine hydroxymethyltransferase, cytosolic OS=Homo sapiens GN=SHMT1 PE=1 SV=1	21.0442	22.9615	0.264741	-1.91735	0.79311	0.578928	1.03044e-07	-119.765	2.18526e-05
sp|Q7Z5P4|DHB13_HUMAN	17-beta-hydroxysteroid dehydrogenase 13 OS=Homo sapiens GN=HSD17B13 PE=2 SV=1	19.3276	22.6119	0.102642	-3.2843	0.337784	0.238046	1.03295e-07	-114.835	2.18526e-05
sp|P00966|ASSY_HUMAN	Argininosuccinate synthase OS=Homo sapiens GN=ASS1 PE=1 SV=2	22.1939	24.269	0.23732	-2.07509	0.929548	0.458703	1.36919e-07	-184.708	2.60694e-05
sp|P36871|PGM1_HUMAN	Phosphoglucomutase-1 OS=Homo sapiens GN=PGM1 PE=1 SV=3	21.6104	22.8407	0.426221	-1.23033	0.862026	0.306525	3.12047e-07	-77.8235	2.62022e-05
sp|P16930|FAAA_HUMAN	Fumarylacetoacetase OS=Homo sapiens GN=FAH PE=1 SV=2	21.1014	22.2542	0.449753	-1.1528	0.897006	0.552	2.18145e-07	-72.5131	2.62022e-05
sp|Q9BWD1|THIC_HUMAN	Acetyl-CoA acetyltransferase, cytosolic OS=Homo sapiens GN=ACAT2 PE=1 SV=2	20.2178	21.9512	0.300742	-1.7334	0.811069	0.786021	2.89817e-07	-69.3972	2.62022e-05
sp|P32754|HPPD_HUMAN	4-hydroxyphenylpyruvate dioxygenase OS=Homo sapiens GN=HPD PE=1 SV=2	20.3196	22.9831	0.157836	-2.6635	0.170108	0.830211	3.16519e-07	-209.2	2.62022e-05
sp|P50053-2|KHK_HUMAN	Isoform C of Ketohexokinase OS=Homo sapiens GN=KHK	20.4173	22.3587	0.260362	-1.94141	0.25509	0.316905	2.53813e-07	-110.539	2.62022e-05
sp|P00325|ADH1B_HUMAN	Alcohol dehydrogenase 1B OS=Homo sapiens GN=ADH1B PE=1 SV=2	23.542	25.6139	0.23784	-2.07194	0.348838	0.45838	2.54118e-07	-97.6512	2.62022e-05
sp|P08684|CP3A4_HUMAN	Cytochrome P450 3A4 OS=Homo sapiens GN=CYP3A4 PE=1 SV=4	19.412	21.7975	0.191373	-2.38554	0.834773	0.663658	3.06093e-07	-104.171	2.62022e-05
sp|O43772|MCAT_HUMAN	Mitochondrial carnitine/acylcarnitine carrier protein OS=Homo sapiens GN=SLC25A20 PE=1 SV=1	18.5757	20.0171	0.368189	-1.44148	0.595128	0.968697	3.56911e-07	-101.698	2.8315e-05
sp|O75452|RDH16_HUMAN	Retinol dehydrogenase 16 OS=Homo sapiens GN=RDH16 PE=1 SV=2	19.6897	23.0992	0.0941137	-3.40945	0.856265	0.447149	7.36124e-07	-140.69	4.37994e-05
sp|P06737|PYGL_HUMAN	Glycogen phosphorylase, liver form OS=Homo sapiens GN=PYGL PE=1 SV=4	21.1093	22.4835	0.385757	-1.37424	0.446384	0.732818	8.52689e-07	-84.2694	4.91976e-05
sp|Q9NQR4|NIT2_HUMAN	Omega-amidase NIT2 OS=Homo sapiens GN=NIT2 PE=1 SV=1	19.5488	21.1862	0.321429	-1.63743	0.775824	0.278672	9.29541e-07	-50.8336	5.05671e-05
sp|P13647|K2C5_HUMAN	Keratin, type II cytoskeletal 5 OS=Homo sapiens GN=KRT5 PE=1 SV=3	20.6387	22.8695	0.213051	-2.23073	0.0644922	0.952691	9.8994e-07	-85.7333	5.23568e-05
sp|P16219|ACADS_HUMAN	Short-chain specific acyl-CoA dehydrogenase, mitochondrial OS=Homo sapiens GN=ACADS PE=1 SV=1	20.3133	22.2896	0.254146	-1.97627	0.401877	0.192893	1.25301e-06	-47.4183	5.94171e-05
sp|P36537|UDB10_HUMAN	UDP-glucuronosyltransferase 2B10 OS=Homo sapiens GN=UGT2B10 PE=1 SV=1	20.8553	22.118	0.416763	-1.2627	0.647397	0.530701	1.43852e-06	-68.09	6.08654e-05
sp|Q13576|IQGA2_HUMAN	Ras GTPase-activating-like protein IQGAP2 OS=Homo sapiens GN=IQGAP2 PE=1 SV=4	20.0151	20.6586	0.640146	-0.643528	0.646818	0.36954	1.56951e-06	-54.2867	6.35818e-05
sp|Q9Y2S2|CRYL1_HUMAN	Lambda-crystallin homolog OS=Homo sapiens GN=CRYL1 PE=1 SV=3	20.7896	21.9897	0.435222	-1.20018	0.233132	0.329005	1.60688e-06	-59.0183	6.37397e-05
sp|P21964|COMT_HUMAN	Catechol O-methyltransferase OS=Homo sapiens GN=COMT PE=1 SV=2	19.9589	21.5084	0.341622	-1.54953	0.264878	0.990261	1.69141e-06	-46.3052	6.44087e-05
sp|Q3LXA3|DHAK_HUMAN	Bifunctional ATP-dependent dihydroxyacetone kinase/FAD-AMP lyase (cyclizing) OS=Homo sapiens GN=DAK PE=1 SV=2	20.5061	22.9705	0.181185	-2.46446	0.472742	0.585773	1.80864e-06	-409.698	6.47205e-05
sp|P10632|CP2C8_HUMAN	Cytochrome P450 2C8 OS=Homo sapiens GN=CYP2C8 PE=1 SV=2	18.9301	20.3386	0.376714	-1.40846	0.545588	0.511758	1.78019e-06	-130.276	6.47205e-05
sp|P11498|PYC_HUMAN	Pyruvate carboxylase, mitochondrial OS=Homo sapiens GN=PC PE=1 SV=2	21.4653	22.2471	0.581614	-0.781865	0.676168	0.98502	1.76794e-06	-43.8434	6.47205e-05
sp|Q9UBQ7|GRHPR_HUMAN	Glyoxylate reductase/hydroxypyruvate reductase OS=Homo sapiens GN=GRHPR PE=1 SV=1	21.3163	23.0054	0.310118	-1.68911	0.487976	0.160779	1.87243e-06	-58.4317	6.47205e-05
sp|P54840|GYS2_HUMAN	Glycogen [starch] synthase, liver OS=Homo sapiens GN=GYS2 PE=1 SV=2	18.0261	20.1974	0.222008	-2.17132	0.349003	0.95806	1.90355e-06	-44.9157	6.47205e-05
sp|P42765|THIM_HUMAN	3-ketoacyl-CoA thiolase, mitochondrial OS=Homo sapiens GN=ACAA2 PE=1 SV=2	22.4198	24.0671	0.319248	-1.64725	0.626624	0.912876	2.08936e-06	-89.6708	6.52154e-05
tr|B4DNW0|B4DNW0_HUMAN	Aminoacylase-1 OS=Homo sapiens GN=ACY1 PE=2 SV=1	20.8374	22.1027	0.416024	-1.26526	0.475571	0.559847	2.07606e-06	-51.4659	6.52154e-05
sp|P07339|CATD_HUMAN	Cathepsin D OS=Homo sapiens GN=CTSD PE=1 SV=1	22.7522	23.4231	0.628081	-0.670978	0.41457	0.67766	2.07124e-06	-41.8083	6.52154e-05
sp|Q9ULC5|ACSL5_HUMAN	Long-chain-fatty-acid--CoA ligase 5 OS=Homo sapiens GN=ACSL5 PE=1 SV=1	20.0889	20.7296	0.641388	-0.640731	0.889671	0.10599	2.2411e-06	-126.61	6.66417e-05
sp|P35908|K22E_HUMAN	Keratin, type II cytoskeletal 2 epidermal OS=Homo sapiens GN=KRT2 PE=1 SV=2	20.5999	22.2518	0.318237	-1.65183	0.797196	0.871741	2.69607e-06	-78.8698	7.549e-05
sp|P08133|ANXA6_HUMAN	Annexin A6 OS=Homo sapiens GN=ANXA6 PE=1 SV=3	22.6875	23.4487	0.590005	-0.7612	0.499169	0.787026	2.90478e-06	-125.994	7.6759e-05
sp|Q96LJ7|DHRS1_HUMAN	Dehydrogenase/reductase SDR family member 1 OS=Homo sapiens GN=DHRS1 PE=1 SV=1	18.7091	20.5299	0.283068	-1.82078	0.372674	0.857307	2.88994e-06	-49.7656	7.6759e-05
sp|Q7Z4W1|DCXR_HUMAN	L-xylulose reductase OS=Homo sapiens GN=DCXR PE=1 SV=2	22.156	23.8068	0.318462	-1.65081	0.816886	0.293907	2.82704e-06	-58.3157	7.6759e-05
tr|F8W8V8|F8W8V8_HUMAN	Solute carrier family 2, facilitated glucose transporter member 2 OS=Homo sapiens GN=SLC2A2 PE=2 SV=1	19.6871	21.0915	0.377764	-1.40444	0.234881	0.84466	3.15143e-06	-60.5115	7.96216e-05
sp|Q96HY7|DHTK1_HUMAN	Probable 2-oxoglutarate dehydrogenase E1 component DHKTD1, mitochondrial OS=Homo sapiens GN=DHTKD1 PE=2 SV=2	18.1896	19.3005	0.462988	-1.11095	0.394545	0.081738	3.54931e-06	-39.9122	8.75492e-05
sp|P09417|DHPR_HUMAN	Dihydropteridine reductase OS=Homo sapiens GN=QDPR PE=1 SV=2	21.5913	22.9071	0.401694	-1.31583	0.689956	0.277973	3.8104e-06	-44.0373	9.07537e-05
sp|P35558|PCKGC_HUMAN	Phosphoenolpyruvate carboxykinase, cytosolic [GTP] OS=Homo sapiens GN=PCK1 PE=1 SV=3	19.9844	20.983	0.500511	-0.998527	0.953693	0.346419	3.99716e-06	-110.489	9.28121e-05
sp|Q14117|DPYS_HUMAN	Dihydropyrimidinase OS=Homo sapiens GN=DPYS PE=1 SV=1	21.2231	22.6456	0.373054	-1.42254	0.520462	0.450896	4.40347e-06	-84.0825	9.86378e-05
sp|P49326|FMO5_HUMAN	Dimethylaniline monooxygenase [N-oxide-forming] 5 OS=Homo sapiens GN=FMO5 PE=2 SV=2	21.3086	22.1648	0.552409	-0.856192	0.61009	0.650574	4.35521e-06	-46.1648	9.86378e-05
tr|J3KQ17|J3KQ17_HUMAN	Hydroxyacyl-coenzyme A dehydrogenase, mitochondrial OS=Homo sapiens GN=HADH PE=4 SV=1	21.5304	22.8608	0.397675	-1.33034	0.160808	0.910323	4.32774e-06	-38.3109	9.86378e-05
sp|P46952|3HAO_HUMAN	3-hydroxyanthranilate 3,4-dioxygenase OS=Homo sapiens GN=HAAO PE=1 SV=2	19.1068	21.2604	0.22476	-2.15354	0.893218	0.382518	4.80096e-06	-123.239	0.000102023
sp|P09488|GSTM1_HUMAN	Glutathione S-transferase Mu 1 OS=Homo sapiens GN=GSTM1 PE=1 SV=3	18.7158	21.0128	0.203499	-2.29691	0.596621	0.237612	4.83615e-06	-35.8073	0.000102023
sp|Q01581|HMCS1_HUMAN	Hydroxymethylglutaryl-CoA synthase, cytoplasmic OS=Homo sapiens GN=HMGCS1 PE=1 SV=2	22.3758	23.5884	0.431504	-1.21255	0.448112	0.52426	5.14512e-06	-37.3368	0.000104627
sp|P09467|F16P1_HUMAN	Fructose-1,6-bisphosphatase 1 OS=Homo sapiens GN=FBP1 PE=1 SV=5	22.1993	24.3812	0.220386	-2.1819	0.17248	0.289772	5.1654e-06	-60.1166	0.000104627
sp|P45954|ACDSB_HUMAN	Short/branched chain specific acyl-CoA dehydrogenase, mitochondrial OS=Homo sapiens GN=ACADSB PE=1 SV=1	20.2043	21.8228	0.325679	-1.61848	0.825718	0.118701	5.13363e-06	-166.966	0.000104627
sp|Q9UDR5|AASS_HUMAN	Alpha-aminoadipic semialdehyde synthase, mitochondrial OS=Homo sapiens GN=AASS PE=1 SV=1	19.0885	19.9105	0.565632	-0.822066	0.425733	0.534808	5.50325e-06	-34.5702	0.000110297
sp|P28838|AMPL_HUMAN	Cytosol aminopeptidase OS=Homo sapiens GN=LAP3 PE=1 SV=3	20.8941	21.7354	0.558149	-0.841278	0.820398	0.151641	5.98838e-06	-32.3353	0.000117819
sp|P07148|FABPL_HUMAN	Fatty acid-binding protein, liver OS=Homo sapiens GN=FABP1 PE=1 SV=1	23.8499	24.9048	0.481345	-1.05486	0.90611	0.63134	6.64055e-06	-35.5248	0.000125184
sp|P00326|ADH1G_HUMAN	Alcohol dehydrogenase 1C OS=Homo sapiens GN=ADH1C PE=1 SV=2	23.921	25.5244	0.329112	-1.60335	0.623966	0.995834	7.11949e-06	-94.5366	0.000132897
sp|P04424|ARLY_HUMAN	Argininosuccinate lyase OS=Homo sapiens GN=ASL PE=1 SV=4	20.5861	21.8561	0.41466	-1.27	0.166113	0.644671	7.63138e-06	-63.9674	0.000135796
sp|Q96AB3|ISOC2_HUMAN	Isochorismatase domain-containing protein 2, mitochondrial OS=Homo sapiens GN=ISOC2 PE=1 SV=1	19.3556	20.2738	0.52915	-0.91825	0.546645	0.57367	7.62469e-06	-32.5797	0.000135796
sp|P32929|CGL_HUMAN	Cystathionine gamma-lyase OS=Homo sapiens GN=CTH PE=1 SV=3	20.3257	21.9322	0.328381	-1.60656	0.539612	0.053642	7.46717e-06	-74.7065	0.000135796
sp|P14550|AK1A1_HUMAN	Alcohol dehydrogenase [NADP(+)] OS=Homo sapiens GN=AKR1A1 PE=1 SV=3	21.7678	22.6632	0.537607	-0.895375	0.953259	0.675081	7.84418e-06	-31.4674	0.000136233
sp|P27169|PON1_HUMAN	Serum paraoxonase/arylesterase 1 OS=Homo sapiens GN=PON1 PE=1 SV=3	19.4101	20.7103	0.406048	-1.30028	0.337655	0.0808926	7.74425e-06	-29.6338	0.000136233
sp|Q9Y617|SERC_HUMAN	Phosphoserine aminotransferase OS=Homo sapiens GN=PSAT1 PE=1 SV=2	19.3263	20.8687	0.343308	-1.54242	0.808394	0.458946	8.57794e-06	-43.7318	0.000144534
sp|O95954|FTCD_HUMAN	Formimidoyltransferase-cyclodeaminase OS=Homo sapiens GN=FTCD PE=1 SV=2	20.1623	23.499	0.0989816	-3.3367	0.752414	0.500479	8.98385e-06	-82.5012	0.000150046
sp|Q96HR9|REEP6_HUMAN	Receptor expression-enhancing protein 6 OS=Homo sapiens GN=REEP6 PE=1 SV=1	20.6174	22.5056	0.270133	-1.88826	0.460442	0.700424	9.3672e-06	-51.4618	0.000153751
tr|H0YI09|H0YI09_HUMAN	Methyltransferase-like protein 7A (Fragment) OS=Homo sapiens GN=METTL7A PE=4 SV=1	21.6872	22.6867	0.50015	-0.999568	0.341806	0.256177	9.56222e-06	-29.7981	0.000154783
sp|P49753|ACOT2_HUMAN	Acyl-coenzyme A thioesterase 2, mitochondrial OS=Homo sapiens GN=ACOT2 PE=1 SV=6	19.8934	20.7695	0.544861	-0.876039	0.784584	0.0652729	9.59267e-06	-34.3709	0.000154783
tr|J3KPV7|J3KPV7_HUMAN	Sulfurtransferase OS=Homo sapiens GN=MPST PE=4 SV=1	21.7598	22.4721	0.610354	-0.712282	0.279984	0.91133	1.03161e-05	-31.9768	0.000157854
sp|Q6IB77|GLYAT_HUMAN	Glycine N-acyltransferase OS=Homo sapiens GN=GLYAT PE=1 SV=3	19.8564	21.4587	0.329331	-1.60239	0.281148	0.395868	1.06009e-05	-53.4515	0.000160191
sp|Q16134|ETFD_HUMAN	Electron transfer flavoprotein-ubiquinone oxidoreductase, mitochondrial OS=Homo sapiens GN=ETFDH PE=1 SV=2	19.881	21.1864	0.404597	-1.30544	0.869129	0.502542	1.42426e-05	-31.3737	0.000199323
sp|P22307|NLTP_HUMAN	Non-specific lipid-transfer protein OS=Homo sapiens GN=SCP2 PE=1 SV=2	21.1745	21.9323	0.591388	-0.757823	0.275349	0.404861	1.73972e-05	-37.9893	0.000224264
sp|P11226|MBL2_HUMAN	Mannose-binding protein C OS=Homo sapiens GN=MBL2 PE=1 SV=2	18.123	19.7091	0.333077	-1.58607	0.893649	0.245119	1.75869e-05	-39.3184	0.000224735
sp|P28332|ADH6_HUMAN	Alcohol dehydrogenase 6 OS=Homo sapiens GN=ADH6 PE=2 SV=2	21.7208	23.6213	0.267853	-1.90049	0.918646	0.517287	2.0551e-05	-39.87	0.000257715
sp|Q9UBR1|BUP1_HUMAN	Beta-ureidopropionase OS=Homo sapiens GN=UPB1 PE=1 SV=1	19.849	21.098	0.420742	-1.24899	0.243412	0.615574	2.22062e-05	-24.1167	0.00027103
sp|P54868|HMCS2_HUMAN	Hydroxymethylglutaryl-CoA synthase, mitochondrial OS=Homo sapiens GN=HMGCS2 PE=1 SV=1	23.9677	25.3346	0.387721	-1.36691	0.0636215	0.602714	2.34278e-05	-117.734	0.000278791
tr|E9PBP6|E9PBP6_HUMAN	Microsomal triglyceride transfer protein large subunit OS=Homo sapiens GN=MTTP PE=2 SV=1	21.5687	22.4992	0.524706	-0.930419	0.887701	0.831505	2.45586e-05	-30.1596	0.000288639
tr|J3KR54|J3KR54_HUMAN	Isovaleryl Coenzyme A dehydrogenase, isoform CRA_a OS=Homo sapiens GN=IVD PE=3 SV=1	20.3139	21.2492	0.522908	-0.93537	0.761775	0.905883	2.90158e-05	-60.6348	0.0003269
tr|H3BRN4|H3BRN4_HUMAN	4-aminobutyrate aminotransferase, mitochondrial OS=Homo sapiens GN=ABAT PE=2 SV=1	22.3003	24.0081	0.306138	-1.70774	0.36282	0.559911	2.98204e-05	-53.9022	0.000330105
sp|Q16822|PCKGM_HUMAN	Phosphoenolpyruvate carboxykinase [GTP], mitochondrial OS=Homo sapiens GN=PCK2 PE=1 SV=3	22.7868	23.9621	0.442806	-1.17525	0.779078	0.310252	3.08032e-05	-33.5217	0.000339013
sp|Q96DG6|CMBL_HUMAN	Carboxymethylenebutenolidase homolog OS=Homo sapiens GN=CMBL PE=1 SV=1	21.0498	21.7268	0.625455	-0.677022	0.0574474	0.670197	3.17245e-05	-22.1309	0.000344633
tr|C9JFR9|C9JFR9_HUMAN	7-alpha-hydroxycholest-4-en-3-one 12-alpha-hydroxylase OS=Homo sapiens GN=CYP8B1 PE=2 SV=1	15.9926	18.058	0.238925	-2.06537	0.182494	0.0887379	3.61883e-05	-23.9324	0.000366503
sp|Q14353|GAMT_HUMAN	Guanidinoacetate N-methyltransferase OS=Homo sapiens GN=GAMT PE=1 SV=1	18.671	20.3449	0.313407	-1.67389	0.30967	0.164025	3.74096e-05	-36.7751	0.000374884
sp|P11712|CP2C9_HUMAN	Cytochrome P450 2C9 OS=Homo sapiens GN=CYP2C9 PE=1 SV=3	20.1876	22.6888	0.176636	-2.50115	0.515337	0.855943	4.36987e-05	-46.6647	0.000407855
sp|P50135|HNMT_HUMAN	Histamine N-methyltransferase OS=Homo sapiens GN=HNMT PE=1 SV=1	18.8983	19.8913	0.502436	-0.992989	0.523652	0.893679	4.36967e-05	-20.8734	0.000407855
sp|Q96RQ3|MCCA_HUMAN	Methylcrotonoyl-CoA carboxylase subunit alpha, mitochondrial OS=Homo sapiens GN=MCCC1 PE=1 SV=3	18.8703	19.5838	0.609835	-0.713509	0.235985	0.758311	4.47205e-05	-19.872	0.000413339
sp|P13716|HEM2_HUMAN	Delta-aminolevulinic acid dehydratase OS=Homo sapiens GN=ALAD PE=1 SV=1	18.5102	20.0037	0.355151	-1.49349	0.771092	0.269775	4.56655e-05	-40.4681	0.000418908
sp|P12109|CO6A1_HUMAN	Collagen alpha-1(VI) chain OS=Homo sapiens GN=COL6A1 PE=1 SV=3	17.8905	19.0026	0.462636	-1.11205	0.399131	0.290829	4.6646e-05	-23.4897	0.000422923
sp|P30711|GSTT1_HUMAN	Glutathione S-transferase theta-1 OS=Homo sapiens GN=GSTT1 PE=1 SV=4	17.4547	18.4074	0.516677	-0.952665	0.629741	0.927254	4.65799e-05	-19.1616	0.000422923
sp|Q02338|BDH_HUMAN	D-beta-hydroxybutyrate dehydrogenase, mitochondrial OS=Homo sapiens GN=BDH1 PE=1 SV=3	20.6259	22.4261	0.287138	-1.80018	0.769324	0.750824	4.70898e-05	-70.1269	0.000424924
sp|P35573|GDE_HUMAN	Glycogen debranching enzyme OS=Homo sapiens GN=AGL PE=1 SV=3	19.0761	21.2969	0.214524	-2.22079	0.19411	0.929856	5.01051e-05	-92.1428	0.000439632
tr|H0YDL9|H0YDL9_HUMAN	CD81 antigen (Fragment) OS=Homo sapiens GN=CD81 PE=4 SV=1	19.3326	20.5029	0.444343	-1.17025	0.525428	0.244769	5.20129e-05	-28.5588	0.00044804
sp|P34897|GLYM_HUMAN	Serine hydroxymethyltransferase, mitochondrial OS=Homo sapiens GN=SHMT2 PE=1 SV=3	19.451	21.0232	0.336292	-1.57221	0.904829	0.267683	5.224e-05	-85.3896	0.00044804
sp|P21695|GPDA_HUMAN	Glycerol-3-phosphate dehydrogenase [NAD(+)], cytoplasmic OS=Homo sapiens GN=GPD1 PE=1 SV=4	18.2296	20.7699	0.171897	-2.54039	0.932725	0.532906	5.36463e-05	-36.8723	0.000458038
sp|Q92506|DHB8_HUMAN	Estradiol 17-beta-dehydrogenase 8 OS=Homo sapiens GN=HSD17B8 PE=1 SV=2	17.5502	19.0246	0.359882	-1.47441	0.187379	0.0747615	5.60702e-05	-24.0762	0.000472379
sp|P11586|C1TC_HUMAN	C-1-tetrahydrofolate synthase, cytoplasmic OS=Homo sapiens GN=MTHFD1 PE=1 SV=3	20.9693	22.8272	0.275875	-1.85792	0.655364	0.134926	5.97926e-05	-41.8152	0.000484382
tr|J3KNU8|J3KNU8_HUMAN	Methylmalonate-semialdehyde dehydrogenase [acylating], mitochondrial OS=Homo sapiens GN=ALDH6A1 PE=3 SV=1	22.8214	23.7038	0.542463	-0.882403	0.979458	0.92712	5.96722e-05	-25.8242	0.000484382
sp|P31513|FMO3_HUMAN	Dimethylaniline monooxygenase [N-oxide-forming] 3 OS=Homo sapiens GN=FMO3 PE=1 SV=5	19.6715	21.595	0.263618	-1.92348	0.520093	0.538047	6.09638e-05	-56.6928	0.000484382
tr|F5GWP8|F5GWP8_HUMAN	Junction plakoglobin OS=Homo sapiens GN=JUP PE=2 SV=1	18.0076	20.3559	0.196385	-2.34825	0.685687	0.34976	6.33944e-05	-40.5441	0.000488966
sp|P11509|CP2A6_HUMAN	Cytochrome P450 2A6 OS=Homo sapiens GN=CYP2A6 PE=1 SV=3	21.3618	22.298	0.522586	-0.936259	0.975705	0.31206	6.75194e-05	-61.0373	0.000504145
sp|Q68CZ2|TENS3_HUMAN	Tensin-3 OS=Homo sapiens GN=TNS3 PE=1 SV=2	19.9896	21.0609	0.475887	-1.07131	0.705403	0.774729	6.92438e-05	-44.5219	0.000507713
sp|O14975|S27A2_HUMAN	Very long-chain acyl-CoA synthetase OS=Homo sapiens GN=SLC27A2 PE=1 SV=2	19.1128	20.7459	0.322395	-1.6331	0.58807	0.069282	7.00565e-05	-46.6491	0.000509949
sp|P13645|K1C10_HUMAN	Keratin, type I cytoskeletal 10 OS=Homo sapiens GN=KRT10 PE=1 SV=6	21.1193	21.7145	0.661951	-0.595203	0.804332	0.722391	7.18427e-05	-23.2628	0.000516183
sp|P08779|K1C16_HUMAN	Keratin, type I cytoskeletal 16 OS=Homo sapiens GN=KRT16 PE=1 SV=4	18.3632	20.5721	0.216311	-2.20882	0.641151	0.44372	7.43068e-05	-53.7729	0.000524001
sp|P37059|DHB2_HUMAN	Estradiol 17-beta-dehydrogenase 2 OS=Homo sapiens GN=HSD17B2 PE=1 SV=1	18.794	20.03	0.42452	-1.2361	0.562799	0.927826	7.59509e-05	-64.4428	0.000530817
sp|P07108|ACBP_HUMAN	Acyl-CoA-binding protein OS=Homo sapiens GN=DBI PE=1 SV=2	21.771	22.6064	0.560427	-0.835402	0.936373	0.139144	7.6913e-05	-24.9767	0.000534461
sp|Q13228|SBP1_HUMAN	Selenium-binding protein 1 OS=Homo sapiens GN=SELENBP1 PE=1 SV=2	21.2611	21.9833	0.606148	-0.722258	0.911339	0.131118	8.02475e-05	-18.7843	0.000549608
sp|Q96GK7|FAH2A_HUMAN	Fumarylacetoacetate hydrolase domain-containing protein 2A OS=Homo sapiens GN=FAHD2A PE=1 SV=1	18.0891	19.6817	0.331575	-1.59259	0.29619	0.163444	8.22216e-05	-37.1206	0.000559107
tr|Q5T4U5|Q5T4U5_HUMAN	Acyl-Coenzyme A dehydrogenase, C-4 to C-12 straight chain, isoform CRA_a OS=Homo sapiens GN=ACADM PE=3 SV=1	21.266	22.1153	0.555055	-0.849298	0.557218	0.4387	8.20775e-05	-17.9472	0.000559107
sp|P02533|K1C14_HUMAN	Keratin, type I cytoskeletal 14 OS=Homo sapiens GN=KRT14 PE=1 SV=4	18.4573	20.3519	0.268949	-1.8946	0.976509	0.687945	8.62019e-05	-41.0391	0.00056989
sp|P61457|PHS_HUMAN	Pterin-4-alpha-carbinolamine dehydratase OS=Homo sapiens GN=PCBD1 PE=1 SV=2	18.6304	19.2729	0.640602	-0.642499	0.352759	0.164431	8.53774e-05	-17.601	0.00056989
sp|Q96F10|SAT2_HUMAN	Diamine acetyltransferase 2 OS=Homo sapiens GN=SAT2 PE=1 SV=1	19.6042	21.3636	0.295361	-1.75945	0.337397	0.970632	8.66323e-05	-35.2834	0.000570754
sp|Q9P0Z9|SOX_HUMAN	Peroxisomal sarcosine oxidase OS=Homo sapiens GN=PIPOX PE=1 SV=2	19.4235	20.9033	0.358525	-1.47985	0.849869	0.916512	8.75212e-05	-78.6698	0.000572647
sp|P10768|ESTD_HUMAN	S-formylglutathione hydrolase OS=Homo sapiens GN=ESD PE=1 SV=2	20.9233	21.5901	0.629926	-0.666746	0.541086	0.330851	9.56136e-05	-20.176	0.000606828
sp|Q8N0X4|CLYBL_HUMAN	Citrate lyase subunit beta-like protein, mitochondrial OS=Homo sapiens GN=CLYBL PE=2 SV=2	18.4578	19.0829	0.648358	-0.625137	0.655453	0.951039	0.000100859	-16.0755	0.000621475
sp|Q9BPW8|NIPS1_HUMAN	Protein NipSnap homolog 1 OS=Homo sapiens GN=NIPSNAP1 PE=1 SV=1	20.6682	21.3874	0.607438	-0.719191	0.283585	0.664778	0.000101304	-24.6978	0.0006222
sp|P07327|ADH1A_HUMAN	Alcohol dehydrogenase 1A OS=Homo sapiens GN=ADH1A PE=1 SV=2	23.6205	25.5211	0.267831	-1.9006	0.486693	0.222195	0.000102771	-88.2713	0.000625165
tr|A8MYN5|A8MYN5_HUMAN	Alcohol dehydrogenase 1B OS=Homo sapiens GN=ADH1B PE=2 SV=3	23.6205	25.5211	0.267831	-1.9006	0.486693	0.222195	0.000102771	-88.2713	0.000625165
sp|Q9UL12|SARDH_HUMAN	Sarcosine dehydrogenase, mitochondrial OS=Homo sapiens GN=SARDH PE=1 SV=1	19.0129	20.8916	0.271931	-1.87869	0.87968	0.1444	0.000103946	-32.2163	0.000630294
sp|Q9UJM8|HAOX1_HUMAN	Hydroxyacid oxidase 1 OS=Homo sapiens GN=HAO1 PE=1 SV=1	20.7439	22.4568	0.305043	-1.71291	0.623078	0.190997	0.00010875	-40.7788	0.00065113
sp|Q6XQN6|PNCB_HUMAN	Nicotinate phosphoribosyltransferase OS=Homo sapiens GN=NAPRT1 PE=1 SV=2	19.958	21.0276	0.476443	-1.06963	0.310706	0.586323	0.000119466	-68.4082	0.000676975
tr|F8VPD4|F8VPD4_HUMAN	CAD protein OS=Homo sapiens GN=CAD PE=2 SV=1	17.9709	19.4597	0.356293	-1.48886	0.623174	0.687153	0.000122453	-15.5328	0.000687757
sp|O76054|S14L2_HUMAN	SEC14-like protein 2 OS=Homo sapiens GN=SEC14L2 PE=1 SV=1	19.4315	20.911	0.358633	-1.47942	0.0918129	0.560759	0.000130513	-43.1197	0.000720279
tr|J3KQ18|J3KQ18_HUMAN	D-dopachrome decarboxylase OS=Homo sapiens GN=DDT PE=4 SV=1	23.0619	23.8589	0.575557	-0.796969	0.377334	0.717908	0.000131389	-32.8539	0.000723018
sp|Q15493|RGN_HUMAN	Regucalcin OS=Homo sapiens GN=RGN PE=1 SV=1	17.8118	20.3317	0.174365	-2.51982	0.664402	0.802454	0.000141192	-63.6782	0.000755139
tr|B4DIT7|B4DIT7_HUMAN	Protein-glutamine gamma-glutamyltransferase 2 OS=Homo sapiens GN=TGM2 PE=2 SV=1	19.9925	20.6727	0.62408	-0.680197	0.92415	0.172717	0.000154622	-37.699	0.000802182
tr|F8WCE9|F8WCE9_HUMAN	UDP-glucuronosyltransferase 2B15 OS=Homo sapiens GN=UGT2B15 PE=2 SV=1	21.2139	22.12	0.533657	-0.906016	0.607505	0.567617	0.000156444	-30.4012	0.000809429
sp|Q08426|ECHP_HUMAN	Peroxisomal bifunctional enzyme OS=Homo sapiens GN=EHHADH PE=1 SV=3	20.9878	21.7097	0.606319	-0.72185	0.634429	0.622042	0.000172921	-15.096	0.000869445
sp|P30613|KPYR_HUMAN	Pyruvate kinase isozymes R/L OS=Homo sapiens GN=PKLR PE=1 SV=2	20.6412	21.5694	0.525517	-0.92819	0.49239	0.50573	0.000184457	-48.6079	0.000902843
sp|P05089|ARGI1_HUMAN	Arginase-1 OS=Homo sapiens GN=ARG1 PE=1 SV=2	22.968	23.777	0.570798	-0.808947	0.287821	0.464051	0.000192114	-36.0291	0.00092989
sp|Q13642-5|FHL1_HUMAN	Isoform 5 of Four and a half LIM domains protein 1 OS=Homo sapiens GN=FHL1	17.535	18.274	0.599147	-0.739018	0.467618	0.354016	0.000205594	-13.0664	0.000980542
sp|Q04695|K1C17_HUMAN	Keratin, type I cytoskeletal 17 OS=Homo sapiens GN=KRT17 PE=1 SV=2	18.0163	20.5099	0.177561	-2.49361	0.836838	0.463799	0.000216406	-38.9685	0.00101456
sp|P48735|IDHP_HUMAN	Isocitrate dehydrogenase [NADP], mitochondrial OS=Homo sapiens GN=IDH2 PE=1 SV=2	22.4432	23.1676	0.605248	-0.724402	0.901505	0.869824	0.000220276	-19.4665	0.00101551
sp|P23378|GCSP_HUMAN	Glycine dehydrogenase [decarboxylating], mitochondrial OS=Homo sapiens GN=GLDC PE=1 SV=2	19.4744	21.2697	0.28812	-1.79526	0.698	0.643379	0.000224566	-34.0744	0.00102291
sp|Q14749|GNMT_HUMAN	Glycine N-methyltransferase OS=Homo sapiens GN=GNMT PE=1 SV=3	18.7898	22.1905	0.0946883	-3.40067	0.797471	0.282808	0.000238018	-58.4722	0.00107136
sp|P49748|ACADV_HUMAN	Very long-chain specific acyl-CoA dehydrogenase, mitochondrial OS=Homo sapiens GN=ACADVL PE=1 SV=1	20.1475	21.121	0.509241	-0.97358	0.693995	0.106951	0.000242355	-27.5027	0.00108166
sp|P30038|AL4A1_HUMAN	Delta-1-pyrroline-5-carboxylate dehydrogenase, mitochondrial OS=Homo sapiens GN=ALDH4A1 PE=1 SV=3	21.9005	22.7641	0.549586	-0.863583	0.299497	0.386155	0.000244024	-15.4901	0.00108341
sp|P78329|CP4F2_HUMAN	Leukotriene-B(4) omega-hydroxylase 1 OS=Homo sapiens GN=CYP4F2 PE=1 SV=1	20.3974	21.2595	0.550151	-0.8621	0.476957	0.880289	0.000273	-16.1305	0.00117948
sp|P31937|3HIDH_HUMAN	3-hydroxyisobutyrate dehydrogenase, mitochondrial OS=Homo sapiens GN=HIBADH PE=1 SV=2	20.3751	21.6737	0.406535	-1.29855	0.862761	0.664801	0.000278092	-40.9324	0.00119523
tr|G3V5I3|G3V5I3_HUMAN	Alpha-1-antichymotrypsin OS=Homo sapiens GN=SERPINA3 PE=3 SV=1	18.4278	19.2907	0.54985	-0.862889	0.692289	0.617549	0.000300875	-13.2504	0.0012674
tr|F5H324|F5H324_HUMAN	Arylsulfatase E OS=Homo sapiens GN=ARSE PE=2 SV=1	15.8412	16.7137	0.546211	-0.872469	0.25392	0.283758	0.000313747	-12.1678	0.00131291
sp|Q06278|ADO_HUMAN	Aldehyde oxidase OS=Homo sapiens GN=AOX1 PE=2 SV=2	21.0167	22.4493	0.370483	-1.43252	0.307196	0.587251	0.000314747	-11.8964	0.00131421
sp|P05181|CP2E1_HUMAN	Cytochrome P450 2E1 OS=Homo sapiens GN=CYP2E1 PE=1 SV=1	17.9003	20.943	0.121356	-3.04268	0.838851	0.104949	0.000318219	-31.6063	0.0013229
sp|Q8IV08|PLD3_HUMAN	Phospholipase D3 OS=Homo sapiens GN=PLD3 PE=1 SV=1	16.2484	17.0301	0.58169	-0.781678	0.998507	0.702716	0.000329598	-16.5549	0.00134958
sp|Q9Y5U8|MPC1_HUMAN	Mitochondrial pyruvate carrier 1 OS=Homo sapiens GN=MPC1 PE=1 SV=1	19.0272	19.7511	0.605499	-0.723804	0.521761	0.602982	0.000337937	-26.4364	0.00137486
sp|Q13011|ECH1_HUMAN	Delta(3,5)-Delta(2,4)-dienoyl-CoA isomerase, mitochondrial OS=Homo sapiens GN=ECH1 PE=1 SV=2	21.3238	22.0513	0.603924	-0.727562	0.134599	0.161513	0.000347632	-29.4619	0.00140231
tr|F5H4S0|F5H4S0_HUMAN	Cytochrome P450 3A5 OS=Homo sapiens GN=CYP3A5 PE=2 SV=1	19.5997	20.7181	0.460621	-1.11835	0.591906	0.0666268	0.000370795	-28.4283	0.00146716
sp|P30039|PBLD_HUMAN	Phenazine biosynthesis-like domain-containing protein OS=Homo sapiens GN=PBLD PE=1 SV=2	18.9164	21.9443	0.122603	-3.02794	0.16604	0.272345	0.000377627	-49.2595	0.00148248
tr|F5H7R9|F5H7R9_HUMAN	Parathymosin (Fragment) OS=Homo sapiens GN=PTMS PE=2 SV=1	20.554	21.6796	0.458299	-1.12564	0.909288	0.455867	0.000401129	-29.9496	0.00154605
sp|P00505|AATM_HUMAN	Aspartate aminotransferase, mitochondrial OS=Homo sapiens GN=GOT2 PE=1 SV=3	21.8838	23.2443	0.389463	-1.36044	0.524927	0.252999	0.000408089	-40.2233	0.00156338
tr|E9PDR0|E9PDR0_HUMAN	Propionyl-CoA carboxylase beta chain, mitochondrial OS=Homo sapiens GN=PCCB PE=2 SV=1	19.3014	20.4333	0.456292	-1.13197	0.935792	0.316857	0.000412631	-42.5931	0.00157761
sp|O43175|SERA_HUMAN	D-3-phosphoglycerate dehydrogenase OS=Homo sapiens GN=PHGDH PE=1 SV=4	19.016	21.243	0.213607	-2.22697	0.406751	0.583071	0.000422415	-34.6457	0.00160441
tr|B7Z8Z3|B7Z8Z3_HUMAN	CYP4F3 protein OS=Homo sapiens GN=CYP4F3 PE=2 SV=1	20.0831	20.8514	0.587116	-0.768283	0.461348	0.181483	0.000462017	-16.5229	0.00171068
sp|O95210|STBD1_HUMAN	Starch-binding domain-containing protein 1 OS=Homo sapiens GN=STBD1 PE=1 SV=1	18.5613	19.4308	0.547338	-0.869496	0.190975	0.983228	0.000470924	-24.1771	0.00173097
sp|P50225|ST1A1_HUMAN	Sulfotransferase 1A1 OS=Homo sapiens GN=SULT1A1 PE=1 SV=3	21.2443	22.6356	0.381223	-1.39129	0.559443	0.127675	0.000490767	-19.4579	0.00177985
sp|Q15274|NADC_HUMAN	Nicotinate-nucleotide pyrophosphorylase [carboxylating] OS=Homo sapiens GN=QPRT PE=1 SV=3	20.2555	20.8433	0.665372	-0.587768	0.561274	0.517028	0.000492433	-13.8118	0.00178249
sp|Q16595-2|FRDA_HUMAN	Isoform 2 of Frataxin, mitochondrial OS=Homo sapiens GN=FXN	15.2708	16.0068	0.60039	-0.736027	0.606247	0.429713	0.000494529	-21.7697	0.00178656
sp|P36269|GGT5_HUMAN	Gamma-glutamyltransferase 5 OS=Homo sapiens GN=GGT5 PE=1 SV=2	18.3054	20.1327	0.281795	-1.82728	0.162404	0.269386	0.00050721	-35.0371	0.00181528
sp|P28845|DHI1_HUMAN	Corticosteroid 11-beta-dehydrogenase isozyme 1 OS=Homo sapiens GN=HSD11B1 PE=1 SV=3	19.6064	20.4876	0.542897	-0.881251	0.657928	0.313012	0.000530769	-12.3456	0.00188191
tr|E7EUC7|E7EUC7_HUMAN	UTP--glucose-1-phosphate uridylyltransferase OS=Homo sapiens GN=UGP2 PE=2 SV=1	21.7968	23.3055	0.351415	-1.50875	0.721817	0.232187	0.000548518	-31.8312	0.00192335
sp|P42357|HUTH_HUMAN	Histidine ammonia-lyase OS=Homo sapiens GN=HAL PE=1 SV=1	19.4817	20.3215	0.558729	-0.839779	0.476841	0.716197	0.000547297	-24.2213	0.00192335
sp|Q9H008|LHPP_HUMAN	Phospholysine phosphohistidine inorganic pyrophosphate phosphatase OS=Homo sapiens GN=LHPP PE=1 SV=2	16.9542	18.6994	0.298277	-1.74527	0.281288	0.274145	0.000553518	-25.6015	0.00193376
tr|H3BQ75|H3BQ75_HUMAN	5-formyltetrahydrofolate cyclo-ligase OS=Homo sapiens GN=MTHFS PE=4 SV=1	18.2442	19.1156	0.546626	-0.871373	0.147762	0.38048	0.000554919	-24.8871	0.0019351
sp|P24298|ALAT1_HUMAN	Alanine aminotransferase 1 OS=Homo sapiens GN=GPT PE=1 SV=3	19.1915	20.7721	0.334335	-1.58063	0.78449	0.938552	0.000567324	-22.0355	0.00195361
sp|Q8N4T8|CBR4_HUMAN	Carbonyl reductase family member 4 OS=Homo sapiens GN=CBR4 PE=1 SV=3	16.7238	17.944	0.429212	-1.22024	0.444623	0.589874	0.000601026	-19.2865	0.00204714
tr|Q5R3B4|Q5R3B4_HUMAN	Mitochondrial pyruvate carrier 2 (Fragment) OS=Homo sapiens GN=MPC2 PE=4 SV=1	19.3875	20.0837	0.617186	-0.696222	0.8993	0.300552	0.000619933	-17.5475	0.00209282
sp|P00367|DHE3_HUMAN	Glutamate dehydrogenase 1, mitochondrial OS=Homo sapiens GN=GLUD1 PE=1 SV=2	23.1796	24.5436	0.388495	-1.36403	0.761175	0.888324	0.000632952	-32.7987	0.00212173
sp|P51857|AK1D1_HUMAN	3-oxo-5-beta-steroid 4-dehydrogenase OS=Homo sapiens GN=AKR1D1 PE=1 SV=1	16.9505	20.3941	0.091915	-3.44356	0.22418	0.770627	0.000658597	-33.15	0.00217703
sp|P24752|THIL_HUMAN	Acetyl-CoA acetyltransferase, mitochondrial OS=Homo sapiens GN=ACAT1 PE=1 SV=1	23.5831	24.8846	0.405715	-1.30146	0.967247	0.938698	0.000657705	-29.8815	0.00217703
sp|P21399|ACOC_HUMAN	Cytoplasmic aconitate hydratase OS=Homo sapiens GN=ACO1 PE=1 SV=3	21.7815	22.417	0.643722	-0.63549	0.104345	0.102357	0.00067256	-25.3253	0.00221167
sp|P07902|GALT_HUMAN	Galactose-1-phosphate uridylyltransferase OS=Homo sapiens GN=GALT PE=1 SV=3	16.9267	18.6504	0.302768	-1.72372	0.168534	0.0880568	0.000681922	-34.8293	0.00223473
sp|Q8WW59|SPRY4_HUMAN	SPRY domain-containing protein 4 OS=Homo sapiens GN=SPRYD4 PE=1 SV=2	18.8904	19.9832	0.468859	-1.09277	0.428162	0.380087	0.000734003	-13.8839	0.00235695
tr|B4DZH6|B4DZH6_HUMAN	Histone deacetylase 6 OS=Homo sapiens GN=HDAC6 PE=2 SV=1	16.9887	17.8345	0.556391	-0.84583	0.242365	0.1435	0.000894942	-10.1783	0.00273072
sp|P53597|SUCA_HUMAN	Succinyl-CoA ligase [ADP/GDP-forming] subunit alpha, mitochondrial OS=Homo sapiens GN=SUCLG1 PE=1 SV=4	17.811	18.858	0.483987	-1.04696	0.187782	0.820885	0.000911759	-9.46425	0.00276056
sp|P24462|CP3A7_HUMAN	Cytochrome P450 3A7 OS=Homo sapiens GN=CYP3A7 PE=1 SV=2	19.4008	21.3883	0.252185	-1.98744	0.391675	0.296027	0.00092232	-30.635	0.00276987
sp|P42126|ECI1_HUMAN	Enoyl-CoA delta isomerase 1, mitochondrial OS=Homo sapiens GN=ECI1 PE=1 SV=1	20.8304	21.6424	0.569593	-0.811997	0.0953616	0.752482	0.000927868	-25.8269	0.00277777
sp|Q02318|CP27A_HUMAN	Sterol 26-hydroxylase, mitochondrial OS=Homo sapiens GN=CYP27A1 PE=1 SV=1	17.6452	18.4548	0.570558	-0.809553	0.272909	0.75676	0.000985907	-14.5392	0.0028924
sp|P21953|ODBB_HUMAN	2-oxoisovalerate dehydrogenase subunit beta, mitochondrial OS=Homo sapiens GN=BCKDHB PE=1 SV=2	18.7577	20.1676	0.376339	-1.40989	0.969418	0.879977	0.00104041	-24.0046	0.00301974
[truncated: 1,315 more rows]

## Sheet: Rep2
Supplementary Table S4. Statistical analysis of proteins quantified by SWATH-MS in the second biological replicate. Normality test of each protein expression was performed for HCC/non-HCC groups, respectively, using Shapiro-Wilk normality test. Proteins whose expression values met the normality in both groups were retained for Welch’s t-test and Benjamini-Hochberg multiple test correction. The st…
[truncated: 2,683 more rows]

[truncated: 3 more sheets: Rep3, Rep4, Rep5]
