# Supplementary material for: Quantitative proteomics by SWATH-MS reveals sophisticated metabolic reprogramming in hepatocellular carcinoma tissues
Source: Sci Rep. 2017 Apr 5;7:45913. doi: 10.1038/srep45913 (PMC5381110; doi:10.1038/srep45913)
Supplement: Supplementary Dataset 5 [file srep45913-s6.xls]

## Sheet: Supplementary Table S5
Supplemental Table S5. 338 significantly dyregulated proteins in HCC(adjust p_value<0.05, fold change(FC)≥1.5 or FC≤1/1.5, quantified in ≥3 biological replicates, average FC≥1.5 or average FC≤1/1.5). Rep1 to Rep5 are abbreviations of biological replicate 1 to 5. The FC in each biological replicate was shown. The arrow indicated the up-or down-regulation of this protein based on average FC. NA mea…
	Peak.Name	Group	GeneName	Rep1 FC	Rep2 FC	Rep3 FC	Rep4 FC	Rep5 FC	average FC	up times	down times	Regulation
1	sp|Q13442|HAP28_HUMAN	28 kDa heat- and acid-stable phosphoprotein OS=Homo sapiens GN=PDAP1 PE=1 SV=1	PDAP1	1.74009	NA	3.11261	1.90784	2.8829	2.41086	4	0	↑
2	sp|P62263|RS14_HUMAN	40S ribosomal protein S14 OS=Homo sapiens GN=RPS14 PE=1 SV=3	RPS14	1.43019	0.73523	1.9488	1.7194	2.05519	1.57776	3	0	↑
3	sp|P39019|RS19_HUMAN	40S ribosomal protein S19 OS=Homo sapiens GN=RPS19 PE=1 SV=2	RPS19	1.56078	NA	1.52789	1.58482	1.34173	1.5038	3	0	↑
4	sp|P15880|RS2_HUMAN	40S ribosomal protein S2 OS=Homo sapiens GN=RPS2 PE=1 SV=2	RPS2	NA	0.710203	3.37805	1.79119	2.49963	2.09477	3	0	↑
5	sp|P62753|RS6_HUMAN	40S ribosomal protein S6 OS=Homo sapiens GN=RPS6 PE=1 SV=1	RPS6	1.76307	1.26137	2.66705	2.39109	2.18842	2.0542	4	0	↑
6	sp|P27635|RL10_HUMAN	60S ribosomal protein L10 OS=Homo sapiens GN=RPL10 PE=1 SV=4	RPL10	NA	NA	3.11354	1.87871	1.75816	2.25013	3	0	↑
7	tr|E9PLL6|E9PLL6_HUMAN	60S ribosomal protein L27a OS=Homo sapiens GN=RPL27A PE=2 SV=1	RPL27A	1.67895	NA	10.7326	1.8921	4.85585	4.78989	4	0	↑
8	sp|Q9Y3U8|RL36_HUMAN	60S ribosomal protein L36 OS=Homo sapiens GN=RPL36 PE=1 SV=3	RPL36	1.78512	0.469162	4.21499	1.61188	4.20847	2.45793	4	1	↑
9	sp|P36578|RL4_HUMAN	60S ribosomal protein L4 OS=Homo sapiens GN=RPL4 PE=1 SV=5	RPL4	NA	NA	2.01807	1.50407	2.50336	2.0085	3	0	↑
10	sp|P62424|RL7A_HUMAN	60S ribosomal protein L7a OS=Homo sapiens GN=RPL7A PE=1 SV=2	RPL7A	1.69338	0.452112	3.7436	1.31124	3.54952	2.14997	3	1	↑
11	sp|Q9UBM7|DHCR7_HUMAN	7-dehydrocholesterol reductase OS=Homo sapiens GN=DHCR7 PE=1 SV=1	DHCR7	NA	0.422322	3.30708	3.0681	3.06332	2.46521	3	1	↑
12	sp|Q92688|AN32B_HUMAN	Acidic leucine-rich nuclear phosphoprotein 32 family member B OS=Homo sapiens GN=ANP32B PE=1 SV=1	ANP32B	2.05104	1.52646	3.21047	2.12782	NA	2.22895	4	0	↑
13	sp|P53999|TCP4_HUMAN	Activated RNA polymerase II transcriptional coactivator p15 OS=Homo sapiens GN=SUB1 PE=1 SV=3	SUB1	4.8174	2.38979	NA	2.33506	1.887	2.85731	4	0	↑
14	sp|Q92604|LGAT1_HUMAN	Acyl-CoA:lysophosphatidylglycerol acyltransferase 1 OS=Homo sapiens GN=LPGAT1 PE=2 SV=1	LPGAT1	NA	1.65946	NA	2.13279	3.11679	2.30301	3	0	↑
15	sp|P30520|PURA2_HUMAN	Adenylosuccinate synthetase isozyme 2 OS=Homo sapiens GN=ADSS PE=1 SV=3	ADSS	2.35806	2.04834	NA	2.40165	3.0624	2.46761	4	0	↑
16	sp|P18085|ARF4_HUMAN	ADP-ribosylation factor 4 OS=Homo sapiens GN=ARF4 PE=1 SV=3	ARF4	1.61245	1.624	2.23813	1.52078	NA	1.74884	4	0	↑
17	sp|P84085|ARF5_HUMAN	ADP-ribosylation factor 5 OS=Homo sapiens GN=ARF5 PE=1 SV=2	ARF5	NA	1.58377	2.28656	1.50272	2.41842	1.94787	4	0	↑
18	sp|O60218|AK1BA_HUMAN	Aldo-keto reductase family 1 member B10 OS=Homo sapiens GN=AKR1B10 PE=1 SV=2	AKR1B10	13.9878	1.69195	6.37213	13.1874	6.96137	8.44014	5	0	↑
19	sp|P52895|AK1C2_HUMAN	Aldo-keto reductase family 1 member C2 OS=Homo sapiens GN=AKR1C2 PE=1 SV=3	AKR1C2	2.78074	0.590991	2.04734	NA	1.53429	1.73834	3	1	↑
20	sp|P42330|AK1C3_HUMAN	Aldo-keto reductase family 1 member C3 OS=Homo sapiens GN=AKR1C3 PE=1 SV=4	AKR1C3	2.26703	0.530744	4.4031	0.803484	1.89011	1.97889	3	1	↑
21	sp|P01019|ANGT_HUMAN	Angiotensinogen OS=Homo sapiens GN=AGT PE=1 SV=1	AGT	NA	1.5013	1.63589	4.19813	2.03924	2.34364	4	0	↑
22	sp|P07355|ANXA2_HUMAN	Annexin A2 OS=Homo sapiens GN=ANXA2 PE=1 SV=2	ANXA2	2.62626	2.18743	1.5327	1.78467	NA	2.03277	4	0	↑
23	sp|P02652|APOA2_HUMAN	Apolipoprotein A-II OS=Homo sapiens GN=APOA2 PE=1 SV=1	APOA2	1.58225	NA	NA	2.54212	2.60083	2.24173	3	0	↑
24	tr|K7ER74|K7ER74_HUMAN	Apolipoprotein C-II OS=Homo sapiens GN=APOC2 PE=4 SV=1	APOC2	1.76091	0.485613	2.30475	1.30794	3.61576	1.89499	3	1	↑
25	sp|P02649|APOE_HUMAN	Apolipoprotein E OS=Homo sapiens GN=APOE PE=1 SV=1	APOE	NA	1.13292	3.58857	2.14683	4.75686	2.9063	3	0	↑
26	sp|Q6PI48|SYDM_HUMAN	Aspartate--tRNA ligase, mitochondrial OS=Homo sapiens GN=DARS2 PE=1 SV=1	DARS2	2.39345	NA	2.07575	2.82701	NA	2.43207	3	0	↑
27	tr|B1AKZ3|B1AKZ3_HUMAN	Astrocytic phosphoprotein PEA-15 OS=Homo sapiens GN=PEA15 PE=2 SV=1	PEA15	2.33796	2.95221	NA	2.97799	2.92815	2.79908	4	0	↑
28	sp|P53396|ACLY_HUMAN	ATP-citrate synthase OS=Homo sapiens GN=ACLY PE=1 SV=3	ACLY	1.35922	1.4789	3.27234	3.90978	3.5493	2.71391	3	0	↑
29	sp|Q92499|DDX1_HUMAN	ATP-dependent RNA helicase DDX1 OS=Homo sapiens GN=DDX1 PE=1 SV=2	DDX1	1.99845	1.60902	1.16839	1.60568	NA	1.59539	3	0	↑
30	sp|O00148|DX39A_HUMAN	ATP-dependent RNA helicase DDX39A OS=Homo sapiens GN=DDX39A PE=1 SV=2	DDX39A	1.7165	1.88417	NA	1.74609	NA	1.78225	3	0	↑
31	sp|P07814|SYEP_HUMAN	Bifunctional glutamate/proline--tRNA ligase OS=Homo sapiens GN=EPRS PE=1 SV=5	EPRS	1.58282	NA	1.3134	3.22813	1.53208	1.91411	3	0	↑
32	sp|P31939|PUR9_HUMAN	Bifunctional purine biosynthesis protein PURH OS=Homo sapiens GN=ATIC PE=1 SV=3	ATIC	1.77958	1.67131	NA	1.72801	1.87558	1.76362	4	0	↑
33	sp|P53004|BIEA_HUMAN	Biliverdin reductase A OS=Homo sapiens GN=BLVRA PE=1 SV=2	BLVRA	1.74875	1.57525	NA	NA	2.20999	1.84466	3	0	↑
34	sp|P04003|C4BPA_HUMAN	C4b-binding protein alpha chain OS=Homo sapiens GN=C4BPA PE=1 SV=2	C4BPA	1.57656	NA	NA	1.50001	1.61555	1.56404	3	0	↑
35	tr|E7EU96|E7EU96_HUMAN	Casein kinase II subunit alpha OS=Homo sapiens GN=CSNK2A1 PE=2 SV=1	CSNK2A1	1.86034	NA	1.94584	1.60446	2.00133	1.85299	4	0	↑
36	sp|Q9Y5K6|CD2AP_HUMAN	CD2-associated protein OS=Homo sapiens GN=CD2AP PE=1 SV=1	CD2AP	1.84934	2.03225	NA	NA	2.32563	2.06908	3	0	↑
37	sp|O00299|CLIC1_HUMAN	Chloride intracellular channel protein 1 OS=Homo sapiens GN=CLIC1 PE=1 SV=4	CLIC1	1.80663	2.49565	1.67953	1.78774	3.37617	2.22915	5	0	↑
38	tr|B4DJV2|B4DJV2_HUMAN	Citrate synthase OS=Homo sapiens GN=CS PE=2 SV=1	CS	1.36245	1.53185	1.56093	1.66443	NA	1.52992	3	0	↑
39	sp|P00488|F13A_HUMAN	Coagulation factor XIII A chain OS=Homo sapiens GN=F13A1 PE=1 SV=4	F13A1	NA	1.73432	NA	2.47627	4.42912	2.8799	3	0	↑
40	tr|M0QXB4|M0QXB4_HUMAN	Coatomer protein complex, subunit epsilon, isoform CRA_g OS=Homo sapiens GN=COPE PE=4 SV=1	COPE	1.63397	1.82331	1.26651	1.68715	1.15978	1.51414	3	0	↑
41	tr|E9PK25|E9PK25_HUMAN	Cofilin-1 OS=Homo sapiens GN=CFL1 PE=2 SV=1	CFL1	1.83858	1.90356	NA	1.40685	1.72588	1.71871	3	0	↑
42	sp|P08603|CFAH_HUMAN	Complement factor H OS=Homo sapiens GN=CFH PE=1 SV=4	CFH	2.08411	1.34646	1.37268	1.99419	3.52079	2.06364	3	0	↑
43	tr|E5RIM7|E5RIM7_HUMAN	Copper transport protein ATOX1 OS=Homo sapiens GN=ATOX1 PE=2 SV=1	ATOX1	2.35872	1.51037	NA	2.68337	1.31728	1.96743	3	0	↑
44	sp|P46109|CRKL_HUMAN	Crk-like protein OS=Homo sapiens GN=CRKL PE=1 SV=1	CRKL	1.69444	NA	1.34744	1.8632	1.60622	1.62782	3	0	↑
45	tr|K4DI93|K4DI93_HUMAN	Cullin 4B, isoform CRA_e OS=Homo sapiens GN=CUL4B PE=3 SV=1	CUL4B	1.90952	NA	NA	2.2331	1.70683	1.94982	3	0	↑
46	sp|P04080|CYTB_HUMAN	Cystatin-B OS=Homo sapiens GN=CSTB PE=1 SV=2	CSTB	1.99517	1.28335	2.19081	2.29236	3.2245	2.19724	4	0	↑
47	sp|Q07065|CKAP4_HUMAN	Cytoskeleton-associated protein 4 OS=Homo sapiens GN=CKAP4 PE=1 SV=2	CKAP4	2.04362	NA	1.54661	1.42021	2.67451	1.92124	3	0	↑
48	sp|P27695|APEX1_HUMAN	DNA-(apurinic or apyrimidinic site) lyase OS=Homo sapiens GN=APEX1 PE=1 SV=2	APEX1	1.66654	1.83971	1.16301	1.69785	2.02629	1.67868	4	0	↑
49	sp|P24534|EF1B_HUMAN	Elongation factor 1-beta OS=Homo sapiens GN=EEF1B2 PE=1 SV=3	EEF1B2	1.97865	1.33361	NA	2.26674	1.84525	1.85606	3	0	↑
50	tr|E9PRY8|E9PRY8_HUMAN	Elongation factor 1-delta OS=Homo sapiens GN=EEF1D PE=2 SV=1	EEF1D	2.54912	NA	1.82422	3.19684	1.73334	2.32588	4	0	↑
51	sp|P26641|EF1G_HUMAN	Elongation factor 1-gamma OS=Homo sapiens GN=EEF1G PE=1 SV=3	EEF1G	1.82038	1.42926	1.46819	1.83272	1.68892	1.6479	3	0	↑
52	sp|Q96HE7|ERO1A_HUMAN	ERO1-like protein alpha OS=Homo sapiens GN=ERO1L PE=1 SV=2	ERO1A	2.01753	1.58385	1.22428	1.70745	NA	1.63328	3	0	↑
53	sp|P20042|IF2B_HUMAN	Eukaryotic translation initiation factor 2 subunit 2 OS=Homo sapiens GN=EIF2S2 PE=1 SV=2	EIF2S2	2.12674	NA	3.13514	1.70899	NA	2.32362	3	0	↑
54	sp|Q14152|EIF3A_HUMAN	Eukaryotic translation initiation factor 3 subunit A OS=Homo sapiens GN=EIF3A PE=1 SV=1	EIF3A	2.14751	1.68731	NA	1.77915	1.42491	1.75972	3	0	↑
55	tr|B3KSH1|B3KSH1_HUMAN	Eukaryotic translation initiation factor 3 subunit F OS=Homo sapiens GN=EIF3F PE=2 SV=1	EIF3F	1.89028	1.3965	1.29421	1.79668	1.52076	1.57969	3	0	↑
56	sp|Q7L2H7|EIF3M_HUMAN	Eukaryotic translation initiation factor 3 subunit M OS=Homo sapiens GN=EIF3M PE=1 SV=1	EIF3M	1.83075	1.51961	NA	1.6399	NA	1.66342	3	0	↑
57	sp|O14980|XPO1_HUMAN	Exportin-1 OS=Homo sapiens GN=XPO1 PE=1 SV=1	XPO1	2.36298	1.26138	1.3487	2.09138	1.73302	1.75949	3	0	↑
58	sp|Q8NFF5|FAD1_HUMAN	FAD synthase OS=Homo sapiens GN=FLAD1 PE=1 SV=1	FLAD1	3.26596	NA	2.26019	2.66863	1.92265	2.52936	4	0	↑
59	sp|Q92945|FUBP2_HUMAN	Far upstream element-binding protein 2 OS=Homo sapiens GN=KHSRP PE=1 SV=4	KHSRP	1.83866	NA	1.49131	1.70099	1.78322	1.70355	3	0	↑
60	tr|E9PCI9|E9PCI9_HUMAN	Farnesyl pyrophosphate synthase OS=Homo sapiens GN=FDPS PE=2 SV=1	FDPS	NA	NA	3.14486	3.25176	4.24013	3.54559	3	0	↑
61	sp|P49327|FAS_HUMAN	Fatty acid synthase OS=Homo sapiens GN=FASN PE=1 SV=3	FASN	0.849185	NA	3.49408	4.19437	2.19194	2.68239	3	0	↑
62	sp|Q01469|FABP5_HUMAN	Fatty acid-binding protein, epidermal OS=Homo sapiens GN=FABP5 PE=1 SV=3	FABP5	2.76023	3.53869	NA	NA	2.20262	2.83385	3	0	↑
63	sp|Q9UK22|FBX2_HUMAN	F-box only protein 2 OS=Homo sapiens GN=FBXO2 PE=1 SV=2	FBXO2	2.02307	NA	11.6315	20.8136	NA	11.4894	3	0	↑
64	sp|Q9H479|FN3K_HUMAN	Fructosamine-3-kinase OS=Homo sapiens GN=FN3K PE=1 SV=1	FN3K	2.53478	0.791812	2.3097	2.62776	NA	2.06601	3	0	↑
65	sp|P17931|LEG3_HUMAN	Galectin-3 OS=Homo sapiens GN=LGALS3 PE=1 SV=5	LGALS3	1.90071	2.38022	NA	4.45582	NA	2.91225	3	0	↑
66	sp|P56470|LEG4_HUMAN	Galectin-4 OS=Homo sapiens GN=LGALS4 PE=1 SV=1	LGALS4	2.18943	1.32517	3.21487	3.47013	NA	2.5499	3	0	↑
67	tr|G3V4P8|G3V4P8_HUMAN	Glia maturation factor beta (Fragment) OS=Homo sapiens GN=GMFB PE=2 SV=1	GMFB	2.0421	1.68952	NA	2.014	NA	1.91521	3	0	↑
68	sp|P06744|G6PI_HUMAN	Glucose-6-phosphate isomerase OS=Homo sapiens GN=GPI PE=1 SV=4	GPI	0.818926	1.1644	2.03345	2.59907	2.19585	1.76234	3	0	↑
69	sp|P48507|GSH0_HUMAN	Glutamate--cysteine ligase regulatory subunit OS=Homo sapiens GN=GCLM PE=1 SV=1	GCLM	4.19032	1.9754	1.7748	NA	NA	2.64684	3	0	↑
70	sp|Q06210|GFPT1_HUMAN	Glutamine--fructose-6-phosphate aminotransferase [isomerizing] 1 OS=Homo sapiens GN=GFPT1 PE=1 SV=3	GFPT1	2.20788	NA	1.8869	2.33436	NA	2.14305	3	0	↑
71	sp|P41250|SYG_HUMAN	Glycine--tRNA ligase OS=Homo sapiens GN=GARS PE=1 SV=3	GARS	NA	1.6632	NA	3.07955	2.28398	2.34225	3	0	↑
72	sp|Q9H3P7|GCP60_HUMAN	Golgi resident protein GCP60 OS=Homo sapiens GN=ACBD3 PE=1 SV=4	ACBD3	3.21654	2.21675	1.4937	2.02754	NA	2.23863	3	0	↑
73	tr|H3BQZ7|H3BQZ7_HUMAN	HCG2044799 OS=Homo sapiens GN=hCG_2044799 PE=4 SV=1	HNRNPUL2-BSCL2	2.16547	1.43442	NA	2.12924	1.66718	1.84908	3	0	↑
74	sp|P08107|HSP71_HUMAN	Heat shock 70 kDa protein 1A/1B OS=Homo sapiens GN=HSPA1A PE=1 SV=5	HSPA1A	NA	1.53194	1.75594	1.24924	3.93593	2.11826	3	0	↑
75	sp|Q12931|TRAP1_HUMAN	Heat shock protein 75 kDa, mitochondrial OS=Homo sapiens GN=TRAP1 PE=1 SV=3	TRAP1	NA	NA	1.60353	1.57859	1.60726	1.59646	3	0	↑
76	sp|P04792|HSPB1_HUMAN	Heat shock protein beta-1 OS=Homo sapiens GN=HSPB1 PE=1 SV=2	HSPB1	1.48709	1.96471	2.85826	NA	1.78391	2.02349	3	0	↑
77	sp|P07900|HS90A_HUMAN	Heat shock protein HSP 90-alpha OS=Homo sapiens GN=HSP90AA1 PE=1 SV=5	HSP90AA1	NA	1.68654	NA	1.67013	1.74542	1.70069	3	0	↑
78	sp|P08238|HS90B_HUMAN	Heat shock protein HSP 90-beta OS=Homo sapiens GN=HSP90AB1 PE=1 SV=4	HSP90AB1	2.45896	1.70488	1.55095	1.47411	NA	1.79723	3	0	↑
79	tr|D6RD18|D6RD18_HUMAN	Heterogeneous nuclear ribonucleoprotein A/B OS=Homo sapiens GN=HNRNPAB PE=2 SV=1	HNRNPAB	2.24216	1.70818	NA	NA	1.67038	1.87357	3	0	↑
80	sp|P51991|ROA3_HUMAN	Heterogeneous nuclear ribonucleoprotein A3 OS=Homo sapiens GN=HNRNPA3 PE=1 SV=2	HNRNPA3	2.00733	2.18928	1.48777	2.06816	1.69317	1.88914	4	0	↑
81	sp|O14979|HNRDL_HUMAN	Heterogeneous nuclear ribonucleoprotein D-like OS=Homo sapiens GN=HNRPDL PE=1 SV=3	HNRPDL	1.70392	1.73612	NA	1.29361	1.95323	1.67172	3	0	↑
82	sp|P52597|HNRPF_HUMAN	Heterogeneous nuclear ribonucleoprotein F OS=Homo sapiens GN=HNRNPF PE=1 SV=3	HNRNPF	1.7998	1.92386	NA	1.74403	1.42535	1.72326	3	0	↑
83	sp|P55795|HNRH2_HUMAN	Heterogeneous nuclear ribonucleoprotein H2 OS=Homo sapiens GN=HNRNPH2 PE=1 SV=1	HNRNPH2	1.65914	1.67142	NA	1.66099	NA	1.66385	3	0	↑
84	sp|P52272|HNRPM_HUMAN	Heterogeneous nuclear ribonucleoprotein M OS=Homo sapiens GN=HNRNPM PE=1 SV=3	HNRNPM	1.65347	1.73899	1.5917	2.02393	1.54447	1.71051	5	0	↑
85	sp|Q00839|HNRPU_HUMAN	Heterogeneous nuclear ribonucleoprotein U OS=Homo sapiens GN=HNRNPU PE=1 SV=6	HNRNPU	2.05527	NA	NA	2.2281	1.66335	1.98224	3	0	↑
86	sp|P22626|ROA2_HUMAN	Heterogeneous nuclear ribonucleoproteins A2/B1 OS=Homo sapiens GN=HNRNPA2B1 PE=1 SV=2	HNRNPA2B1	1.59697	1.92876	1.29288	2.13935	NA	1.73949	3	0	↑
87	sp|Q16543|CDC37_HUMAN	Hsp90 co-chaperone Cdc37 OS=Homo sapiens GN=CDC37 PE=1 SV=1	CDC37	1.69604	1.78062	NA	2.27372	NA	1.9168	3	0	↑
88	sp|P23083|HV103_HUMAN	Ig heavy chain V-I region V35 OS=Homo sapiens PE=1 SV=1	IGHV1-2	1.32669	1.577	NA	1.52281	1.88036	1.57671	3	0	↑
89	sp|O95373|IPO7_HUMAN	Importin-7 OS=Homo sapiens GN=IPO7 PE=1 SV=1	IPO7	NA	1.96693	NA	2.52825	1.80809	2.10109	3	0	↑
90	sp|Q15181|IPYR_HUMAN	Inorganic pyrophosphatase OS=Homo sapiens GN=PPA1 PE=1 SV=2	PPA1	NA	1.94754	1.82031	1.35576	2.89526	2.00472	3	0	↑
91	sp|P14735|IDE_HUMAN	Insulin-degrading enzyme OS=Homo sapiens GN=IDE PE=1 SV=4	IDE	1.96845	1.52499	NA	NA	2.40725	1.9669	3	0	↑
92	sp|Q01628|IFM3_HUMAN	Interferon-induced transmembrane protein 3 OS=Homo sapiens GN=IFITM3 PE=1 SV=2	IFITM3	1.68626	2.34776	NA	NA	3.23685	2.42362	3	0	↑
93	tr|G5E9M5|G5E9M5_HUMAN	Interleukin enhancer binding factor 3, 90kDa, isoform CRA_b OS=Homo sapiens GN=ILF3 PE=4 SV=1	ILF3	1.83887	NA	1.76531	2.01969	1.95998	1.89596	4	0	↑
94	sp|Q12905|ILF2_HUMAN	Interleukin enhancer-binding factor 2 OS=Homo sapiens GN=ILF2 PE=1 SV=2	ILF2	2.58583	2.36506	NA	1.42477	1.90196	2.06941	3	0	↑
95	sp|P39060-2|COIA1_HUMAN	Isoform 3 of Collagen alpha-1(XVIII) chain OS=Homo sapiens GN=COL18A1	COL18A1	1.95507	2.50275	1.91347	1.98875	3.42998	2.358	5	0	↑
96	sp|P11413-3|G6PD_HUMAN	Isoform 3 of Glucose-6-phosphate 1-dehydrogenase OS=Homo sapiens GN=G6PD	G6PD	6.49978	3.37243	NA	2.39632	2.00329	3.56795	4	0	↑
97	sp|P01042-2|KNG1_HUMAN	Isoform LMW of Kininogen-1 OS=Homo sapiens GN=KNG1	KNG1	1.78084	1.77504	NA	3.16119	2.52392	2.31025	4	0	↑
98	sp|P41252|SYIC_HUMAN	Isoleucine--tRNA ligase, cytoplasmic OS=Homo sapiens GN=IARS PE=1 SV=2	IARS	2.1872	1.511	NA	3.43194	1.81678	2.23673	4	0	↑
99	sp|P33176|KINH_HUMAN	Kinesin-1 heavy chain OS=Homo sapiens GN=KIF5B PE=1 SV=1	KIF5B	1.59897	2.18919	NA	1.84714	2.01967	1.91374	4	0	↑
100	sp|Q16850|CP51A_HUMAN	Lanosterol 14-alpha demethylase OS=Homo sapiens GN=CYP51A1 PE=1 SV=3	CYP51A1	1.22651	0.447041	5.20884	3.99768	3.16281	2.80858	3	1	↑
101	sp|O95202|LETM1_HUMAN	LETM1 and EF-hand domain-containing protein 1, mitochondrial OS=Homo sapiens GN=LETM1 PE=1 SV=1	LETM1	2.96812	2.58199	NA	2.35336	NA	2.63449	3	0	↑
102	sp|O95573|ACSL3_HUMAN	Long-chain-fatty-acid--CoA ligase 3 OS=Homo sapiens GN=ACSL3 PE=1 SV=3	ACSL3	4.57561	2.55126	3.97249	NA	9.35272	5.11302	4	0	↑
103	sp|O60488|ACSL4_HUMAN	Long-chain-fatty-acid--CoA ligase 4 OS=Homo sapiens GN=ACSL4 PE=1 SV=2	ACSL4	7.88112	NA	4.59817	8.85335	11.1115	8.11104	4	0	↑
104	sp|P27816|MAP4_HUMAN	Microtubule-associated protein 4 OS=Homo sapiens GN=MAP4 PE=1 SV=3	MAP4	2.0939	NA	NA	1.74258	1.84135	1.89261	3	0	↑
105	sp|Q15691|MARE1_HUMAN	Microtubule-associated protein RP/EB family member 1 OS=Homo sapiens GN=MAPRE1 PE=1 SV=3	MAPRE1	2.4939	2.35192	1.86268	NA	NA	2.23617	3	0	↑
106	sp|Q9NS69|TOM22_HUMAN	Mitochondrial import receptor subunit TOM22 homolog OS=Homo sapiens GN=TOMM22 PE=1 SV=3	TOMM22	8.29025	2.01845	2.59855	1.73193	1.47565	3.22296	4	0	↑
107	sp|P28482|MK01_HUMAN	Mitogen-activated protein kinase 1 OS=Homo sapiens GN=MAPK1 PE=1 SV=3	MAPK1	NA	2.07743	NA	2.1687	2.37469	2.20694	3	0	↑
108	sp|Q5T2W1|NHRF3_HUMAN	Na(+)/H(+) exchange regulatory cofactor NHE-RF3 OS=Homo sapiens GN=PDZK1 PE=1 SV=2	PDZK1	2.2604	1.35735	3.04876	2.71915	3.72409	2.62195	4	0	↑
109	sp|Q8NCW5|NNRE_HUMAN	NAD(P)H-hydrate epimerase OS=Homo sapiens GN=APOA1BP PE=1 SV=2	APOA1BP	2.16393	NA	2.12916	NA	2.12095	2.13802	3	0	↑
110	sp|P48163|MAOX_HUMAN	NADP-dependent malic enzyme OS=Homo sapiens GN=ME1 PE=1 SV=1	ME1	2.20928	NA	2.74711	3.45658	NA	2.80432	3	0	↑
111	sp|P61081|UBC12_HUMAN	NEDD8-conjugating enzyme Ubc12 OS=Homo sapiens GN=UBE2M PE=1 SV=1	UBE2M	2.13245	NA	NA	2.25649	1.59764	1.99553	3	0	↑
112	sp|Q09666|AHNK_HUMAN	Neuroblast differentiation-associated protein AHNAK OS=Homo sapiens GN=AHNAK PE=1 SV=2	AHNAK	1.27516	NA	1.58473	1.70449	1.86365	1.60701	3	0	↑
113	sp|Q9Y266|NUDC_HUMAN	Nuclear migration protein nudC OS=Homo sapiens GN=NUDC PE=1 SV=1	NUDC	2.21688	NA	1.64832	1.82875	NA	1.89798	3	0	↑
114	sp|P80303|NUCB2_HUMAN	Nucleobindin-2 OS=Homo sapiens GN=NUCB2 PE=1 SV=2	NUCB2	3.12616	1.57353	NA	NA	1.50644	2.06871	3	0	↑
115	sp|P19338|NUCL_HUMAN	Nucleolin OS=Homo sapiens GN=NCL PE=1 SV=3	NCL	2.09459	2.00291	1.52519	2.40118	1.99884	2.00454	5	0	↑
116	sp|P06748|NPM_HUMAN	Nucleophosmin OS=Homo sapiens GN=NPM1 PE=1 SV=2	NPM1	2.3555	1.33627	NA	1.74486	1.52167	1.73957	3	0	↑
117	sp|P15531|NDKA_HUMAN	Nucleoside diphosphate kinase A OS=Homo sapiens GN=NME1 PE=1 SV=1	NME1	NA	1.64719	1.78206	1.91726	2.09628	1.8607	4	0	↑
118	tr|Q32Q12|Q32Q12_HUMAN	Nucleoside diphosphate kinase OS=Homo sapiens GN=NME1-NME2 PE=2 SV=1	NME1-NME2	2.2635	1.58033	1.73941	1.91726	2.09628	1.91935	5	0	↑
119	tr|F5H4R6|F5H4R6_HUMAN	Nucleosome assembly protein 1-like 1 OS=Homo sapiens GN=NAP1L1 PE=2 SV=1	NAP1L1	3.62614	1.99768	2.19344	NA	NA	2.60575	3	0	↑
120	tr|F5HFY4|F5HFY4_HUMAN	Nucleosome assembly protein 1-like 4 OS=Homo sapiens GN=NAP1L4b PE=2 SV=1	NAP1L4b	2.73822	1.6234	1.6301	1.97273	NA	1.99111	4	0	↑
121	tr|J3KQ32|J3KQ32_HUMAN	Obg-like ATPase 1 OS=Homo sapiens GN=OLA1 PE=4 SV=1	OLA1	1.84314	1.97353	NA	0.741154	1.52722	1.52126	3	0	↑
122	sp|Q02790|FKBP4_HUMAN	Peptidyl-prolyl cis-trans isomerase FKBP4 OS=Homo sapiens GN=FKBP4 PE=1 SV=3	FKBP4	2.13782	1.56721	1.68659	1.6691	NA	1.76518	4	0	↑
123	tr|J3KQ73|J3KQ73_HUMAN	Peptidyl-prolyl cis-trans isomerase FKBP8 OS=Homo sapiens GN=FKBP8 PE=4 SV=1	FKBP8	1.6178	NA	2.68965	1.73522	NA	2.01422	3	0	↑
124	sp|Q99541|PLIN2_HUMAN	Perilipin-2 OS=Homo sapiens GN=PLIN2 PE=1 SV=2	PLIN2	NA	1.86154	3.80015	6.0052	9.82003	5.37173	4	0	↑
125	sp|P40855|PEX19_HUMAN	Peroxisomal biogenesis factor 19 OS=Homo sapiens GN=PEX19 PE=1 SV=1	PEX19	2.54698	NA	1.88919	2.19065	NA	2.20894	3	0	↑
126	sp|P36955|PEDF_HUMAN	Pigment epithelium-derived factor OS=Homo sapiens GN=SERPINF1 PE=1 SV=4	SERPINF1	NA	2.60067	NA	4.17369	2.47151	3.08196	3	0	↑
127	sp|P09874|PARP1_HUMAN	Poly [ADP-ribose] polymerase 1 OS=Homo sapiens GN=PARP1 PE=1 SV=4	PARP1	2.35287	NA	NA	2.23233	2.43823	2.34115	3	0	↑
128	sp|Q9UHV9|PFD2_HUMAN	Prefoldin subunit 2 OS=Homo sapiens GN=PFDN2 PE=1 SV=1	PFDN2	3.74164	2.19189	2.16035	NA	NA	2.69796	3	0	↑
129	sp|P61758|PFD3_HUMAN	Prefoldin subunit 3 OS=Homo sapiens GN=VBP1 PE=1 SV=3	VBP1	NA	1.94477	NA	2.30189	2.7964	2.34769	3	0	↑
130	sp|O15212|PFD6_HUMAN	Prefoldin subunit 6 OS=Homo sapiens GN=PFDN6 PE=1 SV=1	PFDN6	2.32424	3.10193	1.72468	NA	2.07667	2.30688	4	0	↑
131	sp|P02545|LMNA_HUMAN	Prelamin-A/C OS=Homo sapiens GN=LMNA PE=1 SV=1	LMNA	2.69697	1.87639	1.87668	1.29662	2.92982	2.1353	4	0	↑
132	sp|P12004|PCNA_HUMAN	Proliferating cell nuclear antigen OS=Homo sapiens GN=PCNA PE=1 SV=1	PCNA	2.37285	NA	1.87858	5.51319	NA	3.25488	3	0	↑
133	tr|F8VTY8|F8VTY8_HUMAN	Proliferation-associated protein 2G4 OS=Homo sapiens GN=PA2G4 PE=2 SV=1	PA2G4	1.63388	NA	NA	1.81045	2.5574	2.00058	3	0	↑
134	sp|P02760|AMBP_HUMAN	Protein AMBP OS=Homo sapiens GN=AMBP PE=1 SV=1	AMBP	1.66683	1.44635	NA	1.67873	2.31257	1.77612	3	0	↑
135	tr|H7C2I1|H7C2I1_HUMAN	Protein arginine N-methyltransferase 1 OS=Homo sapiens GN=PRMT1 PE=4 SV=1	PRMT1	1.83103	2.24259	NA	NA	2.57348	2.2157	3	0	↑
136	sp|O60888|CUTA_HUMAN	Protein CutA OS=Homo sapiens GN=CUTA PE=1 SV=2	CUTA	1.79698	1.36102	1.70723	2.60822	1.94269	1.88323	4	0	↑
137	sp|Q92597|NDRG1_HUMAN	Protein NDRG1 OS=Homo sapiens GN=NDRG1 PE=1 SV=1	NDRG1	3.50328	1.59013	NA	NA	5.29387	3.46243	3	0	↑
138	sp|O43143|DHX15_HUMAN	Putative pre-mRNA-splicing factor ATP-dependent RNA helicase DHX15 OS=Homo sapiens GN=DHX15 PE=1 SV=2	DHX15	2.27694	2.22552	NA	2.17686	1.35684	2.00904	3	0	↑
139	sp|P08559|ODPA_HUMAN	Pyruvate dehydrogenase E1 component subunit alpha, somatic form, mitochondrial OS=Homo sapiens GN=PDHA1 PE=1 SV=3	PDHA1	1.52679	NA	1.98625	1.91368	1.16544	1.64804	3	0	↑
140	sp|P14618|KPYM_HUMAN	Pyruvate kinase isozymes M1/M2 OS=Homo sapiens GN=PKM PE=1 SV=4	PKM	2.8042	3.48842	1.30908	2.55796	NA	2.53992	3	0	↑
141	sp|P46060|RAGP1_HUMAN	Ran GTPase-activating protein 1 OS=Homo sapiens GN=RANGAP1 PE=1 SV=1	RANGAP1	2.26534	2.04734	1.29706	2.87721	2.51219	2.19983	4	0	↑
142	sp|Q13283|G3BP1_HUMAN	Ras GTPase-activating protein-binding protein 1 OS=Homo sapiens GN=G3BP1 PE=1 SV=1	G3BP1	NA	1.42153	1.86023	1.65582	1.88844	1.70651	3	0	↑
143	sp|P62820|RAB1A_HUMAN	Ras-related protein Rab-1A OS=Homo sapiens GN=RAB1A PE=1 SV=3	RAB1A	1.98036	1.56128	NA	1.95621	NA	1.83262	3	0	↑
144	sp|Q9H0U4|RAB1B_HUMAN	Ras-related protein Rab-1B OS=Homo sapiens GN=RAB1B PE=1 SV=1	RAB1B	1.98294	1.537	1.24063	1.95621	1.72357	1.68807	4	0	↑
145	sp|P61006|RAB8A_HUMAN	Ras-related protein Rab-8A OS=Homo sapiens GN=RAB8A PE=1 SV=1	RAB8A	1.97949	1.79651	1.29327	NA	1.50571	1.64374	3	0	↑
146	sp|Q9BRX8|F213A_HUMAN	Redox-regulatory protein FAM213A OS=Homo sapiens GN=FAM213A PE=1 SV=3	FAM213A	0.692878	0.516864	3.37503	1.73398	1.62944	1.58964	3	1	↑
147	sp|Q07960|RHG01_HUMAN	Rho GTPase-activating protein 1 OS=Homo sapiens GN=ARHGAP1 PE=1 SV=1	ARHGAP1	2.11624	1.72901	0.82665	1.80396	NA	1.61896	3	0	↑
148	sp|Q9Y5S9|RBM8A_HUMAN	RNA-binding protein 8A OS=Homo sapiens GN=RBM8A PE=1 SV=1	RBM8A	2.57182	1.64014	NA	1.45398	1.64619	1.82803	3	0	↑
149	sp|O14828|SCAM3_HUMAN	Secretory carrier-associated membrane protein 3 OS=Homo sapiens GN=SCAMP3 PE=1 SV=3	SCAMP3	7.8826	3.93162	NA	NA	3.61469	5.14297	3	0	↑
150	tr|J3QL05|J3QL05_HUMAN	Serine/arginine-rich-splicing factor 2 (Fragment) OS=Homo sapiens GN=SRSF2 PE=4 SV=1	SRSF2	1.74375	NA	NA	2.16282	1.6422	1.84959	3	0	↑
151	sp|P50454|SERPH_HUMAN	Serpin H1 OS=Homo sapiens GN=SERPINH1 PE=1 SV=2	SERPINH1	2.54985	2.44216	2.43751	2.26854	3.28671	2.59695	5	0	↑
152	sp|P49458|SRP09_HUMAN	Signal recognition particle 9 kDa protein OS=Homo sapiens GN=SRP9 PE=1 SV=2	SRP9	1.87503	1.15878	1.83	2.12747	1.88652	1.77556	4	0	↑
153	sp|Q9Y5M8|SRPRB_HUMAN	Signal recognition particle receptor subunit beta OS=Homo sapiens GN=SRPRB PE=1 SV=3	SRPRB	1.51926	NA	1.64757	1.82214	1.37413	1.59078	3	0	↑
154	sp|Q04837|SSBP_HUMAN	Single-stranded DNA-binding protein, mitochondrial OS=Homo sapiens GN=SSBP1 PE=1 SV=1	SSBP1	3.98664	3.06172	3.44525	2.24477	1.56484	2.86064	5	0	↑
155	sp|P62304|RUXE_HUMAN	Small nuclear ribonucleoprotein E OS=Homo sapiens GN=SNRPE PE=1 SV=1	SNRPE	1.98431	0.558381	2.63774	NA	4.40781	2.39706	3	1	↑
156	tr|B4DJP7|B4DJP7_HUMAN	Small nuclear ribonucleoprotein Sm D3 OS=Homo sapiens GN=SNRPD3 PE=2 SV=1	SNRPD3	2.11366	1.80438	1.40352	NA	1.81009	1.78291	3	0	↑
157	tr|Q49AN9|Q49AN9_HUMAN	SNRPG protein OS=Homo sapiens GN=SNRPG PE=4 SV=1	SNRPG	1.9878	NA	1.29342	2.01304	1.76666	1.76523	3	0	↑
158	tr|F8VQ10|F8VQ10_HUMAN	Spliceosome RNA helicase DDX39B OS=Homo sapiens GN=DDX39B PE=4 SV=1	DDX39B	1.69564	1.79758	1.61367	1.68677	1.7899	1.71671	5	0	↑
159	sp|Q15459|SF3A1_HUMAN	Splicing factor 3A subunit 1 OS=Homo sapiens GN=SF3A1 PE=1 SV=1	SF3A1	2.28875	1.55639	NA	NA	3.65493	2.50002	3	0	↑
160	sp|Q01081|U2AF1_HUMAN	Splicing factor U2AF 35 kDa subunit OS=Homo sapiens GN=U2AF1 PE=1 SV=3	U2AF1	1.65542	NA	2.20749	2.13381	NA	1.99891	3	0	↑
161	sp|P23246|SFPQ_HUMAN	Splicing factor, proline- and glutamine-rich OS=Homo sapiens GN=SFPQ PE=1 SV=2	SFPQ	2.11397	NA	NA	2.6645	2.07842	2.28563	3	0	↑
162	tr|M0QZS6|M0QZS6_HUMAN	SUMO-activating enzyme subunit 1 OS=Homo sapiens GN=SAE1 PE=4 SV=1	SAE1	1.76918	NA	NA	1.93647	2.15388	1.95317	3	0	↑
163	sp|P18827|SDC1_HUMAN	Syndecan-1 OS=Homo sapiens GN=SDC1 PE=1 SV=3	SDC1	1.57964	0.920427	1.7448	2.22873	NA	1.6184	3	0	↑
164	tr|F5GWF6|F5GWF6_HUMAN	T-complex protein 1 subunit beta OS=Homo sapiens GN=CCT2 PE=2 SV=2	CCT2	1.70756	NA	1.55809	1.84973	NA	1.70513	3	0	↑
165	sp|P07996|TSP1_HUMAN	Thrombospondin-1 OS=Homo sapiens GN=THBS1 PE=1 SV=2	THBS1	4.74255	5.19911	NA	NA	3.54253	4.49473	3	0	↑
166	sp|P37837|TALDO_HUMAN	Transaldolase OS=Homo sapiens GN=TALDO1 PE=1 SV=2	TALDO1	2.7065	1.36499	1.95412	2.00697	1.06396	1.81931	3	0	↑
167	sp|P20290|BTF3_HUMAN	Transcription factor BTF3 OS=Homo sapiens GN=BTF3 PE=1 SV=1	BTF3	1.83536	NA	NA	1.63146	1.99493	1.82058	3	0	↑
168	sp|Q13263|TIF1B_HUMAN	Transcription intermediary factor 1-beta OS=Homo sapiens GN=TRIM28 PE=1 SV=5	TRIM28	1.92731	NA	3.43328	1.68065	NA	2.34708	3	0	↑
169	sp|P02786|TFR1_HUMAN	Transferrin receptor protein 1 OS=Homo sapiens GN=TFRC PE=1 SV=2	TFRC	4.77049	NA	2.33065	3.09905	6.96457	4.29119	4	0	↑
170	sp|P37802|TAGL2_HUMAN	Transgelin-2 OS=Homo sapiens GN=TAGLN2 PE=1 SV=3	TAGLN2	2.4994	6.89169	NA	2.59527	1.93862	3.48124	4	0	↑
171	sp|Q92616|GCN1L_HUMAN	Translational activator GCN1 OS=Homo sapiens GN=GCN1L1 PE=1 SV=6	GCN1	1.61401	1.50641	NA	NA	1.67157	1.59733	3	0	↑
172	tr|Q5W0H4|Q5W0H4_HUMAN	Translationally-controlled tumor protein OS=Homo sapiens GN=TPT1 PE=2 SV=1	TPT1	NA	1.67526	1.69874	1.75814	2.02489	1.78926	4	0	↑
173	sp|P51571|SSRD_HUMAN	Translocon-associated protein subunit delta OS=Homo sapiens GN=SSR4 PE=1 SV=1	SSR4	1.75512	NA	NA	1.59342	1.55853	1.63569	3	0	↑
174	sp|Q99805|TM9S2_HUMAN	Transmembrane 9 superfamily member 2 OS=Homo sapiens GN=TM9SF2 PE=1 SV=1	TM9SF2	2.01791	NA	NA	1.67334	1.97871	1.88999	3	0	↑
175	sp|P22102|PUR2_HUMAN	Trifunctional purine biosynthetic protein adenosine-3 OS=Homo sapiens GN=GART PE=1 SV=1	GART	1.7929	1.51972	NA	1.40685	1.72143	1.61023	3	0	↑
176	sp|Q9Y3I0|RTCB_HUMAN	tRNA-splicing ligase RtcB homolog OS=Homo sapiens GN=C22orf28 PE=1 SV=1	RTCB	1.6649	1.68827	1.50765	NA	NA	1.62027	3	0	↑
177	tr|Q6ZN40|Q6ZN40_HUMAN	Tropomyosin 1 (Alpha), isoform CRA_f OS=Homo sapiens GN=TPM1 PE=2 SV=1	TPM1	1.76818	2.26747	NA	NA	1.56112	1.86559	3	0	↑
178	sp|P68371|TBB4B_HUMAN	Tubulin beta-4B chain OS=Homo sapiens GN=TUBB4B PE=1 SV=1	TUBB4B	1.89491	1.55178	1.32658	1.78898	1.16303	1.54506	3	0	↑
179	sp|Q9BUF5|TBB6_HUMAN	Tubulin beta-6 chain OS=Homo sapiens GN=TUBB6 PE=1 SV=1	TUBB6	1.78646	1.53599	NA	1.73476	NA	1.68573	3	0	↑
180	tr|Q5JWU6|Q5JWU6_HUMAN	Tumor protein D52-like 2, isoform CRA_e OS=Homo sapiens GN=TPD52L2 PE=4 SV=1	TPD52L2	1.64277	2.00646	1.9844	NA	NA	1.87788	3	0	↑
181	sp|Q9UMX0|UBQL1_HUMAN	Ubiquilin-1 OS=Homo sapiens GN=UBQLN1 PE=1 SV=2	UBQLN1	1.70708	NA	1.64409	1.74177	1.5879	1.67021	4	0	↑
182	sp|Q9UHD9|UBQL2_HUMAN	Ubiquilin-2 OS=Homo sapiens GN=UBQLN2 PE=1 SV=2	UBQLN2	NA	1.27716	1.7612	1.74778	1.61987	1.6015	3	0	↑
183	tr|J3KR44|J3KR44_HUMAN	Ubiquitin thioesterase OTUB1 OS=Homo sapiens GN=OTUB1 PE=4 SV=1	OTUB1	1.6987	5.92146	NA	1.97759	NA	3.19925	3	0	↑
184	sp|P61086|UBE2K_HUMAN	Ubiquitin-conjugating enzyme E2 K OS=Homo sapiens GN=UBE2K PE=1 SV=3	UBE2K	1.58505	1.82357	NA	1.74216	1.64958	1.70009	4	0	↑
185	tr|E7EWS7|E7EWS7_HUMAN	Ubiquitin-conjugating enzyme E2 L3 OS=Homo sapiens GN=UBE2L3 PE=2 SV=1	UBE2L3	1.56864	1.60064	NA	2.31003	NA	1.82644	3	0	↑
186	tr|B0V043|B0V043_HUMAN	Valine--tRNA ligase OS=Homo sapiens GN=VARS PE=3 SV=1	VARS	2.13567	1.57936	NA	1.48863	3.03612	2.05995	3	0	↑
187	sp|Q9P0L0|VAPA_HUMAN	Vesicle-associated membrane protein-associated protein A OS=Homo sapiens GN=VAPA PE=1 SV=3	VAPA	1.88639	NA	2.3826	1.78287	NA	2.01729	3	0	↑
188	sp|P09327|VILI_HUMAN	Villin-1 OS=Homo sapiens GN=VIL1 PE=1 SV=4	VIL1	NA	3.26502	5.34994	NA	2.70122	3.77206	3	0	↑
189	sp|P04004|VTNC_HUMAN	Vitronectin OS=Homo sapiens GN=VTN PE=1 SV=1	VTN	1.60791	1.28328	NA	2.37367	2.01036	1.81881	3	0	↑
190	sp|P13010|XRCC5_HUMAN	X-ray repair cross-complementing protein 5 OS=Homo sapiens GN=XRCC5 PE=1 SV=3	XRCC5	1.94464	1.855	NA	1.75166	1.32167	1.71824	3	0	↑
191	sp|Q15942|ZYX_HUMAN	Zyxin OS=Homo sapiens GN=ZYX PE=1 SV=1	ZYX	NA	2.16916	NA	1.77561	1.80022	1.915	3	0	↑
192	sp|P15428|PGDH_HUMAN	15-hydroxyprostaglandin dehydrogenase [NAD(+)] OS=Homo sapiens GN=HPGD PE=1 SV=1	HPGD	NA	NA	0.318489	0.381429	0.5757	0.425206	0	3	↓
193	sp|O14756|H17B6_HUMAN	17-beta-hydroxysteroid dehydrogenase type 6 OS=Homo sapiens GN=HSD17B6 PE=1 SV=1	HSD17B6	NA	0.40679	NA	0.588584	0.203546	0.39964	0	3	↓
194	sp|P46952|3HAO_HUMAN	3-hydroxyanthranilate 3,4-dioxygenase OS=Homo sapiens GN=HAAO PE=1 SV=2	HAAO	0.22476	0.450298	0.741824	0.640043	NA	0.514231	0	3	↓
195	sp|P42765|THIM_HUMAN	3-ketoacyl-CoA thiolase, mitochondrial OS=Homo sapiens GN=ACAA2 PE=1 SV=2	ACAA2	0.319248	0.325064	0.559317	NA	0.481236	0.421216	0	4	↓
196	sp|P32754|HPPD_HUMAN	4-hydroxyphenylpyruvate dioxygenase OS=Homo sapiens GN=HPD PE=1 SV=2	HPD	0.157836	0.451112	0.249991	0.168064	0.374913	0.280383	0	5	↓
197	sp|P24752|THIL_HUMAN	Acetyl-CoA acetyltransferase, mitochondrial OS=Homo sapiens GN=ACAT1 PE=1 SV=1	ACAT1	0.405715	0.490915	NA	0.773573	0.569523	0.559932	0	3	↓
198	sp|Q9H6R3|ACSS3_HUMAN	Acyl-CoA synthetase short-chain family member 3, mitochondrial OS=Homo sapiens GN=ACSS3 PE=1 SV=1	ACSS3	NA	0.324376	NA	0.404555	0.659775	0.462902	0	3	↓
199	sp|Q08AH3|ACS2A_HUMAN	Acyl-coenzyme A synthetase ACSM2A, mitochondrial OS=Homo sapiens GN=ACSM2A PE=1 SV=2	ACSM2A	0.289814	0.496664	NA	NA	0.59842	0.461633	0	3	↓
200	sp|P49753|ACOT2_HUMAN	Acyl-coenzyme A thioesterase 2, mitochondrial OS=Homo sapiens GN=ACOT2 PE=1 SV=6	ACOT2	0.544861	0.608138	0.818682	0.440874	0.526757	0.587862	0	4	↓
201	sp|O95154|ARK73_HUMAN	Aflatoxin B1 aldehyde reductase member 3 OS=Homo sapiens GN=AKR7A3 PE=1 SV=2	AKR7A3	0.313868	0.479652	NA	0.722663	0.431745	0.486982	0	3	↓
202	sp|P24298|ALAT1_HUMAN	Alanine aminotransferase 1 OS=Homo sapiens GN=GPT PE=1 SV=3	GPT	0.334335	0.479128	0.149957	0.180883	0.305822	0.290025	0	5	↓
203	sp|P14550|AK1A1_HUMAN	Alcohol dehydrogenase [NADP(+)] OS=Homo sapiens GN=AKR1A1 PE=1 SV=3	AKR1A1	0.537607	0.541425	0.836083	NA	0.549771	0.616222	0	3	↓
204	sp|P07327|ADH1A_HUMAN	Alcohol dehydrogenase 1A OS=Homo sapiens GN=ADH1A PE=1 SV=2	ADH1A	0.267831	0.371582	0.346315	0.17024	0.686616	0.368517	0	4	↓
205	sp|P00325|ADH1B_HUMAN	Alcohol dehydrogenase 1B OS=Homo sapiens GN=ADH1B PE=1 SV=2	ADH1B	0.23784	0.38287	0.390286	0.190216	0.630257	0.366294	0	5	↓
206	tr|A8MYN5|A8MYN5_HUMAN	Alcohol dehydrogenase 1B OS=Homo sapiens GN=ADH1B PE=2 SV=3	ADH1B	0.267831	0.376304	0.390286	0.190216	0.630257	0.370979	0	5	↓
207	sp|P00326|ADH1G_HUMAN	Alcohol dehydrogenase 1C OS=Homo sapiens GN=ADH1C PE=1 SV=2	ADH1C	0.329112	0.377164	0.409281	0.198825	0.62371	0.387618	0	5	↓
208	sp|P28332|ADH6_HUMAN	Alcohol dehydrogenase 6 OS=Homo sapiens GN=ADH6 PE=2 SV=2	ADH6	0.267853	0.351947	0.512008	0.198834	NA	0.33266	0	4	↓
209	sp|P05091|ALDH2_HUMAN	Aldehyde dehydrogenase, mitochondrial OS=Homo sapiens GN=ALDH2 PE=1 SV=2	ALDH2	NA	0.36916	0.419948	0.498214	0.597278	0.47115	0	4	↓
210	sp|Q06278|ADO_HUMAN	Aldehyde oxidase OS=Homo sapiens GN=AOX1 PE=2 SV=2	AOX1	0.370483	0.35225	0.390405	0.149034	0.425	0.337435	0	5	↓
211	sp|Q9UDR5|AASS_HUMAN	Alpha-aminoadipic semialdehyde synthase, mitochondrial OS=Homo sapiens GN=AASS PE=1 SV=1	AASS	0.565632	0.487902	0.449204	0.251	0.17644	0.386035	0	5	↓
212	sp|P27338|AOFB_HUMAN	Amine oxidase [flavin-containing] B OS=Homo sapiens GN=MAOB PE=1 SV=3	MAOB	0.639519	0.559315	NA	0.607129	NA	0.601988	0	3	↓
213	sp|P05089|ARGI1_HUMAN	Arginase-1 OS=Homo sapiens GN=ARG1 PE=1 SV=2	ARG1	0.570798	0.551546	NA	NA	0.614587	0.578977	0	3	↓
214	sp|P00966|ASSY_HUMAN	Argininosuccinate synthase OS=Homo sapiens GN=ASS1 PE=1 SV=2	ASS1	0.23732	0.479156	0.25113	0.240605	0.509592	0.343561	0	5	↓
215	tr|F5H324|F5H324_HUMAN	Arylsulfatase E OS=Homo sapiens GN=ARSE PE=2 SV=1	ARSE	0.546211	0.24703	NA	0.580787	NA	0.458009	0	3	↓
216	sp|P00505|AATM_HUMAN	Aspartate aminotransferase, mitochondrial OS=Homo sapiens GN=GOT2 PE=1 SV=3	GOT2	0.389463	0.552994	1.17865	NA	0.438657	0.63994	0	3	↓
217	sp|Q93088|BHMT1_HUMAN	Betaine--homocysteine S-methyltransferase 1 OS=Homo sapiens GN=BHMT PE=1 SV=2	BHMT	0.678811	0.675732	0.310718	0.117171	0.318544	0.420195	0	3	↓
218	sp|P34913|HYES_HUMAN	Bifunctional epoxide hydrolase 2 OS=Homo sapiens GN=EPHX2 PE=1 SV=2	EPHX2	0.793135	0.504833	0.709019	0.558711	0.282924	0.569724	0	3	↓
219	sp|Q9Y2P5|S27A5_HUMAN	Bile acyl-CoA synthetase OS=Homo sapiens GN=SLC27A5 PE=1 SV=1	SLC27A5	0.181906	0.354104	0.695048	0.186453	0.268433	0.337189	0	4	↓
220	sp|Q06520|ST2A1_HUMAN	Bile salt sulfotransferase OS=Homo sapiens GN=SULT2A1 PE=1 SV=3	SULT2A1	0.404718	0.607285	NA	0.518131	0.486994	0.504282	0	4	↓
221	sp|P11586|C1TC_HUMAN	C-1-tetrahydrofolate synthase, cytoplasmic OS=Homo sapiens GN=MTHFD1 PE=1 SV=3	MTHFD1	0.275875	0.368236	NA	NA	0.290198	0.311436	0	3	↓
222	tr|G3V2B8|G3V2B8_HUMAN	C-1-tetrahydrofolate synthase, cytoplasmic OS=Homo sapiens GN=MTHFD1 PE=2 SV=1	MTHFD1	NA	NA	0.533157	0.574659	0.290198	0.466005	0	3	↓
223	tr|J3KQL0|J3KQL0_HUMAN	Carbamoyl-phosphate synthase [ammonia], mitochondrial OS=Homo sapiens GN=CPS1 PE=3 SV=1	CPS1	0.210877	0.546693	0.30809	0.25411	0.499147	0.363783	0	5	↓
224	sp|Q8N4T8|CBR4_HUMAN	Carbonyl reductase family member 4 OS=Homo sapiens GN=CBR4 PE=1 SV=3	CBR4	0.429212	0.441615	0.552969	0.453246	NA	0.469261	0	4	↓
225	sp|Q96DG6|CMBL_HUMAN	Carboxymethylenebutenolidase homolog OS=Homo sapiens GN=CMBL PE=1 SV=1	CMBL	0.625455	0.488102	0.671639	NA	0.409377	0.548644	0	3	↓
226	sp|Q96EY8|MMAB_HUMAN	Cob(I)yrinic acid a,c-diamide adenosyltransferase, mitochondrial OS=Homo sapiens GN=MMAB PE=1 SV=1	MMAB	0.349819	0.384085	0.826822	0.623623	NA	0.546087	0	3	↓
227	sp|P28845|DHI1_HUMAN	Corticosteroid 11-beta-dehydrogenase isozyme 1 OS=Homo sapiens GN=HSD11B1 PE=1 SV=3	HSD11B1	0.542897	0.402631	NA	0.769779	0.139229	0.463634	0	3	↓
228	tr|B7Z8Z3|B7Z8Z3_HUMAN	CYP4F3 protein OS=Homo sapiens GN=CYP4F3 PE=2 SV=1	CYP4F3	0.587116	0.460873	0.8296	0.632824	0.237245	0.549531	0	4	↓
229	sp|P35520|CBS_HUMAN	Cystathionine beta-synthase OS=Homo sapiens GN=CBS PE=1 SV=2	CBS	0.379725	0.490919	0.559827	0.391557	NA	0.455507	0	4	↓
230	sp|P32929|CGL_HUMAN	Cystathionine gamma-lyase OS=Homo sapiens GN=CTH PE=1 SV=3	CTH	0.328381	0.528182	0.455622	0.230004	0.322253	0.372888	0	5	↓
231	sp|P05177|CP1A2_HUMAN	Cytochrome P450 1A2 OS=Homo sapiens GN=CYP1A2 PE=1 SV=3	CYP1A2	0.0798425	0.0953891	0.0839915	NA	0.142074	0.100324	0	4	↓
232	sp|P11509|CP2A6_HUMAN	Cytochrome P450 2A6 OS=Homo sapiens GN=CYP2A6 PE=1 SV=3	CYP2A6	0.522586	0.334022	0.508679	0.508229	0.334937	0.441691	0	5	↓
233	sp|P10632|CP2C8_HUMAN	Cytochrome P450 2C8 OS=Homo sapiens GN=CYP2C8 PE=1 SV=2	CYP2C8	0.376714	0.15784	NA	0.205674	0.25257	0.248199	0	4	↓
234	sp|P11712|CP2C9_HUMAN	Cytochrome P450 2C9 OS=Homo sapiens GN=CYP2C9 PE=1 SV=3	CYP2C9	0.176636	0.252603	0.256708	NA	0.338946	0.256223	0	4	↓
235	sp|P05181|CP2E1_HUMAN	Cytochrome P450 2E1 OS=Homo sapiens GN=CYP2E1 PE=1 SV=1	CYP2E1	0.121356	0.323566	NA	0.131171	0.690413	0.316627	0	3	↓
236	sp|P08684|CP3A4_HUMAN	Cytochrome P450 3A4 OS=Homo sapiens GN=CYP3A4 PE=1 SV=4	CYP3A4	0.191373	0.456148	1.33496	0.586684	0.706637	0.655161	0	3	↓
237	sp|Q02928|CP4AB_HUMAN	Cytochrome P450 4A11 OS=Homo sapiens GN=CYP4A11 PE=1 SV=1	CYP4A11	NA	0.218465	0.348161	0.170935	0.241502	0.244766	0	4	↓
238	sp|P28838|AMPL_HUMAN	Cytosol aminopeptidase OS=Homo sapiens GN=LAP3 PE=1 SV=3	LAP3	0.558149	0.743414	0.242821	NA	0.36068	0.476266	0	3	↓
239	sp|O75891|AL1L1_HUMAN	Cytosolic 10-formyltetrahydrofolate dehydrogenase OS=Homo sapiens GN=ALDH1L1 PE=1 SV=2	ALDH1L1	0.699132	0.549768	NA	0.441995	0.543238	0.558533	0	3	↓
240	sp|O43175|SERA_HUMAN	D-3-phosphoglycerate dehydrogenase OS=Homo sapiens GN=PHGDH PE=1 SV=4	PHGDH	0.213607	0.231567	0.504234	0.494397	0.634905	0.415742	0	5	↓
241	sp|Q02338|BDH_HUMAN	D-beta-hydroxybutyrate dehydrogenase, mitochondrial OS=Homo sapiens GN=BDH1 PE=1 SV=3	BDH1	0.287138	NA	0.639245	NA	0.363506	0.429963	0	3	↓
242	sp|P30038|AL4A1_HUMAN	Delta-1-pyrroline-5-carboxylate dehydrogenase, mitochondrial OS=Homo sapiens GN=ALDH4A1 PE=1 SV=3	ALDH4A1	0.549586	0.428945	0.698205	0.493324	0.307962	0.495604	0	4	↓
243	sp|Q96F10|SAT2_HUMAN	Diamine acetyltransferase 2 OS=Homo sapiens GN=SAT2 PE=1 SV=1	SAT2	0.295361	0.363422	NA	0.295496	NA	0.318093	0	3	↓
244	sp|P09417|DHPR_HUMAN	Dihydropteridine reductase OS=Homo sapiens GN=QDPR PE=1 SV=2	QDPR	0.401694	0.617631	0.590108	0.530214	0.715373	0.571004	0	4	↓
245	sp|Q14117|DPYS_HUMAN	Dihydropyrimidinase OS=Homo sapiens GN=DPYS PE=1 SV=1	DPYS	0.373054	0.525299	0.214597	0.41666	0.404563	0.386835	0	5	↓
246	sp|P31513|FMO3_HUMAN	Dimethylaniline monooxygenase [N-oxide-forming] 3 OS=Homo sapiens GN=FMO3 PE=1 SV=5	FMO3	0.263618	0.485514	0.668918	0.54157	0.201017	0.432128	0	4	↓
247	sp|P49326|FMO5_HUMAN	Dimethylaniline monooxygenase [N-oxide-forming] 5 OS=Homo sapiens GN=FMO5 PE=2 SV=2	FMO5	0.552409	0.488205	0.650189	0.48293	0.470676	0.528882	0	5	↓
248	sp|Q9UI17|M2GD_HUMAN	Dimethylglycine dehydrogenase, mitochondrial OS=Homo sapiens GN=DMGDH PE=1 SV=2	DMGDH	0.338951	NA	0.495796	0.332083	0.395622	0.390613	0	4	↓
249	tr|J3KND9|J3KND9_HUMAN	Electron transfer flavoprotein-ubiquinone oxidoreductase, mitochondrial OS=Homo sapiens GN=ETFDH PE=4 SV=1	ETFDH	NA	0.433837	0.425557	0.523714	NA	0.461036	0	3	↓
250	sp|P30040|ERP29_HUMAN	Endoplasmic reticulum resident protein 29 OS=Homo sapiens GN=ERP29 PE=1 SV=4	ERP29	0.758852	0.447178	0.644378	0.418186	0.644674	0.582654	0	4	↓
251	sp|Q86YB7|ECHD2_HUMAN	Enoyl-CoA hydratase domain-containing protein 2, mitochondrial OS=Homo sapiens GN=ECHDC2 PE=2 SV=2	ECHDC2	NA	0.328087	0.383073	0.495723	0.467303	0.418546	0	4	↓
252	sp|Q96DC8|ECHD3_HUMAN	Enoyl-CoA hydratase domain-containing protein 3, mitochondrial OS=Homo sapiens GN=ECHDC3 PE=1 SV=2	ECHDC3	0.555982	0.525327	NA	0.538114	NA	0.539808	0	3	↓
253	sp|P30084|ECHM_HUMAN	Enoyl-CoA hydratase, mitochondrial OS=Homo sapiens GN=ECHS1 PE=1 SV=4	ECHS1	NA	0.416733	0.561287	NA	0.560824	0.512948	0	3	↓
254	sp|P37059|DHB2_HUMAN	Estradiol 17-beta-dehydrogenase 2 OS=Homo sapiens GN=HSD17B2 PE=1 SV=1	HSD17B2	0.42452	0.416421	0.549394	0.409084	NA	0.449855	0	4	↓
255	sp|Q92506|DHB8_HUMAN	Estradiol 17-beta-dehydrogenase 8 OS=Homo sapiens GN=HSD17B8 PE=1 SV=2	HSD17B8	0.359882	NA	0.25025	0.294716	0.661871	0.391679	0	4	↓
256	sp|P07148|FABPL_HUMAN	Fatty acid-binding protein, liver OS=Homo sapiens GN=FABP1 PE=1 SV=1	FABP1	0.481345	0.594823	0.688599	0.472436	0.882057	0.623852	0	3	↓
257	sp|O95954|FTCD_HUMAN	Formimidoyltransferase-cyclodeaminase OS=Homo sapiens GN=FTCD PE=1 SV=2	FTCD	0.0989816	0.249789	0.199471	0.165471	0.208458	0.184434	0	5	↓
258	sp|P09467|F16P1_HUMAN	Fructose-1,6-bisphosphatase 1 OS=Homo sapiens GN=FBP1 PE=1 SV=5	FBP1	0.220386	0.612953	0.469319	0.483891	0.421669	0.441644	0	5	↓
259	sp|A2VDF0|FUCM_HUMAN	Fucose mutarotase OS=Homo sapiens GN=FUOM PE=1 SV=2	FUOM	0.433674	NA	0.380482	0.397094	NA	0.40375	0	3	↓
260	sp|Q96GK7|FAH2A_HUMAN	Fumarylacetoacetate hydrolase domain-containing protein 2A OS=Homo sapiens GN=FAHD2A PE=1 SV=1	FAHD2A	0.331575	0.576005	0.729387	0.773499	0.428356	0.567764	0	3	↓
261	sp|Q96EK6|GNA1_HUMAN	Glucosamine 6-phosphate N-acetyltransferase OS=Homo sapiens GN=GNPNAT1 PE=1 SV=1	GNPNAT1	NA	0.637365	0.603015	0.317581	0.493035	0.512749	0	4	↓
262	sp|P00367|DHE3_HUMAN	Glutamate dehydrogenase 1, mitochondrial OS=Homo sapiens GN=GLUD1 PE=1 SV=2	GLUD1	0.388495	0.368887	0.518152	0.403871	1.49534	0.634949	0	4	↓
263	sp|Q92947|GCDH_HUMAN	Glutaryl-CoA dehydrogenase, mitochondrial OS=Homo sapiens GN=GCDH PE=1 SV=1	GCDH	0.301785	0.348227	NA	0.356551	0.298762	0.326331	0	4	↓
264	sp|Q8IVS8|GLCTK_HUMAN	Glycerate kinase OS=Homo sapiens GN=GLYCTK PE=1 SV=1	GLYCTK	0.850069	0.306786	NA	0.465171	0.33472	0.489186	0	3	↓
265	sp|P23434|GCSH_HUMAN	Glycine cleavage system H protein, mitochondrial OS=Homo sapiens GN=GCSH PE=1 SV=2	GCSH	NA	0.50181	NA	0.498656	0.593821	0.531429	0	3	↓
266	sp|P23378|GCSP_HUMAN	Glycine dehydrogenase [decarboxylating], mitochondrial OS=Homo sapiens GN=GLDC PE=1 SV=2	GLDC	0.28812	0.328398	NA	0.609898	0.0488606	0.318819	0	4	↓
267	sp|Q6IB77|GLYAT_HUMAN	Glycine N-acyltransferase OS=Homo sapiens GN=GLYAT PE=1 SV=3	GLYAT	0.329331	0.269854	0.159773	0.196771	0.319664	0.255079	0	5	↓
268	sp|Q14749|GNMT_HUMAN	Glycine N-methyltransferase OS=Homo sapiens GN=GNMT PE=1 SV=3	GNMT	0.0946883	0.308942	NA	0.149407	NA	0.184346	0	3	↓
269	sp|P54840|GYS2_HUMAN	Glycogen [starch] synthase, liver OS=Homo sapiens GN=GYS2 PE=1 SV=2	GYS2	0.222008	0.380143	0.728878	0.708938	0.169618	0.441917	0	3	↓
270	sp|P35573|GDE_HUMAN	Glycogen debranching enzyme OS=Homo sapiens GN=AGL PE=1 SV=3	AGL	0.214524	0.398638	0.203739	0.44959	NA	0.316623	0	4	↓
271	sp|Q9UBQ7|GRHPR_HUMAN	Glyoxylate reductase/hydroxypyruvate reductase OS=Homo sapiens GN=GRHPR PE=1 SV=1	GRHPR	0.310118	0.38453	0.408661	0.436508	NA	0.384954	0	4	↓
272	sp|P30047|GFRP_HUMAN	GTP cyclohydrolase 1 feedback regulatory protein OS=Homo sapiens GN=GCHFR PE=1 SV=3	GCHFR	0.751582	0.402025	0.439622	0.270086	NA	0.465829	0	3	↓
273	sp|Q14353|GAMT_HUMAN	Guanidinoacetate N-methyltransferase OS=Homo sapiens GN=GAMT PE=1 SV=1	GAMT	0.313407	0.382196	NA	0.557628	NA	0.417744	0	3	↓
274	sp|Q93099|HGD_HUMAN	Homogentisate 1,2-dioxygenase OS=Homo sapiens GN=HGD PE=1 SV=2	HGD	NA	0.593461	0.658281	0.424179	0.550207	0.556532	0	4	↓
275	sp|Q9UJM8|HAOX1_HUMAN	Hydroxyacid oxidase 1 OS=Homo sapiens GN=HAO1 PE=1 SV=1	HAO1	0.305043	0.543718	NA	0.563791	0.393482	0.451509	0	4	↓
276	sp|Q8IWW8|HOT_HUMAN	Hydroxyacid-oxoacid transhydrogenase, mitochondrial OS=Homo sapiens GN=ADHFE1 PE=1 SV=1	ADHFE1	NA	0.391619	0.471836	NA	0.30776	0.390405	0	3	↓
277	sp|P50053-2|KHK_HUMAN	Isoform C of Ketohexokinase OS=Homo sapiens GN=KHK	KHK	0.260362	0.555203	0.597537	NA	0.432153	0.461314	0	4	↓
278	sp|P78329|CP4F2_HUMAN	Leukotriene-B(4) omega-hydroxylase 1 OS=Homo sapiens GN=CYP4F2 PE=1 SV=1	CYP4F2	0.550151	0.467191	0.812629	0.663956	0.222713	0.543328	0	4	↓
279	sp|P11182|ODB2_HUMAN	Lipoamide acyltransferase component of branched-chain alpha-keto acid dehydrogenase complex, mitochondrial OS=Homo sapiens GN=DBT PE=1 SV=3	DBT	NA	0.384327	0.583075	0.618741	0.261676	0.461955	0	4	↓
280	sp|P33121|ACSL1_HUMAN	Long-chain-fatty-acid--CoA ligase 1 OS=Homo sapiens GN=ACSL1 PE=1 SV=1	ACSL1	0.21563	0.357313	0.492786	0.279281	NA	0.336253	0	4	↓
281	sp|Q9ULC5|ACSL5_HUMAN	Long-chain-fatty-acid--CoA ligase 5 OS=Homo sapiens GN=ACSL5 PE=1 SV=1	ACSL5	0.641388	0.475291	0.677202	NA	0.202682	0.499141	0	3	↓
282	sp|O95822|DCMC_HUMAN	Malonyl-CoA decarboxylase, mitochondrial OS=Homo sapiens GN=MLYCD PE=1 SV=3	MLYCD	0.392109	0.539919	NA	0.574657	0.386285	0.473243	0	4	↓
283	sp|P11226|MBL2_HUMAN	Mannose-binding protein C OS=Homo sapiens GN=MBL2 PE=1 SV=2	MBL2	0.333077	0.385325	NA	0.178544	0.206156	0.275775	0	4	↓
284	tr|J3QW43|J3QW43_HUMAN	Mannose-P-dolichol utilization defect 1 protein OS=Homo sapiens GN=MPDU1 PE=4 SV=1	MPDU1	NA	0.643351	NA	0.438891	0.526832	0.536358	0	3	↓
285	sp|P04732|MT1E_HUMAN	Metallothionein-1E OS=Homo sapiens GN=MT1E PE=1 SV=1	MT1E	NA	NA	0.129932	0.122059	0.188947	0.146979	0	3	↓
286	sp|P02795|MT2_HUMAN	Metallothionein-2 OS=Homo sapiens GN=MT2A PE=1 SV=1	MT2A	NA	NA	0.134497	0.125678	0.195742	0.151972	0	3	↓
287	tr|J3KNU8|J3KNU8_HUMAN	Methylmalonate-semialdehyde dehydrogenase [acylating], mitochondrial OS=Homo sapiens GN=ALDH6A1 PE=3 SV=1	ALDH6A1	0.542463	0.498391	NA	NA	0.378267	0.47304	0	3	↓
288	tr|H0YI09|H0YI09_HUMAN	Methyltransferase-like protein 7A (Fragment) OS=Homo sapiens GN=METTL7A PE=4 SV=1	METTL7A	0.50015	0.498973	NA	0.630873	NA	0.543332	0	3	↓
289	tr|E9PBP6|E9PBP6_HUMAN	Microsomal triglyceride transfer protein large subunit OS=Homo sapiens GN=MTTP PE=2 SV=1	MTTP	0.524706	NA	0.580129	0.362766	NA	0.4892	0	3	↓
290	sp|Q9Y5U8|MPC1_HUMAN	Mitochondrial pyruvate carrier 1 OS=Homo sapiens GN=MPC1 PE=1 SV=1	MPC1	0.605499	0.492031	NA	NA	0.578784	0.558771	0	3	↓
291	sp|O00483|NDUA4_HUMAN	NADH dehydrogenase [ubiquinone] 1 alpha subcomplex subunit 4 OS=Homo sapiens GN=NDUFA4 PE=1 SV=1	NDUFA4	NA	0.659604	NA	0.587702	0.475527	0.574277	0	3	↓
292	sp|P40261|NNMT_HUMAN	Nicotinamide N-methyltransferase OS=Homo sapiens GN=NNMT PE=1 SV=1	NNMT	NA	0.56171	0.107943	0.201293	0.242017	0.278241	0	4	↓
293	sp|P22307|NLTP_HUMAN	Non-specific lipid-transfer protein OS=Homo sapiens GN=SCP2 PE=1 SV=2	SCP2	0.591388	0.603807	0.800678	0.884731	0.404665	0.657054	0	3	↓
294	sp|P00480|OTC_HUMAN	Ornithine carbamoyltransferase, mitochondrial OS=Homo sapiens GN=OTC PE=1 SV=3	OTC	NA	0.362018	NA	0.328702	0.617013	0.435911	0	3	↓
295	sp|Q99424|ACOX2_HUMAN	Peroxisomal acyl-coenzyme A oxidase 2 OS=Homo sapiens GN=ACOX2 PE=1 SV=1	ACOX2	NA	0.487131	NA	0.545412	0.60629	0.546278	0	3	↓
296	sp|Q9P0Z9|SOX_HUMAN	Peroxisomal sarcosine oxidase OS=Homo sapiens GN=PIPOX PE=1 SV=2	PIPOX	0.358525	0.569556	NA	NA	0.439844	0.455975	0	3	↓
297	sp|P30039|PBLD_HUMAN	Phenazine biosynthesis-like domain-containing protein OS=Homo sapiens GN=PBLD PE=1 SV=2	PBLD	0.122603	NA	NA	0.405774	0.435544	0.321307	0	3	↓
298	sp|P00439|PH4H_HUMAN	Phenylalanine-4-hydroxylase OS=Homo sapiens GN=PAH PE=1 SV=1	PAH	NA	0.404656	0.228647	0.176414	0.181155	0.247718	0	4	↓
299	sp|P30086|PEBP1_HUMAN	Phosphatidylethanolamine-binding protein 1 OS=Homo sapiens GN=PEBP1 PE=1 SV=3	PEBP1	0.558143	0.614158	NA	0.525547	NA	0.565949	0	3	↓
300	sp|Q16822|PCKGM_HUMAN	Phosphoenolpyruvate carboxykinase [GTP], mitochondrial OS=Homo sapiens GN=PCK2 PE=1 SV=3	PCK2	0.442806	0.348895	0.529664	0.368651	0.171389	0.372281	0	5	↓
301	sp|P35558|PCKGC_HUMAN	Phosphoenolpyruvate carboxykinase, cytosolic [GTP] OS=Homo sapiens GN=PCK1 PE=1 SV=3	PCK1	0.500511	NA	0.517528	0.248454	0.111229	0.34443	0	4	↓
302	sp|P36871|PGM1_HUMAN	Phosphoglucomutase-1 OS=Homo sapiens GN=PGM1 PE=1 SV=3	PGM1	0.426221	0.538721	0.582929	0.554351	0.485243	0.517493	0	5	↓
303	sp|Q9H008|LHPP_HUMAN	Phospholysine phosphohistidine inorganic pyrophosphate phosphatase OS=Homo sapiens GN=LHPP PE=1 SV=2	LHPP	0.298277	0.611853	0.505822	0.424076	0.709459	0.509897	0	4	↓
304	sp|Q9Y617|SERC_HUMAN	Phosphoserine aminotransferase OS=Homo sapiens GN=PSAT1 PE=1 SV=2	PSAT1	0.343308	0.277285	0.63884	0.377617	NA	0.409263	0	4	↓
305	sp|Q96HY7|DHTK1_HUMAN	Probable 2-oxoglutarate dehydrogenase E1 component DHKTD1, mitochondrial OS=Homo sapiens GN=DHTKD1 PE=2 SV=2	DHTKD1	0.462988	0.54596	NA	NA	0.399438	0.469462	0	3	↓
306	sp|Q86WU2|LDHD_HUMAN	Probable D-lactate dehydrogenase, mitochondrial OS=Homo sapiens GN=LDHD PE=1 SV=1	LDHD	0.332475	0.495197	NA	NA	0.41979	0.415821	0	3	↓
307	sp|Q96NU7|HUTI_HUMAN	Probable imidazolonepropionase OS=Homo sapiens GN=AMDHD1 PE=2 SV=2	AMDHD1	0.372648	0.323061	0.519238	0.262257	0.304902	0.356421	0	5	↓
308	tr|G3V3N4|G3V3N4_HUMAN	Protein NDRG2 OS=Homo sapiens GN=NDRG2 PE=2 SV=1	NDRG2	NA	0.523082	0.580756	0.613439	0.170134	0.471853	0	4	↓
309	sp|A6ND91|ASPD_HUMAN	Putative L-aspartate dehydrogenase OS=Homo sapiens GN=ASPDH PE=2 SV=2	ASPDH	0.190615	0.381948	NA	0.435028	NA	0.335864	0	3	↓
310	sp|P11498|PYC_HUMAN	Pyruvate carboxylase, mitochondrial OS=Homo sapiens GN=PC PE=1 SV=2	PC	0.581614	0.38424	0.553807	0.344826	0.205743	0.414046	0	5	↓
311	sp|Q15493|RGN_HUMAN	Regucalcin OS=Homo sapiens GN=RGN PE=1 SV=1	RGN	0.174365	0.419516	NA	0.375096	0.588343	0.38933	0	4	↓
312	sp|O75452|RDH16_HUMAN	Retinol dehydrogenase 16 OS=Homo sapiens GN=RDH16 PE=1 SV=2	RDH16	0.0941137	0.322601	0.48748	0.373707	0.229972	0.301575	0	5	↓
313	sp|P09455|RET1_HUMAN	Retinol-binding protein 1 OS=Homo sapiens GN=RBP1 PE=1 SV=2	RBP1	NA	0.661981	0.268194	0.344471	NA	0.424882	0	3	↓
314	sp|P52758|UK114_HUMAN	Ribonuclease UK114 OS=Homo sapiens GN=HRSP12 PE=1 SV=1	HRSP12	NA	0.450573	0.258395	0.304697	NA	0.337888	0	3	↓
315	sp|Q00266|METK1_HUMAN	S-adenosylmethionine synthase isoform type-1 OS=Homo sapiens GN=MAT1A PE=1 SV=2	MAT1A	0.843423	0.377834	0.641492	0.242348	0.462228	0.513465	0	4	↓
316	sp|Q9UL12|SARDH_HUMAN	Sarcosine dehydrogenase, mitochondrial OS=Homo sapiens GN=SARDH PE=1 SV=1	SARDH	0.271931	0.350304	0.375792	0.37816	NA	0.344047	0	4	↓
317	sp|O76054|S14L2_HUMAN	SEC14-like protein 2 OS=Homo sapiens GN=SEC14L2 PE=1 SV=1	SEC14L2	0.358633	0.503591	NA	0.460037	0.442971	0.441308	0	4	↓
318	sp|Q96GA7|SDSL_HUMAN	Serine dehydratase-like OS=Homo sapiens GN=SDSL PE=1 SV=1	SDSL	0.688973	0.870642	0.344298	0.523673	0.260024	0.537522	0	3	↓
319	sp|P34896|GLYC_HUMAN	Serine hydroxymethyltransferase, cytosolic OS=Homo sapiens GN=SHMT1 PE=1 SV=1	SHMT1	0.264741	NA	0.609783	NA	0.492845	0.455789	0	3	↓
320	sp|Q15166|PON3_HUMAN	Serum paraoxonase/lactonase 3 OS=Homo sapiens GN=PON3 PE=1 SV=3	PON3	NA	0.324928	NA	0.333505	0.405247	0.35456	0	3	↓
321	sp|P45954|ACDSB_HUMAN	Short/branched chain specific acyl-CoA dehydrogenase, mitochondrial OS=Homo sapiens GN=ACADSB PE=1 SV=1	ACADSB	0.325679	0.293352	0.654258	0.33531	NA	0.40215	0	4	↓
322	sp|P16219|ACADS_HUMAN	Short-chain specific acyl-CoA dehydrogenase, mitochondrial OS=Homo sapiens GN=ACADS PE=1 SV=1	ACADS	0.254146	NA	0.386502	0.256823	0.326602	0.306018	0	4	↓
323	sp|Q9H2M3|BHMT2_HUMAN	S-methylmethionine--homocysteine S-methyltransferase BHMT2 OS=Homo sapiens GN=BHMT2 PE=1 SV=1	BHMT2	0.684967	0.529077	0.380881	0.130235	0.42035	0.429102	0	4	↓
324	sp|Q8WW59|SPRY4_HUMAN	SPRY domain-containing protein 4 OS=Homo sapiens GN=SPRYD4 PE=1 SV=2	SPRYD4	0.468859	NA	0.544183	0.563413	0.452069	0.507131	0	4	↓
325	sp|O95210|STBD1_HUMAN	Starch-binding domain-containing protein 1 OS=Homo sapiens GN=STBD1 PE=1 SV=1	STBD1	0.547338	NA	0.637327	0.325033	NA	0.503233	0	3	↓
326	sp|P51649|SSDH_HUMAN	Succinate-semialdehyde dehydrogenase, mitochondrial OS=Homo sapiens GN=ALDH5A1 PE=1 SV=2	ALDH5A1	NA	0.42175	NA	0.556081	0.630281	0.536037	0	3	↓
327	sp|P53597|SUCA_HUMAN	Succinyl-CoA ligase [ADP/GDP-forming] subunit alpha, mitochondrial OS=Homo sapiens GN=SUCLG1 PE=1 SV=4	SUCLG1	0.483987	NA	NA	0.664154	0.602027	0.583389	0	3	↓
328	sp|P51687|SUOX_HUMAN	Sulfite oxidase, mitochondrial OS=Homo sapiens GN=SUOX PE=1 SV=2	SUOX	0.355837	0.487104	0.791038	0.478235	NA	0.528054	0	3	↓
329	sp|P50225|ST1A1_HUMAN	Sulfotransferase 1A1 OS=Homo sapiens GN=SULT1A1 PE=1 SV=3	SULT1A1	0.381223	0.583828	0.630114	0.441795	NA	0.50924	0	4	↓
330	sp|Q68CZ2|TENS3_HUMAN	Tensin-3 OS=Homo sapiens GN=TNS3 PE=1 SV=2	TNS3	0.475887	NA	0.700948	0.397971	0.490056	0.516216	0	3	↓
331	sp|A6NLP5|TTC36_HUMAN	Tetratricopeptide repeat protein 36 OS=Homo sapiens GN=TTC36 PE=2 SV=1	TTC36	NA	0.205019	0.321228	0.172914	NA	0.233054	0	3	↓
332	sp|O60656|UD19_HUMAN	UDP-glucuronosyltransferase 1-9 OS=Homo sapiens GN=UGT1A9 PE=1 SV=1	UGT1A9	1.37367	0.416204	0.767058	0.339148	0.419461	0.663108	0	3	↓
333	sp|P36537|UDB10_HUMAN	UDP-glucuronosyltransferase 2B10 OS=Homo sapiens GN=UGT2B10 PE=1 SV=1	UGT2B10	0.416763	0.294931	NA	0.274789	0.183441	0.292481	0	4	↓
334	tr|F8WCE9|F8WCE9_HUMAN	UDP-glucuronosyltransferase 2B15 OS=Homo sapiens GN=UGT2B15 PE=2 SV=1	UGT2B15	0.533657	0.335385	NA	0.340535	0.28304	0.373154	0	4	↓
335	sp|P06133|UD2B4_HUMAN	UDP-glucuronosyltransferase 2B4 OS=Homo sapiens GN=UGT2B4 PE=1 SV=2	UGT2B4	0.862601	0.242147	NA	0.31866	0.35076	0.443542	0	3	↓
336	sp|P16662|UD2B7_HUMAN	UDP-glucuronosyltransferase 2B7 OS=Homo sapiens GN=UGT2B7 PE=1 SV=1	UGT2B7	0.307198	0.233367	0.37942	0.270594	NA	0.297645	0	4	↓
337	sp|O14975|S27A2_HUMAN	Very long-chain acyl-CoA synthetase OS=Homo sapiens GN=SLC27A2 PE=1 SV=2	SLC27A2	0.322395	0.553177	NA	NA	0.372245	0.415939	0	3	↓
338	sp|P47989|XDH_HUMAN	Xanthine dehydrogenase/oxidase OS=Homo sapiens GN=XDH PE=1 SV=4	XDH	NA	0.524206	0.644663	NA	0.383927	0.517599	0	3	↓
