# Supplementary material for: Quantitative proteomics by SWATH-MS reveals sophisticated metabolic reprogramming in hepatocellular carcinoma tissues
Source: Sci Rep. 2017 Apr 5;7:45913. doi: 10.1038/srep45913 (PMC5381110; doi:10.1038/srep45913)
Supplement: Supplementary Dataset 6 [file srep45913-s7.xls]

## Sheet: S6-Comparison with literatures
Supplementary Table S6. Comparison of the present proteome with previous 5 comprehensive HCC proteomics literatures. Up-regulated proteins highlighted in red and down-regulated proteins highlighted in green. Only changes into the right direction are counted for repeat times.
Protein name	Uniprot ID	Uniprot accession No.	Gene symbol	Regulation ratio	Reference					Repeat times (including our data)
					Chaerkady R et al.1	Megger, D. A.et al.2	Sun, W. et al.3	Li, C. et al.4	Xu, B. et al.5
28 kDa heat- and acid-stable phosphoprotein	HAP28_HUMAN	Q13442	PDAP1	2.41086		3.3641				2
40S ribosomal protein S14	RS14_HUMAN	P62263	RPS14	1.57776						1
40S ribosomal protein S19	RS19_HUMAN	P39019	RPS19	1.5038		2.07152				2
40S ribosomal protein S2	RS2_HUMAN	P15880	RPS2	2.09477						1
40S ribosomal protein S6	RS6_HUMAN	P62753	RPS6	2.0542						1
60S ribosomal protein L10	RL10_HUMAN	P27635	RPL10	2.25013						1
60S ribosomal protein L27a	E9PLL6_HUMAN	E9PLL6	RPL27A	4.78989						1
60S ribosomal protein L36	RL36_HUMAN	Q9Y3U8	RPL36	2.45793						1
60S ribosomal protein L4	RL4_HUMAN	P36578	RPL4	2.0085						1
60S ribosomal protein L7a	RL7A_HUMAN	P62424	RPL7A	2.14997						1
7-dehydrocholesterol reductase	DHCR7_HUMAN	Q9UBM7	DHCR7	2.46521					3.41939	2
Acidic leucine-rich nuclear phosphoprotein 32 family member B	AN32B_HUMAN	Q92688	ANP32B	2.22895						1
Activated RNA polymerase II transcriptional coactivator p15	TCP4_HUMAN	P53999	SUB1	2.85731				2.02941	3.11354	3
Acyl-CoA:lysophosphatidylglycerol acyltransferase 1	LGAT1_HUMAN	Q92604	LPGAT1	2.30301						1
Adenylosuccinate synthetase isozyme 2	PURA2_HUMAN	P30520	ADSS	2.46761				1.8531	3.03177	3
ADP-ribosylation factor 4	ARF4_HUMAN	P18085	ARF4	1.74884						1
ADP-ribosylation factor 5	ARF5_HUMAN	P84085	ARF5	1.94787						1
Aldo-keto reductase family 1 member B10	AK1BA_HUMAN	O60218	AKR1B10	8.44014	0.2		↑	7.17408	80.4606	4
Aldo-keto reductase family 1 member C2	AK1C2_HUMAN	P52895	AKR1C2	1.73834	0.2	0.411523			4.30524	2
Aldo-keto reductase family 1 member C3	AK1C3_HUMAN	P42330	AKR1C3	1.97889				1.70482	5.40583	3
Angiotensinogen	ANGT_HUMAN	P01019	AGT	2.34364						1
Annexin A2	ANXA2_HUMAN	P07355	ANXA2	2.03277		3.18375		2.53159		3
Apolipoprotein A-II	APOA2_HUMAN	P02652	APOA2	2.24173	4.4					2
Apolipoprotein C-II	K7ER74_HUMAN	K7ER74	APOC2	1.89499						1
Apolipoprotein E	APOE_HUMAN	P02649	APOE	2.9063		4.53539		2.23191	5.60548	4
Aspartate--tRNA ligase, mitochondrial	SYDM_HUMAN	Q6PI48	DARS2	2.43207					3.3609	2
Astrocytic phosphoprotein PEA-15	B1AKZ3_HUMAN	B1AKZ3	PEA15	2.79908		4.26				2
ATP-citrate synthase	ACLY_HUMAN	P53396	ACLY	2.71391		2.85229				2
ATP-dependent RNA helicase DDX1	DDX1_HUMAN	Q92499	DDX1	1.59539		1.9				2
ATP-dependent RNA helicase DDX39A	DX39A_HUMAN	O00148	DDX39A	1.78225		11.9868				2
Bifunctional glutamate/proline--tRNA ligase	SYEP_HUMAN	P07814	EPRS	1.91411		2.36006				2
Bifunctional purine biosynthesis protein PURH	PUR9_HUMAN	P31939	ATIC	1.76362		1.96423				2
Biliverdin reductase A	BIEA_HUMAN	P53004	BLVRA	1.84466						1
C4b-binding protein alpha chain	C4BPA_HUMAN	P04003	C4BPA	1.56404						1
Casein kinase II subunit alpha	E7EU96_HUMAN	E7EU96	CSNK2A1	1.85299						1
CD2-associated protein	CD2AP_HUMAN	Q9Y5K6	CD2AP	2.06908						1
Chloride intracellular channel protein 1	CLIC1_HUMAN	O00299	CLIC1	2.22915		2.51		1.64631		3
Citrate synthase	B4DJV2_HUMAN	B4DJV2	CS	1.52992		2.11377				2
Coagulation factor XIII A chain	F13A_HUMAN	P00488	F13A1	2.8799		5.17367				2
Coatomer protein complex, subunit epsilon, isoform CRA_g	M0QXB4_HUMAN	M0QXB4	COPE	1.51414						1
Cofilin-1	E9PK25_HUMAN	E9PK25	CFL1	1.71871		1.8508		1.68307		3
Complement factor H	CFAH_HUMAN	P08603	CFH	2.06364		2.75769				2
Copper transport protein ATOX1	E5RIM7_HUMAN	E5RIM7	ATOX1	1.96743	0.3			1.81209		2
Crk-like protein	CRKL_HUMAN	P46109	CRKL	1.62782						1
Cullin 4B, isoform CRA_e	K4DI93_HUMAN	K4DI93	CUL4B	1.94982					3.33979	2
Cystatin-B	CYTB_HUMAN	P04080	CSTB	2.19724				1.94246		2
Cytoskeleton-associated protein 4	CKAP4_HUMAN	Q07065	CKAP4	1.92124				1.86149	3.14979	3
DNA-(apurinic or apyrimidinic site) lyase	APEX1_HUMAN	P27695	APEX1	1.67868		1.95661		2.1256		3
Elongation factor 1-beta	EF1B_HUMAN	P24534	EEF1B2	1.85606		1.90159				2
Elongation factor 1-delta	E9PRY8_HUMAN	E9PRY8	EEF1D	2.32588		1.95729		1.59559		3
Elongation factor 1-gamma	EF1G_HUMAN	P26641	EEF1G	1.6479				1.53656	3.17622	3
ERO1-like protein alpha	ERO1A_HUMAN	Q96HE7	ERO1A	1.63328						1
Eukaryotic translation initiation factor 2 subunit 2	IF2B_HUMAN	P20042	EIF2S2	2.32362						1
Eukaryotic translation initiation factor 3 subunit A	EIF3A_HUMAN	Q14152	EIF3A	1.75972					3.169	2
Eukaryotic translation initiation factor 3 subunit F	B3KSH1_HUMAN	B3KSH1	EIF3F	1.57969						1
Eukaryotic translation initiation factor 3 subunit M	EIF3M_HUMAN	Q7L2H7	EIF3M	1.66342		0.255102				1
Exportin-1	XPO1_HUMAN	O14980	XPO1	1.75949				1.62099		2
FAD synthase	FAD1_HUMAN	Q8NFF5	FLAD1	2.52936						1
Far upstream element-binding protein 2	FUBP2_HUMAN	Q92945	KHSRP	1.70355				1.63721		2
Farnesyl pyrophosphate synthase	E9PCI9_HUMAN	E9PCI9	FDPS	3.54559					7.30335	2
Fatty acid synthase	FAS_HUMAN	P49327	FASN	2.68239	0.4	3.42696		2.03553	3.12258	4
Fatty acid-binding protein, epidermal	FABP5_HUMAN	Q01469	FABP5	2.83385		7.10253				2
F-box only protein 2	FBX2_HUMAN	Q9UK22	FBXO2	11.4894						1
Fructosamine-3-kinase	FN3K_HUMAN	Q9H479	FN3K	2.06601						1
Galectin-3	LEG3_HUMAN	P17931	LGALS3	2.91225		3.52237		2.48813		3
Galectin-4	LEG4_HUMAN	P56470	LGALS4	2.5499						1
Glia maturation factor beta (Fragment)	G3V4P8_HUMAN	G3V4P8	GMFB	1.91521						1
Glucose-6-phosphate isomerase	G6PI_HUMAN	P06744	GPI	1.76234	0.3	1.94313				2
Glutamate--cysteine ligase regulatory subunit	GSH0_HUMAN	P48507	GCLM	2.64684					3.24729	2
Glutamine--fructose-6-phosphate aminotransferase [isomerizing] 1	GFPT1_HUMAN	Q06210	GFPT1	2.14305						1
Glycine--tRNA ligase	SYG_HUMAN	P41250	GARS	2.34225					3.81468	2
Golgi resident protein GCP60	GCP60_HUMAN	Q9H3P7	ACBD3	2.23863					3.44996	2
HCG2044799	H3BQZ7_HUMAN	H3BQZ7	HNRNPUL2-BSCL2	1.84908						1
Heat shock 70 kDa protein 1A/1B	HSP71_HUMAN	P08107	HSPA1A	2.11826			↑			2
Heat shock protein 75 kDa, mitochondrial	TRAP1_HUMAN	Q12931	TRAP1	1.59646		2.99		0.661854		2
Heat shock protein beta-1	HSPB1_HUMAN	P04792	HSPB1	2.02349		2.02794		1.96809		3
Heat shock protein HSP 90-alpha	HS90A_HUMAN	P07900	HSP90AA1	1.70069		2.18			3.30532	3
Heat shock protein HSP 90-beta	HS90B_HUMAN	P08238	HSP90AB1	1.79723		2.38416	↑			3
Heterogeneous nuclear ribonucleoprotein A/B	D6RD18_HUMAN	D6RD18	HNRNPAB	1.87357						1
Heterogeneous nuclear ribonucleoprotein A3	ROA3_HUMAN	P51991	HNRNPA3	1.88914						1
Heterogeneous nuclear ribonucleoprotein D-like	HNRDL_HUMAN	O14979	HNRPDL	1.67172		2.56238		2.06997		3
Heterogeneous nuclear ribonucleoprotein F	HNRPF_HUMAN	P52597	HNRNPF	1.72326					3.19285	2
Heterogeneous nuclear ribonucleoprotein H2	HNRH2_HUMAN	P55795	HNRNPH2	1.66385						1
Heterogeneous nuclear ribonucleoprotein M	HNRPM_HUMAN	P52272	HNRNPM	1.71051		1.62015			3.27397	3
Heterogeneous nuclear ribonucleoprotein U	HNRPU_HUMAN	Q00839	HNRNPU	1.98224		2.90248				2
Heterogeneous nuclear ribonucleoproteins A2/B1	ROA2_HUMAN	P22626	HNRNPA2B1	1.73949						1
Hsp90 co-chaperone Cdc37	CDC37_HUMAN	Q16543	CDC37	1.9168					3.11221	2
Ig heavy chain V-I region V35	HV103_HUMAN	P23083	IGHV1-2	1.57671						1
Importin-7	IPO7_HUMAN	O95373	IPO7	2.10109						1
Inorganic pyrophosphatase	IPYR_HUMAN	Q15181	PPA1	2.00472	0.4	1.95			3.31111	3
Insulin-degrading enzyme	IDE_HUMAN	P14735	IDE	1.9669						1
Interferon-induced transmembrane protein 3	IFM3_HUMAN	Q01628	IFITM3	2.42362						1
Interleukin enhancer binding factor 3, 90kDa, isoform CRA_b	G5E9M5_HUMAN	G5E9M5	ILF3	1.89596		2.80806		1.74599		3
Interleukin enhancer-binding factor 2	ILF2_HUMAN	Q12905	ILF2	2.06941		2.97907		2.20864		3
Isoform 3 of Collagen alpha-1(XVIII) chain	COIA1_HUMAN	P39060-2	COL18A1	2.358		2.8628				2
Isoform 3 of Glucose-6-phosphate 1-dehydrogenase	G6PD_HUMAN	P11413-3	G6PD	3.56795		1.59209			3.35543	3
Isoform LMW of Kininogen-1	KNG1_HUMAN	P01042-2	KNG1	2.31025						1
Isoleucine--tRNA ligase, cytoplasmic	SYIC_HUMAN	P41252	IARS	2.23673		3.76846				2
Kinesin-1 heavy chain	KINH_HUMAN	P33176	KIF5B	1.91374						1
Lanosterol 14-alpha demethylase	CP51A_HUMAN	Q16850	CYP51A1	2.80858					5.95187	2
LETM1 and EF-hand domain-containing protein 1, mitochondrial	LETM1_HUMAN	O95202	LETM1	2.63449						1
Long-chain-fatty-acid--CoA ligase 3	ACSL3_HUMAN	O95573	ACSL3	5.11302						1
Long-chain-fatty-acid--CoA ligase 4	ACSL4_HUMAN	O60488	ACSL4	8.11104					16.8304	2
Microtubule-associated protein 4	MAP4_HUMAN	P27816	MAP4	1.89261		2.89676				2
Microtubule-associated protein RP/EB family member 1	MARE1_HUMAN	Q15691	MAPRE1	2.23617				1.51889		2
Mitochondrial import receptor subunit TOM22 homolog	TOM22_HUMAN	Q9NS69	TOMM22	3.22296		4.15706		1.63226		3
Mitogen-activated protein kinase 1	MK01_HUMAN	P28482	MAPK1	2.20694					4.90311	2
Na(+)/H(+) exchange regulatory cofactor NHE-RF3	NHRF3_HUMAN	Q5T2W1	PDZK1	2.62195					8.85607	2
NAD(P)H-hydrate epimerase	NNRE_HUMAN	Q8NCW5	APOA1BP	2.13802				2.14715	3.21377	3
NADP-dependent malic enzyme	MAOX_HUMAN	P48163	ME1	2.80432						1
NEDD8-conjugating enzyme Ubc12	UBC12_HUMAN	P61081	UBE2M	1.99553						1
Neuroblast differentiation-associated protein AHNAK	AHNK_HUMAN	Q09666	AHNAK	1.60701		1.87298				2
Nuclear migration protein nudC	NUDC_HUMAN	Q9Y266	NUDC	1.89798						1
Nucleobindin-2	NUCB2_HUMAN	P80303	NUCB2	2.06871						1
Nucleolin	NUCL_HUMAN	P19338	NCL	2.00454		2.16569			3.01437	3
Nucleophosmin	NPM_HUMAN	P06748	NPM1	1.73957		3.00954	↑		3.09357	4
Nucleoside diphosphate kinase A	NDKA_HUMAN	P15531	NME1	1.8607		2.4965				2
Nucleoside diphosphate kinase	Q32Q12_HUMAN	Q32Q12	NME1-NME2	1.91935		2.4965				2
Nucleosome assembly protein 1-like 1	F5H4R6_HUMAN	F5H4R6	NAP1L1	2.60575		3.28742		2.4075	3.86722	4
Nucleosome assembly protein 1-like 4	F5HFY4_HUMAN	F5HFY4	NAP1L4b	1.99111					4.26843	2
Obg-like ATPase 1	J3KQ32_HUMAN	J3KQ32	OLA1	1.52126					4.09749	2
Peptidyl-prolyl cis-trans isomerase FKBP4	FKBP4_HUMAN	Q02790	FKBP4	1.76518						1
Peptidyl-prolyl cis-trans isomerase FKBP8	J3KQ73_HUMAN	J3KQ73	FKBP8	2.01422						1
Perilipin-2	PLIN2_HUMAN	Q99541	PLIN2	5.37173		4.88127			4.20081	3
Peroxisomal biogenesis factor 19	PEX19_HUMAN	P40855	PEX19	2.20894						1
Pigment epithelium-derived factor	PEDF_HUMAN	P36955	SERPINF1	3.08196		4.80632				2
Poly [ADP-ribose] polymerase 1	PARP1_HUMAN	P09874	PARP1	2.34115		4.16276		2.89243	4.96411	4
Prefoldin subunit 2	PFD2_HUMAN	Q9UHV9	PFDN2	2.69796				1.56213		2
Prefoldin subunit 3	PFD3_HUMAN	P61758	VBP1	2.34769						1
Prefoldin subunit 6	PFD6_HUMAN	O15212	PFDN6	2.30688						1
Prelamin-A/C	LMNA_HUMAN	P02545	LMNA	2.1353		2.77	↑			3
Proliferating cell nuclear antigen	PCNA_HUMAN	P12004	PCNA	3.25488			↑	2.16535	4.93795	4
Proliferation-associated protein 2G4	F8VTY8_HUMAN	F8VTY8	PA2G4	2.00058					3.51718	2
Protein AMBP	AMBP_HUMAN	P02760	AMBP	1.77612		1.96731				2
Protein arginine N-methyltransferase 1	H7C2I1_HUMAN	H7C2I1	PRMT1	2.2157					3.32252	2
Protein CutA	CUTA_HUMAN	O60888	CUTA	1.88323						1
Protein NDRG1	NDRG1_HUMAN	Q92597	NDRG1	3.46243						1
Putative pre-mRNA-splicing factor ATP-dependent RNA helicase DHX15	DHX15_HUMAN	O43143	DHX15	2.00904		4.04043		1.93963		3
Pyruvate dehydrogenase E1 component subunit alpha, somatic form, mitochondrial	ODPA_HUMAN	P08559	PDHA1	1.64804						1
Pyruvate kinase isozymes M1/M2	KPYM_HUMAN	P14618	PKM	2.53992						1
Ran GTPase-activating protein 1	RAGP1_HUMAN	P46060	RANGAP1	2.19983						1
Ras GTPase-activating protein-binding protein 1	G3BP1_HUMAN	Q13283	G3BP1	1.70651					3.20791	2
Ras-related protein Rab-1A	RAB1A_HUMAN	P62820	RAB1A	1.83262						1
Ras-related protein Rab-1B	RAB1B_HUMAN	Q9H0U4	RAB1B	1.68807						1
Ras-related protein Rab-8A	RAB8A_HUMAN	P61006	RAB8A	1.64374						1
Redox-regulatory protein FAM213A	F213A_HUMAN	Q9BRX8	FAM213A	1.58964						1
Rho GTPase-activating protein 1	RHG01_HUMAN	Q07960	ARHGAP1	1.61896						1
RNA-binding protein 8A	RBM8A_HUMAN	Q9Y5S9	RBM8A	1.82803						1
Secretory carrier-associated membrane protein 3	SCAM3_HUMAN	O14828	SCAMP3	5.14297		3.7709				2
Serine/arginine-rich-splicing factor 2 (Fragment)	J3QL05_HUMAN	J3QL05	SRSF2	1.84959						1
Serpin H1	SERPH_HUMAN	P50454	SERPINH1	2.59695				2.32145		2
Signal recognition particle 9 kDa protein	SRP09_HUMAN	P49458	SRP9	1.77556						1
Signal recognition particle receptor subunit beta	SRPRB_HUMAN	Q9Y5M8	SRPRB	1.59078		1.50096				2
Single-stranded DNA-binding protein, mitochondrial	SSBP_HUMAN	Q04837	SSBP1	2.86064		2.39644		1.85406		3
Small nuclear ribonucleoprotein E	RUXE_HUMAN	P62304	SNRPE	2.39706						1
Small nuclear ribonucleoprotein Sm D3	B4DJP7_HUMAN	B4DJP7	SNRPD3	1.78291				1.64909		2
SNRPG protein	Q49AN9_HUMAN	Q49AN9	SNRPG	1.76523						1
Spliceosome RNA helicase DDX39B	F8VQ10_HUMAN	F8VQ10	DDX39B	1.71671						1
Splicing factor 3A subunit 1	SF3A1_HUMAN	Q15459	SF3A1	2.50002						1
Splicing factor U2AF 35 kDa subunit	U2AF1_HUMAN	Q01081	U2AF1	1.99891						1
Splicing factor, proline- and glutamine-rich	SFPQ_HUMAN	P23246	SFPQ	2.28563		2.34612		1.96787		3
SUMO-activating enzyme subunit 1	M0QZS6_HUMAN	M0QZS6	SAE1	1.95317						1
Syndecan-1	SDC1_HUMAN	P18827	SDC1	1.6184						1
T-complex protein 1 subunit beta	F5GWF6_HUMAN	F5GWF6	CCT2	1.70513		0.526316				1
Thrombospondin-1	TSP1_HUMAN	P07996	THBS1	4.49473						1
Transaldolase	TALDO_HUMAN	P37837	TALDO1	1.81931	0.4					1
Transcription factor BTF3	BTF3_HUMAN	P20290	BTF3	1.82058						1
Transcription intermediary factor 1-beta	TIF1B_HUMAN	Q13263	TRIM28	2.34708				2.26896	2.99668	3
Transferrin receptor protein 1	TFR1_HUMAN	P02786	TFRC	4.29119		24.5321			17.7122	3
Transgelin-2	TAGL2_HUMAN	P37802	TAGLN2	3.48124		3.84172		2.40899		3
Translational activator GCN1	GCN1L_HUMAN	Q92616	GCN1	1.59733						1
Translationally-controlled tumor protein	Q5W0H4_HUMAN	Q5W0H4	TPT1	1.78926						1
Translocon-associated protein subunit delta	SSRD_HUMAN	P51571	SSR4	1.63569						1
Transmembrane 9 superfamily member 2	TM9S2_HUMAN	Q99805	TM9SF2	1.88999						1
Trifunctional purine biosynthetic protein adenosine-3	PUR2_HUMAN	P22102	GART	1.61023		3.58863			3.01797	3
tRNA-splicing ligase RtcB homolog	RTCB_HUMAN	Q9Y3I0	RTCB	1.62027						1
Tropomyosin 1 (Alpha), isoform CRA_f	Q6ZN40_HUMAN	Q6ZN40	TPM1	1.86559					0.218741	1
Tubulin beta-4B chain	TBB4B_HUMAN	P68371	TUBB4B	1.54506						1
Tubulin beta-6 chain	TBB6_HUMAN	Q9BUF5	TUBB6	1.68573						1
Tumor protein D52-like 2, isoform CRA_e	Q5JWU6_HUMAN	Q5JWU6	TPD52L2	1.87788		3.12767				2
Ubiquilin-1	UBQL1_HUMAN	Q9UMX0	UBQLN1	1.67021					3.31908	2
Ubiquilin-2	UBQL2_HUMAN	Q9UHD9	UBQLN2	1.6015					3.31908	2
Ubiquitin thioesterase OTUB1	J3KR44_HUMAN	J3KR44	OTUB1	3.19925						1
Ubiquitin-conjugating enzyme E2 K	UBE2K_HUMAN	P61086	UBE2K	1.70009		1.80828				2
Ubiquitin-conjugating enzyme E2 L3	E7EWS7_HUMAN	E7EWS7	UBE2L3	1.82644						1
Valine--tRNA ligase	B0V043_HUMAN	B0V043	VARS	2.05995		3.30878				2
Vesicle-associated membrane protein-associated protein A	VAPA_HUMAN	Q9P0L0	VAPA	2.01729						1
Villin-1	VILI_HUMAN	P09327	VIL1	3.77206				1.75856	8.25319	3
Vitronectin	VTNC_HUMAN	P04004	VTN	1.81881	4.5		↓			2
X-ray repair cross-complementing protein 5	XRCC5_HUMAN	P13010	XRCC5	1.71824		2.31645		1.53374		3
Zyxin	ZYX_HUMAN	Q15942	ZYX	1.915						1
15-hydroxyprostaglandin dehydrogenase [NAD(+)]	PGDH_HUMAN	P15428	HPGD	0.425206						1
17-beta-hydroxysteroid dehydrogenase type 6	H17B6_HUMAN	O14756	HSD17B6	0.39964		0.421689			0.0892066	3
3-hydroxyanthranilate 3,4-dioxygenase	3HAO_HUMAN	P46952	HAAO	0.514231		0.211728				2
3-ketoacyl-CoA thiolase, mitochondrial	THIM_HUMAN	P42765	ACAA2	0.421216	0.3	0.316571	↓	0.630691		5
4-hydroxyphenylpyruvate dioxygenase	HPPD_HUMAN	P32754	HPD	0.280383	0.2			0.0750341	0.174156	4
Acetyl-CoA acetyltransferase, mitochondrial	THIL_HUMAN	P24752	ACAT1	0.559932	0.4	1.79	↓			3
Acyl-CoA synthetase short-chain family member 3, mitochondrial	ACSS3_HUMAN	Q9H6R3	ACSS3	0.462902						1
Acyl-coenzyme A synthetase ACSM2A, mitochondrial	ACS2A_HUMAN	Q08AH3	ACSM2A	0.461633		0.182374				2
Acyl-coenzyme A thioesterase 2, mitochondrial	ACOT2_HUMAN	P49753	ACOT2	0.587862					6.12587	1
Aflatoxin B1 aldehyde reductase member 3	ARK73_HUMAN	O95154	AKR7A3	0.486982		0.411523			0.105845	3
Alanine aminotransferase 1	ALAT1_HUMAN	P24298	GPT	0.290025		0.299085				2
Alcohol dehydrogenase [NADP(+)]	AK1A1_HUMAN	P14550	AKR1A1	0.616222		0.478974				2
Alcohol dehydrogenase 1A	ADH1A_HUMAN	P07327	ADH1A	0.368517		0.369719	↓	0.408353		4
Alcohol dehydrogenase 1B	ADH1B_HUMAN	P00325	ADH1B	0.366294	0.3	0.159236	↓			4
Alcohol dehydrogenase 1B	A8MYN5_HUMAN	A8MYN5	ADH1B	0.370979	0.3	0.159236				3
Alcohol dehydrogenase 1C	ADH1G_HUMAN	P00326	ADH1C	0.387618	0.2	0.374532	↓			4
Alcohol dehydrogenase 6	ADH6_HUMAN	P28332	ADH6	0.33266		0.248157				2
Aldehyde dehydrogenase, mitochondrial	ALDH2_HUMAN	P05091	ALDH2	0.47115	0.2	0.408163	↓			4
Aldehyde oxidase	ADO_HUMAN	Q06278	AOX1	0.337435		0.389997				2
Alpha-aminoadipic semialdehyde synthase, mitochondrial	AASS_HUMAN	Q9UDR5	AASS	0.386035		0.392287				2
Amine oxidase [flavin-containing] B	AOFB_HUMAN	P27338	MAOB	0.601988						1
Arginase-1	ARGI1_HUMAN	P05089	ARG1	0.578977	0.2	0.537634				3
Argininosuccinate synthase	ASSY_HUMAN	P00966	ASS1	0.343561	0.2	0.510204		0.488697		4
Arylsulfatase E	F5H324_HUMAN	F5H324	ARSE	0.458009					5.22423	1
Aspartate aminotransferase, mitochondrial	AATM_HUMAN	P00505	GOT2	0.63994			↓	0.53009		3
Betaine--homocysteine S-methyltransferase 1	BHMT1_HUMAN	Q93088	BHMT	0.420195	0.4	0.269542	↓			4
Bifunctional epoxide hydrolase 2	HYES_HUMAN	P34913	EPHX2	0.569724		0.369964				2
Bile acyl-CoA synthetase	S27A5_HUMAN	Q9Y2P5	SLC27A5	0.337189		0.348955				2
Bile salt sulfotransferase	ST2A1_HUMAN	Q06520	SULT2A1	0.504282		0.445328	↓	0.384026	5.27544	4
C-1-tetrahydrofolate synthase, cytoplasmic	C1TC_HUMAN	P11586	MTHFD1	0.311436	0.3	0.568182				3
C-1-tetrahydrofolate synthase, cytoplasmic	G3V2B8_HUMAN	G3V2B8	MTHFD1	0.466005	0.3	0.568182				3
Carbamoyl-phosphate synthase [ammonia], mitochondrial	J3KQL0_HUMAN	J3KQL0	CPS1	0.363783	0.2	0.197239				3
Carbonyl reductase family member 4	CBR4_HUMAN	Q8N4T8	CBR4	0.469261						1
Carboxymethylenebutenolidase homolog	CMBL_HUMAN	Q96DG6	CMBL	0.548644		0.359638				2
Cob(I)yrinic acid a,c-diamide adenosyltransferase, mitochondrial	MMAB_HUMAN	Q96EY8	MMAB	0.546087			↓			2
Corticosteroid 11-beta-dehydrogenase isozyme 1	DHI1_HUMAN	P28845	HSD11B1	0.463634						1
CYP4F3 protein	B7Z8Z3_HUMAN	B7Z8Z3	CYP4F3	0.549531		0.449453			0.232447	3
Cystathionine beta-synthase	CBS_HUMAN	P35520	CBS	0.455507		0.32964				2
Cystathionine gamma-lyase	CGL_HUMAN	P32929	CTH	0.372888	0.3			0.465604		3
Cytochrome P450 1A2	CP1A2_HUMAN	P05177	CYP1A2	0.100324		0.166513			0.290186	3
Cytochrome P450 2A6	CP2A6_HUMAN	P11509	CYP2A6	0.441691						1
Cytochrome P450 2C8	CP2C8_HUMAN	P10632	CYP2C8	0.248199		0.165989				2
Cytochrome P450 2C9	CP2C9_HUMAN	P11712	CYP2C9	0.256223						1
Cytochrome P450 2E1	CP2E1_HUMAN	P05181	CYP2E1	0.316627	0.3					2
Cytochrome P450 3A4	CP3A4_HUMAN	P08684	CYP3A4	0.655161	0.2				0.13985	3
Cytochrome P450 4A11	CP4AB_HUMAN	Q02928	CYP4A11	0.244766		0.237354				2
Cytosol aminopeptidase	AMPL_HUMAN	P28838	LAP3	0.476266						1
Cytosolic 10-formyltetrahydrofolate dehydrogenase	AL1L1_HUMAN	O75891	ALDH1L1	0.558533		0.389495		0.297963		3
D-3-phosphoglycerate dehydrogenase	SERA_HUMAN	O43175	PHGDH	0.415742		0.208799				2
D-beta-hydroxybutyrate dehydrogenase, mitochondrial	BDH_HUMAN	Q02338	BDH1	0.429963	0.2	0.409836		1.90578		3
Delta-1-pyrroline-5-carboxylate dehydrogenase, mitochondrial	AL4A1_HUMAN	P30038	ALDH4A1	0.495604			↓			2
Diamine acetyltransferase 2	SAT2_HUMAN	Q96F10	SAT2	0.318093						1
Dihydropteridine reductase	DHPR_HUMAN	P09417	QDPR	0.571004		0.561798		0.546958		3
Dihydropyrimidinase	DPYS_HUMAN	Q14117	DPYS	0.386835		0.331314				2
Dimethylaniline monooxygenase [N-oxide-forming] 3	FMO3_HUMAN	P31513	FMO3	0.432128	0.2					2
Dimethylaniline monooxygenase [N-oxide-forming] 5	FMO5_HUMAN	P49326	FMO5	0.528882						1
Dimethylglycine dehydrogenase, mitochondrial	M2GD_HUMAN	Q9UI17	DMGDH	0.390613	0.3	0.177878				3
Electron transfer flavoprotein-ubiquinone oxidoreductase, mitochondrial	J3KND9_HUMAN	J3KND9	ETFDH	0.461036		0.413234			0.291014	3
Endoplasmic reticulum resident protein 29	ERP29_HUMAN	P30040	ERP29	0.582654		0.537634				2
Enoyl-CoA hydratase domain-containing protein 2, mitochondrial	ECHD2_HUMAN	Q86YB7	ECHDC2	0.418546		0.372856				2
Enoyl-CoA hydratase domain-containing protein 3, mitochondrial	ECHD3_HUMAN	Q96DC8	ECHDC3	0.539808						1
Enoyl-CoA hydratase, mitochondrial	ECHM_HUMAN	P30084	ECHS1	0.512948	0.2	0.282486	↓			4
Estradiol 17-beta-dehydrogenase 2	DHB2_HUMAN	P37059	HSD17B2	0.449855					3.7838	1
Estradiol 17-beta-dehydrogenase 8	DHB8_HUMAN	Q92506	HSD17B8	0.391679		0.501151				2
Fatty acid-binding protein, liver	FABPL_HUMAN	P07148	FABP1	0.623852	0.1					2
Formimidoyltransferase-cyclodeaminase	FTCD_HUMAN	O95954	FTCD	0.184434		0.294985	↑			2
Fructose-1,6-bisphosphatase 1	F16P1_HUMAN	P09467	FBP1	0.441644	0.3	0.442478		0.102581		4
Fucose mutarotase	FUCM_HUMAN	A2VDF0	FUOM	0.40375						1
Fumarylacetoacetate hydrolase domain-containing protein 2A	FAH2A_HUMAN	Q96GK7	FAHD2A	0.567764				0.465005		2
Glucosamine 6-phosphate N-acetyltransferase	GNA1_HUMAN	Q96EK6	GNPNAT1	0.512749		0.141373				2
Glutamate dehydrogenase 1, mitochondrial	DHE3_HUMAN	P00367	GLUD1	0.634949	0.3	0.290698	↓	0.410032		5
Glutaryl-CoA dehydrogenase, mitochondrial	GCDH_HUMAN	Q92947	GCDH	0.326331		0.53481				2
Glycerate kinase	GLCTK_HUMAN	Q8IVS8	GLYCTK	0.489186						1
Glycine cleavage system H protein, mitochondrial	GCSH_HUMAN	P23434	GCSH	0.531429				0.384693		2
Glycine dehydrogenase [decarboxylating], mitochondrial	GCSP_HUMAN	P23378	GLDC	0.318819		0.155189			0.215308	3
Glycine N-acyltransferase	GLYAT_HUMAN	Q6IB77	GLYAT	0.255079		0.178745			0.278355	3
Glycine N-methyltransferase	GNMT_HUMAN	Q14749	GNMT	0.184346	0.2	0.325733	↓			4
Glycogen [starch] synthase, liver	GYS2_HUMAN	P54840	GYS2	0.441917					0.147518	2
Glycogen debranching enzyme	GDE_HUMAN	P35573	AGL	0.316623		0.286873			0.26894	3
Glyoxylate reductase/hydroxypyruvate reductase	GRHPR_HUMAN	Q9UBQ7	GRHPR	0.384954	0.4	0.529101			0.281753	4
GTP cyclohydrolase 1 feedback regulatory protein	GFRP_HUMAN	P30047	GCHFR	0.465829		0.280642				2
Guanidinoacetate N-methyltransferase	GAMT_HUMAN	Q14353	GAMT	0.417744						1
Homogentisate 1,2-dioxygenase	HGD_HUMAN	Q93099	HGD	0.556532			↓	0.448834		3
Hydroxyacid oxidase 1	HAOX1_HUMAN	Q9UJM8	HAO1	0.451509	0.3	0.440529				3
Hydroxyacid-oxoacid transhydrogenase, mitochondrial	HOT_HUMAN	Q8IWW8	ADHFE1	0.390405		0.313876				2
Isoform C of Ketohexokinase	KHK_HUMAN	P50053-2	KHK	0.461314	0.4	0.574713		0.143885		4
Leukotriene-B(4) omega-hydroxylase 1	CP4F2_HUMAN	P78329	CYP4F2	0.543328					0.268313	2
Lipoamide acyltransferase component of branched-chain alpha-keto acid dehydrogenase complex, mitochondrial	ODB2_HUMAN	P11182	DBT	0.461955		0.53255				2
Long-chain-fatty-acid--CoA ligase 1	ACSL1_HUMAN	P33121	ACSL1	0.336253	0.2	0.333165				3
Long-chain-fatty-acid--CoA ligase 5	ACSL5_HUMAN	Q9ULC5	ACSL5	0.499141		0.333356				2
Malonyl-CoA decarboxylase, mitochondrial	DCMC_HUMAN	O95822	MLYCD	0.473243						1
Mannose-binding protein C	MBL2_HUMAN	P11226	MBL2	0.275775		0.234165				2
Mannose-P-dolichol utilization defect 1 protein	J3QW43_HUMAN	J3QW43	MPDU1	0.536358						1
Metallothionein-1E	MT1E_HUMAN	P04732	MT1E	0.146979					0.0387358	2
Metallothionein-2	MT2_HUMAN	P02795	MT2A	0.151972					0.0485378	2
Methylmalonate-semialdehyde dehydrogenase [acylating], mitochondrial	J3KNU8_HUMAN	J3KNU8	ALDH6A1	0.47304	0.4	0.286533		0.650349		4
Methyltransferase-like protein 7A (Fragment)	H0YI09_HUMAN	H0YI09	METTL7A	0.543332				0.320156		2
Microsomal triglyceride transfer protein large subunit	E9PBP6_HUMAN	E9PBP6	MTTP	0.4892		0.417619		0.2307		3
Mitochondrial pyruvate carrier 1	MPC1_HUMAN	Q9Y5U8	MPC1	0.558771						1
NADH dehydrogenase [ubiquinone] 1 alpha subcomplex subunit 4	NDUA4_HUMAN	O00483	NDUFA4	0.574277						1
Nicotinamide N-methyltransferase	NNMT_HUMAN	P40261	NNMT	0.278241				0.407957		2
Non-specific lipid-transfer protein	NLTP_HUMAN	P22307	SCP2	0.657054	0.2	0.292463				3
Ornithine carbamoyltransferase, mitochondrial	OTC_HUMAN	P00480	OTC	0.435911	0.1	0.419855				3
Peroxisomal acyl-coenzyme A oxidase 2	ACOX2_HUMAN	Q99424	ACOX2	0.546278		0.372761				2
Peroxisomal sarcosine oxidase	SOX_HUMAN	Q9P0Z9	PIPOX	0.455975						1
Phenazine biosynthesis-like domain-containing protein	PBLD_HUMAN	P30039	PBLD	0.321307		0.355872				2
Phenylalanine-4-hydroxylase	PH4H_HUMAN	P00439	PAH	0.247718		0.284062				2
Phosphatidylethanolamine-binding protein 1	PEBP1_HUMAN	P30086	PEBP1	0.565949	0.2	0.558292		0.504041		4
Phosphoenolpyruvate carboxykinase [GTP], mitochondrial	PCKGM_HUMAN	Q16822	PCK2	0.372281	0.2	2.1				2
Phosphoenolpyruvate carboxykinase, cytosolic [GTP]	PCKGC_HUMAN	P35558	PCK1	0.34443						1
Phosphoglucomutase-1	PGM1_HUMAN	P36871	PGM1	0.517493	0.4	0.362778		0.624482		4
Phospholysine phosphohistidine inorganic pyrophosphate phosphatase	LHPP_HUMAN	Q9H008	LHPP	0.509897						1
Phosphoserine aminotransferase	SERC_HUMAN	Q9Y617	PSAT1	0.409263		0.352997		0.318778	3.87465	3
Probable 2-oxoglutarate dehydrogenase E1 component DHKTD1, mitochondrial	DHTK1_HUMAN	Q96HY7	DHTKD1	0.469462					4.93594	1
Probable D-lactate dehydrogenase, mitochondrial	LDHD_HUMAN	Q86WU2	LDHD	0.415821		0.340529				2
Probable imidazolonepropionase	HUTI_HUMAN	Q96NU7	AMDHD1	0.356421		0.305595				2
Protein NDRG2	G3V3N4_HUMAN	G3V3N4	NDRG2	0.471853		0.44383				2
Putative L-aspartate dehydrogenase	ASPD_HUMAN	A6ND91	ASPDH	0.335864						1
Pyruvate carboxylase, mitochondrial	PYC_HUMAN	P11498	PC	0.414046		0.363769			3.18324	2
Regucalcin	RGN_HUMAN	Q15493	RGN	0.38933	0.3	0.39037				3
Retinol dehydrogenase 16	RDH16_HUMAN	O75452	RDH16	0.301575		0.324891			0.274868	3
Retinol-binding protein 1	RET1_HUMAN	P09455	RBP1	0.424882	0.2		↓	0.114545		4
Ribonuclease UK114	UK114_HUMAN	P52758	HRSP12	0.337888	0.4	0.504053				3
S-adenosylmethionine synthase isoform type-1	METK1_HUMAN	Q00266	MAT1A	0.513465	0.2	0.339437	↓			4
Sarcosine dehydrogenase, mitochondrial	SARDH_HUMAN	Q9UL12	SARDH	0.344047		0.30581				2
SEC14-like protein 2	S14L2_HUMAN	O76054	SEC14L2	0.441308		0.388047				2
Serine dehydratase-like	SDSL_HUMAN	Q96GA7	SDSL	0.537522						1
Serine hydroxymethyltransferase, cytosolic	GLYC_HUMAN	P34896	SHMT1	0.455789		0.408846		0.5997	0.316308	4
Serum paraoxonase/lactonase 3	PON3_HUMAN	Q15166	PON3	0.35456		0.339593				2
Short/branched chain specific acyl-CoA dehydrogenase, mitochondrial	ACDSB_HUMAN	P45954	ACADSB	0.40215		0.485437	↓	0.619926		4
Short-chain specific acyl-CoA dehydrogenase, mitochondrial	ACADS_HUMAN	P16219	ACADS	0.306018		0.46729	↓			3
S-methylmethionine--homocysteine S-methyltransferase BHMT2	BHMT2_HUMAN	Q9H2M3	BHMT2	0.429102	0.2	0.03943				3
SPRY domain-containing protein 4	SPRY4_HUMAN	Q8WW59	SPRYD4	0.507131						1
Starch-binding domain-containing protein 1	STBD1_HUMAN	O95210	STBD1	0.503233						1
Succinate-semialdehyde dehydrogenase, mitochondrial	SSDH_HUMAN	P51649	ALDH5A1	0.536037						1
Succinyl-CoA ligase [ADP/GDP-forming] subunit alpha, mitochondrial	SUCA_HUMAN	P53597	SUCLG1	0.583389						1
Sulfite oxidase, mitochondrial	SUOX_HUMAN	P51687	SUOX	0.528054		0.345294				2
Sulfotransferase 1A1	ST1A1_HUMAN	P50225	SULT1A1	0.50924		0.236983	↓	0.288309		4
Tensin-3	TENS3_HUMAN	Q68CZ2	TNS3	0.516216						1
Tetratricopeptide repeat protein 36	TTC36_HUMAN	A6NLP5	TTC36	0.233054						1
UDP-glucuronosyltransferase 1-9	UD19_HUMAN	O60656	UGT1A9	0.663108						1
UDP-glucuronosyltransferase 2B10	UDB10_HUMAN	P36537	UGT2B10	0.292481		0.275024				2
UDP-glucuronosyltransferase 2B15	F8WCE9_HUMAN	F8WCE9	UGT2B15	0.373154						1
UDP-glucuronosyltransferase 2B4	UD2B4_HUMAN	P06133	UGT2B4	0.443542				3.31221		1
UDP-glucuronosyltransferase 2B7	UD2B7_HUMAN	P16662	UGT2B7	0.297645	0.3	0.257814				3
Very long-chain acyl-CoA synthetase	S27A2_HUMAN	O14975	SLC27A2	0.415939		0.40354		0.158111		3
Xanthine dehydrogenase/oxidase	XDH_HUMAN	P47989	XDH	0.517599		0.364469				2
[1] Chaerkady, R., H. C. Harsha, A. Nalli, M. Gucek, P. Vivekanandan, J. Akhtar, R. N. Cole, J. Simmers, R. D. Schulick, S. Singh, M. Torbenson, A. Pandey and P. J. Thuluvath (2008). "A quantitative proteomic approach for identification of potential biomarkers in hepatocellular carcinoma." J Proteome Res 7(10): 4289-4298.
[2] Megger, D. A., T. Bracht, M. Kohl, M. Ahrens, W. Naboulsi, F. Weber, A. C. Hoffmann, C. Stephan, K. Kuhlmann, M. Eisenacher, J. F. Schlaak, H. A. Baba, H. E. Meyer and B. Sitek (2013). "Proteomic differences between hepatocellular carcinoma and nontumorous liver tissue investigated by a combined gel-based and label-free quantitative proteomics study." Mol Cell Proteomics 12(7): 2006-2020.
[3] Sun, W., B. Xing, Y. Sun, X. Du, M. Lu, C. Hao, Z. Lu, W. Mi, S. Wu, H. Wei, X. Gao, Y. Zhu, Y. Jiang, X. Qian and F. He (2007). "Proteome analysis of hepatocellular carcinoma by two-dimensional difference gel electrophoresis: novel protein markers in hepatocellular carcinoma tissues." Mol Cell Proteomics 6(10): 1798-1808.
[4] Li, C., H. Q. Ruan, Y. S. Liu, M. J. Xu, J. Dai, Q. H. Sheng, Y. X. Tan, Z. Z. Yao, H. Y. Wang, J. R. Wu and R. Zeng (2012). "Quantitative proteomics reveal up-regulated protein expression of the SET complex associated with hepatocellular carcinoma." J Proteome Res 11(2): 871-885.
[5] Xu B, Wang F, Song C, Sun Z, Cheng K, Tan Y, et al. Large-scale proteome quantification of hepatocellular carcinoma tissues by a three-dimensional liquid chromatography strategy integrated with sample preparation. Journal of proteome research. 2014;13(8):3645-54.

## Sheet: S6-99 proteins ≥3 data sets
Supplementary Table S6. Comparison of the present proteome with 5 previous comprehensive HCC proteomics literatures, and 99 proteins detected in ≥3 data sets, including our data. Up-regulated proteins highlighted in red and down-regulated proteins highlighted in green. Only changes into the right direction are counted for repeat times.
Protein name	Uniprot ID	Uniprot accession No.	Gene symbol	Regulation ratio	Reference					Repeat times≥3 (including our data)
					Chaerkady R et al.1	Megger, D. A.et al.2	Sun, W. et al.3	Li, C. et al.4	Xu, B. et al.5
Activated RNA polymerase II transcriptional coactivator p15	TCP4_HUMAN	P53999	SUB1	2.85731				2.02941	3.11354	3
Adenylosuccinate synthetase isozyme 2	PURA2_HUMAN	P30520	ADSS	2.46761				1.8531	3.03177	3
Aldo-keto reductase family 1 member B10	AK1BA_HUMAN	O60218	AKR1B10	8.44014	0.2		↑	7.17408	80.4606	4
Aldo-keto reductase family 1 member C3	AK1C3_HUMAN	P42330	AKR1C3	1.97889				1.70482	5.40583	3
Annexin A2	ANXA2_HUMAN	P07355	ANXA2	2.03277		3.18375		2.53159		3
Apolipoprotein E	APOE_HUMAN	P02649	APOE	2.9063		4.53539		2.23191	5.60548	4
Chloride intracellular channel protein 1	CLIC1_HUMAN	O00299	CLIC1	2.22915		2.51		1.64631		3
Cofilin-1	E9PK25_HUMAN	E9PK25	CFL1	1.71871		1.8508		1.68307		3
Cytoskeleton-associated protein 4	CKAP4_HUMAN	Q07065	CKAP4	1.92124				1.86149	3.14979	3
DNA-(apurinic or apyrimidinic site) lyase	APEX1_HUMAN	P27695	APEX1	1.67868		1.95661		2.1256		3
Elongation factor 1-delta	E9PRY8_HUMAN	E9PRY8	EEF1D	2.32588		1.95729		1.59559		3
Elongation factor 1-gamma	EF1G_HUMAN	P26641	EEF1G	1.6479				1.53656	3.17622	3
Fatty acid synthase	FAS_HUMAN	P49327	FASN	2.68239	0.4	3.42696		2.03553	3.12258	4
Galectin-3	LEG3_HUMAN	P17931	LGALS3	2.91225		3.52237		2.48813		3
Heat shock protein beta-1	HSPB1_HUMAN	P04792	HSPB1	2.02349		2.02794		1.96809		3
Heat shock protein HSP 90-alpha	HS90A_HUMAN	P07900	HSP90AA1	1.70069		2.18			3.30532	3
Heat shock protein HSP 90-beta	HS90B_HUMAN	P08238	HSP90AB1	1.79723		2.38416	↑			3
Heterogeneous nuclear ribonucleoprotein D-like	HNRDL_HUMAN	O14979	HNRPDL	1.67172		2.56238		2.06997		3
Heterogeneous nuclear ribonucleoprotein M	HNRPM_HUMAN	P52272	HNRNPM	1.71051		1.62015			3.27397	3
Inorganic pyrophosphatase	IPYR_HUMAN	Q15181	PPA1	2.00472	0.4	1.95			3.31111	3
Interleukin enhancer binding factor 3, 90kDa, isoform CRA_b	G5E9M5_HUMAN	G5E9M5	ILF3	1.89596		2.80806		1.74599		3
Interleukin enhancer-binding factor 2	ILF2_HUMAN	Q12905	ILF2	2.06941		2.97907		2.20864		3
Isoform 3 of Glucose-6-phosphate 1-dehydrogenase	G6PD_HUMAN	P11413-3	G6PD	3.56795		1.59209			3.35543	3
Mitochondrial import receptor subunit TOM22 homolog	TOM22_HUMAN	Q9NS69	TOMM22	3.22296		4.15706		1.63226		3
NAD(P)H-hydrate epimerase	NNRE_HUMAN	Q8NCW5	APOA1BP	2.13802				2.14715	3.21377	3
Nucleolin	NUCL_HUMAN	P19338	NCL	2.00454		2.16569			3.01437	3
Nucleophosmin	NPM_HUMAN	P06748	NPM1	1.73957		3.00954	↑		3.09357	4
Nucleosome assembly protein 1-like 1	F5H4R6_HUMAN	F5H4R6	NAP1L1	2.60575		3.28742		2.4075	3.86722	4
Perilipin-2	PLIN2_HUMAN	Q99541	PLIN2	5.37173		4.88127			4.20081	3
Poly [ADP-ribose] polymerase 1	PARP1_HUMAN	P09874	PARP1	2.34115		4.16276		2.89243	4.96411	4
Prelamin-A/C	LMNA_HUMAN	P02545	LMNA	2.1353		2.77	↑			3
Proliferating cell nuclear antigen	PCNA_HUMAN	P12004	PCNA	3.25488			↑	2.16535	4.93795	4
Putative pre-mRNA-splicing factor ATP-dependent RNA helicase DHX15	DHX15_HUMAN	O43143	DHX15	2.00904		4.04043		1.93963		3
Single-stranded DNA-binding protein, mitochondrial	SSBP_HUMAN	Q04837	SSBP1	2.86064		2.39644		1.85406		3
Splicing factor, proline- and glutamine-rich	SFPQ_HUMAN	P23246	SFPQ	2.28563		2.34612		1.96787		3
Transcription intermediary factor 1-beta	TIF1B_HUMAN	Q13263	TRIM28	2.34708				2.26896	2.99668	3
Transferrin receptor protein 1	TFR1_HUMAN	P02786	TFRC	4.29119		24.5321			17.7122	3
Transgelin-2	TAGL2_HUMAN	P37802	TAGLN2	3.48124		3.84172		2.40899		3
Trifunctional purine biosynthetic protein adenosine-3	PUR2_HUMAN	P22102	GART	1.61023		3.58863			3.01797	3
Villin-1	VILI_HUMAN	P09327	VIL1	3.77206				1.75856	8.25319	3
X-ray repair cross-complementing protein 5	XRCC5_HUMAN	P13010	XRCC5	1.71824		2.31645		1.53374		3
17-beta-hydroxysteroid dehydrogenase type 6	H17B6_HUMAN	O14756	HSD17B6	0.39964		0.421689			0.0892066	3
3-ketoacyl-CoA thiolase, mitochondrial	THIM_HUMAN	P42765	ACAA2	0.421216	0.3	0.316571	↓	0.630691		5
4-hydroxyphenylpyruvate dioxygenase	HPPD_HUMAN	P32754	HPD	0.280383	0.2			0.0750341	0.174156	4
Acetyl-CoA acetyltransferase, mitochondrial	THIL_HUMAN	P24752	ACAT1	0.559932	0.4	1.79	↓			3
Aflatoxin B1 aldehyde reductase member 3	ARK73_HUMAN	O95154	AKR7A3	0.486982		0.411523			0.105845	3
Alcohol dehydrogenase 1A	ADH1A_HUMAN	P07327	ADH1A	0.368517		0.369719	↓	0.408353		4
Alcohol dehydrogenase 1B	ADH1B_HUMAN	P00325	ADH1B	0.366294	0.3	0.159236	↓			4
Alcohol dehydrogenase 1B	A8MYN5_HUMAN	A8MYN5	ADH1B	0.370979	0.3	0.159236				3
Alcohol dehydrogenase 1C	ADH1G_HUMAN	P00326	ADH1C	0.387618	0.2	0.374532	↓			4
Aldehyde dehydrogenase, mitochondrial	ALDH2_HUMAN	P05091	ALDH2	0.47115	0.2	0.408163	↓			4
Arginase-1	ARGI1_HUMAN	P05089	ARG1	0.578977	0.2	0.537634				3
Argininosuccinate synthase	ASSY_HUMAN	P00966	ASS1	0.343561	0.2	0.510204		0.488697		4
Aspartate aminotransferase, mitochondrial	AATM_HUMAN	P00505	GOT2	0.63994			↓	0.53009		3
Betaine--homocysteine S-methyltransferase 1	BHMT1_HUMAN	Q93088	BHMT	0.420195	0.4	0.269542	↓			4
Bile salt sulfotransferase	ST2A1_HUMAN	Q06520	SULT2A1	0.504282		0.445328	↓	0.384026	5.27544	4
C-1-tetrahydrofolate synthase, cytoplasmic	C1TC_HUMAN	P11586	MTHFD1	0.311436	0.3	0.568182				3
C-1-tetrahydrofolate synthase, cytoplasmic	G3V2B8_HUMAN	G3V2B8	MTHFD1	0.466005	0.3	0.568182				3
Carbamoyl-phosphate synthase [ammonia], mitochondrial	J3KQL0_HUMAN	J3KQL0	CPS1	0.363783	0.2	0.197239				3
CYP4F3 protein	B7Z8Z3_HUMAN	B7Z8Z3	CYP4F3	0.549531		0.449453			0.232447	3
Cystathionine gamma-lyase	CGL_HUMAN	P32929	CTH	0.372888	0.3			0.465604		3
Cytochrome P450 1A2	CP1A2_HUMAN	P05177	CYP1A2	0.100324		0.166513			0.290186	3
Cytochrome P450 3A4	CP3A4_HUMAN	P08684	CYP3A4	0.655161	0.2				0.13985	3
Cytosolic 10-formyltetrahydrofolate dehydrogenase	AL1L1_HUMAN	O75891	ALDH1L1	0.558533		0.389495		0.297963		3
D-beta-hydroxybutyrate dehydrogenase, mitochondrial	BDH_HUMAN	Q02338	BDH1	0.429963	0.2	0.409836		1.90578		3
Dihydropteridine reductase	DHPR_HUMAN	P09417	QDPR	0.571004		0.561798		0.546958		3
Dimethylglycine dehydrogenase, mitochondrial	M2GD_HUMAN	Q9UI17	DMGDH	0.390613	0.3	0.177878				3
Electron transfer flavoprotein-ubiquinone oxidoreductase, mitochondrial	J3KND9_HUMAN	J3KND9	ETFDH	0.461036		0.413234			0.291014	3
Enoyl-CoA hydratase, mitochondrial	ECHM_HUMAN	P30084	ECHS1	0.512948	0.2	0.282486	↓			4
Fructose-1,6-bisphosphatase 1	F16P1_HUMAN	P09467	FBP1	0.441644	0.3	0.442478		0.102581		4
Glutamate dehydrogenase 1, mitochondrial	DHE3_HUMAN	P00367	GLUD1	0.634949	0.3	0.290698	↓	0.410032		5
Glycine dehydrogenase [decarboxylating], mitochondrial	GCSP_HUMAN	P23378	GLDC	0.318819		0.155189			0.215308	3
Glycine N-acyltransferase	GLYAT_HUMAN	Q6IB77	GLYAT	0.255079		0.178745			0.278355	3
Glycine N-methyltransferase	GNMT_HUMAN	Q14749	GNMT	0.184346	0.2	0.325733	↓			4
Glycogen debranching enzyme	GDE_HUMAN	P35573	AGL	0.316623		0.286873			0.26894	3
Glyoxylate reductase/hydroxypyruvate reductase	GRHPR_HUMAN	Q9UBQ7	GRHPR	0.384954	0.4	0.529101			0.281753	4
Homogentisate 1,2-dioxygenase	HGD_HUMAN	Q93099	HGD	0.556532			↓	0.448834		3
Hydroxyacid oxidase 1	HAOX1_HUMAN	Q9UJM8	HAO1	0.451509	0.3	0.440529				3
Isoform C of Ketohexokinase	KHK_HUMAN	P50053-2	KHK	0.461314	0.4	0.574713		0.143885		4
Long-chain-fatty-acid--CoA ligase 1	ACSL1_HUMAN	P33121	ACSL1	0.336253	0.2	0.333165				3
Methylmalonate-semialdehyde dehydrogenase [acylating], mitochondrial	J3KNU8_HUMAN	J3KNU8	ALDH6A1	0.47304	0.4	0.286533		0.650349		4
Microsomal triglyceride transfer protein large subunit	E9PBP6_HUMAN	E9PBP6	MTTP	0.4892		0.417619		0.2307		3
Non-specific lipid-transfer protein	NLTP_HUMAN	P22307	SCP2	0.657054	0.2	0.292463				3
Ornithine carbamoyltransferase, mitochondrial	OTC_HUMAN	P00480	OTC	0.435911	0.1	0.419855				3
Phosphatidylethanolamine-binding protein 1	PEBP1_HUMAN	P30086	PEBP1	0.565949	0.2	0.558292		0.504041		4
Phosphoglucomutase-1	PGM1_HUMAN	P36871	PGM1	0.517493	0.4	0.362778		0.624482		4
Phosphoserine aminotransferase	SERC_HUMAN	Q9Y617	PSAT1	0.409263		0.352997		0.318778	3.87465	3
Regucalcin	RGN_HUMAN	Q15493	RGN	0.38933	0.3	0.39037				3
Retinol dehydrogenase 16	RDH16_HUMAN	O75452	RDH16	0.301575		0.324891			0.274868	3
Retinol-binding protein 1	RET1_HUMAN	P09455	RBP1	0.424882	0.2		↓	0.114545		4
Ribonuclease UK114	UK114_HUMAN	P52758	HRSP12	0.337888	0.4	0.504053				3
S-adenosylmethionine synthase isoform type-1	METK1_HUMAN	Q00266	MAT1A	0.513465	0.2	0.339437	↓			4
Serine hydroxymethyltransferase, cytosolic	GLYC_HUMAN	P34896	SHMT1	0.455789		0.408846		0.5997	0.316308	4
Short/branched chain specific acyl-CoA dehydrogenase, mitochondrial	ACDSB_HUMAN	P45954	ACADSB	0.40215		0.485437	↓	0.619926		4
Short-chain specific acyl-CoA dehydrogenase, mitochondrial	ACADS_HUMAN	P16219	ACADS	0.306018		0.46729	↓			3
S-methylmethionine--homocysteine S-methyltransferase BHMT2	BHMT2_HUMAN	Q9H2M3	BHMT2	0.429102	0.2	0.03943				3
Sulfotransferase 1A1	ST1A1_HUMAN	P50225	SULT1A1	0.50924		0.236983	↓	0.288309		4
UDP-glucuronosyltransferase 2B7	UD2B7_HUMAN	P16662	UGT2B7	0.297645	0.3	0.257814				3
Very long-chain acyl-CoA synthetase	S27A2_HUMAN	O14975	SLC27A2	0.415939		0.40354		0.158111		3
[1] Chaerkady, R., H. C. Harsha, A. Nalli, M. Gucek, P. Vivekanandan, J. Akhtar, R. N. Cole, J. Simmers, R. D. Schulick, S. Singh, M. Torbenson, A. Pandey and P. J. Thuluvath (2008). "A quantitative proteomic approach for identification of potential biomarkers in hepatocellular carcinoma." J Proteome Res 7(10): 4289-4298.
[2] Megger, D. A., T. Bracht, M. Kohl, M. Ahrens, W. Naboulsi, F. Weber, A. C. Hoffmann, C. Stephan, K. Kuhlmann, M. Eisenacher, J. F. Schlaak, H. A. Baba, H. E. Meyer and B. Sitek (2013). "Proteomic differences between hepatocellular carcinoma and nontumorous liver tissue investigated by a combined gel-based and label-free quantitative proteomics study." Mol Cell Proteomics 12(7): 2006-2020.
[3] Sun, W., B. Xing, Y. Sun, X. Du, M. Lu, C. Hao, Z. Lu, W. Mi, S. Wu, H. Wei, X. Gao, Y. Zhu, Y. Jiang, X. Qian and F. He (2007). "Proteome analysis of hepatocellular carcinoma by two-dimensional difference gel electrophoresis: novel protein markers in hepatocellular carcinoma tissues." Mol Cell Proteomics 6(10): 1798-1808.
[4] Li, C., H. Q. Ruan, Y. S. Liu, M. J. Xu, J. Dai, Q. H. Sheng, Y. X. Tan, Z. Z. Yao, H. Y. Wang, J. R. Wu and R. Zeng (2012). "Quantitative proteomics reveal up-regulated protein expression of the SET complex associated with hepatocellular carcinoma." J Proteome Res 11(2): 871-885.
[5] Xu B, Wang F, Song C, Sun Z, Cheng K, Tan Y, et al. Large-scale proteome quantification of hepatocellular carcinoma tissues by a three-dimensional liquid chromatography strategy integrated with sample preparation. Journal of proteome research. 2014;13(8):3645-54.

## Sheet: S6-WB and IHC in publications
Supplementary Table S6. Comparison of the present proteome with 5 previous comprehensive HCC proteomics literatures. 9 and 5 differential proteins of our 338 proteins were validated using Western blot (WB) and immunohistochemical (IHC) methods in previous studies.Up-regulated proteins highlighted in red and down-regulated proteins highlighted in green. Only changes into the right direction are co…
Protein name	Uniprot ID	Uniprot accession No.	Gene symbol	Regulation ratio	Reference										Repeat times (including our data)
					Chaerkady R et al.1		Megger, D. A.et al.2		Sun, W. et al.3		Li, C. et al.4		Xu, B. et al.5
Ornithine carbamoyltransferase, mitochondrial	OTC_HUMAN	P00480	OTC	0.436416	0.1	WB/IHC	0.419855								3
Phosphatidylethanolamine-binding protein 1	PEBP1_HUMAN	P30086	PEBP1	0.566184	0.2	WB	0.558292				0.504464				4
Fatty acid-binding protein, liver	FABPL_HUMAN	P07148	FABP1	0.623739	0.1	WB									2
Carbamoyl-phosphate synthase [ammonia], mitochondrial	J3KQL0_HUMAN	J3KQL0	CPS1	0.363861	0.2	WB	0.197239								3
Betaine--homocysteine S-methyltransferase 1	BHMT1_HUMAN	Q93088	BHMT	0.420281	0.4		0.269542	WB/IHC	↓						4
Chloride intracellular channel protein 1	CLIC1_HUMAN	O00299	CLIC1	2.22975			2.51	WB/IHC			1.64631				3
Inorganic pyrophosphatase	IPYR_HUMAN	Q15181	PPA1	2.00472	0.4		1.95	WB/IHC					3.31111		3
DNA-(apurinic or apyrimidinic site) lyase	APEX1_HUMAN	P27695	APEX1	1.68014			1.95661				2.12564	WB/IHC			3
Nucleoside diphosphate kinase	NDKA_HUMAN	P15531	NME1	1.86055			2.4965				↑	WB			2	NME1 was validated using WB, but got no ratio4.
[1] Chaerkady, R., H. C. Harsha, A. Nalli, M. Gucek, P. Vivekanandan, J. Akhtar, R. N. Cole, J. Simmers, R. D. Schulick, S. Singh, M. Torbenson, A. Pandey and P. J. Thuluvath (2008). "A quantitative proteomic approach for identification of potential biomarkers in hepatocellular carcinoma." J Proteome Res 7(10): 4289-4298.
[2] Megger, D. A., T. Bracht, M. Kohl, M. Ahrens, W. Naboulsi, F. Weber, A. C. Hoffmann, C. Stephan, K. Kuhlmann, M. Eisenacher, J. F. Schlaak, H. A. Baba, H. E. Meyer and B. Sitek (2013). "Proteomic differences between hepatocellular carcinoma and nontumorous liver tissue investigated by a combined gel-based and label-free quantitative proteomics study." Mol Cell Proteomics 12(7): 2006-2020.
[3] Sun, W., B. Xing, Y. Sun, X. Du, M. Lu, C. Hao, Z. Lu, W. Mi, S. Wu, H. Wei, X. Gao, Y. Zhu, Y. Jiang, X. Qian and F. He (2007). "Proteome analysis of hepatocellular carcinoma by two-dimensional difference gel electrophoresis: novel protein markers in hepatocellular carcinoma tissues." Mol Cell Proteomics 6(10): 1798-1808.
[4] Li, C., H. Q. Ruan, Y. S. Liu, M. J. Xu, J. Dai, Q. H. Sheng, Y. X. Tan, Z. Z. Yao, H. Y. Wang, J. R. Wu and R. Zeng (2012). "Quantitative proteomics reveal up-regulated protein expression of the SET complex associated with hepatocellular carcinoma." J Proteome Res 11(2): 871-885.
[5] Xu B, Wang F, Song C, Sun Z, Cheng K, Tan Y, et al. Large-scale proteome quantification of hepatocellular carcinoma tissues by a three-dimensional liquid chromatography strategy integrated with sample preparation. Journal of proteome research. 2014;13(8):3645-54.
