# Supplementary material for: Quantitative proteomics by SWATH-MS reveals sophisticated metabolic reprogramming in hepatocellular carcinoma tissues
Source: Sci Rep. 2017 Apr 5;7:45913. doi: 10.1038/srep45913 (PMC5381110; doi:10.1038/srep45913)
Supplement: Supplementary Dataset 7 [file srep45913-s8.xls]

## Sheet: S7-comparison with PPD
Supplementary Table S7. Comparison of the our HCC tissue proteome with Plasma Proteome Database. Proteins present in Plasma Proteome Database marked with + and highlight in yellow.
Protein name	Uniprot ID	Uniprot accession No.	Gene symbol	Regulation	Plasma Proteome Database(http://www.plasmaproteomedatabase.org/)1
					Total 289	PPD ID	Gene symbol	Gene name	Entrez gene ID
28 kDa heat- and acid-stable phosphoprotein	HAP28_HUMAN	Q13442	PDAP1	2.41086	+	HPRD_06149	PDAP1	PDGFA associated protein 1	11333
40S ribosomal protein S14	RS14_HUMAN	P62263	RPS14	1.57776	+	HPRD_00562	RPS14	ribosomal protein S14	6208
40S ribosomal protein S19	RS19_HUMAN	P39019	RPS19	1.5038	+	HPRD_04591	RPS19	ribosomal protein S19	6223
40S ribosomal protein S2	RS2_HUMAN	P15880	RPS2	2.09477	+	HPRD_04690	RPS2	ribosomal protein S2	6187
40S ribosomal protein S6	RS6_HUMAN	P62753	RPS6	2.0542	+	HPRD_01592	RPS6	ribosomal protein S6	6194
60S ribosomal protein L10	RL10_HUMAN	P27635	RPL10	2.25013	+	HPRD_02421	RPL10	ribosomal protein L10	6134
60S ribosomal protein L27a	E9PLL6_HUMAN	E9PLL6	RPL27A	4.78989	+	HPRD_04701	RPL27A	ribosomal protein L27a	6157
60S ribosomal protein L36	RL36_HUMAN	Q9Y3U8	RPL36	2.45793	+	HPRD_10201	RPL36	ribosomal protein L36	25873
60S ribosomal protein L4	RL4_HUMAN	P36578	RPL4	2.0085	+	HPRD_01607	RPL4	ribosomal protein L4	6124
60S ribosomal protein L7a	RL7A_HUMAN	P62424	RPL7A	2.14997	+	HPRD_01712	RPL7A	ribosomal protein L7a	6130
7-dehydrocholesterol reductase	DHCR7_HUMAN	Q9UBM7	DHCR7	2.46521	+	HPRD_04174	DHCR7	7-dehydrocholesterol reductase	1717
Acidic leucine-rich nuclear phosphoprotein 32 family member B	AN32B_HUMAN	Q92688	ANP32B	2.22895	+	HPRD_09803	ANP32B	acidic (leucine-rich) nuclear phosphoprotein 32 family, member B	10541
Activated RNA polymerase II transcriptional coactivator p15	TCP4_HUMAN	P53999	SUB1	2.85731	+	HPRD_02737	SUB1	SUB1 homolog (S. cerevisiae)	10923
Acyl-CoA:lysophosphatidylglycerol acyltransferase 1	LGAT1_HUMAN	Q92604	LPGAT1	2.30301	+	HPRD_14304	LPGAT1	lysophosphatidylglycerol acyltransferase 1	9926
Adenylosuccinate synthetase isozyme 2	PURA2_HUMAN	P30520	ADSS	2.46761	+	HPRD_00050	ADSS	adenylosuccinate synthase	159
ADP-ribosylation factor 4	ARF4_HUMAN	P18085	ARF4	1.74884	+	HPRD_03107	ARF4	ADP-ribosylation factor 4	378
ADP-ribosylation factor 5	ARF5_HUMAN	P84085	ARF5	1.94787	+	HPRD_00055	ARF5	ADP-ribosylation factor 5	381
Aldo-keto reductase family 1 member B10	AK1BA_HUMAN	O60218	AKR1B10	8.44014
Aldo-keto reductase family 1 member C2	AK1C2_HUMAN	P52895	AKR1C2	1.73834
Aldo-keto reductase family 1 member C3	AK1C3_HUMAN	P42330	AKR1C3	1.97889	+	HPRD_04911	AKR1C3	aldo-keto reductase family 1, member C3	8644
Angiotensinogen	ANGT_HUMAN	P01019	AGT	2.34364	+	HPRD_00106	AGT	angiotensinogen (serpin peptidase inhibitor, clade A, member 8)	183
Annexin A2	ANXA2_HUMAN	P07355	ANXA2	2.03277	+	HPRD_01061	ANXA2	annexin A2	302
Apolipoprotein A-II	APOA2_HUMAN	P02652	APOA2	2.24173	+	HPRD_00129	APOA2	apolipoprotein A-II	336
Apolipoprotein C-II	K7ER74_HUMAN	K7ER74	APOC2	1.89499	+	HPRD_07457	APOC2	apolipoprotein C-II	344
Apolipoprotein E	APOE_HUMAN	P02649	APOE	2.9063	+	HPRD_00135	APOE	apolipoprotein E	348
Aspartate--tRNA ligase, mitochondrial	SYDM_HUMAN	Q6PI48	DARS2	2.43207	+	HPRD_07677	DARS2	aspartyl-tRNA synthetase 2, mitochondrial	55157
Astrocytic phosphoprotein PEA-15	B1AKZ3_HUMAN	B1AKZ3	PEA15	2.79908	+	HPRD_04579	PEA15	phosphoprotein enriched in astrocytes 15	8682
ATP-citrate synthase	ACLY_HUMAN	P53396	ACLY	2.71391	+	HPRD_00155	ACLY	ATP citrate lyase	47
ATP-dependent RNA helicase DDX1	DDX1_HUMAN	Q92499	DDX1	1.59539	+	HPRD_03158	DDX1	DEAD (Asp-Glu-Ala-Asp) box helicase 1	1653
ATP-dependent RNA helicase DDX39A	DX39A_HUMAN	O00148	DDX39A	1.78225	+	HPRD_10861	DDX39A	DEAD (Asp-Glu-Ala-Asp) box polypeptide 39A	10212
Bifunctional glutamate/proline--tRNA ligase	SYEP_HUMAN	P07814	EPRS	1.91411	+	HPRD_00703	EPRS	glutamyl-prolyl-tRNA synthetase	2058
Bifunctional purine biosynthesis protein PURH	PUR9_HUMAN	P31939	ATIC	1.76362	+	HPRD_03434	ATIC	5-aminoimidazole-4-carboxamide ribonucleotide formyltransferase/IMP cyclohydrolase	471
Biliverdin reductase A	BIEA_HUMAN	P53004	BLVRA	1.84466	+	HPRD_11229	BLVRA	biliverdin reductase A	644
C4b-binding protein alpha chain	C4BPA_HUMAN	P04003	C4BPA	1.56404	+	HPRD_00403	C4BPA	complement component 4 binding protein, alpha	722
Casein kinase II subunit alpha	E7EU96_HUMAN	E7EU96	CSNK2A1	1.85299
CD2-associated protein	CD2AP_HUMAN	Q9Y5K6	CD2AP	2.06908	+	HPRD_05026	CD2AP	CD2-associated protein	23607
Chloride intracellular channel protein 1	CLIC1_HUMAN	O00299	CLIC1	2.22915	+	HPRD_04188	CLIC1	chloride intracellular channel 1	1192
Citrate synthase	B4DJV2_HUMAN	B4DJV2	CS	1.52992	+	HPRD_00349	CS	citrate synthase	1431
Coagulation factor XIII A chain	F13A_HUMAN	P00488	F13A1	2.8799	+	HPRD_00604	F13A1	coagulation factor XIII, A1 polypeptide	2162
Coatomer protein complex, subunit epsilon, isoform CRA_g	M0QXB4_HUMAN	M0QXB4	COPE	1.51414
Cofilin-1	E9PK25_HUMAN	E9PK25	CFL1	1.71871	+	HPRD_03261	CFL1	cofilin 1 (non-muscle)	1072
Complement factor H	CFAH_HUMAN	P08603	CFH	2.06364	+	HPRD_00601	CFH	complement factor H	3075
Copper transport protein ATOX1	E5RIM7_HUMAN	E5RIM7	ATOX1	1.96743	+	HPRD_03779	ATOX1	antioxidant 1 copper chaperone	475
Crk-like protein	CRKL_HUMAN	P46109	CRKL	1.62782	+	HPRD_03596	CRKL	v-crk sarcoma virus CT10 oncogene homolog (avian)-like	1399
Cullin 4B, isoform CRA_e	K4DI93_HUMAN	K4DI93	CUL4B	1.94982	+	HPRD_02251	CUL4B	cullin 4B	8450
Cystatin-B	CYTB_HUMAN	P04080	CSTB	2.19724	+	HPRD_03091	CSTB	cystatin B (stefin B)	1476
Cytoskeleton-associated protein 4	CKAP4_HUMAN	Q07065	CKAP4	1.92124
DNA-(apurinic or apyrimidinic site) lyase	APEX1_HUMAN	P27695	APEX1	1.67868	+	HPRD_00136	APEX1	APEX nuclease (multifunctional DNA repair enzyme) 1	328
Elongation factor 1-beta	EF1B_HUMAN	P24534	EEF1B2	1.85606	+	HPRD_02804	EEF1B2	eukaryotic translation elongation factor 1 beta 2	1933
Elongation factor 1-delta	E9PRY8_HUMAN	E9PRY8	EEF1D	2.32588	+	HPRD_00560	EEF1D	eukaryotic translation elongation factor 1 delta (guanine nucleotide exchange protein)	1936
Elongation factor 1-gamma	EF1G_HUMAN	P26641	EEF1G	1.6479	+	HPRD_11745	EEF1G	eukaryotic translation elongation factor 1 gamma	1937
ERO1-like protein alpha	ERO1A_HUMAN	Q96HE7	ERO1A	1.63328
Eukaryotic translation initiation factor 2 subunit 2	IF2B_HUMAN	P20042	EIF2S2	2.32362	+	HPRD_04882	EIF2S2	eukaryotic translation initiation factor 2, subunit 2 beta, 38kDa	8894
Eukaryotic translation initiation factor 3 subunit A	EIF3A_HUMAN	Q14152	EIF3A	1.75972	+	HPRD_03618	EIF3A	eukaryotic translation initiation factor 3, subunit A	8661
Eukaryotic translation initiation factor 3 subunit F	B3KSH1_HUMAN	B3KSH1	EIF3F	1.57969	+	HPRD_04887	EIF3F	eukaryotic translation initiation factor 3, subunit F	8665
Eukaryotic translation initiation factor 3 subunit M	EIF3M_HUMAN	Q7L2H7	EIF3M	1.66342	+	HPRD_09969	EIF3M	eukaryotic translation initiation factor 3, subunit M	10480
Exportin-1	XPO1_HUMAN	O14980	XPO1	1.75949	+	HPRD_03975	XPO1	exportin 1 (CRM1 homolog, yeast)	7514
FAD synthase	FAD1_HUMAN	Q8NFF5	FLAD1	2.52936
Far upstream element-binding protein 2	FUBP2_HUMAN	Q92945	KHSRP	1.70355	+	HPRD_10350	KHSRP	KH-type splicing regulatory protein	8570
Farnesyl pyrophosphate synthase	E9PCI9_HUMAN	E9PCI9	FDPS	3.54559	+	HPRD_00606	FDPS	farnesyl diphosphate synthase	2224
Fatty acid synthase	FAS_HUMAN	P49327	FASN	2.68239	+	HPRD_02567	FASN	fatty acid synthase	2194
Fatty acid-binding protein, epidermal	FABP5_HUMAN	Q01469	FABP5	2.83385	+	HPRD_05524	FABP5	fatty acid binding protein 5 (psoriasis-associated)	2171
F-box only protein 2	FBX2_HUMAN	Q9UK22	FBXO2	11.4894
Fructosamine-3-kinase	FN3K_HUMAN	Q9H479	FN3K	2.06601	+	HPRD_16336	FN3K	fructosamine 3 kinase	64122
Galectin-3	LEG3_HUMAN	P17931	LGALS3	2.91225	+	HPRD_01090	LGALS3	lectin, galactoside-binding, soluble, 3	3958
Galectin-4	LEG4_HUMAN	P56470	LGALS4	2.5499	+	HPRD_03949	LGALS4	lectin, galactoside-binding, soluble, 4	3960
Glia maturation factor beta (Fragment)	G3V4P8_HUMAN	G3V4P8	GMFB	1.91521	+	HPRD_03420	GMFB	glia maturation factor, beta	2764
Glucose-6-phosphate isomerase	G6PI_HUMAN	P06744	GPI	1.76234	+	HPRD_01394	GPI	glucose-6-phosphate isomerase	2821
Glutamate--cysteine ligase regulatory subunit	GSH0_HUMAN	P48507	GCLM	2.64684
Glutamine--fructose-6-phosphate aminotransferase [isomerizing] 1	GFPT1_HUMAN	Q06210	GFPT1	2.14305	+	HPRD_00702	GFPT1	glutamine--fructose-6-phosphate transaminase 1	2673
Glycine--tRNA ligase	SYG_HUMAN	P41250	GARS	2.34225	+	HPRD_02617	GARS	glycyl-tRNA synthetase	2617
Golgi resident protein GCP60	GCP60_HUMAN	Q9H3P7	ACBD3	2.23863	+	HPRD_08432	ACBD3	acyl-CoA binding domain containing 3	64746
HCG2044799	H3BQZ7_HUMAN	H3BQZ7	HNRNPUL2-BSCL2	1.84908
Heat shock 70 kDa protein 1A/1B	HSP71_HUMAN	P08107	HSPA1A	2.11826	+	HPRD_00774	HSPA1A	heat shock 70kDa protein 1A	3303
Heat shock protein 75 kDa, mitochondrial	TRAP1_HUMAN	Q12931	TRAP1	1.59646	+	HPRD_05868	TRAP1	TNF receptor-associated protein 1	10131
Heat shock protein beta-1	HSPB1_HUMAN	P04792	HSPB1	2.02349	+	HPRD_09076	HSPB1	heat shock 27kDa protein 1	3315
Heat shock protein HSP 90-alpha	HS90A_HUMAN	P07900	HSP90AA1	1.70069	+	HPRD_00777	HSP90AA1	heat shock protein 90kDa alpha (cytosolic), class A member 1	3320
Heat shock protein HSP 90-beta	HS90B_HUMAN	P08238	HSP90AB1	1.79723	+	HPRD_06763	HSP90AB1	heat shock protein 90kDa alpha (cytosolic), class B member 1	3326
Heterogeneous nuclear ribonucleoprotein A/B	D6RD18_HUMAN	D6RD18	HNRNPAB	1.87357	+	HPRD_04067	HNRNPAB	heterogeneous nuclear ribonucleoprotein A/B	3182
Heterogeneous nuclear ribonucleoprotein A3	ROA3_HUMAN	P51991	HNRNPA3	1.88914	+	HPRD_05644	HNRNPA3	heterogeneous nuclear ribonucleoprotein A3	220988
Heterogeneous nuclear ribonucleoprotein D-like	HNRDL_HUMAN	O14979	HNRPDL	1.67172
Heterogeneous nuclear ribonucleoprotein F	HNRPF_HUMAN	P52597	HNRNPF	1.72326	+	HPRD_03023	HNRNPF	heterogeneous nuclear ribonucleoprotein F	3185
Heterogeneous nuclear ribonucleoprotein H2	HNRH2_HUMAN	P55795	HNRNPH2	1.66385	+	HPRD_03022	HNRNPH2	heterogeneous nuclear ribonucleoprotein H2 (H')	3188
Heterogeneous nuclear ribonucleoprotein M	HNRPM_HUMAN	P52272	HNRNPM	1.71051	+	HPRD_01188	HNRNPM	heterogeneous nuclear ribonucleoprotein M	4670
Heterogeneous nuclear ribonucleoprotein U	HNRPU_HUMAN	Q00839	HNRNPU	1.98224	+	HPRD_04185	HNRNPU	heterogeneous nuclear ribonucleoprotein U (scaffold attachment factor A)	3192
Heterogeneous nuclear ribonucleoproteins A2/B1	ROA2_HUMAN	P22626	HNRNPA2B1	1.73949	+	HPRD_02526	HNRNPA2B1	heterogeneous nuclear ribonucleoprotein A2/B1	3181
Hsp90 co-chaperone Cdc37	CDC37_HUMAN	Q16543	CDC37	1.9168	+	HPRD_05456	CDC37	cell division cycle 37	11140
Ig heavy chain V-I region V35	HV103_HUMAN	P23083	IGHV1-2	1.57671
Importin-7	IPO7_HUMAN	O95373	IPO7	2.10109	+	HPRD_09280	IPO7	importin 7	10527
Inorganic pyrophosphatase	IPYR_HUMAN	Q15181	PPA1	2.00472	+	HPRD_01527	PPA1	pyrophosphatase (inorganic) 1	5464
Insulin-degrading enzyme	IDE_HUMAN	P14735	IDE	1.9669	+	HPRD_00894	IDE	insulin-degrading enzyme	3416
Interferon-induced transmembrane protein 3	IFM3_HUMAN	Q01628	IFITM3	2.42362
Interleukin enhancer binding factor 3, 90kDa, isoform CRA_b	G5E9M5_HUMAN	G5E9M5	ILF3	1.89596	+	HPRD_04420	ILF3	interleukin enhancer binding factor 3, 90kDa	3609
Interleukin enhancer-binding factor 2	ILF2_HUMAN	Q12905	ILF2	2.06941	+	HPRD_04419	ILF2	interleukin enhancer binding factor 2	3608
Isoform 3 of Collagen alpha-1(XVIII) chain	COIA1_HUMAN	P39060-2	COL18A1	2.358	+	HPRD_00382	COL18A1	collagen, type XVIII, alpha 1	80781
Isoform 3 of Glucose-6-phosphate 1-dehydrogenase	G6PD_HUMAN	P11413-3	G6PD	3.56795	+	HPRD_02377	G6PD	glucose-6-phosphate dehydrogenase	2539
Isoform LMW of Kininogen-1	KNG1_HUMAN	P01042-2	KNG1	2.31025	+	HPRD_01970	KNG1	kininogen 1	3827
Isoleucine--tRNA ligase, cytoplasmic	SYIC_HUMAN	P41252	IARS	2.23673	+	HPRD_02832	IARS	isoleucyl-tRNA synthetase	3376
Kinesin-1 heavy chain	KINH_HUMAN	P33176	KIF5B	1.91374	+	HPRD_07214	KIF5B	kinesin family member 5B	3799
Lanosterol 14-alpha demethylase	CP51A_HUMAN	Q16850	CYP51A1	2.80858	+	HPRD_03381	CYP51A1	cytochrome P450, family 51, subfamily A, polypeptide 1	1595
LETM1 and EF-hand domain-containing protein 1, mitochondrial	LETM1_HUMAN	O95202	LETM1	2.63449
Long-chain-fatty-acid--CoA ligase 3	ACSL3_HUMAN	O95573	ACSL3	5.11302	+	HPRD_03845	ACSL3	acyl-CoA synthetase long-chain family member 3	2181
Long-chain-fatty-acid--CoA ligase 4	ACSL4_HUMAN	O60488	ACSL4	8.11104	+	HPRD_02152	ACSL4	acyl-CoA synthetase long-chain family member 4	2182
Microtubule-associated protein 4	MAP4_HUMAN	P27816	MAP4	1.89261	+	HPRD_01141	MAP4	microtubule-associated protein 4	4134
Microtubule-associated protein RP/EB family member 1	MARE1_HUMAN	Q15691	MAPRE1	2.23617	+	HPRD_04379	MAPRE1	microtubule-associated protein, RP/EB family, member 1	22919
Mitochondrial import receptor subunit TOM22 homolog	TOM22_HUMAN	Q9NS69	TOMM22	3.22296	+	HPRD_06130	TOMM22	translocase of outer mitochondrial membrane 22 homolog (yeast)	56993
Mitogen-activated protein kinase 1	MK01_HUMAN	P28482	MAPK1	2.20694	+	HPRD_01496	MAPK1	mitogen-activated protein kinase 1	5594
Na(+)/H(+) exchange regulatory cofactor NHE-RF3	NHRF3_HUMAN	Q5T2W1	PDZK1	2.62195
NAD(P)H-hydrate epimerase	NNRE_HUMAN	Q8NCW5	APOA1BP	2.13802	+	HPRD_16397	APOA1BP	apolipoprotein A-I binding protein	128240
NADP-dependent malic enzyme	MAOX_HUMAN	P48163	ME1	2.80432	+	HPRD_01102	ME1	malic enzyme 1, NADP(+)-dependent, cytosolic	4199
NEDD8-conjugating enzyme Ubc12	UBC12_HUMAN	P61081	UBE2M	1.99553
Neuroblast differentiation-associated protein AHNAK	AHNK_HUMAN	Q09666	AHNAK	1.60701	+	HPRD_14684	AHNAK	AHNAK nucleoprotein	79026
Nuclear migration protein nudC	NUDC_HUMAN	Q9Y266	NUDC	1.89798
Nucleobindin-2	NUCB2_HUMAN	P80303	NUCB2	2.06871	+	HPRD_09726	NUCB2	nucleobindin 2	4925
Nucleolin	NUCL_HUMAN	P19338	NCL	2.00454	+	HPRD_01245	NCL	nucleolin	4691
Nucleophosmin	NPM_HUMAN	P06748	NPM1	1.73957	+	HPRD_01246	NPM1	nucleophosmin (nucleolar phosphoprotein B23, numatrin)	4869
Nucleoside diphosphate kinase A	NDKA_HUMAN	P15531	NME1	1.8607	+	HPRD_01131	NME1	NME/NM23 nucleoside diphosphate kinase 1	4830
Nucleoside diphosphate kinase	Q32Q12_HUMAN	Q32Q12	NME1-NME2	1.91935
Nucleosome assembly protein 1-like 1	F5H4R6_HUMAN	F5H4R6	NAP1L1	2.60575	+	HPRD_01248	NAP1L1	nucleosome assembly protein 1-like 1	4673
Nucleosome assembly protein 1-like 4	F5HFY4_HUMAN	F5HFY4	NAP1L4b	1.99111
Obg-like ATPase 1	J3KQ32_HUMAN	J3KQ32	OLA1	1.52126	+	HPRD_15194	OLA1	Obg-like ATPase 1	29789
Peptidyl-prolyl cis-trans isomerase FKBP4	FKBP4_HUMAN	Q02790	FKBP4	1.76518	+	HPRD_11794	FKBP4	FK506 binding protein 4, 59kDa	2288
Peptidyl-prolyl cis-trans isomerase FKBP8	J3KQ73_HUMAN	J3KQ73	FKBP8	2.01422	+	HPRD_05327	FKBP8	FK506 binding protein 8, 38kDa	23770
Perilipin-2	PLIN2_HUMAN	Q99541	PLIN2	5.37173	+	HPRD_00057	PLIN2	perilipin 2	123
Peroxisomal biogenesis factor 19	PEX19_HUMAN	P40855	PEX19	2.20894
Pigment epithelium-derived factor	PEDF_HUMAN	P36955	SERPINF1	3.08196	+	HPRD_01408	SERPINF1	serpin peptidase inhibitor, clade F (alpha-2 antiplasmin, pigment epithelium derived factor), member 1	5176
Poly [ADP-ribose] polymerase 1	PARP1_HUMAN	P09874	PARP1	2.34115	+	HPRD_01435	PARP1	poly (ADP-ribose) polymerase 1	142
Prefoldin subunit 2	PFD2_HUMAN	Q9UHV9	PFDN2	2.69796	+	HPRD_09658	PFDN2	prefoldin subunit 2	5202
Prefoldin subunit 3	PFD3_HUMAN	P61758	VBP1	2.34769	+	HPRD_02135	VBP1	von Hippel-Lindau binding protein 1	7411
Prefoldin subunit 6	PFD6_HUMAN	O15212	PFDN6	2.30688	+	HPRD_16135	PFDN6	prefoldin subunit 6	10471
Prelamin-A/C	LMNA_HUMAN	P02545	LMNA	2.1353	+	HPRD_01035	LMNA	lamin A/C	4000
Proliferating cell nuclear antigen	PCNA_HUMAN	P12004	PCNA	3.25488	+	HPRD_01456	PCNA	proliferating cell nuclear antigen	5111
Proliferation-associated protein 2G4	F8VTY8_HUMAN	F8VTY8	PA2G4	2.00058	+	HPRD_03685	PA2G4	proliferation-associated 2G4, 38kDa	5036
Protein AMBP	AMBP_HUMAN	P02760	AMBP	1.77612	+	HPRD_01467	AMBP	alpha-1-microglobulin/bikunin precursor	259
Protein arginine N-methyltransferase 1	H7C2I1_HUMAN	H7C2I1	PRMT1	2.2157	+	HPRD_04257	PRMT1	protein arginine methyltransferase 1	3276
Protein CutA	CUTA_HUMAN	O60888	CUTA	1.88323	+	HPRD_12902	CUTA	cutA divalent cation tolerance homolog (E. coli)	51596
Protein NDRG1	NDRG1_HUMAN	Q92597	NDRG1	3.46243	+	HPRD_05586	NDRG1	N-myc downstream regulated 1	10397
Putative pre-mRNA-splicing factor ATP-dependent RNA helicase DHX15	DHX15_HUMAN	O43143	DHX15	2.00904	+	HPRD_04553	DHX15	DEAH (Asp-Glu-Ala-His) box helicase 15	1665
Pyruvate dehydrogenase E1 component subunit alpha, somatic form, mitochondrial	ODPA_HUMAN	P08559	PDHA1	1.64804	+	HPRD_02420	PDHA1	pyruvate dehydrogenase (lipoamide) alpha 1	5160
Pyruvate kinase isozymes M1/M2	KPYM_HUMAN	P14618	PKM	2.53992	+	HPRD_01529	PKM	pyruvate kinase, muscle	5315
Ran GTPase-activating protein 1	RAGP1_HUMAN	P46060	RANGAP1	2.19983	+	HPRD_03839	RANGAP1	Ran GTPase activating protein 1	5905
Ras GTPase-activating protein-binding protein 1	G3BP1_HUMAN	Q13283	G3BP1	1.70651	+	HPRD_06569	G3BP1	GTPase activating protein (SH3 domain) binding protein 1	10146
Ras-related protein Rab-1A	RAB1A_HUMAN	P62820	RAB1A	1.83262	+	HPRD_01538	RAB1A	RAB1A, member RAS oncogene family	5861
Ras-related protein Rab-1B	RAB1B_HUMAN	Q9H0U4	RAB1B	1.68807	+	HPRD_11469	RAB1B	RAB1B, member RAS oncogene family	81876
Ras-related protein Rab-8A	RAB8A_HUMAN	P61006	RAB8A	1.64374	+	HPRD_01296	RAB8A	RAB8A, member RAS oncogene family	4218
Redox-regulatory protein FAM213A	F213A_HUMAN	Q9BRX8	FAM213A	1.58964	+	HPRD_12580	FAM213A	family with sequence similarity 213, member A	84293
Rho GTPase-activating protein 1	RHG01_HUMAN	Q07960	ARHGAP1	1.61896	+	HPRD_04108	ARHGAP1	Rho GTPase activating protein 1	392
RNA-binding protein 8A	RBM8A_HUMAN	Q9Y5S9	RBM8A	1.82803	+	HPRD_05609	RBM8A	RNA binding motif protein 8A	9939
Secretory carrier-associated membrane protein 3	SCAM3_HUMAN	O14828	SCAMP3	5.14297	+	HPRD_06074	SCAMP3	secretory carrier membrane protein 3	10067
Serine/arginine-rich-splicing factor 2 (Fragment)	J3QL05_HUMAN	J3QL05	SRSF2	1.84959	+	HPRD_02888	SRSF2	serine/arginine-rich splicing factor 2	6427
Serpin H1	SERPH_HUMAN	P50454	SERPINH1	2.59695	+	HPRD_02968	SERPINH1	serpin peptidase inhibitor, clade H (heat shock protein 47), member 1, (collagen binding protein 1)	871
Signal recognition particle 9 kDa protein	SRP09_HUMAN	P49458	SRP9	1.77556	+	HPRD_02830	SRP9	signal recognition particle 9kDa	6726
Signal recognition particle receptor subunit beta	SRPRB_HUMAN	Q9Y5M8	SRPRB	1.59078	+	HPRD_18105	SRPRB	signal recognition particle receptor, B subunit	58477
Single-stranded DNA-binding protein, mitochondrial	SSBP_HUMAN	Q04837	SSBP1	2.86064	+	HPRD_02703	SSBP1	single-stranded DNA binding protein 1, mitochondrial	6742
Small nuclear ribonucleoprotein E	RUXE_HUMAN	P62304	SNRPE	2.39706	+	HPRD_00548	SNRPE	small nuclear ribonucleoprotein polypeptide E	6635
Small nuclear ribonucleoprotein Sm D3	B4DJP7_HUMAN	B4DJP7	SNRPD3	1.78291	+	HPRD_03039	SNRPD3	small nuclear ribonucleoprotein D3 polypeptide 18kDa	6634
SNRPG protein	Q49AN9_HUMAN	Q49AN9	SNRPG	1.76523	+	HPRD_04646	SNRPG	small nuclear ribonucleoprotein polypeptide G	6637
Spliceosome RNA helicase DDX39B	F8VQ10_HUMAN	F8VQ10	DDX39B	1.71671	+	HPRD_00805	DDX39B	DEAD (Asp-Glu-Ala-Asp) box polypeptide 39B	7919
Splicing factor 3A subunit 1	SF3A1_HUMAN	Q15459	SF3A1	2.50002	+	HPRD_06903	SF3A1	splicing factor 3a, subunit 1, 120kDa	10291
Splicing factor U2AF 35 kDa subunit	U2AF1_HUMAN	Q01081	U2AF1	1.99891	+	HPRD_01871	U2AF1	U2 small nuclear RNA auxiliary factor 1	7307
Splicing factor, proline- and glutamine-rich	SFPQ_HUMAN	P23246	SFPQ	2.28563	+	HPRD_07284	SFPQ	splicing factor proline/glutamine-rich	6421
SUMO-activating enzyme subunit 1	M0QZS6_HUMAN	M0QZS6	SAE1	1.95317	+	HPRD_18010	SAE1	SUMO1 activating enzyme subunit 1	10055
Syndecan-1	SDC1_HUMAN	P18827	SDC1	1.6184	+	HPRD_01718	SDC1	syndecan 1	6382
T-complex protein 1 subunit beta	F5GWF6_HUMAN	F5GWF6	CCT2	1.70513	+	HPRD_06895	CCT2	chaperonin containing TCP1, subunit 2 (beta)	10576
Thrombospondin-1	TSP1_HUMAN	P07996	THBS1	4.49473	+	HPRD_01765	THBS1	thrombospondin 1	7057
Transaldolase	TALDO_HUMAN	P37837	TALDO1	1.81931	+	HPRD_03640	TALDO1	transaldolase 1	6888
Transcription factor BTF3	BTF3_HUMAN	P20290	BTF3	1.82058	+	HPRD_03966	BTF3	basic transcription factor 3	689
Transcription intermediary factor 1-beta	TIF1B_HUMAN	Q13263	TRIM28	2.34708	+	HPRD_03445	TRIM28	tripartite motif containing 28	10155
Transferrin receptor protein 1	TFR1_HUMAN	P02786	TFRC	4.29119	+	HPRD_01812	TFRC	transferrin receptor (p90, CD71)	7037
Transgelin-2	TAGL2_HUMAN	P37802	TAGLN2	3.48124	+	HPRD_06864	TAGLN2	transgelin 2	8407
Translational activator GCN1	GCN1L_HUMAN	Q92616	GCN1	1.59733
Translationally-controlled tumor protein	Q5W0H4_HUMAN	Q5W0H4	TPT1	1.78926	+	HPRD_15979	TPT1	tumor protein, translationally-controlled 1	7178
Translocon-associated protein subunit delta	SSRD_HUMAN	P51571	SSR4	1.63569	+	HPRD_02101	SSR4	signal sequence receptor, delta	6748
Transmembrane 9 superfamily member 2	TM9S2_HUMAN	Q99805	TM9SF2	1.88999
Trifunctional purine biosynthetic protein adenosine-3	PUR2_HUMAN	P22102	GART	1.61023	+	HPRD_00716	GART	phosphoribosylglycinamide formyltransferase, phosphoribosylglycinamide synthetase, phosphoribosylaminoimidazole synthetase	2618
tRNA-splicing ligase RtcB homolog	RTCB_HUMAN	Q9Y3I0	RTCB	1.62027	+	HPRD_13695	RTCB	RNA 2',3'-cyclic phosphate and 5'-OH ligase	51493
Tropomyosin 1 (Alpha), isoform CRA_f	Q6ZN40_HUMAN	Q6ZN40	TPM1	1.86559	+	HPRD_01839	TPM1	tropomyosin 1 (alpha)	7168
Tubulin beta-4B chain	TBB4B_HUMAN	P68371	TUBB4B	1.54506	+	HPRD_04043	TUBB4B	tubulin, beta 4B class IVb	10383
Tubulin beta-6 chain	TBB6_HUMAN	Q9BUF5	TUBB6	1.68573	+	HPRD_11349	TUBB6	tubulin, beta 6 class V	84617
Tumor protein D52-like 2, isoform CRA_e	Q5JWU6_HUMAN	Q5JWU6	TPD52L2	1.87788	+	HPRD_11947	TPD52L2	tumor protein D52-like 2	7165
Ubiquilin-1	UBQL1_HUMAN	Q9UMX0	UBQLN1	1.67021	+	HPRD_05440	UBQLN1	ubiquilin 1	29979
Ubiquilin-2	UBQL2_HUMAN	Q9UHD9	UBQLN2	1.6015	+	HPRD_02224	UBQLN2	ubiquilin 2	29978
Ubiquitin thioesterase OTUB1	J3KR44_HUMAN	J3KR44	OTUB1	3.19925	+	HPRD_08493	OTUB1	OTU domain, ubiquitin aldehyde binding 1	55611
Ubiquitin-conjugating enzyme E2 K	UBE2K_HUMAN	P61086	UBE2K	1.70009	+	HPRD_04165	UBE2K	ubiquitin-conjugating enzyme E2K	3093
Ubiquitin-conjugating enzyme E2 L3	E7EWS7_HUMAN	E7EWS7	UBE2L3	1.82644	+	HPRD_04762	UBE2L3	ubiquitin-conjugating enzyme E2L 3	7332
Valine--tRNA ligase	B0V043_HUMAN	B0V043	VARS	2.05995	+	HPRD_10362	VARS	valyl-tRNA synthetase	7407
Vesicle-associated membrane protein-associated protein A	VAPA_HUMAN	Q9P0L0	VAPA	2.01729	+	HPRD_09299	VAPA	VAMP (vesicle-associated membrane protein)-associated protein A, 33kDa	9218
Villin-1	VILI_HUMAN	P09327	VIL1	3.77206	+	HPRD_01898	VIL1	villin 1	7429
Vitronectin	VTNC_HUMAN	P04004	VTN	1.81881	+	HPRD_01902	VTN	vitronectin	7448
X-ray repair cross-complementing protein 5	XRCC5_HUMAN	P13010	XRCC5	1.71824	+	HPRD_08935	XRCC5	X-ray repair complementing defective repair in Chinese hamster cells 5 (double-strand-break rejoining)	7520
Zyxin	ZYX_HUMAN	Q15942	ZYX	1.915	+	HPRD_03592	ZYX	zyxin	7791
15-hydroxyprostaglandin dehydrogenase [NAD(+)]	PGDH_HUMAN	P15428	HPGD	0.425206	+	HPRD_03406	HPGD	hydroxyprostaglandin dehydrogenase 15-(NAD)	3248
17-beta-hydroxysteroid dehydrogenase type 6	H17B6_HUMAN	O14756	HSD17B6	0.39964
3-hydroxyanthranilate 3,4-dioxygenase	3HAO_HUMAN	P46952	HAAO	0.514231	+	HPRD_05158	HAAO	3-hydroxyanthranilate 3,4-dioxygenase	23498
3-ketoacyl-CoA thiolase, mitochondrial	THIM_HUMAN	P42765	ACAA2	0.421216	+	HPRD_10380	ACAA2	acetyl-CoA acyltransferase 2	10449
4-hydroxyphenylpyruvate dioxygenase	HPPD_HUMAN	P32754	HPD	0.280383	+	HPRD_02041	HPD	4-hydroxyphenylpyruvate dioxygenase	3242
Acetyl-CoA acetyltransferase, mitochondrial	THIL_HUMAN	P24752	ACAT1	0.559932	+	HPRD_01946	ACAT1	acetyl-CoA acetyltransferase 1	38
Acyl-CoA synthetase short-chain family member 3, mitochondrial	ACSS3_HUMAN	Q9H6R3	ACSS3	0.462902
Acyl-coenzyme A synthetase ACSM2A, mitochondrial	ACS2A_HUMAN	Q08AH3	ACSM2A	0.461633
Acyl-coenzyme A thioesterase 2, mitochondrial	ACOT2_HUMAN	P49753	ACOT2	0.587862	+	HPRD_10173	ACOT2	acyl-CoA thioesterase 2	10965
Aflatoxin B1 aldehyde reductase member 3	ARK73_HUMAN	O95154	AKR7A3	0.486982	+	HPRD_07089	AKR7A3	aldo-keto reductase family 7, member A3 (aflatoxin aldehyde reductase)	22977
Alanine aminotransferase 1	ALAT1_HUMAN	P24298	GPT	0.290025	+	HPRD_00689	GPT	glutamic-pyruvate transaminase (alanine aminotransferase)	2875
Alcohol dehydrogenase [NADP(+)]	AK1A1_HUMAN	P14550	AKR1A1	0.616222	+	HPRD_00069	AKR1A1	aldo-keto reductase family 1, member A1 (aldehyde reductase)	10327
Alcohol dehydrogenase 1A	ADH1A_HUMAN	P07327	ADH1A	0.368517	+	HPRD_00063	ADH1A	alcohol dehydrogenase 1A (class I), alpha polypeptide	124
Alcohol dehydrogenase 1B	ADH1B_HUMAN	P00325	ADH1B	0.366294	+	HPRD_00065	ADH1B	alcohol dehydrogenase 1B (class I), beta polypeptide	125
Alcohol dehydrogenase 1B	A8MYN5_HUMAN	A8MYN5	ADH1B	0.370979	+	HPRD_00065	ADH1B	alcohol dehydrogenase 1B (class I), beta polypeptide	125
Alcohol dehydrogenase 1C	ADH1G_HUMAN	P00326	ADH1C	0.387618	+	HPRD_00066	ADH1C	alcohol dehydrogenase 1C (class I), gamma polypeptide	126
Alcohol dehydrogenase 6	ADH6_HUMAN	P28332	ADH6	0.33266	+	HPRD_00067	ADH6	alcohol dehydrogenase 6 (class V)	130
Aldehyde dehydrogenase, mitochondrial	ALDH2_HUMAN	P05091	ALDH2	0.47115	+	HPRD_00003	ALDH2	aldehyde dehydrogenase 2 family (mitochondrial)	217
Aldehyde oxidase	ADO_HUMAN	Q06278	AOX1	0.337435	+	HPRD_07537	AOX1	aldehyde oxidase 1	316
Alpha-aminoadipic semialdehyde synthase, mitochondrial	AASS_HUMAN	Q9UDR5	AASS	0.386035	+	HPRD_05489	AASS	aminoadipate-semialdehyde synthase	10157
Amine oxidase [flavin-containing] B	AOFB_HUMAN	P27338	MAOB	0.601988	+	HPRD_02401	MAOB	monoamine oxidase B	4129
Arginase-1	ARGI1_HUMAN	P05089	ARG1	0.578977	+	HPRD_01947	ARG1	arginase, liver	383
Argininosuccinate synthase	ASSY_HUMAN	P00966	ASS1	0.343561	+	HPRD_04590	ASS1	argininosuccinate synthase 1	445
Arylsulfatase E	F5H324_HUMAN	F5H324	ARSE	0.458009
Aspartate aminotransferase, mitochondrial	AATM_HUMAN	P00505	GOT2	0.63994	+	HPRD_00684	GOT2	glutamic-oxaloacetic transaminase 2, mitochondrial	2806
Betaine--homocysteine S-methyltransferase 1	BHMT1_HUMAN	Q93088	BHMT	0.420195	+	HPRD_04200	BHMT	betaine--homocysteine S-methyltransferase	635
Bifunctional epoxide hydrolase 2	HYES_HUMAN	P34913	EPHX2	0.569724	+	HPRD_00582	EPHX2	epoxide hydrolase 2, cytoplasmic	2053
Bile acyl-CoA synthetase	S27A5_HUMAN	Q9Y2P5	SLC27A5	0.337189
Bile salt sulfotransferase	ST2A1_HUMAN	Q06520	SULT2A1	0.504282	+	HPRD_00502	SULT2A1	sulfotransferase family, cytosolic, 2A, dehydroepiandrosterone (DHEA)-preferring, member 1	6822
C-1-tetrahydrofolate synthase, cytoplasmic	C1TC_HUMAN	P11586	MTHFD1	0.311436	+	HPRD_01403	MTHFD1	methylenetetrahydrofolate dehydrogenase (NADP+ dependent) 1, methenyltetrahydrofolate cyclohydrolase, formyltetrahydrofolate synthetase	4522
C-1-tetrahydrofolate synthase, cytoplasmic	G3V2B8_HUMAN	G3V2B8	MTHFD1	0.466005	+	HPRD_01403	MTHFD1	methylenetetrahydrofolate dehydrogenase (NADP+ dependent) 1, methenyltetrahydrofolate cyclohydrolase, formyltetrahydrofolate synthetase	4522
Carbamoyl-phosphate synthase [ammonia], mitochondrial	J3KQL0_HUMAN	J3KQL0	CPS1	0.363783	+	HPRD_01995	CPS1	carbamoyl-phosphate synthase 1, mitochondrial	1373
Carbonyl reductase family member 4	CBR4_HUMAN	Q8N4T8	CBR4	0.469261
Carboxymethylenebutenolidase homolog	CMBL_HUMAN	Q96DG6	CMBL	0.548644
Cob(I)yrinic acid a,c-diamide adenosyltransferase, mitochondrial	MMAB_HUMAN	Q96EY8	MMAB	0.546087	+	HPRD_07398	MMAB	methylmalonic aciduria (cobalamin deficiency) cblB type	326625
Corticosteroid 11-beta-dehydrogenase isozyme 1	DHI1_HUMAN	P28845	HSD11B1	0.463634	+	HPRD_07042	HSD11B1	hydroxysteroid (11-beta) dehydrogenase 1	3290
CYP4F3 protein	B7Z8Z3_HUMAN	B7Z8Z3	CYP4F3	0.549531	+	HPRD_03169	CYP4F3	cytochrome P450, family 4, subfamily F, polypeptide 3	4051
Cystathionine beta-synthase	CBS_HUMAN	P35520	CBS	0.455507	+	HPRD_01994	CBS	cystathionine-beta-synthase	875
Cystathionine gamma-lyase	CGL_HUMAN	P32929	CTH	0.372888	+	HPRD_09633	CTH	cystathionase (cystathionine gamma-lyase)	1491
Cytochrome P450 1A2	CP1A2_HUMAN	P05177	CYP1A2	0.100324	+	HPRD_00489	CYP1A2	cytochrome P450, family 1, subfamily A, polypeptide 2	1544
Cytochrome P450 2A6	CP2A6_HUMAN	P11509	CYP2A6	0.441691	+	HPRD_00420	CYP2A6	cytochrome P450, family 2, subfamily A, polypeptide 6	1548
Cytochrome P450 2C8	CP2C8_HUMAN	P10632	CYP2C8	0.248199	+	HPRD_03083	CYP2C8	cytochrome P450, family 2, subfamily C, polypeptide 8	1558
Cytochrome P450 2C9	CP2C9_HUMAN	P11712	CYP2C9	0.256223	+	HPRD_03084	CYP2C9	cytochrome P450, family 2, subfamily C, polypeptide 9	1559
Cytochrome P450 2E1	CP2E1_HUMAN	P05181	CYP2E1	0.316627
Cytochrome P450 3A4	CP3A4_HUMAN	P08684	CYP3A4	0.655161	+	HPRD_00484	CYP3A4	cytochrome P450, family 3, subfamily A, polypeptide 4	1576
Cytochrome P450 4A11	CP4AB_HUMAN	Q02928	CYP4A11	0.244766	+	HPRD_03201	CYP4A11	cytochrome P450, family 4, subfamily A, polypeptide 11	1579
Cytosol aminopeptidase	AMPL_HUMAN	P28838	LAP3	0.476266	+	HPRD_07516	LAP3	leucine aminopeptidase 3	51056
Cytosolic 10-formyltetrahydrofolate dehydrogenase	AL1L1_HUMAN	O75891	ALDH1L1	0.558533	+	HPRD_02594	ALDH1L1	aldehyde dehydrogenase 1 family, member L1	10840
D-3-phosphoglycerate dehydrogenase	SERA_HUMAN	O43175	PHGDH	0.415742	+	HPRD_06047	PHGDH	phosphoglycerate dehydrogenase	26227
D-beta-hydroxybutyrate dehydrogenase, mitochondrial	BDH_HUMAN	Q02338	BDH1	0.429963	+	HPRD_04344	BDH1	3-hydroxybutyrate dehydrogenase, type 1	622
Delta-1-pyrroline-5-carboxylate dehydrogenase, mitochondrial	AL4A1_HUMAN	P30038	ALDH4A1	0.495604	+	HPRD_06009	ALDH4A1	aldehyde dehydrogenase 4 family, member A1	8659
Diamine acetyltransferase 2	SAT2_HUMAN	Q96F10	SAT2	0.318093	+	HPRD_15296	SAT2	spermidine/spermine N1-acetyltransferase family member 2	112483
Dihydropteridine reductase	DHPR_HUMAN	P09417	QDPR	0.571004	+	HPRD_02025	QDPR	quinoid dihydropteridine reductase	5860
Dihydropyrimidinase	DPYS_HUMAN	Q14117	DPYS	0.386835	+	HPRD_01960	DPYS	dihydropyrimidinase	1807
Dimethylaniline monooxygenase [N-oxide-forming] 3	FMO3_HUMAN	P31513	FMO3	0.432128
Dimethylaniline monooxygenase [N-oxide-forming] 5	FMO5_HUMAN	P49326	FMO5	0.528882	+	HPRD_04904	FMO5	flavin containing monooxygenase 5	2330
Dimethylglycine dehydrogenase, mitochondrial	M2GD_HUMAN	Q9UI17	DMGDH	0.390613	+	HPRD_05789	DMGDH	dimethylglycine dehydrogenase	29958
Electron transfer flavoprotein-ubiquinone oxidoreductase, mitochondrial	J3KND9_HUMAN	J3KND9	ETFDH	0.461036	+	HPRD_01978	ETFDH	electron-transferring-flavoprotein dehydrogenase	2110
Endoplasmic reticulum resident protein 29	ERP29_HUMAN	P30040	ERP29	0.582654	+	HPRD_03794	ERP29	endoplasmic reticulum protein 29	10961
Enoyl-CoA hydratase domain-containing protein 2, mitochondrial	ECHD2_HUMAN	Q86YB7	ECHDC2	0.418546	+	HPRD_07718	ECHDC2	enoyl CoA hydratase domain containing 2	55268
Enoyl-CoA hydratase domain-containing protein 3, mitochondrial	ECHD3_HUMAN	Q96DC8	ECHDC3	0.539808
Enoyl-CoA hydratase, mitochondrial	ECHM_HUMAN	P30084	ECHS1	0.512948	+	HPRD_03799	ECHS1	enoyl CoA hydratase, short chain, 1, mitochondrial	1892
Estradiol 17-beta-dehydrogenase 2	DHB2_HUMAN	P37059	HSD17B2	0.449855	+	HPRD_00186	HSD17B2	hydroxysteroid (17-beta) dehydrogenase 2	3294
Estradiol 17-beta-dehydrogenase 8	DHB8_HUMAN	Q92506	HSD17B8	0.391679	+	HPRD_03248	HSD17B8	hydroxysteroid (17-beta) dehydrogenase 8	7923
Fatty acid-binding protein, liver	FABPL_HUMAN	P07148	FABP1	0.623852	+	HPRD_00612	FABP1	fatty acid binding protein 1, liver	2168
Formimidoyltransferase-cyclodeaminase	FTCD_HUMAN	O95954	FTCD	0.184434	+	HPRD_08430	FTCD	formimidoyltransferase cyclodeaminase	10841
Fructose-1,6-bisphosphatase 1	F16P1_HUMAN	P09467	FBP1	0.441644	+	HPRD_01973	FBP1	fructose-1,6-bisphosphatase 1	2203
Fucose mutarotase	FUCM_HUMAN	A2VDF0	FUOM	0.40375
Fumarylacetoacetate hydrolase domain-containing protein 2A	FAH2A_HUMAN	Q96GK7	FAHD2A	0.567764
Glucosamine 6-phosphate N-acetyltransferase	GNA1_HUMAN	Q96EK6	GNPNAT1	0.512749	+	HPRD_17046	GNPNAT1	glucosamine-phosphate N-acetyltransferase 1	64841
Glutamate dehydrogenase 1, mitochondrial	DHE3_HUMAN	P00367	GLUD1	0.634949	+	HPRD_11748	GLUD1	glutamate dehydrogenase 1	2746
Glutaryl-CoA dehydrogenase, mitochondrial	GCDH_HUMAN	Q92947	GCDH	0.326331	+	HPRD_01977	GCDH	glutaryl-CoA dehydrogenase	2639
Glycerate kinase	GLCTK_HUMAN	Q8IVS8	GLYCTK	0.489186	+	HPRD_13586	GLYCTK	glycerate kinase	132158
Glycine cleavage system H protein, mitochondrial	GCSH_HUMAN	P23434	GCSH	0.531429	+	HPRD_01998	GCSH	glycine cleavage system protein H (aminomethyl carrier)	2653
Glycine dehydrogenase [decarboxylating], mitochondrial	GCSP_HUMAN	P23378	GLDC	0.318819	+	HPRD_01996	GLDC	glycine dehydrogenase (decarboxylating)	2731
Glycine N-acyltransferase	GLYAT_HUMAN	Q6IB77	GLYAT	0.255079
Glycine N-methyltransferase	GNMT_HUMAN	Q14749	GNMT	0.184346	+	HPRD_05970	GNMT	glycine N-methyltransferase	27232
Glycogen [starch] synthase, liver	GYS2_HUMAN	P54840	GYS2	0.441917
Glycogen debranching enzyme	GDE_HUMAN	P35573	AGL	0.316623	+	HPRD_01984	AGL	amylo-alpha-1, 6-glucosidase, 4-alpha-glucanotransferase	178
Glyoxylate reductase/hydroxypyruvate reductase	GRHPR_HUMAN	Q9UBQ7	GRHPR	0.384954	+	HPRD_05052	GRHPR	glyoxylate reductase/hydroxypyruvate reductase	9380
GTP cyclohydrolase 1 feedback regulatory protein	GFRP_HUMAN	P30047	GCHFR	0.465829
Guanidinoacetate N-methyltransferase	GAMT_HUMAN	Q14353	GAMT	0.417744	+	HPRD_03142	GAMT	guanidinoacetate N-methyltransferase	2593
Homogentisate 1,2-dioxygenase	HGD_HUMAN	Q93099	HGD	0.556532	+	HPRD_06315	HGD	homogentisate 1,2-dioxygenase	3081
Hydroxyacid oxidase 1	HAOX1_HUMAN	Q9UJM8	HAO1	0.451509	+	HPRD_05429	HAO1	hydroxyacid oxidase (glycolate oxidase) 1	54363
Hydroxyacid-oxoacid transhydrogenase, mitochondrial	HOT_HUMAN	Q8IWW8	ADHFE1	0.390405
Isoform C of Ketohexokinase	KHK_HUMAN	P50053-2	KHK	0.461314	+	HPRD_11774	KHK	ketohexokinase (fructokinase)	3795
Leukotriene-B(4) omega-hydroxylase 1	CP4F2_HUMAN	P78329	CYP4F2	0.543328
Lipoamide acyltransferase component of branched-chain alpha-keto acid dehydrogenase complex, mitochondrial	ODB2_HUMAN	P11182	DBT	0.461955	+	HPRD_02010	DBT	dihydrolipoamide branched chain transacylase E2	1629
Long-chain-fatty-acid--CoA ligase 1	ACSL1_HUMAN	P33121	ACSL1	0.336253	+	HPRD_01068	ACSL1	acyl-CoA synthetase long-chain family member 1	2180
Long-chain-fatty-acid--CoA ligase 5	ACSL5_HUMAN	Q9ULC5	ACSL5	0.499141	+	HPRD_16139	ACSL5	acyl-CoA synthetase long-chain family member 5	51703
Malonyl-CoA decarboxylase, mitochondrial	DCMC_HUMAN	O95822	MLYCD	0.473243	+	HPRD_05999	MLYCD	malonyl-CoA decarboxylase	23417
Mannose-binding protein C	MBL2_HUMAN	P11226	MBL2	0.275775	+	HPRD_01107	MBL2	mannose-binding lectin (protein C) 2, soluble	4153
Mannose-P-dolichol utilization defect 1 protein	J3QW43_HUMAN	J3QW43	MPDU1	0.536358
Metallothionein-1E	MT1E_HUMAN	P04732	MT1E	0.146979	+	HPRD_01126	MT1E	metallothionein 1E	4493
Metallothionein-2	MT2_HUMAN	P02795	MT2A	0.151972	+	HPRD_08863	MT2A	metallothionein 2A	4502
Methylmalonate-semialdehyde dehydrogenase [acylating], mitochondrial	J3KNU8_HUMAN	J3KNU8	ALDH6A1	0.47304	+	HPRD_04416	ALDH6A1	aldehyde dehydrogenase 6 family, member A1	4329
Methyltransferase-like protein 7A (Fragment)	H0YI09_HUMAN	H0YI09	METTL7A	0.543332	+	HPRD_13179	METTL7A	methyltransferase like 7A	25840
Microsomal triglyceride transfer protein large subunit	E9PBP6_HUMAN	E9PBP6	MTTP	0.4892	+	HPRD_01144	MTTP	microsomal triglyceride transfer protein	4547
Mitochondrial pyruvate carrier 1	MPC1_HUMAN	Q9Y5U8	MPC1	0.558771	+	HPRD_07091	MPC1	mitochondrial pyruvate carrier 1	51660
NADH dehydrogenase [ubiquinone] 1 alpha subcomplex subunit 4	NDUA4_HUMAN	O00483	NDUFA4	0.574277
Nicotinamide N-methyltransferase	NNMT_HUMAN	P40261	NNMT	0.278241	+	HPRD_02478	NNMT	nicotinamide N-methyltransferase	4837
Non-specific lipid-transfer protein	NLTP_HUMAN	P22307	SCP2	0.657054	+	HPRD_01700	SCP2	sterol carrier protein 2	6342
Ornithine carbamoyltransferase, mitochondrial	OTC_HUMAN	P00480	OTC	0.435911	+	HPRD_08947	OTC	ornithine carbamoyltransferase	5009
Peroxisomal acyl-coenzyme A oxidase 2	ACOX2_HUMAN	Q99424	ACOX2	0.546278	+	HPRD_09037	ACOX2	acyl-CoA oxidase 2, branched chain	8309
Peroxisomal sarcosine oxidase	SOX_HUMAN	Q9P0Z9	PIPOX	0.455975	+	HPRD_17853	PIPOX	pipecolic acid oxidase	51268
Phenazine biosynthesis-like domain-containing protein	PBLD_HUMAN	P30039	PBLD	0.321307
Phenylalanine-4-hydroxylase	PH4H_HUMAN	P00439	PAH	0.247718	+	HPRD_08943	PAH	phenylalanine hydroxylase	5053
Phosphatidylethanolamine-binding protein 1	PEBP1_HUMAN	P30086	PEBP1	0.565949	+	HPRD_06850	PEBP1	phosphatidylethanolamine binding protein 1	5037
Phosphoenolpyruvate carboxykinase [GTP], mitochondrial	PCKGM_HUMAN	Q16822	PCK2	0.372281	+	HPRD_02026	PCK2	phosphoenolpyruvate carboxykinase 2 (mitochondrial)	5106
Phosphoenolpyruvate carboxykinase, cytosolic [GTP]	PCKGC_HUMAN	P35558	PCK1	0.34443	+	HPRD_02028	PCK1	phosphoenolpyruvate carboxykinase 1 (soluble)	5105
Phosphoglucomutase-1	PGM1_HUMAN	P36871	PGM1	0.517493	+	HPRD_01389	PGM1	phosphoglucomutase 1	5236
Phospholysine phosphohistidine inorganic pyrophosphate phosphatase	LHPP_HUMAN	Q9H008	LHPP	0.509897	+	HPRD_17274	LHPP	phospholysine phosphohistidine inorganic pyrophosphate phosphatase	64077
Phosphoserine aminotransferase	SERC_HUMAN	Q9Y617	PSAT1	0.409263	+	HPRD_17918	PSAT1	phosphoserine aminotransferase 1	29968
Probable 2-oxoglutarate dehydrogenase E1 component DHKTD1, mitochondrial	DHTK1_HUMAN	Q96HY7	DHTKD1	0.469462	+	HPRD_09917	DHTKD1	dehydrogenase E1 and transketolase domain containing 1	55526
Probable D-lactate dehydrogenase, mitochondrial	LDHD_HUMAN	Q86WU2	LDHD	0.415821
Probable imidazolonepropionase	HUTI_HUMAN	Q96NU7	AMDHD1	0.356421	+	HPRD_14605	AMDHD1	amidohydrolase domain containing 1	144193
Protein NDRG2	G3V3N4_HUMAN	G3V3N4	NDRG2	0.471853	+	HPRD_17630	NDRG2	NDRG family member 2	57447
Putative L-aspartate dehydrogenase	ASPD_HUMAN	A6ND91	ASPDH	0.335864
Pyruvate carboxylase, mitochondrial	PYC_HUMAN	P11498	PC	0.414046	+	HPRD_02032	PC	pyruvate carboxylase	5091
Regucalcin	RGN_HUMAN	Q15493	RGN	0.38933	+	HPRD_02196	RGN	regucalcin (senescence marker protein-30)	9104
Retinol dehydrogenase 16	RDH16_HUMAN	O75452	RDH16	0.301575	+	HPRD_10208	RDH16	retinol dehydrogenase 16 (all-trans)	8608
Retinol-binding protein 1	RET1_HUMAN	P09455	RBP1	0.424882	+	HPRD_07036	RBP1	retinol binding protein 1, cellular	5947
Ribonuclease UK114	UK114_HUMAN	P52758	HRSP12	0.337888	+	HPRD_03924	HRSP12	heat-responsive protein 12	10247
S-adenosylmethionine synthase isoform type-1	METK1_HUMAN	Q00266	MAT1A	0.513465	+	HPRD_02013	MAT1A	methionine adenosyltransferase I, alpha	4143
Sarcosine dehydrogenase, mitochondrial	SARDH_HUMAN	Q9UL12	SARDH	0.344047	+	HPRD_06831	SARDH	sarcosine dehydrogenase	1757
SEC14-like protein 2	S14L2_HUMAN	O76054	SEC14L2	0.441308	+	HPRD_06344	SEC14L2	SEC14-like 2 (S. cerevisiae)	23541
Serine dehydratase-like	SDSL_HUMAN	Q96GA7	SDSL	0.537522
Serine hydroxymethyltransferase, cytosolic	GLYC_HUMAN	P34896	SHMT1	0.455789	+	HPRD_01643	SHMT1	serine hydroxymethyltransferase 1 (soluble)	6470
Serum paraoxonase/lactonase 3	PON3_HUMAN	Q15166	PON3	0.35456	+	HPRD_04098	PON3	paraoxonase 3	5446
Short/branched chain specific acyl-CoA dehydrogenase, mitochondrial	ACDSB_HUMAN	P45954	ACADSB	0.40215	+	HPRD_02626	ACADSB	acyl-CoA dehydrogenase, short/branched chain	36
Short-chain specific acyl-CoA dehydrogenase, mitochondrial	ACADS_HUMAN	P16219	ACADS	0.306018	+	HPRD_06053	ACADS	acyl-CoA dehydrogenase, C-2 to C-3 short chain	35
S-methylmethionine--homocysteine S-methyltransferase BHMT2	BHMT2_HUMAN	Q9H2M3	BHMT2	0.429102	+	HPRD_12069	BHMT2	betaine--homocysteine S-methyltransferase 2	23743
SPRY domain-containing protein 4	SPRY4_HUMAN	Q8WW59	SPRYD4	0.507131
Starch-binding domain-containing protein 1	STBD1_HUMAN	O95210	STBD1	0.503233	+	HPRD_08460	STBD1	starch binding domain 1	8987
Succinate-semialdehyde dehydrogenase, mitochondrial	SSDH_HUMAN	P51649	ALDH5A1	0.536037	+	HPRD_08361	ALDH5A1	aldehyde dehydrogenase 5 family, member A1	7915
Succinyl-CoA ligase [ADP/GDP-forming] subunit alpha, mitochondrial	SUCA_HUMAN	P53597	SUCLG1	0.583389	+	HPRD_18128	SUCLG1	succinate-CoA ligase, alpha subunit	8802
Sulfite oxidase, mitochondrial	SUOX_HUMAN	P51687	SUOX	0.528054	+	HPRD_06055	SUOX	sulfite oxidase	6821
Sulfotransferase 1A1	ST1A1_HUMAN	P50225	SULT1A1	0.50924	+	HPRD_01372	SULT1A1	sulfotransferase family, cytosolic, 1A, phenol-preferring, member 1	6817
Tensin-3	TENS3_HUMAN	Q68CZ2	TNS3	0.516216
Tetratricopeptide repeat protein 36	TTC36_HUMAN	A6NLP5	TTC36	0.233054
UDP-glucuronosyltransferase 1-9	UD19_HUMAN	O60656	UGT1A9	0.663108
UDP-glucuronosyltransferase 2B10	UDB10_HUMAN	P36537	UGT2B10	0.292481	+	HPRD_07193	UGT2B10	UDP glucuronosyltransferase 2 family, polypeptide B10	7365
UDP-glucuronosyltransferase 2B15	F8WCE9_HUMAN	F8WCE9	UGT2B15	0.373154	+	HPRD_07192	UGT2B15	UDP glucuronosyltransferase 2 family, polypeptide B15	7366
UDP-glucuronosyltransferase 2B4	UD2B4_HUMAN	P06133	UGT2B4	0.443542	+	HPRD_02507	UGT2B4	UDP glucuronosyltransferase 2 family, polypeptide B4	7363
UDP-glucuronosyltransferase 2B7	UD2B7_HUMAN	P16662	UGT2B7	0.297645	+	HPRD_02508	UGT2B7	UDP glucuronosyltransferase 2 family, polypeptide B7	7364
Very long-chain acyl-CoA synthetase	S27A2_HUMAN	O14975	SLC27A2	0.415939	+	HPRD_11935	SLC27A2	solute carrier family 27 (fatty acid transporter), member 2	11001
Xanthine dehydrogenase/oxidase	XDH_HUMAN	P47989	XDH	0.517599	+	HPRD_06363	XDH	xanthine dehydrogenase	7498
[1] Nanjappa V, Thomas JK, Marimuthu A, Muthusamy B, Radhakrishnan A, Sharma R, et al. Plasma Proteome Database as a resource for proteomics research: 2014 update. Nucleic Acids Res. 2014;42(Database issue):D959-65.

## Sheet: 94 proteins≥3 datasets in PPD 
Supplementary Table S7. Comparison of the present proteome with 5 prevoius comprehensive HCC proteomics literatures, and 99 proteins were detected in ≥3 data sets, including our data. Among these 99 proteins, 94 proteins were fetched in the Plasma Proteome Database, the up- and down-regulated proteins were 38 and 56, highlighted in red and green, respectively. + indicated in Plasma Proteome Datab…
Protein name	Uniprot ID	Uniprot accession No.	Gene symbol	Regulation ratio	Reference					Repeat times≥3 (including our data)	Plasma Proteome Database(http://www.plasmaproteomedatabase.org/)6
					Chaerkady R et al.1	Megger, D. A.et al.2	Sun, W. et al.3	Li, C. et al.4	Xu, B. et al.5		Total 94	PPD ID	Gene symbol	Gene name	Entrez gene ID
Activated RNA polymerase II transcriptional coactivator p15	TCP4_HUMAN	P53999	SUB1	2.85731				2.02941	3.11354	3	+	HPRD_02737	SUB1	SUB1 homolog (S. cerevisiae)	10923
Adenylosuccinate synthetase isozyme 2	PURA2_HUMAN	P30520	ADSS	2.46761				1.8531	3.03177	3	+	HPRD_00050	ADSS	adenylosuccinate synthase	159
Aldo-keto reductase family 1 member B10	AK1BA_HUMAN	O60218	AKR1B10	8.44014	0.2		↑	7.17408	80.4606	4
Aldo-keto reductase family 1 member C3	AK1C3_HUMAN	P42330	AKR1C3	1.97889				1.70482	5.40583	3	+	HPRD_04911	AKR1C3	aldo-keto reductase family 1, member C3	8644
Annexin A2	ANXA2_HUMAN	P07355	ANXA2	2.03277		3.18375		2.53159		3	+	HPRD_01061	ANXA2	annexin A2	302
Apolipoprotein E	APOE_HUMAN	P02649	APOE	2.9063		4.53539		2.23191	5.60548	4	+	HPRD_00135	APOE	apolipoprotein E	348
Chloride intracellular channel protein 1	CLIC1_HUMAN	O00299	CLIC1	2.22915		2.51		1.64631		3	+	HPRD_04188	CLIC1	chloride intracellular channel 1	1192
Cofilin-1	E9PK25_HUMAN	E9PK25	CFL1	1.71871		1.8508		1.68307		3	+	HPRD_03261	CFL1	cofilin 1 (non-muscle)	1072
Cytoskeleton-associated protein 4	CKAP4_HUMAN	Q07065	CKAP4	1.92124				1.86149	3.14979	3
DNA-(apurinic or apyrimidinic site) lyase	APEX1_HUMAN	P27695	APEX1	1.67868		1.95661		2.1256		3	+	HPRD_00136	APEX1	APEX nuclease (multifunctional DNA repair enzyme) 1	328
Elongation factor 1-delta	E9PRY8_HUMAN	E9PRY8	EEF1D	2.32588		1.95729		1.59559		3	+	HPRD_00560	EEF1D	eukaryotic translation elongation factor 1 delta (guanine nucleotide exchange protein)	1936
Elongation factor 1-gamma	EF1G_HUMAN	P26641	EEF1G	1.6479				1.53656	3.17622	3	+	HPRD_11745	EEF1G	eukaryotic translation elongation factor 1 gamma	1937
Fatty acid synthase	FAS_HUMAN	P49327	FASN	2.68239	0.4	3.42696		2.03553	3.12258	4	+	HPRD_02567	FASN	fatty acid synthase	2194
Galectin-3	LEG3_HUMAN	P17931	LGALS3	2.91225		3.52237		2.48813		3	+	HPRD_01090	LGALS3	lectin, galactoside-binding, soluble, 3	3958
Heat shock protein beta-1	HSPB1_HUMAN	P04792	HSPB1	2.02349		2.02794		1.96809		3	+	HPRD_09076	HSPB1	heat shock 27kDa protein 1	3315
Heat shock protein HSP 90-alpha	HS90A_HUMAN	P07900	HSP90AA1	1.70069		2.18			3.30532	3	+	HPRD_00777	HSP90AA1	heat shock protein 90kDa alpha (cytosolic), class A member 1	3320
Heat shock protein HSP 90-beta	HS90B_HUMAN	P08238	HSP90AB1	1.79723		2.38416	↑			3	+	HPRD_06763	HSP90AB1	heat shock protein 90kDa alpha (cytosolic), class B member 1	3326
Heterogeneous nuclear ribonucleoprotein D-like	HNRDL_HUMAN	O14979	HNRPDL	1.67172		2.56238		2.06997		3
Heterogeneous nuclear ribonucleoprotein M	HNRPM_HUMAN	P52272	HNRNPM	1.71051		1.62015			3.27397	3	+	HPRD_01188	HNRNPM	heterogeneous nuclear ribonucleoprotein M	4670
Inorganic pyrophosphatase	IPYR_HUMAN	Q15181	PPA1	2.00472	0.4	1.95			3.31111	3	+	HPRD_01527	PPA1	pyrophosphatase (inorganic) 1	5464
Interleukin enhancer binding factor 3, 90kDa, isoform CRA_b	G5E9M5_HUMAN	G5E9M5	ILF3	1.89596		2.80806		1.74599		3	+	HPRD_04420	ILF3	interleukin enhancer binding factor 3, 90kDa	3609
Interleukin enhancer-binding factor 2	ILF2_HUMAN	Q12905	ILF2	2.06941		2.97907		2.20864		3	+	HPRD_04419	ILF2	interleukin enhancer binding factor 2	3608
Isoform 3 of Glucose-6-phosphate 1-dehydrogenase	G6PD_HUMAN	P11413-3	G6PD	3.56795		1.59209			3.35543	3	+	HPRD_02377	G6PD	glucose-6-phosphate dehydrogenase	2539
Mitochondrial import receptor subunit TOM22 homolog	TOM22_HUMAN	Q9NS69	TOMM22	3.22296		4.15706		1.63226		3	+	HPRD_06130	TOMM22	translocase of outer mitochondrial membrane 22 homolog (yeast)	56993
NAD(P)H-hydrate epimerase	NNRE_HUMAN	Q8NCW5	APOA1BP	2.13802				2.14715	3.21377	3	+	HPRD_16397	APOA1BP	apolipoprotein A-I binding protein	128240
Nucleolin	NUCL_HUMAN	P19338	NCL	2.00454		2.16569			3.01437	3	+	HPRD_01245	NCL	nucleolin	4691
Nucleophosmin	NPM_HUMAN	P06748	NPM1	1.73957		3.00954	↑		3.09357	4	+	HPRD_01246	NPM1	nucleophosmin (nucleolar phosphoprotein B23, numatrin)	4869
Nucleosome assembly protein 1-like 1	F5H4R6_HUMAN	F5H4R6	NAP1L1	2.60575		3.28742		2.4075	3.86722	4	+	HPRD_01248	NAP1L1	nucleosome assembly protein 1-like 1	4673
Perilipin-2	PLIN2_HUMAN	Q99541	PLIN2	5.37173		4.88127			4.20081	3	+	HPRD_00057	PLIN2	perilipin 2	123
Poly [ADP-ribose] polymerase 1	PARP1_HUMAN	P09874	PARP1	2.34115		4.16276		2.89243	4.96411	4	+	HPRD_01435	PARP1	poly (ADP-ribose) polymerase 1	142
Prelamin-A/C	LMNA_HUMAN	P02545	LMNA	2.1353		2.77	↑			3	+	HPRD_01035	LMNA	lamin A/C	4000
Proliferating cell nuclear antigen	PCNA_HUMAN	P12004	PCNA	3.25488			↑	2.16535	4.93795	4	+	HPRD_01456	PCNA	proliferating cell nuclear antigen	5111
Putative pre-mRNA-splicing factor ATP-dependent RNA helicase DHX15	DHX15_HUMAN	O43143	DHX15	2.00904		4.04043		1.93963		3	+	HPRD_04553	DHX15	DEAH (Asp-Glu-Ala-His) box helicase 15	1665
Single-stranded DNA-binding protein, mitochondrial	SSBP_HUMAN	Q04837	SSBP1	2.86064		2.39644		1.85406		3	+	HPRD_02703	SSBP1	single-stranded DNA binding protein 1, mitochondrial	6742
Splicing factor, proline- and glutamine-rich	SFPQ_HUMAN	P23246	SFPQ	2.28563		2.34612		1.96787		3	+	HPRD_07284	SFPQ	splicing factor proline/glutamine-rich	6421
Transcription intermediary factor 1-beta	TIF1B_HUMAN	Q13263	TRIM28	2.34708				2.26896	2.99668	3	+	HPRD_03445	TRIM28	tripartite motif containing 28	10155
Transferrin receptor protein 1	TFR1_HUMAN	P02786	TFRC	4.29119		24.5321			17.7122	3	+	HPRD_01812	TFRC	transferrin receptor (p90, CD71)	7037
Transgelin-2	TAGL2_HUMAN	P37802	TAGLN2	3.48124		3.84172		2.40899		3	+	HPRD_06864	TAGLN2	transgelin 2	8407
Trifunctional purine biosynthetic protein adenosine-3	PUR2_HUMAN	P22102	GART	1.61023		3.58863			3.01797	3	+	HPRD_00716	GART	phosphoribosylglycinamide formyltransferase, phosphoribosylglycinamide synthetase, phosphoribosylaminoimidazole synthetase	2618
Villin-1	VILI_HUMAN	P09327	VIL1	3.77206				1.75856	8.25319	3	+	HPRD_01898	VIL1	villin 1	7429
X-ray repair cross-complementing protein 5	XRCC5_HUMAN	P13010	XRCC5	1.71824		2.31645		1.53374		3	+	HPRD_08935	XRCC5	X-ray repair complementing defective repair in Chinese hamster cells 5 (double-strand-break rejoining)	7520
17-beta-hydroxysteroid dehydrogenase type 6	H17B6_HUMAN	O14756	HSD17B6	0.39964		0.421689			0.0892066	3
3-ketoacyl-CoA thiolase, mitochondrial	THIM_HUMAN	P42765	ACAA2	0.421216	0.3	0.316571	↓	0.630691		5	+	HPRD_10380	ACAA2	acetyl-CoA acyltransferase 2	10449
4-hydroxyphenylpyruvate dioxygenase	HPPD_HUMAN	P32754	HPD	0.280383	0.2			0.0750341	0.174156	4	+	HPRD_02041	HPD	4-hydroxyphenylpyruvate dioxygenase	3242
Acetyl-CoA acetyltransferase, mitochondrial	THIL_HUMAN	P24752	ACAT1	0.559932	0.4	1.79	↓			3	+	HPRD_01946	ACAT1	acetyl-CoA acetyltransferase 1	38
Aflatoxin B1 aldehyde reductase member 3	ARK73_HUMAN	O95154	AKR7A3	0.486982		0.411523			0.105845	3	+	HPRD_07089	AKR7A3	aldo-keto reductase family 7, member A3 (aflatoxin aldehyde reductase)	22977
Alcohol dehydrogenase 1A	ADH1A_HUMAN	P07327	ADH1A	0.368517		0.369719	↓	0.408353		4	+	HPRD_00063	ADH1A	alcohol dehydrogenase 1A (class I), alpha polypeptide	124
Alcohol dehydrogenase 1B	ADH1B_HUMAN	P00325	ADH1B	0.366294	0.3	0.159236	↓			4	+	HPRD_00065	ADH1B	alcohol dehydrogenase 1B (class I), beta polypeptide	125
Alcohol dehydrogenase 1B	A8MYN5_HUMAN	A8MYN5	ADH1B	0.370979	0.3	0.159236				3	+	HPRD_00065	ADH1B	alcohol dehydrogenase 1B (class I), beta polypeptide	125
Alcohol dehydrogenase 1C	ADH1G_HUMAN	P00326	ADH1C	0.387618	0.2	0.374532	↓			4	+	HPRD_00066	ADH1C	alcohol dehydrogenase 1C (class I), gamma polypeptide	126
Aldehyde dehydrogenase, mitochondrial	ALDH2_HUMAN	P05091	ALDH2	0.47115	0.2	0.408163	↓			4	+	HPRD_00003	ALDH2	aldehyde dehydrogenase 2 family (mitochondrial)	217
Arginase-1	ARGI1_HUMAN	P05089	ARG1	0.578977	0.2	0.537634				3	+	HPRD_01947	ARG1	arginase, liver	383
Argininosuccinate synthase	ASSY_HUMAN	P00966	ASS1	0.343561	0.2	0.510204		0.488697		4	+	HPRD_04590	ASS1	argininosuccinate synthase 1	445
Aspartate aminotransferase, mitochondrial	AATM_HUMAN	P00505	GOT2	0.63994			↓	0.53009		3	+	HPRD_00684	GOT2	glutamic-oxaloacetic transaminase 2, mitochondrial	2806
Betaine--homocysteine S-methyltransferase 1	BHMT1_HUMAN	Q93088	BHMT	0.420195	0.4	0.269542	↓			4	+	HPRD_04200	BHMT	betaine--homocysteine S-methyltransferase	635
Bile salt sulfotransferase	ST2A1_HUMAN	Q06520	SULT2A1	0.504282		0.445328	↓	0.384026	5.27544	4	+	HPRD_00502	SULT2A1	sulfotransferase family, cytosolic, 2A, dehydroepiandrosterone (DHEA)-preferring, member 1	6822
C-1-tetrahydrofolate synthase, cytoplasmic	C1TC_HUMAN	P11586	MTHFD1	0.311436	0.3	0.568182				3	+	HPRD_01403	MTHFD1	methylenetetrahydrofolate dehydrogenase (NADP+ dependent) 1, methenyltetrahydrofolate cyclohydrolase, formyltetrahydrofolate synthetase	4522
C-1-tetrahydrofolate synthase, cytoplasmic	G3V2B8_HUMAN	G3V2B8	MTHFD1	0.466005	0.3	0.568182				3	+	HPRD_01403	MTHFD1	methylenetetrahydrofolate dehydrogenase (NADP+ dependent) 1, methenyltetrahydrofolate cyclohydrolase, formyltetrahydrofolate synthetase	4522
Carbamoyl-phosphate synthase [ammonia], mitochondrial	J3KQL0_HUMAN	J3KQL0	CPS1	0.363783	0.2	0.197239				3	+	HPRD_01995	CPS1	carbamoyl-phosphate synthase 1, mitochondrial	1373
CYP4F3 protein	B7Z8Z3_HUMAN	B7Z8Z3	CYP4F3	0.549531		0.449453			0.232447	3	+	HPRD_03169	CYP4F3	cytochrome P450, family 4, subfamily F, polypeptide 3	4051
Cystathionine gamma-lyase	CGL_HUMAN	P32929	CTH	0.372888	0.3			0.465604		3	+	HPRD_09633	CTH	cystathionase (cystathionine gamma-lyase)	1491
Cytochrome P450 1A2	CP1A2_HUMAN	P05177	CYP1A2	0.100324		0.166513			0.290186	3	+	HPRD_00489	CYP1A2	cytochrome P450, family 1, subfamily A, polypeptide 2	1544
Cytochrome P450 3A4	CP3A4_HUMAN	P08684	CYP3A4	0.655161	0.2				0.13985	3	+	HPRD_00484	CYP3A4	cytochrome P450, family 3, subfamily A, polypeptide 4	1576
Cytosolic 10-formyltetrahydrofolate dehydrogenase	AL1L1_HUMAN	O75891	ALDH1L1	0.558533		0.389495		0.297963		3	+	HPRD_02594	ALDH1L1	aldehyde dehydrogenase 1 family, member L1	10840
D-beta-hydroxybutyrate dehydrogenase, mitochondrial	BDH_HUMAN	Q02338	BDH1	0.429963	0.2	0.409836		1.90578		3	+	HPRD_04344	BDH1	3-hydroxybutyrate dehydrogenase, type 1	622
Dihydropteridine reductase	DHPR_HUMAN	P09417	QDPR	0.571004		0.561798		0.546958		3	+	HPRD_02025	QDPR	quinoid dihydropteridine reductase	5860
Dimethylglycine dehydrogenase, mitochondrial	M2GD_HUMAN	Q9UI17	DMGDH	0.390613	0.3	0.177878				3	+	HPRD_05789	DMGDH	dimethylglycine dehydrogenase	29958
Electron transfer flavoprotein-ubiquinone oxidoreductase, mitochondrial	J3KND9_HUMAN	J3KND9	ETFDH	0.461036		0.413234			0.291014	3	+	HPRD_01978	ETFDH	electron-transferring-flavoprotein dehydrogenase	2110
Enoyl-CoA hydratase, mitochondrial	ECHM_HUMAN	P30084	ECHS1	0.512948	0.2	0.282486	↓			4	+	HPRD_03799	ECHS1	enoyl CoA hydratase, short chain, 1, mitochondrial	1892
Fructose-1,6-bisphosphatase 1	F16P1_HUMAN	P09467	FBP1	0.441644	0.3	0.442478		0.102581		4	+	HPRD_01973	FBP1	fructose-1,6-bisphosphatase 1	2203
Glutamate dehydrogenase 1, mitochondrial	DHE3_HUMAN	P00367	GLUD1	0.634949	0.3	0.290698	↓	0.410032		5	+	HPRD_11748	GLUD1	glutamate dehydrogenase 1	2746
Glycine dehydrogenase [decarboxylating], mitochondrial	GCSP_HUMAN	P23378	GLDC	0.318819		0.155189			0.215308	3	+	HPRD_01996	GLDC	glycine dehydrogenase (decarboxylating)	2731
Glycine N-acyltransferase	GLYAT_HUMAN	Q6IB77	GLYAT	0.255079		0.178745			0.278355	3
Glycine N-methyltransferase	GNMT_HUMAN	Q14749	GNMT	0.184346	0.2	0.325733	↓			4	+	HPRD_05970	GNMT	glycine N-methyltransferase	27232
Glycogen debranching enzyme	GDE_HUMAN	P35573	AGL	0.316623		0.286873			0.26894	3	+	HPRD_01984	AGL	amylo-alpha-1, 6-glucosidase, 4-alpha-glucanotransferase	178
Glyoxylate reductase/hydroxypyruvate reductase	GRHPR_HUMAN	Q9UBQ7	GRHPR	0.384954	0.4	0.529101			0.281753	4	+	HPRD_05052	GRHPR	glyoxylate reductase/hydroxypyruvate reductase	9380
Homogentisate 1,2-dioxygenase	HGD_HUMAN	Q93099	HGD	0.556532			↓	0.448834		3	+	HPRD_06315	HGD	homogentisate 1,2-dioxygenase	3081
Hydroxyacid oxidase 1	HAOX1_HUMAN	Q9UJM8	HAO1	0.451509	0.3	0.440529				3	+	HPRD_05429	HAO1	hydroxyacid oxidase (glycolate oxidase) 1	54363
Isoform C of Ketohexokinase	KHK_HUMAN	P50053-2	KHK	0.461314	0.4	0.574713		0.143885		4	+	HPRD_11774	KHK	ketohexokinase (fructokinase)	3795
Long-chain-fatty-acid--CoA ligase 1	ACSL1_HUMAN	P33121	ACSL1	0.336253	0.2	0.333165				3	+	HPRD_01068	ACSL1	acyl-CoA synthetase long-chain family member 1	2180
Methylmalonate-semialdehyde dehydrogenase [acylating], mitochondrial	J3KNU8_HUMAN	J3KNU8	ALDH6A1	0.47304	0.4	0.286533		0.650349		4	+	HPRD_04416	ALDH6A1	aldehyde dehydrogenase 6 family, member A1	4329
Microsomal triglyceride transfer protein large subunit	E9PBP6_HUMAN	E9PBP6	MTTP	0.4892		0.417619		0.2307		3	+	HPRD_01144	MTTP	microsomal triglyceride transfer protein	4547
Non-specific lipid-transfer protein	NLTP_HUMAN	P22307	SCP2	0.657054	0.2	0.292463				3	+	HPRD_01700	SCP2	sterol carrier protein 2	6342
Ornithine carbamoyltransferase, mitochondrial	OTC_HUMAN	P00480	OTC	0.435911	0.1	0.419855				3	+	HPRD_08947	OTC	ornithine carbamoyltransferase	5009
Phosphatidylethanolamine-binding protein 1	PEBP1_HUMAN	P30086	PEBP1	0.565949	0.2	0.558292		0.504041		4	+	HPRD_06850	PEBP1	phosphatidylethanolamine binding protein 1	5037
Phosphoglucomutase-1	PGM1_HUMAN	P36871	PGM1	0.517493	0.4	0.362778		0.624482		4	+	HPRD_01389	PGM1	phosphoglucomutase 1	5236
Phosphoserine aminotransferase	SERC_HUMAN	Q9Y617	PSAT1	0.409263		0.352997		0.318778	3.87465	3	+	HPRD_17918	PSAT1	phosphoserine aminotransferase 1	29968
Regucalcin	RGN_HUMAN	Q15493	RGN	0.38933	0.3	0.39037				3	+	HPRD_02196	RGN	regucalcin (senescence marker protein-30)	9104
Retinol dehydrogenase 16	RDH16_HUMAN	O75452	RDH16	0.301575		0.324891			0.274868	3	+	HPRD_10208	RDH16	retinol dehydrogenase 16 (all-trans)	8608
Retinol-binding protein 1	RET1_HUMAN	P09455	RBP1	0.424882	0.2		↓	0.114545		4	+	HPRD_07036	RBP1	retinol binding protein 1, cellular	5947
Ribonuclease UK114	UK114_HUMAN	P52758	HRSP12	0.337888	0.4	0.504053				3	+	HPRD_03924	HRSP12	heat-responsive protein 12	10247
S-adenosylmethionine synthase isoform type-1	METK1_HUMAN	Q00266	MAT1A	0.513465	0.2	0.339437	↓			4	+	HPRD_02013	MAT1A	methionine adenosyltransferase I, alpha	4143
Serine hydroxymethyltransferase, cytosolic	GLYC_HUMAN	P34896	SHMT1	0.455789		0.408846		0.5997	0.316308	4	+	HPRD_01643	SHMT1	serine hydroxymethyltransferase 1 (soluble)	6470
Short/branched chain specific acyl-CoA dehydrogenase, mitochondrial	ACDSB_HUMAN	P45954	ACADSB	0.40215		0.485437	↓	0.619926		4	+	HPRD_02626	ACADSB	acyl-CoA dehydrogenase, short/branched chain	36
Short-chain specific acyl-CoA dehydrogenase, mitochondrial	ACADS_HUMAN	P16219	ACADS	0.306018		0.46729	↓			3	+	HPRD_06053	ACADS	acyl-CoA dehydrogenase, C-2 to C-3 short chain	35
S-methylmethionine--homocysteine S-methyltransferase BHMT2	BHMT2_HUMAN	Q9H2M3	BHMT2	0.429102	0.2	0.03943				3	+	HPRD_12069	BHMT2	betaine--homocysteine S-methyltransferase 2	23743
Sulfotransferase 1A1	ST1A1_HUMAN	P50225	SULT1A1	0.50924		0.236983	↓	0.288309		4	+	HPRD_01372	SULT1A1	sulfotransferase family, cytosolic, 1A, phenol-preferring, member 1	6817
UDP-glucuronosyltransferase 2B7	UD2B7_HUMAN	P16662	UGT2B7	0.297645	0.3	0.257814				3	+	HPRD_02508	UGT2B7	UDP glucuronosyltransferase 2 family, polypeptide B7	7364
Very long-chain acyl-CoA synthetase	S27A2_HUMAN	O14975	SLC27A2	0.415939		0.40354		0.158111		3	+	HPRD_11935	SLC27A2	solute carrier family 27 (fatty acid transporter), member 2	11001
[1] Chaerkady, R., H. C. Harsha, A. Nalli, M. Gucek, P. Vivekanandan, J. Akhtar, R. N. Cole, J. Simmers, R. D. Schulick, S. Singh, M. Torbenson, A. Pandey and P. J. Thuluvath (2008). "A quantitative proteomic approach for identification of potential biomarkers in hepatocellular carcinoma." J Proteome Res 7(10): 4289-4298.
[2] Megger, D. A., T. Bracht, M. Kohl, M. Ahrens, W. Naboulsi, F. Weber, A. C. Hoffmann, C. Stephan, K. Kuhlmann, M. Eisenacher, J. F. Schlaak, H. A. Baba, H. E. Meyer and B. Sitek (2013). "Proteomic differences between hepatocellular carcinoma and nontumorous liver tissue investigated by a combined gel-based and label-free quantitative proteomics study." Mol Cell Proteomics 12(7): 2006-2020.
[3] Sun, W., B. Xing, Y. Sun, X. Du, M. Lu, C. Hao, Z. Lu, W. Mi, S. Wu, H. Wei, X. Gao, Y. Zhu, Y. Jiang, X. Qian and F. He (2007). "Proteome analysis of hepatocellular carcinoma by two-dimensional difference gel electrophoresis: novel protein markers in hepatocellular carcinoma tissues." Mol Cell Proteomics 6(10): 1798-1808.
[4] Li, C., H. Q. Ruan, Y. S. Liu, M. J. Xu, J. Dai, Q. H. Sheng, Y. X. Tan, Z. Z. Yao, H. Y. Wang, J. R. Wu and R. Zeng (2012). "Quantitative proteomics reveal up-regulated protein expression of the SET complex associated with hepatocellular carcinoma." J Proteome Res 11(2): 871-885.
[5] Xu B, Wang F, Song C, Sun Z, Cheng K, Tan Y, et al. Large-scale proteome quantification of hepatocellular carcinoma tissues by a three-dimensional liquid chromatography strategy integrated with sample preparation. Journal of proteome research. 2014;13(8):3645-54.
[6] Nanjappa V, Thomas JK, Marimuthu A, Muthusamy B, Radhakrishnan A, Sharma R, et al. Plasma Proteome Database as a resource for proteomics research: 2014 update. Nucleic Acids Res. 2014;42(Database issue):D959-65.

## Sheet: S7-38 up-regulated in PPD
Supplementary Table S7. Among the 99 proteins which were detected in three HCC proteomic studies, 94 proteins were fetched in the Plasma Proteome Database, and 38 were up-regulated. These proteins would be potential biomarker candidate since they have strong potential be secreted into blood and have high relibility to be detected. The up- and down-regulated proteins were highlighted in red and gr…
Protein name	Uniprot ID	Uniprot accession No.	Gene symbol	Regulation ratio	Reference					Repeat times≥3 (including our data)	Plasma Proteome Database(http://www.plasmaproteomedatabase.org/)6
					Chaerkady R et al.1	Megger, D. A.et al.2	Sun, W. et al.3	Li, C. et al.4	Xu, B. et al.5		Total 38	PPD ID	Gene symbol	Gene name	Entrez gene ID
Activated RNA polymerase II transcriptional coactivator p15	TCP4_HUMAN	P53999	SUB1	2.85731				2.02941	3.11354	3	+	HPRD_02737	SUB1	SUB1 homolog (S. cerevisiae)	10923
Adenylosuccinate synthetase isozyme 2	PURA2_HUMAN	P30520	ADSS	2.46761				1.8531	3.03177	3	+	HPRD_00050	ADSS	adenylosuccinate synthase	159
Aldo-keto reductase family 1 member B10	AK1BA_HUMAN	O60218	AKR1B10	8.44014	0.2		↑	7.17408	80.4606	4
Aldo-keto reductase family 1 member C3	AK1C3_HUMAN	P42330	AKR1C3	1.97889				1.70482	5.40583	3	+	HPRD_04911	AKR1C3	aldo-keto reductase family 1, member C3	8644
Annexin A2	ANXA2_HUMAN	P07355	ANXA2	2.03277		3.18375		2.53159		3	+	HPRD_01061	ANXA2	annexin A2	302
Apolipoprotein E	APOE_HUMAN	P02649	APOE	2.9063		4.53539		2.23191	5.60548	4	+	HPRD_00135	APOE	apolipoprotein E	348
Chloride intracellular channel protein 1	CLIC1_HUMAN	O00299	CLIC1	2.22915		2.51		1.64631		3	+	HPRD_04188	CLIC1	chloride intracellular channel 1	1192
Cofilin-1	E9PK25_HUMAN	E9PK25	CFL1	1.71871		1.8508		1.68307		3	+	HPRD_03261	CFL1	cofilin 1 (non-muscle)	1072
Cytoskeleton-associated protein 4	CKAP4_HUMAN	Q07065	CKAP4	1.92124				1.86149	3.14979	3
DNA-(apurinic or apyrimidinic site) lyase	APEX1_HUMAN	P27695	APEX1	1.67868		1.95661		2.1256		3	+	HPRD_00136	APEX1	APEX nuclease (multifunctional DNA repair enzyme) 1	328
Elongation factor 1-delta	E9PRY8_HUMAN	E9PRY8	EEF1D	2.32588		1.95729		1.59559		3	+	HPRD_00560	EEF1D	eukaryotic translation elongation factor 1 delta (guanine nucleotide exchange protein)	1936
Elongation factor 1-gamma	EF1G_HUMAN	P26641	EEF1G	1.6479				1.53656	3.17622	3	+	HPRD_11745	EEF1G	eukaryotic translation elongation factor 1 gamma	1937
Fatty acid synthase	FAS_HUMAN	P49327	FASN	2.68239	0.4	3.42696		2.03553	3.12258	4	+	HPRD_02567	FASN	fatty acid synthase	2194
Galectin-3	LEG3_HUMAN	P17931	LGALS3	2.91225		3.52237		2.48813		3	+	HPRD_01090	LGALS3	lectin, galactoside-binding, soluble, 3	3958
Heat shock protein beta-1	HSPB1_HUMAN	P04792	HSPB1	2.02349		2.02794		1.96809		3	+	HPRD_09076	HSPB1	heat shock 27kDa protein 1	3315
Heat shock protein HSP 90-alpha	HS90A_HUMAN	P07900	HSP90AA1	1.70069		2.18			3.30532	3	+	HPRD_00777	HSP90AA1	heat shock protein 90kDa alpha (cytosolic), class A member 1	3320
Heat shock protein HSP 90-beta	HS90B_HUMAN	P08238	HSP90AB1	1.79723		2.38416	↑			3	+	HPRD_06763	HSP90AB1	heat shock protein 90kDa alpha (cytosolic), class B member 1	3326
Heterogeneous nuclear ribonucleoprotein D-like	HNRDL_HUMAN	O14979	HNRPDL	1.67172		2.56238		2.06997		3
Heterogeneous nuclear ribonucleoprotein M	HNRPM_HUMAN	P52272	HNRNPM	1.71051		1.62015			3.27397	3	+	HPRD_01188	HNRNPM	heterogeneous nuclear ribonucleoprotein M	4670
Inorganic pyrophosphatase	IPYR_HUMAN	Q15181	PPA1	2.00472	0.4	1.95			3.31111	3	+	HPRD_01527	PPA1	pyrophosphatase (inorganic) 1	5464
Interleukin enhancer binding factor 3, 90kDa, isoform CRA_b	G5E9M5_HUMAN	G5E9M5	ILF3	1.89596		2.80806		1.74599		3	+	HPRD_04420	ILF3	interleukin enhancer binding factor 3, 90kDa	3609
Interleukin enhancer-binding factor 2	ILF2_HUMAN	Q12905	ILF2	2.06941		2.97907		2.20864		3	+	HPRD_04419	ILF2	interleukin enhancer binding factor 2	3608
Isoform 3 of Glucose-6-phosphate 1-dehydrogenase	G6PD_HUMAN	P11413-3	G6PD	3.56795		1.59209			3.35543	3	+	HPRD_02377	G6PD	glucose-6-phosphate dehydrogenase	2539
Mitochondrial import receptor subunit TOM22 homolog	TOM22_HUMAN	Q9NS69	TOMM22	3.22296		4.15706		1.63226		3	+	HPRD_06130	TOMM22	translocase of outer mitochondrial membrane 22 homolog (yeast)	56993
NAD(P)H-hydrate epimerase	NNRE_HUMAN	Q8NCW5	APOA1BP	2.13802				2.14715	3.21377	3	+	HPRD_16397	APOA1BP	apolipoprotein A-I binding protein	128240
Nucleolin	NUCL_HUMAN	P19338	NCL	2.00454		2.16569			3.01437	3	+	HPRD_01245	NCL	nucleolin	4691
Nucleophosmin	NPM_HUMAN	P06748	NPM1	1.73957		3.00954	↑		3.09357	4	+	HPRD_01246	NPM1	nucleophosmin (nucleolar phosphoprotein B23, numatrin)	4869
Nucleosome assembly protein 1-like 1	F5H4R6_HUMAN	F5H4R6	NAP1L1	2.60575		3.28742		2.4075	3.86722	4	+	HPRD_01248	NAP1L1	nucleosome assembly protein 1-like 1	4673
Perilipin-2	PLIN2_HUMAN	Q99541	PLIN2	5.37173		4.88127			4.20081	3	+	HPRD_00057	PLIN2	perilipin 2	123
Poly [ADP-ribose] polymerase 1	PARP1_HUMAN	P09874	PARP1	2.34115		4.16276		2.89243	4.96411	4	+	HPRD_01435	PARP1	poly (ADP-ribose) polymerase 1	142
Prelamin-A/C	LMNA_HUMAN	P02545	LMNA	2.1353		2.77	↑			3	+	HPRD_01035	LMNA	lamin A/C	4000
Proliferating cell nuclear antigen	PCNA_HUMAN	P12004	PCNA	3.25488			↑	2.16535	4.93795	4	+	HPRD_01456	PCNA	proliferating cell nuclear antigen	5111
Putative pre-mRNA-splicing factor ATP-dependent RNA helicase DHX15	DHX15_HUMAN	O43143	DHX15	2.00904		4.04043		1.93963		3	+	HPRD_04553	DHX15	DEAH (Asp-Glu-Ala-His) box helicase 15	1665
Single-stranded DNA-binding protein, mitochondrial	SSBP_HUMAN	Q04837	SSBP1	2.86064		2.39644		1.85406		3	+	HPRD_02703	SSBP1	single-stranded DNA binding protein 1, mitochondrial	6742
Splicing factor, proline- and glutamine-rich	SFPQ_HUMAN	P23246	SFPQ	2.28563		2.34612		1.96787		3	+	HPRD_07284	SFPQ	splicing factor proline/glutamine-rich	6421
Transcription intermediary factor 1-beta	TIF1B_HUMAN	Q13263	TRIM28	2.34708				2.26896	2.99668	3	+	HPRD_03445	TRIM28	tripartite motif containing 28	10155
Transferrin receptor protein 1	TFR1_HUMAN	P02786	TFRC	4.29119		24.5321			17.7122	3	+	HPRD_01812	TFRC	transferrin receptor (p90, CD71)	7037
Transgelin-2	TAGL2_HUMAN	P37802	TAGLN2	3.48124		3.84172		2.40899		3	+	HPRD_06864	TAGLN2	transgelin 2	8407
Trifunctional purine biosynthetic protein adenosine-3	PUR2_HUMAN	P22102	GART	1.61023		3.58863			3.01797	3	+	HPRD_00716	GART	phosphoribosylglycinamide formyltransferase, phosphoribosylglycinamide synthetase, phosphoribosylaminoimidazole synthetase	2618
Villin-1	VILI_HUMAN	P09327	VIL1	3.77206				1.75856	8.25319	3	+	HPRD_01898	VIL1	villin 1	7429
X-ray repair cross-complementing protein 5	XRCC5_HUMAN	P13010	XRCC5	1.71824		2.31645		1.53374		3	+	HPRD_08935	XRCC5	X-ray repair complementing defective repair in Chinese hamster cells 5 (double-strand-break rejoining)	7520
[1] Chaerkady, R., H. C. Harsha, A. Nalli, M. Gucek, P. Vivekanandan, J. Akhtar, R. N. Cole, J. Simmers, R. D. Schulick, S. Singh, M. Torbenson, A. Pandey and P. J. Thuluvath (2008). "A quantitative proteomic approach for identification of potential biomarkers in hepatocellular carcinoma." J Proteome Res 7(10): 4289-4298.
[2] Megger, D. A., T. Bracht, M. Kohl, M. Ahrens, W. Naboulsi, F. Weber, A. C. Hoffmann, C. Stephan, K. Kuhlmann, M. Eisenacher, J. F. Schlaak, H. A. Baba, H. E. Meyer and B. Sitek (2013). "Proteomic differences between hepatocellular carcinoma and nontumorous liver tissue investigated by a combined gel-based and label-free quantitative proteomics study." Mol Cell Proteomics 12(7): 2006-2020.
[3] Sun, W., B. Xing, Y. Sun, X. Du, M. Lu, C. Hao, Z. Lu, W. Mi, S. Wu, H. Wei, X. Gao, Y. Zhu, Y. Jiang, X. Qian and F. He (2007). "Proteome analysis of hepatocellular carcinoma by two-dimensional difference gel electrophoresis: novel protein markers in hepatocellular carcinoma tissues." Mol Cell Proteomics 6(10): 1798-1808.
[4] Li, C., H. Q. Ruan, Y. S. Liu, M. J. Xu, J. Dai, Q. H. Sheng, Y. X. Tan, Z. Z. Yao, H. Y. Wang, J. R. Wu and R. Zeng (2012). "Quantitative proteomics reveal up-regulated protein expression of the SET complex associated with hepatocellular carcinoma." J Proteome Res 11(2): 871-885.
[5] Xu B, Wang F, Song C, Sun Z, Cheng K, Tan Y, et al. Large-scale proteome quantification of hepatocellular carcinoma tissues by a three-dimensional liquid chromatography strategy integrated with sample preparation. Journal of proteome research. 2014;13(8):3645-54.
[6] Nanjappa V, Thomas JK, Marimuthu A, Muthusamy B, Radhakrishnan A, Sharma R, et al. Plasma Proteome Database as a resource for proteomics research: 2014 update. Nucleic Acids Res. 2014;42(Database issue):D959-65.
