# Supplementary material for: Quantitative proteomics by SWATH-MS reveals sophisticated metabolic reprogramming in hepatocellular carcinoma tissues
Source: Sci Rep. 2017 Apr 5;7:45913. doi: 10.1038/srep45913 (PMC5381110; doi:10.1038/srep45913)
Supplement: Supplementary Dataset 8 [file srep45913-s9.xls]

## Sheet: enrichment(all) 
Supplementary Table S8. GO and KEGG Pathway Enrichment (all terms) of the 338 significantly regulated proteins according to DAVID functional annotation1. The enrichment backgroud is the liver part of the Human Proteome Map2. UP means up-regulated pathways or GO terms. DN means down-regulated pathways or GO terms.Count means enriched protein numbers in each pathway or GO term and the exact protein…
Category	Term	Count	%	PValue	Genes	List Total	Pop Hits	Pop Total	Fold Enrichment	Bonferroni	Benjamini	FDR	UP and DN
KEGG_PATHWAY	hsa03040:Spliceosome	13	6.91489	0.000251964	HNRNPA3, SRSF2, HNRNPM, RBM8A, SNRPD3, DDX39B, U2AF1, DHX15, HSPA1A, SNRPE, SF3A1, HNRNPU, SNRPG	117	125	3945	3.50667	0.0424173	0.0424173	0.307563	UP
KEGG_PATHWAY	hsa01130:Biosynthesis of antibiotics	14	7.44681	0.00359711	TALDO1, CYP51A1, CS, FDPS, ACLY, GART, PKM, GPI, G6PD, NME1-NME2, NME1, ATIC, GFPT1, PDHA1	117	191	3945	2.47147	0.461958	0.266487	4.3094	UP
KEGG_PATHWAY	hsa00061:Fatty acid biosynthesis	3	1.59574	0.0330606	FASN, ACSL4, ACSL3	117	10	3945	10.1154	0.996919	0.854491	33.6988	UP
KEGG_PATHWAY	hsa03010:Ribosome	9	4.78723	0.0334188	RPS19, RPS14, RPL27A, RPL36, RPL10, RPL4, RPL7A, RPS2, RPS6	117	128	3945	2.37079	0.997109	0.768128	33.9983	UP
KEGG_PATHWAY	hsa00970:Aminoacyl-tRNA biosynthesis	5	2.65957	0.033645	IARS, GARS, EPRS, DARS2, VARS	117	42	3945	4.01404	0.997223	0.691892	34.1869	UP
KEGG_PATHWAY	hsa03410:Base excision repair	3	1.59574	0.0874981	PCNA, PARP1, APEX1	117	17	3945	5.95023	1	0.92755	67.3487	UP
GOTERM_BP_DIRECT	GO:0098609~cell-cell adhesion	22	11.7021	5.52013e-08	HSP90AB1, KIF5B, VAPA, OLA1, HSPA1A, RANGAP1, TAGLN2, RPS2, RAB1A, ANXA2, PKM, CRKL, ATIC, ARHGAP1, FASN, EEF1G, NDRG1, RPL7A, MAPRE1, EEF1D, NUDC, AHNAK	179	247	8351	4.15538	7.1152e-05	7.1152e-05	9.00366e-05	UP
GOTERM_BP_DIRECT	GO:0000398~mRNA splicing, via spliceosome	16	8.51064	7.15388e-06	DDX39A, SNRPD3, DDX39B, HNRNPA2B1, SF3A1, HNRNPU, HNRNPA3, SRSF2, HNRNPM, HNRNPH2, RBM8A, HNRNPF, U2AF1, DHX15, SNRPE, SNRPG	179	182	8351	4.10142	0.009179	0.00460008	0.0116678	UP
GOTERM_BP_DIRECT	GO:0006413~translational initiation	13	6.91489	2.12171e-05	EIF3A, RPS19, RPS14, EIF3F, EIF2S2, RPL27A, RPL36, RPL10, RPL4, RPL7A, RPS2, RPS6, EIF3M	179	131	8351	4.62975	0.0269785	0.00907493	0.0346006	UP
GOTERM_BP_DIRECT	GO:0006614~SRP-dependent cotranslational protein targeting to membrane	11	5.85106	2.17178e-05	RPS19, RPS14, RPL27A, RPL36, RPL10, SRPRB, RPL4, RPL7A, RPS2, RPS6, SRP9	179	91	8351	5.63945	0.0276064	0.00697422	0.0354172	UP
GOTERM_BP_DIRECT	GO:0006369~termination of RNA polymerase II transcription	8	4.25532	0.000119692	DDX39A, SRSF2, RBM8A, SNRPD3, DDX39B, U2AF1, SNRPE, SNRPG	179	53	8351	7.04206	0.142978	0.0303871	0.195045	UP
GOTERM_BP_DIRECT	GO:0006457~protein folding	12	6.38298	0.000257733	HSP90AB1, PFDN2, TRAP1, FKBP8, HSP90AA1, CSNK2A1, PFDN6, FKBP4, VBP1, CCT2, NUDC, CDC37	179	145	8351	3.86099	0.2827	0.0538714	0.41955	UP
GOTERM_BP_DIRECT	GO:0000184~nuclear-transcribed mRNA catabolic process, nonsense-mediated decay	10	5.31915	0.000507401	RPS19, RBM8A, RPS14, RPL27A, RPL36, RPL10, RPL4, RPL7A, RPS2, RPS6	179	109	8351	4.28015	0.480145	0.0892237	0.824394	UP
GOTERM_BP_DIRECT	GO:0031396~regulation of protein ubiquitination	4	2.12766	0.000727668	HSP90AB1, HSP90AA1, HSPA1A, UBQLN1	179	9	8351	20.7349	0.60871	0.110671	1.18028	UP
GOTERM_BP_DIRECT	GO:0008380~RNA splicing	10	5.31915	0.0011461	SRSF2, LGALS3, RBM8A, SFPQ, SNRPD3, DDX39B, KHSRP, U2AF1, DHX15, SNRPG	179	122	8351	3.82407	0.771944	0.151462	1.85304	UP
GOTERM_BP_DIRECT	GO:0010467~gene expression	6	3.19149	0.00118017	HNRNPA3, HNRNPM, HNRNPH2, HNRNPF, HNRNPA2B1, HNRNPU	179	38	8351	7.36636	0.781756	0.141196	1.90764	UP
GOTERM_BP_DIRECT	GO:0000245~spliceosomal complex assembly	5	2.65957	0.00128679	SNRPD3, DDX39B, DDX1, SNRPE, SNRPG	179	23	8351	10.1421	0.809811	0.140054	2.07828	UP
GOTERM_BP_DIRECT	GO:0006418~tRNA aminoacylation for protein translation	6	3.19149	0.00133068	IARS, GARS, EPRS, DARS2, VARS, PPA1	179	39	8351	7.17748	0.820286	0.133274	2.14845	UP
GOTERM_BP_DIRECT	GO:0001523~retinoid metabolic process	6	3.19149	0.00167356	AKR1C3, APOA2, SDC1, APOE, AKR1B10, APOC2	179	41	8351	6.82736	0.884562	0.153021	2.69498	UP
GOTERM_BP_DIRECT	GO:0019083~viral transcription	9	4.78723	0.00174798	RPS19, RPS14, RPL27A, RPL36, RPL10, RPL4, RPL7A, RPS2, RPS6	179	105	8351	3.99888	0.895138	0.148776	2.81322	UP
GOTERM_BP_DIRECT	GO:0061077~chaperone-mediated protein folding	5	2.65957	0.00312453	TRAP1, FKBP8, CSNK2A1, PEX19, FKBP4	179	29	8351	8.04373	0.982293	0.235797	4.97619	UP
GOTERM_BP_DIRECT	GO:0030855~epithelial cell differentiation	6	3.19149	0.00339198	AKR1C2, LGALS3, VIL1, FN3K, PCNA, TAGLN2	179	48	8351	5.8317	0.987471	0.239463	5.39116	UP
GOTERM_BP_DIRECT	GO:0010951~negative regulation of endopeptidase activity	7	3.7234	0.00392303	KNG1, AMBP, SERPINF1, AGT, CSTB, VTN, SERPINH1	179	71	8351	4.59965	0.993697	0.25773	6.21007	UP
GOTERM_BP_DIRECT	GO:0006986~response to unfolded protein	5	2.65957	0.00400465	HSP90AB1, HSP90AA1, HSPB1, THBS1, SERPINH1	179	31	8351	7.52478	0.994329	0.249753	6.33535	UP
GOTERM_BP_DIRECT	GO:2000353~positive regulation of endothelial cell apoptotic process	3	1.59574	0.00433072	AKR1C3, COL18A1, THBS1	179	5	8351	27.9922	0.996281	0.255054	6.83424	UP
GOTERM_BP_DIRECT	GO:0006397~mRNA processing	9	4.78723	0.00490778	SRSF2, LGALS3, RBM8A, SFPQ, HNRNPA2B1, KHSRP, U2AF1, DHX15, SF3A1	179	124	8351	3.38615	0.998239	0.271731	7.71105	UP
GOTERM_BP_DIRECT	GO:0006950~response to stress	5	2.65957	0.00561719	HSP90AB1, MAPK1, TRAP1, HSP90AA1, NPM1	179	34	8351	6.86083	0.999298	0.292318	8.77836	UP
GOTERM_BP_DIRECT	GO:0006695~cholesterol biosynthetic process	5	2.65957	0.00561719	G6PD, CYP51A1, DHCR7, FDPS, ACLY	179	34	8351	6.86083	0.999298	0.292318	8.77836	UP
GOTERM_BP_DIRECT	GO:0006446~regulation of translational initiation	5	2.65957	0.00561719	EIF3A, EIF3F, DDX1, HSPB1, EIF3M	179	34	8351	6.86083	0.999298	0.292318	8.77836	UP
GOTERM_BP_DIRECT	GO:0034384~high-density lipoprotein particle clearance	3	1.59574	0.00640525	APOA2, APOE, APOC2	179	6	8351	23.3268	0.999747	0.313738	9.95038	UP
GOTERM_BP_DIRECT	GO:0034374~low-density lipoprotein particle remodeling	3	1.59574	0.00884218	APOA2, APOE, AGT	179	7	8351	19.9944	0.999989	0.392103	13.4859	UP
GOTERM_BP_DIRECT	GO:0010873~positive regulation of cholesterol esterification	3	1.59574	0.00884218	APOA2, APOE, AGT	179	7	8351	19.9944	0.999989	0.392103	13.4859	UP
GOTERM_BP_DIRECT	GO:0044598~doxorubicin metabolic process	3	1.59574	0.0116253	AKR1C3, AKR1C2, AKR1B10	179	8	8351	17.4951	1	0.46636	17.3641	UP
GOTERM_BP_DIRECT	GO:0042311~vasodilation	3	1.59574	0.0116253	KNG1, APOE, AGT	179	8	8351	17.4951	1	0.46636	17.3641	UP
GOTERM_BP_DIRECT	GO:0044597~daunorubicin metabolic process	3	1.59574	0.0116253	AKR1C3, AKR1C2, AKR1B10	179	8	8351	17.4951	1	0.46636	17.3641	UP
GOTERM_BP_DIRECT	GO:0006405~RNA export from nucleus	5	2.65957	0.0128921	DDX39A, SRSF2, RBM8A, DDX39B, U2AF1	179	43	8351	5.42484	1	0.487799	19.0748	UP
GOTERM_BP_DIRECT	GO:0009615~response to virus	6	3.19149	0.0138481	IFITM3, CFL1, DDX1, TPT1, EEF1G, HSPB1	179	67	8351	4.17794	1	0.499099	20.3438	UP
GOTERM_BP_DIRECT	GO:0031124~mRNA 3'-end processing	5	2.65957	0.0139509	DDX39A, SRSF2, RBM8A, DDX39B, U2AF1	179	44	8351	5.30155	1	0.488658	20.4791	UP
GOTERM_BP_DIRECT	GO:0008334~histone mRNA metabolic process	3	1.59574	0.0147389	SNRPD3, SNRPE, SNRPG	179	9	8351	15.5512	1	0.495186	21.5093	UP
GOTERM_BP_DIRECT	GO:0019068~virion assembly	3	1.59574	0.0147389	APOE, RAB1B, RAB1A	179	9	8351	15.5512	1	0.495186	21.5093	UP
GOTERM_BP_DIRECT	GO:2001237~negative regulation of extrinsic apoptotic signaling pathway	4	2.12766	0.0155153	LGALS3, LMNA, THBS1, GCLM	179	25	8351	7.46458	1	0.500944	22.5121	UP
GOTERM_BP_DIRECT	GO:0006364~rRNA processing	10	5.31915	0.0160155	PA2G4, RPS19, RPS14, RPL27A, RPL36, RPL10, RPL4, RPL7A, RPS2, RPS6	179	183	8351	2.54938	1	0.500277	23.1517	UP
GOTERM_BP_DIRECT	GO:0042157~lipoprotein metabolic process	4	2.12766	0.0172695	APOA2, SDC1, APOE, APOC2	179	26	8351	7.17748	1	0.51536	24.7336	UP
GOTERM_BP_DIRECT	GO:0051131~chaperone-mediated protein complex assembly	3	1.59574	0.0181678	HSP90AA1, PFDN6, CCT2	179	10	8351	13.9961	1	0.522195	25.848	UP
GOTERM_BP_DIRECT	GO:0030195~negative regulation of blood coagulation	3	1.59574	0.0181678	KNG1, APOE, VTN	179	10	8351	13.9961	1	0.522195	25.848	UP
GOTERM_BP_DIRECT	GO:0007584~response to nutrient	5	2.65957	0.021458	AKR1C3, PKM, ACSL4, ACSL3, GCLM	179	50	8351	4.66536	1	0.571423	29.7986	UP
GOTERM_BP_DIRECT	GO:0035338~long-chain fatty-acyl-CoA biosynthetic process	4	2.12766	0.0231705	FASN, ACLY, ACSL4, ACSL3	179	29	8351	6.43498	1	0.58884	31.7759	UP
GOTERM_BP_DIRECT	GO:0006406~mRNA export from nucleus	6	3.19149	0.0251443	DDX39A, SRSF2, RBM8A, DDX39B, HNRNPA2B1, U2AF1	179	78	8351	3.58874	1	0.608539	33.9899	UP
GOTERM_BP_DIRECT	GO:0051028~mRNA transport	4	2.12766	0.025351	HNRNPA3, XPO1, RBM8A, KHSRP	179	30	8351	6.22048	1	0.601246	34.2179	UP
GOTERM_BP_DIRECT	GO:0033700~phospholipid efflux	3	1.59574	0.0259132	APOA2, APOE, APOC2	179	12	8351	11.6634	1	0.599348	34.834	UP
GOTERM_BP_DIRECT	GO:0071333~cellular response to glucose stimulus	4	2.12766	0.0300316	SERPINF1, NME1-NME2, NME1, GCLM	179	32	8351	5.8317	1	0.644529	39.1853	UP
GOTERM_BP_DIRECT	GO:0009168~purine ribonucleoside monophosphate biosynthetic process	3	1.59574	0.0302017	ADSS, ATIC, GART	179	13	8351	10.7662	1	0.637086	39.359	UP
GOTERM_BP_DIRECT	GO:0071398~cellular response to fatty acid	3	1.59574	0.0347495	XRCC5, NME1-NME2, NME1	179	14	8351	9.99721	1	0.680092	43.8345	UP
GOTERM_BP_DIRECT	GO:0006414~translational elongation	3	1.59574	0.0347495	EEF1B2, EEF1G, EEF1D	179	14	8351	9.99721	1	0.680092	43.8345	UP
GOTERM_BP_DIRECT	GO:0051170~nuclear import	3	1.59574	0.0347495	SNRPD3, SNRPE, SNRPG	179	14	8351	9.99721	1	0.680092	43.8345	UP
GOTERM_BP_DIRECT	GO:0042493~response to drug	9	4.78723	0.0395277	XRCC5, COL18A1, XPO1, APOA2, HSP90AA1, PLIN2, THBS1, APEX1, GCLM	179	181	8351	2.31979	1	0.718589	48.2014	UP
GOTERM_BP_DIRECT	GO:0043691~reverse cholesterol transport	3	1.59574	0.0395438	APOA2, APOE, APOC2	179	15	8351	9.33073	1	0.710113	48.2156	UP
GOTERM_BP_DIRECT	GO:0033574~response to testosterone	3	1.59574	0.0395438	GPI, NME1, THBS1	179	15	8351	9.33073	1	0.710113	48.2156	UP
GOTERM_BP_DIRECT	GO:0016488~farnesol catabolic process	2	1.06383	0.0421778	AKR1C3, AKR1B10	179	2	8351	46.6536	1	0.725222	50.484	UP
GOTERM_BP_DIRECT	GO:1903020~positive regulation of glycoprotein metabolic process	2	1.06383	0.0421778	RAB1B, RAB1A	179	2	8351	46.6536	1	0.725222	50.484	UP
GOTERM_BP_DIRECT	GO:0045861~negative regulation of proteolysis	3	1.59574	0.044572	KNG1, IDE, CSTB	179	16	8351	8.74756	1	0.73704	52.4646	UP
GOTERM_BP_DIRECT	GO:0050821~protein stabilization	6	3.19149	0.0463312	HSP90AB1, HSP90AA1, PEX19, CCT2, HSPA1A, CDC37	179	92	8351	3.04263	1	0.743047	53.8723	UP
GOTERM_BP_DIRECT	GO:0045727~positive regulation of translation	4	2.12766	0.0465902	MAPK1, DDX39B, NPM1, THBS1	179	38	8351	4.91091	1	0.73735	54.0762	UP
GOTERM_BP_DIRECT	GO:1900034~regulation of cellular response to heat	5	2.65957	0.0494735	HSP90AB1, MAPK1, HSP90AA1, FKBP4, HSPA1A	179	65	8351	3.58874	1	0.75131	56.2897	UP
GOTERM_BP_DIRECT	GO:0043154~negative regulation of cysteine-type endopeptidase activity involved in apoptotic process	4	2.12766	0.0497082	GPI, CSNK2A1, VIL1, THBS1	179	39	8351	4.78499	1	0.745687	56.4654	UP
GOTERM_BP_DIRECT	GO:0051259~protein oligomerization	4	2.12766	0.0497082	NME1-NME2, TRIM28, NPM1, AHNAK	179	39	8351	4.78499	1	0.745687	56.4654	UP
GOTERM_BP_DIRECT	GO:0045739~positive regulation of DNA repair	3	1.59574	0.0498222	TRIM28, PCNA, APEX1	179	17	8351	8.23299	1	0.739305	56.5505	UP
GOTERM_BP_DIRECT	GO:2000379~positive regulation of reactive oxygen species metabolic process	3	1.59574	0.0498222	AKR1C3, AGT, THBS1	179	17	8351	8.23299	1	0.739305	56.5505	UP
GOTERM_BP_DIRECT	GO:0034599~cellular response to oxidative stress	4	2.12766	0.0596526	G6PD, NME1-NME2, HSPA1A, PARP1	179	42	8351	4.4432	1	0.79518	63.3295	UP
GOTERM_BP_DIRECT	GO:0033344~cholesterol efflux	3	1.59574	0.0609424	APOA2, APOE, APOC2	179	19	8351	7.36636	1	0.795916	64.1413	UP
GOTERM_BP_DIRECT	GO:0008284~positive regulation of cell proliferation	9	4.78723	0.062381	AKR1C3, COL18A1, MAPK1, AKR1C2, CRKL, CSNK2A1, NPM1, NAP1L1, THBS1	179	199	8351	2.10996	1	0.797429	65.0269	UP
GOTERM_BP_DIRECT	GO:0003360~brainstem development	2	1.06383	0.0625985	ATIC, GART	179	3	8351	31.1024	1	0.792408	65.159	UP
GOTERM_BP_DIRECT	GO:0071799~cellular response to prostaglandin D stimulus	2	1.06383	0.0625985	AKR1C3, AKR1C2	179	3	8351	31.1024	1	0.792408	65.159	UP
GOTERM_BP_DIRECT	GO:0034370~triglyceride-rich lipoprotein particle remodeling	2	1.06383	0.0625985	APOA2, APOC2	179	3	8351	31.1024	1	0.792408	65.159	UP
GOTERM_BP_DIRECT	GO:0043085~positive regulation of catalytic activity	4	2.12766	0.0631596	GMFB, APOA2, NPM1, SAE1	179	43	8351	4.33987	1	0.789308	65.4976	UP
GOTERM_BP_DIRECT	GO:0006412~translation	9	4.78723	0.0668404	RPS19, RPS14, RPL27A, RPL36, RPL10, RPL4, RPL7A, RPS2, RPS6	179	202	8351	2.07863	1	0.80236	67.6434	UP
GOTERM_BP_DIRECT	GO:0008283~cell proliferation	9	4.78723	0.0668404	XRCC5, PA2G4, SERPINF1, PCNA, MAPRE1, UBE2L3, PDZK1, PDAP1, NUDC	179	202	8351	2.07863	1	0.80236	67.6434	UP
GOTERM_BP_DIRECT	GO:0006890~retrograde vesicle-mediated transport, Golgi to ER	5	2.65957	0.067186	ARF4, RAB1B, ARF5, COPE, RAB1A	179	72	8351	3.23984	1	0.798281	67.8383	UP
GOTERM_BP_DIRECT	GO:0043066~negative regulation of apoptotic process	10	5.31915	0.0722747	FKBP8, PA2G4, NME1-NME2, ARF4, CFL1, NPM1, TPT1, HSPB1, THBS1, RPS6	179	241	8351	1.93584	1	0.816675	70.5835	UP
GOTERM_BP_DIRECT	GO:0001731~formation of translation preinitiation complex	3	1.59574	0.079009	EIF3A, EIF3F, EIF3M	179	22	8351	6.36186	1	0.839451	73.8793	UP
GOTERM_BP_DIRECT	GO:0000387~spliceosomal snRNP assembly	3	1.59574	0.079009	SNRPD3, SNRPE, SNRPG	179	22	8351	6.36186	1	0.839451	73.8793	UP
GOTERM_BP_DIRECT	GO:0071395~cellular response to jasmonic acid stimulus	2	1.06383	0.0825862	AKR1C3, AKR1C2	179	4	8351	23.3268	1	0.847894	75.4858	UP
GOTERM_BP_DIRECT	GO:0002762~negative regulation of myeloid leukocyte differentiation	2	1.06383	0.0825862	NME1-NME2, NME1	179	4	8351	23.3268	1	0.847894	75.4858	UP
GOTERM_BP_DIRECT	GO:0046654~tetrahydrofolate biosynthetic process	2	1.06383	0.0825862	ATIC, GART	179	4	8351	23.3268	1	0.847894	75.4858	UP
GOTERM_BP_DIRECT	GO:0032375~negative regulation of cholesterol transport	2	1.06383	0.0825862	APOA2, APOC2	179	4	8351	23.3268	1	0.847894	75.4858	UP
GOTERM_BP_DIRECT	GO:0016925~protein sumoylation	5	2.65957	0.0877515	TRIM28, PCNA, RANGAP1, SAE1, PARP1	179	79	8351	2.95276	1	0.860974	77.6426	UP
GOTERM_BP_DIRECT	GO:0006641~triglyceride metabolic process	3	1.59574	0.0918594	APOA2, APOE, ACSL4	179	24	8351	5.8317	1	0.869465	79.2293	UP
GOTERM_BP_DIRECT	GO:0000381~regulation of alternative mRNA splicing, via spliceosome	3	1.59574	0.0918594	SRSF2, RBM8A, SF3A1	179	24	8351	5.8317	1	0.869465	79.2293	UP
GOTERM_BP_DIRECT	GO:0030449~regulation of complement activation	3	1.59574	0.098498	CFH, VTN, C4BPA	179	25	8351	5.59844	1	0.884191	81.5719	UP
GOTERM_CC_DIRECT	GO:0070062~extracellular exosome	98	52.1277	4.47993e-18	SNRPD3, RAB1B, CCT2, VTN, CD2AP, RAB1A, APOA2, APOE, CFH, TPT1, CUTA, SCAMP3, HNRNPA2B1, OLA1, MAPK1, PA2G4, RPS19, SERPINF1, NME1, AKR1B10, RPS14, CSTB, HSPB1, SNRPE, ADSS, TALDO1, IFITM3, APOC2, ARF5, TAGLN2, SERPINH1, CDC37, HNRNPM, FAM213A, NDRG1, RPL4, RPL7A, TUBB4B, COL18A1, RAB8A, LGALS3, SUB1, CKAP4, GARS, UBE2L3, PPA1, GART, SRSF2, OTUB1, ARF4, PCNA, MAP4, PDZK1, FABP5, HSP90AB1, RPS2, P…	180	2143	8774	2.2291	1.29918e-15	1.29918e-15	5.95559e-15	UP
GOTERM_CC_DIRECT	GO:0030529~intracellular ribonucleoprotein complex	18	9.57447	7.37622e-11	XPO1, G3BP1, HNRNPA2B1, DDX1, EPRS, ILF3, RPS6, NCL, HNRNPU, HNRNPA3, HNRNPM, PA2G4, HNRNPH2, ILF2, HNRNPF, NPM1, RPL4, HNRNPAB	180	111	8774	7.9045	2.1391e-08	1.06955e-08	9.80589e-08	UP
GOTERM_CC_DIRECT	GO:0005737~cytoplasm	105	55.8511	3.20609e-10	XPO1, SNRPD3, IDE, RANGAP1, CCT2, UBQLN2, UBQLN1, CD2AP, RBM8A, APOE, TPT1, DDX39A, KIF5B, DDX39B, HNRNPA2B1, OLA1, MAPK1, PA2G4, RPS19, NME1, RPS14, EIF2S2, CSTB, HSPB1, FLAD1, ADSS, EEF1B2, TALDO1, HSPA1A, ARF5, CDC37, HNRNPA3, EIF3A, FAM213A, HNRNPF, NPM1, BTF3, NDRG1, RPL7A, RPL4, NUDC, HNRNPAB, LGALS3, DDX1, FDPS, GARS, EPRS, TPD52L2, RPS6, UBE2L3, GART, PPA1, HNRNPH2, OTUB1, PCNA, MAP4, FAB…	180	3103	8774	1.64943	9.29767e-08	3.09922e-08	4.26216e-07	UP
GOTERM_CC_DIRECT	GO:0005829~cytosol	88	46.8085	1.33633e-09	XRCC5, HSP90AB1, XPO1, ATOX1, SNRPD3, IDE, SAE1, RANGAP1, CCT2, RPS2, RAB1A, AKR1C3, PKM, APOA2, PRMT1, CSNK2A1, RBM8A, ARHGAP1, RPL10, AHNAK, HSP90AA1, G3BP1, MAPK1, RPS19, G6PD, CRKL, IPO7, NME1, RPS14, AKR1B10, EIF2S2, UBE2M, NUCB2, KHSRP, EEF1G, HSPB1, MAPRE1, EEF1D, FLAD1, SNRPE, SRP9, COPE, SNRPG, ME1, ADSS, EEF1B2, TALDO1, FKBP4, FN3K, RPL27A, RPL36, HSPA1A, VARS, TPM1, GCLM, CDC37, IARS, …	180	2422	8774	1.77106	3.87534e-07	9.68836e-08	1.7765e-06	UP
GOTERM_CC_DIRECT	GO:0005913~cell-cell adherens junction	25	13.2979	2.07259e-09	HSP90AB1, KIF5B, VAPA, OLA1, HSPA1A, RANGAP1, CLIC1, TAGLN2, RPS2, CD2AP, RAB1A, ANXA2, PKM, CRKL, ATIC, ARHGAP1, FASN, EEF1G, NDRG1, ZYX, RPL7A, MAPRE1, EEF1D, NUDC, AHNAK	180	280	8774	4.35218	6.0105e-07	1.2021e-07	2.75528e-06	UP
GOTERM_CC_DIRECT	GO:0031012~extracellular matrix	22	11.7021	3.34785e-09	COL18A1, RAB8A, HSP90AA1, LGALS3, CKAP4, LMNA, CCT2, VTN, HNRNPU, ANXA2, PKM, HNRNPM, RPS19, SERPINF1, APOE, SFPQ, RPS14, CFL1, ARF4, HSPB1, THBS1, TUBB4B	180	220	8774	4.87444	9.70876e-07	1.61813e-07	4.4506e-06	UP
GOTERM_CC_DIRECT	GO:0016020~membrane	63	33.5106	4.64696e-08	HSP90AB1, XRCC5, XPO1, NAP1L1, RPS2, ACBD3, APOE, RPL10, AHNAK, CUTA, DDX39A, HSP90AA1, LPGAT1, KIF5B, HNRNPA2B1, OLA1, SRPRB, CLIC1, NCL, HNRNPU, TRAP1, PA2G4, SDC1, RPS19, G6PD, NME1, IPO7, RPS14, CFL1, KHSRP, EEF1G, TOMM22, FKBP8, CYP51A1, RPL27A, RPL36, IARS, HNRNPM, EIF3A, ATIC, HNRNPF, DHCR7, EIF3F, NPM1, FASN, RPL7A, RPL4, ACSL4, ACSL3, LGALS3, CKAP4, DDX1, EPRS, ILF3, ACLY, RPS6, ANXA2, G…	180	1570	8774	1.95599	1.34761e-05	1.92517e-06	6.17763e-05	UP
GOTERM_CC_DIRECT	GO:0005681~spliceosomal complex	11	5.85106	5.21336e-06	DDX39A, SRSF2, HNRNPM, LGALS3, SNRPD3, DDX39B, HNRNPA2B1, U2AF1, SNRPE, SF3A1, SNRPG	180	81	8774	6.61962	0.00151074	0.000188967	0.00693038	UP
GOTERM_CC_DIRECT	GO:0071013~catalytic step 2 spliceosome	11	5.85106	5.8338e-06	HNRNPA3, HNRNPM, RBM8A, HNRNPF, SNRPD3, HNRNPA2B1, U2AF1, SNRPE, SF3A1, HNRNPU, SNRPG	180	82	8774	6.53889	0.00169038	0.000187961	0.00775513	UP
GOTERM_CC_DIRECT	GO:0072562~blood microparticle	12	6.38298	6.66603e-06	KNG1, AMBP, APOA2, TFRC, APOE, AGT, F13A1, CFH, VTN, HSPA1A, CLIC1, C4BPA	180	102	8774	5.73464	0.00193129	0.000193297	0.00886141	UP
GOTERM_CC_DIRECT	GO:0005654~nucleoplasm	59	31.383	2.61826e-05	HSP90AB1, XRCC5, XPO1, SNRPD3, IDE, SAE1, UBQLN1, RPS2, PRMT1, CSNK2A1, RBM8A, U2AF1, DDX39A, HSP90AA1, VIL1, HNRNPA2B1, DDX39B, NCL, HNRNPU, MAPK1, TRAP1, PFDN2, PA2G4, RPS19, IPO7, RPS14, KHSRP, SNRPE, COPE, SNRPG, FKBP4, HSPA1A, IARS, HNRNPA3, HNRNPM, PEX19, HNRNPF, NPM1, APEX1, NUDC, HNRNPAB, TRIM28, FDPS, GARS, DDX1, LMNA, ACLY, ILF3, RPS6, SF3A1, GPI, SRSF2, HNRNPH2, ILF2, SFPQ, PCNA, CUL4B…	180	1714	8774	1.6779	0.0075643	0.000690039	0.0348013	UP
GOTERM_CC_DIRECT	GO:0005730~nucleolus	27	14.3617	6.0069e-05	XRCC5, XPO1, RPL36, RPS2, CD2AP, HNRNPM, EIF3A, NPM1, DHX15, RPL7A, RPL4, APEX1, RAB8A, ANP32B, SUB1, OLA1, ILF3, RPS6, NCL, PFDN2, PA2G4, RPS19, ILF2, RPS14, CSTB, PARP1, EEF1D	180	558	8774	2.3586	0.0172697	0.00145066	0.0798257	UP
GOTERM_CC_DIRECT	GO:0048471~perinuclear region of cytoplasm	22	11.7021	7.91311e-05	HSP90AA1, KIF5B, VAPA, CKAP4, FKBP4, LMNA, HSPA1A, TPD52L2, ARF5, CLIC1, RPS6, UBQLN1, CD2AP, ANXA2, TFRC, SERPINF1, NME1-NME2, NME1, ARHGAP1, NDRG1, APEX1, ACSL3	180	407	8774	2.63483	0.0226876	0.00176375	0.105145	UP
GOTERM_CC_DIRECT	GO:0005687~U4 snRNP	4	2.12766	0.0009016	SNRPD3, DDX39B, SNRPE, SNRPG	180	10	8774	19.4978	0.230167	0.018511	1.19196	UP
GOTERM_CC_DIRECT	GO:0031982~vesicle	8	4.25532	0.00147273	PKM, VAPA, KIF5B, CFL1, CLIC1, TAGLN2, AHNAK, ANXA2	180	83	8774	4.69826	0.347801	0.0280916	1.94021	UP
GOTERM_CC_DIRECT	GO:0042470~melanosome	8	4.25532	0.00157949	HSP90AB1, HSP90AA1, TFRC, SERPINF1, FASN, NAP1L1, RAB1A, ANXA2	180	84	8774	4.64233	0.367714	0.0282443	2.07949	UP
GOTERM_CC_DIRECT	GO:0034709~methylosome	4	2.12766	0.0016039	PRMT1, SNRPD3, SNRPE, SNRPG	180	12	8774	16.2481	0.372182	0.0270111	2.11132	UP
GOTERM_CC_DIRECT	GO:0005615~extracellular space	24	12.766	0.00206358	KNG1, COL18A1, LGALS3, LGALS4, IDE, APOC2, VTN, C4BPA, CLIC1, SERPINH1, ANXA2, AMBP, GPI, TFRC, SERPINF1, APOE, AGT, CFL1, NUCB2, CFH, CSTB, TPT1, HSPB1, THBS1	180	592	8774	1.97613	0.450671	0.0327333	2.70878	UP
GOTERM_CC_DIRECT	GO:0005634~nucleus	78	41.4894	0.00209744	XRCC5, HSP90AB1, XPO1, IDE, VBP1, NAP1L1, SAE1, UBQLN2, RPS2, PKM, AKR1C3, PRMT1, CSNK2A1, RBM8A, APOE, TPT1, TUBB6, ZYX, PDHA1, AHNAK, DDX39A, HSP90AA1, ANP32B, SSBP1, G3BP1, HNRNPA2B1, DDX39B, CLIC1, DARS2, NCL, HNRNPU, MAPK1, PFDN2, PA2G4, G6PD, NME1, UBE2K, CFL1, EIF2S2, EEF1G, HSPB1, EEF1D, SNRPE, EEF1B2, TALDO1, HNRNPA3, EIF3A, PLIN2, PEX19, HNRNPF, NPM1, DHX15, BTF3, NDRG1, RPL7A, RPL4, AP…	180	2862	8774	1.32846	0.456049	0.0315391	2.75265	UP
GOTERM_CC_DIRECT	GO:0005811~lipid particle	6	3.19149	0.00367453	TRAP1, PLIN2, CKAP4, ACSL4, ACSL3, ANXA2	180	51	8774	5.73464	0.656159	0.0519792	4.77607	UP
GOTERM_CC_DIRECT	GO:0005840~ribosome	10	5.31915	0.00369436	RPS19, RPS14, RPL27A, RPL36, RPL10, RPL4, RPL7A, RPS2, RPS6, APEX1	180	151	8774	3.22811	0.658138	0.0498276	4.80126	UP
GOTERM_CC_DIRECT	GO:0005686~U2 snRNP	4	2.12766	0.00384472	SNRPD3, SNRPE, SF3A1, SNRPG	180	16	8774	12.1861	0.672778	0.0495104	4.99207	UP
GOTERM_CC_DIRECT	GO:0005683~U7 snRNP	3	1.59574	0.00397476	SNRPD3, SNRPE, SNRPG	180	5	8774	29.2467	0.684935	0.0489764	5.15682	UP
GOTERM_CC_DIRECT	GO:0016272~prefoldin complex	3	1.59574	0.00397476	PFDN2, PFDN6, VBP1	180	5	8774	29.2467	0.684935	0.0489764	5.15682	UP
GOTERM_CC_DIRECT	GO:0005689~U12-type spliceosomal complex	4	2.12766	0.00543708	SNRPD3, DHX15, SNRPE, SNRPG	180	18	8774	10.8321	0.794242	0.0637543	6.99132	UP
GOTERM_CC_DIRECT	GO:0071541~eukaryotic translation initiation factor 3 complex, eIF3m	3	1.59574	0.0081252	EIF3A, EIF3F, EIF3M	180	7	8774	20.8905	0.906138	0.0902972	10.2783	UP
GOTERM_CC_DIRECT	GO:0019013~viral nucleocapsid	4	2.12766	0.0153783	HNRNPA3, HNRNPM, HNRNPF, AHNAK	180	26	8774	7.49915	0.988828	0.158745	18.6188	UP
GOTERM_CC_DIRECT	GO:0043209~myelin sheath	8	4.25532	0.0182517	PKM, GPI, HSP90AA1, NME1-NME2, NDRG1, CCT2, PDHA1, TUBB4B	180	132	8774	2.95421	0.995213	0.179506	21.72	UP
GOTERM_CC_DIRECT	GO:0005925~focal adhesion	14	7.44681	0.0190293	G3BP1, HSPA1A, RPS2, MAPK1, SDC1, RPS19, RPS14, CFL1, NPM1, HSPB1, RPL4, RPL7A, ZYX, AHNAK	180	334	8774	2.04318	0.996196	0.180441	22.5403	UP
GOTERM_CC_DIRECT	GO:0031526~brush border membrane	4	2.12766	0.0206734	HSP90AB1, HSP90AA1, PEX19, PDZK1	180	29	8774	6.72337	0.997661	0.188524	24.2484	UP
GOTERM_CC_DIRECT	GO:0042627~chylomicron	3	1.59574	0.023883	APOA2, APOE, APOC2	180	12	8774	12.1861	0.999097	0.208378	27.4832	UP
GOTERM_CC_DIRECT	GO:0034719~SMN-Sm protein complex	3	1.59574	0.0278519	SNRPD3, SNRPE, SNRPG	180	13	8774	11.2487	0.999723	0.232217	31.3065	UP
GOTERM_CC_DIRECT	GO:0090575~RNA polymerase II transcription factor complex	3	1.59574	0.0320647	SFPQ, TRIM28, HNRNPAB	180	14	8774	10.4452	0.999921	0.255727	35.1601	UP
GOTERM_CC_DIRECT	GO:0005874~microtubule	10	5.31915	0.0344096	EIF3A, KIF5B, FKBP4, MAP4, TUBB6, NDRG1, CCT2, MAPRE1, NUDC, TUBB4B	180	218	8774	2.23598	0.999961	0.264873	37.2175	UP
GOTERM_CC_DIRECT	GO:0022625~cytosolic large ribosomal subunit	5	2.65957	0.0355265	RPL27A, RPL36, RPL10, RPL4, RPL7A	180	61	8774	3.99545	0.999972	0.265477	38.1761	UP
GOTERM_CC_DIRECT	GO:0005682~U5 snRNP	3	1.59574	0.0365099	SNRPD3, SNRPE, SNRPG	180	15	8774	9.74889	0.999979	0.265211	39.0089	UP
GOTERM_CC_DIRECT	GO:0033290~eukaryotic 48S preinitiation complex	3	1.59574	0.0365099	EIF3A, EIF3F, EIF3M	180	15	8774	9.74889	0.999979	0.265211	39.0089	UP
GOTERM_CC_DIRECT	GO:0016282~eukaryotic 43S preinitiation complex	3	1.59574	0.0365099	EIF3A, EIF3F, EIF3M	180	15	8774	9.74889	0.999979	0.265211	39.0089	UP
GOTERM_CC_DIRECT	GO:0030532~small nuclear ribonucleoprotein complex	3	1.59574	0.0365099	SNRPD3, SNRPE, SNRPG	180	15	8774	9.74889	0.999979	0.265211	39.0089	UP
GOTERM_CC_DIRECT	GO:0032587~ruffle membrane	5	2.65957	0.0373932	HSP90AA1, NME1, ARF4, CFL1, TPM1	180	62	8774	3.931	0.999984	0.264349	39.748	UP
GOTERM_CC_DIRECT	GO:0005785~signal recognition particle receptor complex	2	1.06383	0.0403884	SRPRB, SRP9	180	2	8774	48.7444	0.999994	0.276119	42.1932	UP
GOTERM_CC_DIRECT	GO:0034361~very-low-density lipoprotein particle	3	1.59574	0.0411764	APOA2, APOE, APOC2	180	16	8774	9.13958	0.999995	0.2745	42.8211	UP
GOTERM_CC_DIRECT	GO:0005697~telomerase holoenzyme complex	3	1.59574	0.0460533	SNRPD3, SNRPE, HNRNPU	180	17	8774	8.60196	0.999999	0.295723	46.5688	UP
GOTERM_CC_DIRECT	GO:0005852~eukaryotic translation initiation factor 3 complex	3	1.59574	0.0460533	EIF3A, EIF3F, EIF3M	180	17	8774	8.60196	0.999999	0.295723	46.5688	UP
GOTERM_CC_DIRECT	GO:0005685~U1 snRNP	3	1.59574	0.0460533	SNRPD3, SNRPE, SNRPG	180	17	8774	8.60196	0.999999	0.295723	46.5688	UP
GOTERM_CC_DIRECT	GO:1903561~extracellular vesicle	4	2.12766	0.0536663	PKM, TFRC, APOE, TUBB4B	180	42	8774	4.64233	1	0.32962	51.9676	UP
GOTERM_CC_DIRECT	GO:0005783~endoplasmic reticulum	17	9.04255	0.0550172	EEF1B2, VAPA, CYP51A1, CKAP4, UBQLN1, SERPINH1, PLIN2, APOE, DHCR7, NUCB2, EEF1G, RPL10, THBS1, EEF1D, SSR4, APEX1, ACSL3	180	508	8774	1.63121	1	0.329855	52.8711	UP
GOTERM_CC_DIRECT	GO:0071011~precatalytic spliceosome	3	1.59574	0.0618446	SNRPD3, SNRPE, SNRPG	180	20	8774	7.31167	1	0.356477	57.202	UP
GOTERM_CC_DIRECT	GO:0022627~cytosolic small ribosomal subunit	4	2.12766	0.0635016	RPS19, RPS14, RPS2, RPS6	180	45	8774	4.33284	1	0.357552	58.1961	UP
GOTERM_CC_DIRECT	GO:0005604~basement membrane	4	2.12766	0.0635016	COL18A1, SERPINF1, VTN, ANXA2	180	45	8774	4.33284	1	0.357552	58.1961	UP
GOTERM_CC_DIRECT	GO:0005635~nuclear envelope	6	3.19149	0.0786726	XPO1, NUCB2, LMNA, RANGAP1, CLIC1, PARP1	180	112	8774	2.61131	1	0.417286	66.3549	UP
GOTERM_CC_DIRECT	GO:0005853~eukaryotic translation elongation factor 1 complex	2	1.06383	0.0791544	EEF1B2, EEF1D	180	4	8774	24.3722	1	0.412235	66.588	UP
GOTERM_CC_DIRECT	GO:0034363~intermediate-density lipoprotein particle	2	1.06383	0.0791544	APOE, APOC2	180	4	8774	24.3722	1	0.412235	66.588	UP
GOTERM_CC_DIRECT	GO:0036464~cytoplasmic ribonucleoprotein granule	3	1.59574	0.0852511	RPS6, NCL, HNRNPU	180	24	8774	6.09306	1	0.429792	69.4121	UP
GOTERM_CC_DIRECT	GO:0097526~spliceosomal tri-snRNP complex	2	1.06383	0.0979493	SNRPD3, SNRPG	180	5	8774	19.4978	1	0.470623	74.5994	UP
GOTERM_MF_DIRECT	GO:0044822~poly(A) RNA binding	71	37.766	1.27475e-22	XRCC5, HSP90AB1, SNRPD3, NAP1L1, RPS2, PKM, PRMT1, RBM8A, U2AF1, TPT1, RPL10, ZYX, AHNAK, DDX39A, HSP90AA1, SSBP1, G3BP1, HNRNPA2B1, DDX39B, NCL, HNRNPU, TRAP1, PA2G4, RPS19, CRKL, NME1, RPS14, EIF2S2, CSTB, KHSRP, HSPB1, MAPRE1, SNRPG, FKBP4, RPL27A, RPL36, SERPINH1, PDAP1, HNRNPA3, HNRNPM, EIF3A, HNRNPF, NPM1, DHX15, FASN, BTF3, RPL7A, RPL4, APEX1, HNRNPAB, LGALS3, SUB1, CKAP4, TRIM28, CS, DDX1…	178	956	8381	3.49684	5.59616e-20	5.59616e-20	1.80209e-19	UP
GOTERM_MF_DIRECT	GO:0098641~cadherin binding involved in cell-cell adhesion	24	12.766	7.92737e-09	HSP90AB1, KIF5B, VAPA, OLA1, HSPA1A, RANGAP1, CLIC1, TAGLN2, RPS2, CD2AP, RAB1A, ANXA2, PKM, CRKL, ATIC, ARHGAP1, FASN, EEF1G, NDRG1, RPL7A, MAPRE1, EEF1D, NUDC, AHNAK	178	267	8381	4.23229	3.48011e-06	1.74006e-06	1.12068e-05	UP
GOTERM_MF_DIRECT	GO:0005515~protein binding	141	75	2.73805e-08	XRCC5, XPO1, VAPA, ATOX1, SNRPD3, IDE, RAB1B, VTN, RANGAP1, SAE1, CCT2, UBQLN2, UBQLN1, CD2AP, RAB1A, ACBD3, APOA2, CSNK2A1, RBM8A, APOE, TPT1, CFH, U2AF1, RPL10, DDX39A, CUTA, KIF5B, HNRNPA2B1, DDX39B, OLA1, HNRNPU, MAPK1, PA2G4, LETM1, RPS19, SERPINF1, NME1, RPS14, AKR1B10, EIF2S2, HSPB1, FLAD1, SNRPE, SNRPG, ADSS, EEF1B2, TALDO1, IFITM3, HSPA1A, ARF5, TAGLN2, CDC37, HNRNPA3, HNRNPM, EIF3A, HNR…	178	5010	8381	1.32513	1.202e-05	4.00667e-06	3.87072e-05	UP
GOTERM_MF_DIRECT	GO:0003723~RNA binding	26	13.8298	1.28075e-06	XPO1, RPL27A, RPS2, HNRNPA3, HNRNPM, EIF3A, RBM8A, HNRNPF, NPM1, U2AF1, RPL4, RPL7A, HNRNPAB, HNRNPA2B1, ILF3, SF3A1, NCL, HNRNPU, HNRNPH2, ILF2, RPS14, EIF2S2, KHSRP, SNRPE, SRP9, SNRPG	178	407	8381	3.00784	0.000562091	0.000140552	0.00181055	UP
GOTERM_MF_DIRECT	GO:0051082~unfolded protein binding	12	6.38298	1.33181e-06	HSP90AB1, PFDN2, TRAP1, HSP90AA1, PFDN6, NPM1, CCT2, HSPA1A, SERPINH1, NUDC, CDC37, TUBB4B	178	84	8381	6.72632	0.000584496	0.000116926	0.00188274	UP
GOTERM_MF_DIRECT	GO:0031625~ubiquitin protein ligase binding	13	6.91489	0.000480387	XRCC5, SCAMP3, TRIM28, RANGAP1, HSPA1A, CCT2, UBE2L3, GPI, PA2G4, UBE2K, OTUB1, UBE2M, CUL4B	178	183	8381	3.34478	0.190178	0.0345459	0.676974	UP
GOTERM_MF_DIRECT	GO:0003725~double-stranded RNA binding	7	3.7234	0.000821482	HSP90AB1, TFRC, ILF2, DDX1, DHX15, ILF3, TUBB4B	178	53	8381	6.21868	0.302867	0.0502342	1.15507	UP
GOTERM_MF_DIRECT	GO:0001948~glycoprotein binding	6	3.19149	0.00244784	HSP90AB1, SDC1, HSP90AA1, TFRC, IDE, THBS1	178	45	8381	6.2779	0.659015	0.125838	3.40537	UP
GOTERM_MF_DIRECT	GO:0042802~identical protein binding	20	10.6383	0.00405913	DDX39A, COL18A1, FKBP8, HSP90AA1, DDX39B, VIL1, VTN, UBQLN1, NCL, MAPK1, PRMT1, G6PD, TFRC, NME1, APOE, PCNA, HSPB1, MAPRE1, THBS1, PARP1	178	463	8381	2.03388	0.832301	0.179957	5.58779	UP
GOTERM_MF_DIRECT	GO:0000166~nucleotide binding	13	6.91489	0.0042039	HSP90AA1, HNRNPA2B1, G3BP1, NCL, HNRNPA3, HNRNPM, SRSF2, HNRNPH2, RBM8A, SFPQ, HNRNPF, U2AF1, HNRNPAB	178	236	8381	2.59363	0.842669	0.168846	5.78162	UP
GOTERM_MF_DIRECT	GO:0031072~heat shock protein binding	5	2.65957	0.00487725	HSP90AB1, FKBP4, HSPA1A, EEF1D, CDC37	178	33	8381	7.13398	0.88309	0.177267	6.67829	UP
GOTERM_MF_DIRECT	GO:0005524~ATP binding	35	18.617	0.00607706	HSP90AB1, XRCC5, FKBP4, IDE, HSPA1A, CCT2, VARS, IARS, PKM, CSNK2A1, DHX15, ACSL4, ACSL3, DDX39A, HSP90AA1, KIF5B, DDX39B, G3BP1, GARS, DDX1, OLA1, EPRS, ACLY, DARS2, UBE2L3, HNRNPU, GART, MAPK1, TRAP1, NME1-NME2, ILF2, NME1, UBE2K, UBE2M, FLAD1	178	1043	8381	1.58001	0.93116	0.199883	8.25639	UP
GOTERM_MF_DIRECT	GO:0005525~GTP binding	14	7.44681	0.00685199	HSP90AB1, ADSS, RAB8A, HSP90AA1, NME1, FKBP4, ARF4, OLA1, RAB1B, TUBB6, SRPRB, ARF5, RAB1A, TUBB4B	178	283	8381	2.32926	0.95112	0.207199	9.26242	UP
GOTERM_MF_DIRECT	GO:0003729~mRNA binding	7	3.7234	0.0105856	HNRNPA3, EIF3A, HSP90AA1, RBM8A, G3BP1, RPS2, HNRNPAB	178	88	8381	3.74534	0.990645	0.283735	13.9675	UP
GOTERM_MF_DIRECT	GO:0048156~tau protein binding	3	1.59574	0.0114215	HSP90AA1, APOE, FKBP4	178	8	8381	17.6566	0.993545	0.285514	14.9892	UP
GOTERM_MF_DIRECT	GO:0023026~MHC class II protein complex binding	3	1.59574	0.0215217	HSP90AB1, PKM, HSP90AA1	178	11	8381	12.8412	0.999929	0.449511	26.4768	UP
GOTERM_MF_DIRECT	GO:0019901~protein kinase binding	11	5.85106	0.0250476	HSP90AB1, TRAP1, RAB8A, RPS19, NME1, NPM1, HSPB1, PARP1, RPS6, ACSL3, CDC37	178	232	8381	2.23244	0.999985	0.480588	30.1349	UP
GOTERM_MF_DIRECT	GO:0004004~ATP-dependent RNA helicase activity	5	2.65957	0.0252254	DDX39A, DDX39B, G3BP1, DDX1, DHX15	178	53	8381	4.44191	0.999987	0.463726	30.3147	UP
GOTERM_MF_DIRECT	GO:0044183~protein binding involved in protein folding	3	1.59574	0.0254719	PFDN2, CCT2, HSPA1A	178	12	8381	11.7711	0.999988	0.449077	30.5635	UP
GOTERM_MF_DIRECT	GO:0042826~histone deacetylase binding	5	2.65957	0.0268081	HSP90AB1, HSP90AA1, SFPQ, HSPA1A, PARP1	178	54	8381	4.35965	0.999993	0.449247	31.8973	UP
GOTERM_MF_DIRECT	GO:0003735~structural constituent of ribosome	9	4.78723	0.037397	RPS19, RPS14, RPL27A, RPL36, RPL10, RPL4, RPL7A, RPS2, RPS6	178	181	8381	2.34121	1	0.549217	41.6559	UP
GOTERM_MF_DIRECT	GO:0045550~geranylgeranyl reductase activity	2	1.06383	0.0417948	AKR1C3, AKR1B10	178	2	8381	47.0843	1	0.573408	45.3132	UP
GOTERM_MF_DIRECT	GO:0002135~CTP binding	2	1.06383	0.0417948	HSP90AB1, HSP90AA1	178	2	8381	47.0843	1	0.573408	45.3132	UP
GOTERM_MF_DIRECT	GO:0017098~sulfonylurea receptor binding	2	1.06383	0.0417948	HSP90AB1, HSP90AA1	178	2	8381	47.0843	1	0.573408	45.3132	UP
GOTERM_MF_DIRECT	GO:0004812~aminoacyl-tRNA ligase activity	3	1.59574	0.0438351	IARS, DARS2, VARS	178	16	8381	8.8283	1	0.57496	46.9365	UP
GOTERM_MF_DIRECT	GO:0017134~fibroblast growth factor binding	3	1.59574	0.0438351	RPS19, THBS1, RPS2	178	16	8381	8.8283	1	0.57496	46.9365	UP
GOTERM_MF_DIRECT	GO:0003824~catalytic activity	7	3.7234	0.0503564	TALDO1, IDE, FASN, ACSL4, FLAD1, ACSL3, GART	178	126	8381	2.61579	1	0.611361	51.8297	UP
GOTERM_MF_DIRECT	GO:0003684~damaged DNA binding	4	2.12766	0.0617802	XRCC5, PCNA, CUL4B, APEX1	178	43	8381	4.37993	1	0.673661	59.4047	UP
GOTERM_MF_DIRECT	GO:0002134~UTP binding	2	1.06383	0.0620362	HSP90AB1, HSP90AA1	178	3	8381	31.3895	1	0.660865	59.561	UP
GOTERM_MF_DIRECT	GO:0047718~indanol dehydrogenase activity	2	1.06383	0.0620362	AKR1C3, AKR1B10	178	3	8381	31.3895	1	0.660865	59.561	UP
GOTERM_MF_DIRECT	GO:0047115~trans-1,2-dihydrobenzene-1,2-diol dehydrogenase activity	2	1.06383	0.0620362	AKR1C3, AKR1C2	178	3	8381	31.3895	1	0.660865	59.561	UP
GOTERM_MF_DIRECT	GO:0032767~copper-dependent protein binding	2	1.06383	0.0620362	ATOX1, FKBP4	178	3	8381	31.3895	1	0.660865	59.561	UP
GOTERM_MF_DIRECT	GO:0047086~ketosteroid monooxygenase activity	2	1.06383	0.0620362	AKR1C3, AKR1C2	178	3	8381	31.3895	1	0.660865	59.561	UP
GOTERM_MF_DIRECT	GO:0042803~protein homodimerization activity	15	7.97872	0.0623866	HSP90AA1, IDE, VIL1, APOC2, DARS2, TPD52L2, AMBP, APOA2, RPS19, G6PD, TFRC, ATIC, APOE, NPM1, FASN	178	422	8381	1.67361	1	0.649145	59.7741	UP
GOTERM_MF_DIRECT	GO:0005047~signal recognition particle binding	2	1.06383	0.0818523	SRPRB, SRP9	178	4	8381	23.5421	1	0.737867	70.0979	UP
GOTERM_MF_DIRECT	GO:0032564~dATP binding	2	1.06383	0.0818523	HSP90AB1, HSP90AA1	178	4	8381	23.5421	1	0.737867	70.0979	UP
GOTERM_MF_DIRECT	GO:0018636~phenanthrene 9,10-monooxygenase activity	2	1.06383	0.0818523	AKR1C3, AKR1C2	178	4	8381	23.5421	1	0.737867	70.0979	UP
GOTERM_MF_DIRECT	GO:0043008~ATP-dependent protein binding	2	1.06383	0.0818523	DDX39B, SAE1	178	4	8381	23.5421	1	0.737867	70.0979	UP
GOTERM_MF_DIRECT	GO:0051020~GTPase binding	3	1.59574	0.0840216	IARS, HSP90AA1, EPRS	178	23	8381	6.14143	1	0.735137	71.0812	UP
GOTERM_MF_DIRECT	GO:0004867~serine-type endopeptidase inhibitor activity	4	2.12766	0.0883478	AMBP, SERPINF1, AGT, SERPINH1	178	50	8381	3.76674	1	0.741674	72.9533	UP
GOTERM_MF_DIRECT	GO:0008201~heparin binding	5	2.65957	0.0886009	KNG1, APOE, CFH, VTN, THBS1	178	80	8381	2.94277	1	0.731205	73.0593	UP
GOTERM_MF_DIRECT	GO:0008536~Ran GTPase binding	3	1.59574	0.09043	XPO1, IPO7, RANGAP1	178	24	8381	5.88553	1	0.727552	73.8137	UP
GOTERM_MF_DIRECT	GO:0003743~translation initiation factor activity	4	2.12766	0.0924799	EIF3A, EIF3F, EIF2S2, EIF3M	178	51	8381	3.69288	1	0.724983	74.6357	UP
KEGG_PATHWAY	hsa01100:Metabolic pathways	98	68.0556	3.42927e-44	CYP3A4, ADH1C, ADH1B, ADH1A, ACSS3, GLDC, CMBL, GOT2, MAT1A, RGN, ACAA2, ALDH6A1, SUCLG1, ACSM2A, FBP1, QDPR, CYP1A2, CYP2E1, BHMT, PGM1, HSD11B1, XDH, ACADSB, ASS1, GLUD1, PAH, ACAT1, ARG1, ALDH4A1, GCSH, GCDH, CYP2C9, CYP2C8, MAOB, EPHX2, HGD, CPS1, MMAB, MLYCD, ALDH2, PON3, PC, NNMT, ACOX2, SAT2, ACOT2, MTHFD1, SARDH, HPD, ALDH5A1, ACADS, OTC, GRHPR, LAP3, HAO1, CTH, CYP2A6, UGT2B10, UGT2B15, …	119	895	3945	3.62997	3.36068e-42	3.36068e-42	3.79178e-41	DN
KEGG_PATHWAY	hsa00260:Glycine, serine and threonine metabolism	16	11.1111	1.83925e-14	SHMT1, MAOB, SDSL, GRHPR, PIPOX, GLDC, CTH, BHMT, PHGDH, DMGDH, GCSH, GAMT, GNMT, PSAT1, SARDH, CBS	119	36	3945	14.7339	1.80611e-12	9.03055e-13	2.03726e-11	DN
KEGG_PATHWAY	hsa00830:Retinol metabolism	18	12.5	5.03885e-14	CYP3A4, CYP2C9, CYP2C8, ADH1C, ADH1B, ADH6, ADH1A, CYP1A2, CYP4A11, UGT1A9, AOX1, CYP2A6, HSD17B6, UGT2B4, UGT2B10, RDH16, UGT2B15, UGT2B7	119	53	3945	11.2589	4.9396e-12	1.64657e-12	5.57332e-11	DN
KEGG_PATHWAY	hsa00982:Drug metabolism - cytochrome P450	19	13.1944	2.74417e-13	CYP3A4, CYP2C9, CYP2C8, MAOB, ADH1C, ADH1B, ADH6, ADH1A, CYP1A2, CYP2E1, FMO5, UGT1A9, FMO3, AOX1, CYP2A6, UGT2B4, UGT2B10, UGT2B15, UGT2B7	119	67	3945	9.4011	2.68958e-11	6.72395e-12	3.03457e-10	DN
KEGG_PATHWAY	hsa01130:Biosynthesis of antibiotics	28	19.4444	3.59651e-12	ASS1, AASS, ECHS1, ACAT1, CMBL, GLDC, GOT2, ARG1, AKR1A1, GCSH, RGN, GCDH, ACAA2, SHMT1, OTC, SUCLG1, FBP1, SDSL, PCK2, PCK1, HAO1, DBT, CTH, PGM1, ALDH2, PHGDH, PSAT1, CBS	119	191	3945	4.85987	3.52453e-10	7.04905e-11	3.97664e-09	DN
KEGG_PATHWAY	hsa05204:Chemical carcinogenesis	18	12.5	1.68015e-11	CYP3A4, SULT2A1, CYP2C9, CYP2C8, ADH1C, ADH1B, ADH6, ADH1A, CYP1A2, CYP2E1, UGT1A9, SULT1A1, HSD11B1, CYP2A6, UGT2B4, UGT2B10, UGT2B15, UGT2B7	119	73	3945	8.17428	1.64654e-09	2.74424e-10	1.85775e-08	DN
KEGG_PATHWAY	hsa00980:Metabolism of xenobiotics by cytochrome P450	17	11.8056	9.46741e-11	CYP3A4, SULT2A1, CYP2C9, ADH1C, ADH1B, ADH6, ADH1A, CYP1A2, CYP2E1, UGT1A9, HSD11B1, CYP2A6, AKR7A3, UGT2B4, UGT2B10, UGT2B15, UGT2B7	119	70	3945	8.05102	9.27807e-09	1.32544e-09	1.04682e-07	DN
KEGG_PATHWAY	hsa00071:Fatty acid degradation	14	9.72222	9.70124e-11	GCDH, ACAA2, ACADSB, ACADS, ADH1C, ADH6, ADH1B, ECHS1, ADH1A, ACAT1, CYP4A11, ACSL1, ALDH2, ACSL5	119	42	3945	11.0504	9.50722e-09	1.1884e-09	1.07268e-07	DN
KEGG_PATHWAY	hsa01230:Biosynthesis of amino acids	15	10.4167	6.69499e-09	SHMT1, ASS1, OTC, SDSL, PAH, CPS1, GOT2, ARG1, CTH, MAT1A, PHGDH, GPT, PSAT1, CBS, PC	119	68	3945	7.31278	6.56109e-07	7.2901e-08	7.40272e-06	DN
KEGG_PATHWAY	hsa01200:Carbon metabolism	18	12.5	1.26713e-08	SHMT1, ALDH6A1, ACADS, SUCLG1, GLUD1, FBP1, SDSL, ECHS1, CPS1, ACAT1, GLDC, HAO1, GOT2, PHGDH, RGN, GPT, PSAT1, PC	119	109	3945	5.47452	1.24179e-06	1.24179e-07	1.40108e-05	DN
KEGG_PATHWAY	hsa00140:Steroid hormone biosynthesis	12	8.33333	9.53881e-08	CYP3A4, UGT1A9, HSD17B2, HSD11B1, HSD17B6, UGT2B4, CYP2E1, CYP1A2, UGT2B10, UGT2B15, UGT2B7, HSD17B8	119	48	3945	8.28782	9.34799e-06	8.49821e-07	0.000105472	DN
KEGG_PATHWAY	hsa00350:Tyrosine metabolism	9	6.25	6.97415e-07	GOT2, AOX1, MAOB, ADH1C, ADH6, ADH1B, HGD, ADH1A, HPD	119	27	3945	11.0504	6.83444e-05	5.69554e-06	0.000771136	DN
KEGG_PATHWAY	hsa00220:Arginine biosynthesis	7	4.86111	8.72736e-06	GOT2, ARG1, ASS1, OTC, GLUD1, GPT, CPS1	119	18	3945	12.8922	0.000854919	6.5789e-05	0.00964951	DN
KEGG_PATHWAY	hsa00380:Tryptophan metabolism	8	5.55556	2.06172e-05	GCDH, AOX1, MAOB, ALDH2, HAAO, ECHS1, CYP1A2, ACAT1	119	30	3945	8.84034	0.00201847	0.000144311	0.0227943	DN
KEGG_PATHWAY	hsa00983:Drug metabolism - other enzymes	9	6.25	2.11288e-05	CYP3A4, XDH, UGT1A9, UGT2B4, DPYS, CYP2A6, UGT2B10, UGT2B15, UGT2B7	119	41	3945	7.27711	0.00206851	0.000138034	0.0233599	DN
KEGG_PATHWAY	hsa00280:Valine, leucine and isoleucine degradation	9	6.25	5.09098e-05	ACAA2, ALDH6A1, DBT, ACADSB, ACADS, AOX1, ALDH2, ECHS1, ACAT1	119	46	3945	6.48612	0.00497686	0.000311782	0.0562771	DN
KEGG_PATHWAY	hsa00330:Arginine and proline metabolism	8	5.55556	8.76255e-05	GOT2, LAP3, ARG1, MAOB, SAT2, ALDH2, ALDH4A1, GAMT	119	37	3945	7.16784	0.00855091	0.00050503	0.0968458	DN
KEGG_PATHWAY	hsa00053:Ascorbate and aldarate metabolism	7	4.86111	8.89366e-05	UGT1A9, ALDH2, RGN, UGT2B4, UGT2B10, UGT2B15, UGT2B7	119	26	3945	8.92534	0.0086783	0.000484115	0.0982942	DN
KEGG_PATHWAY	hsa03320:PPAR signaling pathway	9	6.25	0.000109626	ACOX2, ACSL1, FABP1, PCK2, SCP2, SLC27A2, SLC27A5, PCK1, ACSL5	119	51	3945	5.85022	0.0106864	0.00056531	0.121148	DN
KEGG_PATHWAY	hsa00010:Glycolysis / Gluconeogenesis	10	6.94444	0.00011026	AKR1A1, PGM1, ADH1C, ALDH2, FBP1, ADH6, ADH1B, ADH1A, PCK2, PCK1	119	65	3945	5.10019	0.0107479	0.000540156	0.121848	DN
KEGG_PATHWAY	hsa00250:Alanine, aspartate and glutamate metabolism	7	4.86111	0.00025164	GOT2, ASS1, ALDH5A1, GLUD1, ALDH4A1, GPT, CPS1	119	31	3945	7.48577	0.0243621	0.00117378	0.277889	DN
KEGG_PATHWAY	hsa00591:Linoleic acid metabolism	5	3.47222	0.000312739	CYP3A4, CYP2C9, CYP2C8, CYP2E1, CYP1A2	119	12	3945	13.813	0.0301882	0.00139236	0.345256	DN
KEGG_PATHWAY	hsa00040:Pentose and glucuronate interconversions	7	4.86111	0.000360463	UGT1A9, AKR1A1, ALDH2, UGT2B4, UGT2B10, UGT2B15, UGT2B7	119	33	3945	7.03209	0.0347149	0.00153499	0.397847	DN
KEGG_PATHWAY	hsa04146:Peroxisome	10	6.94444	0.000372705	HAO1, XDH, ACOX2, ACSL1, MLYCD, EPHX2, SCP2, SLC27A2, PIPOX, ACSL5	119	76	3945	4.36201	0.0358726	0.001521	0.411332	DN
KEGG_PATHWAY	hsa00590:Arachidonic acid metabolism	7	4.86111	0.000686172	CYP4A11, CYP2C9, CYP2C8, EPHX2, CYP4F3, CYP2E1, CYP4F2	119	37	3945	6.27186	0.0650554	0.0026871	0.756096	DN
KEGG_PATHWAY	hsa00620:Pyruvate metabolism	7	4.86111	0.000795184	LDHD, ALDH2, GRHPR, PCK2, ACAT1, PC, PCK1	119	38	3945	6.10681	0.0749977	0.00299393	0.875736	DN
KEGG_PATHWAY	hsa00650:Butanoate metabolism	6	4.16667	0.00104751	ALDH5A1, ACADS, ACSM2A, ECHS1, BDH1, ACAT1	119	27	3945	7.36695	0.0976112	0.00379684	1.15216	DN
KEGG_PATHWAY	hsa00630:Glyoxylate and dicarboxylate metabolism	6	4.16667	0.00104751	HAO1, SHMT1, GCSH, GRHPR, ACAT1, GLDC	119	27	3945	7.36695	0.0976112	0.00379684	1.15216	DN
KEGG_PATHWAY	hsa00360:Phenylalanine metabolism	5	3.47222	0.00104783	GOT2, GLYAT, MAOB, PAH, HPD	119	16	3945	10.3598	0.0976392	0.00366259	1.15251	DN
KEGG_PATHWAY	hsa01212:Fatty acid metabolism	7	4.86111	0.00105296	ACAA2, ACADSB, ACSL1, ACADS, ECHS1, ACAT1, ACSL5	119	40	3945	5.80147	0.0980938	0.00355383	1.15813	DN
KEGG_PATHWAY	hsa00640:Propanoate metabolism	6	4.16667	0.00124511	ALDH6A1, MLYCD, SUCLG1, ECHS1, ACSS3, ACAT1	119	28	3945	7.10384	0.114937	0.00406161	1.36814	DN
KEGG_PATHWAY	hsa00310:Lysine degradation	6	4.16667	0.0023189	GCDH, ALDH2, ECHS1, AASS, ACAT1, PIPOX	119	32	3945	6.21586	0.20349	0.00731236	2.53434	DN
KEGG_PATHWAY	hsa00270:Cysteine and methionine metabolism	6	4.16667	0.00266862	GOT2, CTH, MAT1A, BHMT, SDSL, CBS	119	33	3945	6.0275	0.230392	0.00815018	2.91144	DN
KEGG_PATHWAY	hsa00860:Porphyrin and chlorophyll metabolism	6	4.16667	0.00501093	UGT1A9, UGT2B4, UGT2B10, UGT2B15, MMAB, UGT2B7	119	38	3945	5.23441	0.388784	0.0148076	5.40312	DN
KEGG_PATHWAY	hsa00232:Caffeine metabolism	3	2.08333	0.00836252	XDH, CYP2A6, CYP1A2	119	5	3945	19.8908	0.560876	0.0239145	8.86735	DN
KEGG_PATHWAY	hsa00410:beta-Alanine metabolism	5	3.47222	0.00893746	ALDH6A1, MLYCD, ALDH2, ECHS1, DPYS	119	28	3945	5.91987	0.585138	0.0248241	9.44988	DN
KEGG_PATHWAY	hsa00670:One carbon pool by folate	4	2.77778	0.0130583	MTHFD1, SHMT1, ALDH1L1, FTCD	119	17	3945	7.8003	0.724217	0.0351491	13.527	DN
KEGG_PATHWAY	hsa00340:Histidine metabolism	4	2.77778	0.020514	AMDHD1, MAOB, FTCD, ALDH2	119	20	3945	6.63025	0.868832	0.0534196	20.4818	DN
KEGG_PATHWAY	hsa00020:Citrate cycle (TCA cycle)	4	2.77778	0.0589494	SUCLG1, PCK2, PC, PCK1	119	30	3945	4.42017	0.997405	0.145033	48.9218	DN
KEGG_PATHWAY	hsa04975:Fat digestion and absorption	3	2.08333	0.0722834	GOT2, FABP1, MTTP	119	15	3945	6.63025	0.999359	0.171828	56.3778	DN
KEGG_PATHWAY	hsa00120:Primary bile acid biosynthesis	3	2.08333	0.0722834	ACOX2, SCP2, SLC27A5	119	15	3945	6.63025	0.999359	0.171828	56.3778	DN
KEGG_PATHWAY	hsa01220:Degradation of aromatic compounds	2	1.38889	0.087098	AKR1A1, RGN	119	3	3945	22.1008	0.999868	0.200093	63.4905	DN
KEGG_PATHWAY	hsa00062:Fatty acid elongation	3	2.08333	0.0901037	ACAA2, ACOT2, ECHS1	119	17	3945	5.85022	0.999904	0.202041	64.7979	DN
KEGG_PATHWAY	hsa04964:Proximal tubule bicarbonate reclamation	3	2.08333	0.09945	GLUD1, PCK2, PCK1	119	18	3945	5.52521	0.999965	0.216838	68.5958	DN
GOTERM_BP_DIRECT	GO:0055114~oxidation-reduction process	45	31.25	7.84647e-24	XDH, CYP3A4, ASPDH, ALDH1L1, ADHFE1, HSD17B2, GLUD1, LDHD, AASS, PAH, PIPOX, GLDC, MTHFD1, FMO5, AKR1A1, FMO3, HAAO, DMGDH, HSD17B6, AKR7A3, ALDH4A1, SARDH, BDH1, HPD, HSD17B8, ALDH6A1, CYP2C9, CYP2C8, MAOB, QDPR, HGD, CBR4, GRHPR, CYP1A2, CYP2E1, CYP4A11, AOX1, HSD11B1, PHGDH, CYP2A6, CYP4F3, CYP4F2, RDH16, HPGD, CBS	142	422	8351	6.27119	4.92758e-21	4.92758e-21	1.1661e-20	DN
GOTERM_BP_DIRECT	GO:0006805~xenobiotic metabolic process	14	9.72222	3.26463e-11	CYP3A4, CYP2C9, CYP2C8, EPHX2, CYP1A2, CYP2E1, CMBL, GLYAT, UGT1A9, SULT1A1, FMO3, AKR7A3, UGT2B4, UGT2B15	142	64	8351	12.8647	2.05019e-08	1.02509e-08	4.85171e-08	DN
GOTERM_BP_DIRECT	GO:0008152~metabolic process	18	12.5	9.32793e-11	ACAA2, ARSE, SUCLG1, ACSM2A, EPHX2, ECHDC2, ECHDC3, GRHPR, ACAT1, ACSS3, DBT, UGT1A9, ACSL1, UGT2B4, UGT2B15, SCP2, FAHD2A, UGT2B7	142	136	8351	7.78366	5.85794e-08	1.95265e-08	1.38626e-07	DN
GOTERM_BP_DIRECT	GO:0017144~drug metabolic process	10	6.94444	2.11319e-10	CYP3A4, FMO5, CYP2C9, CYP2C8, EPHX2, CYP2A6, ADH1A, CYP2E1, CYP4F2, CYP1A2	142	26	8351	22.6192	1.32709e-07	3.31771e-08	3.1405e-07	DN
GOTERM_BP_DIRECT	GO:0019373~epoxygenase P450 pathway	8	5.55556	5.69123e-09	CYP4A11, CYP2C9, CYP2C8, EPHX2, CYP2A6, CYP2E1, CYP4F2, CYP1A2	142	17	8351	27.6752	3.57409e-06	7.14818e-07	8.45797e-06	DN
GOTERM_BP_DIRECT	GO:0008202~steroid metabolic process	10	6.94444	7.18662e-09	CYP3A4, SULT2A1, CYP2C9, SULT1A1, CYP2C8, HSD17B6, CYP2A6, CYP2E1, UGT2B15, UGT2B7	142	37	8351	15.8946	4.51319e-06	7.52199e-07	1.06803e-05	DN
GOTERM_BP_DIRECT	GO:0001676~long-chain fatty acid metabolic process	7	4.86111	3.27211e-07	CYP4A11, ACSL1, ACOT2, CYP4F2, SLC27A2, SLC27A5, ACSL5	142	18	8351	22.8705	0.000205468	2.93551e-05	0.000486281	DN
GOTERM_BP_DIRECT	GO:0097267~omega-hydroxylase P450 pathway	5	3.47222	2.62092e-06	CYP4A11, CYP2C9, CYP2C8, CYP4F2, CYP1A2	142	7	8351	42.007	0.00164459	0.000205722	0.00389499	DN
GOTERM_BP_DIRECT	GO:0046487~glyoxylate metabolic process	7	4.86111	2.83172e-06	HAO1, DBT, GCSH, GRHPR, GNMT, DHTKD1, GLDC	142	25	8351	16.4668	0.00177674	0.000197572	0.00420826	DN
GOTERM_BP_DIRECT	GO:0032259~methylation	8	5.55556	3.29957e-06	BHMT2, MAT1A, GCSH, GAMT, GNMT, CYP1A2, METTL7A, NNMT	142	39	8351	12.0636	0.00206999	0.000207192	0.00490351	DN
GOTERM_BP_DIRECT	GO:0042738~exogenous drug catabolic process	5	3.47222	5.17311e-06	CYP3A4, CYP2C9, CYP2C8, CYP2A6, CYP1A2	142	8	8351	36.7562	0.00324345	0.000295295	0.0076877	DN
GOTERM_BP_DIRECT	GO:0051289~protein homotetramerization	8	5.55556	1.2054e-05	SHMT1, CTH, MAT1A, ALDH5A1, FBP1, DPYS, CBR4, GNMT	142	47	8351	10.0102	0.00754135	0.000630629	0.0179124	DN
GOTERM_BP_DIRECT	GO:0010043~response to zinc ion	6	4.16667	3.3663e-05	KHK, ARG1, ASS1, OTC, HAAO, CPS1	142	23	8351	15.3417	0.0209188	0.00162489	0.0500163	DN
GOTERM_BP_DIRECT	GO:0006069~ethanol oxidation	5	3.47222	3.47022e-05	ADH1C, ALDH2, ADH6, ADH1B, ADH1A	142	12	8351	24.5041	0.0215576	0.00155546	0.0515599	DN
GOTERM_BP_DIRECT	GO:0006635~fatty acid beta-oxidation	7	4.86111	3.68477e-05	ACOX2, ACAA2, ACADS, ECHS1, ECHDC2, ACAT1, SLC27A2	142	38	8351	10.8334	0.0228751	0.00154153	0.0547469	DN
GOTERM_BP_DIRECT	GO:0046500~S-adenosylmethionine metabolic process	4	2.77778	9.08009e-05	BHMT2, BHMT, GAMT, GNMT	142	6	8351	39.2066	0.0554301	0.00355775	0.134858	DN
GOTERM_BP_DIRECT	GO:0016098~monoterpenoid metabolic process	4	2.77778	9.08009e-05	CYP3A4, CYP2C9, CYP2E1, CYP1A2	142	6	8351	39.2066	0.0554301	0.00355775	0.134858	DN
GOTERM_BP_DIRECT	GO:0033539~fatty acid beta-oxidation using acyl-CoA dehydrogenase	5	3.47222	0.000156229	ACOX2, GCDH, ACADSB, ACADS, ETFDH	142	17	8351	17.297	0.0934592	0.0057551	0.231927	DN
GOTERM_BP_DIRECT	GO:0006559~L-phenylalanine catabolic process	4	2.77778	0.000247994	QDPR, HGD, PAH, HPD	142	8	8351	29.4049	0.144235	0.00861596	0.367921	DN
GOTERM_BP_DIRECT	GO:0070989~oxidative demethylation	4	2.77778	0.000247994	CYP3A4, CYP2C9, CYP2C8, CYP1A2	142	8	8351	29.4049	0.144235	0.00861596	0.367921	DN
GOTERM_BP_DIRECT	GO:0052696~flavonoid glucuronidation	5	3.47222	0.000305753	UGT1A9, UGT2B4, UGT2B10, UGT2B15, UGT2B7	142	20	8351	14.7025	0.174728	0.0100566	0.45343	DN
GOTERM_BP_DIRECT	GO:0006544~glycine metabolic process	4	2.77778	0.000367396	SHMT1, GLYAT, PHGDH, DMGDH	142	9	8351	26.1377	0.206075	0.011472	0.544614	DN
GOTERM_BP_DIRECT	GO:0000050~urea cycle	4	2.77778	0.000518373	ARG1, ASS1, OTC, CPS1	142	10	8351	23.5239	0.277922	0.0153862	0.767614	DN
GOTERM_BP_DIRECT	GO:0008652~cellular amino acid biosynthetic process	5	3.47222	0.000537258	GOT2, GLUD1, GPT, PAH, CBS	142	23	8351	12.7848	0.28644	0.0152233	0.795475	DN
GOTERM_BP_DIRECT	GO:0006094~gluconeogenesis	6	4.16667	0.000587341	GOT2, PGM1, FBP1, PCK2, PC, PCK1	142	41	8351	8.60632	0.308546	0.0159137	0.869328	DN
GOTERM_BP_DIRECT	GO:0032787~monocarboxylic acid metabolic process	3	2.08333	0.000839839	GLYAT, CYP2C9, CYP1A2	142	3	8351	58.8099	0.410005	0.0217451	1.24088	DN
GOTERM_BP_DIRECT	GO:0001889~liver development	6	4.16667	0.00160865	ARG1, ASS1, OTC, GNPNAT1, QDPR, ACAT1	142	51	8351	6.91881	0.636161	0.0396349	2.36421	DN
GOTERM_BP_DIRECT	GO:0036101~leukotriene B4 catabolic process	3	2.08333	0.00166106	CYP4A11, CYP4F3, CYP4F2	142	4	8351	44.1074	0.647961	0.0393588	2.44035	DN
GOTERM_BP_DIRECT	GO:0019346~transsulfuration	3	2.08333	0.00166106	MTHFD1, CTH, CBS	142	4	8351	44.1074	0.647961	0.0393588	2.44035	DN
GOTERM_BP_DIRECT	GO:0052695~cellular glucuronidation	4	2.77778	0.00224582	UGT1A9, UGT2B4, UGT2B15, UGT2B7	142	16	8351	14.7025	0.756335	0.050951	3.28615	DN
GOTERM_BP_DIRECT	GO:0009086~methionine biosynthetic process	3	2.08333	0.00273779	MTHFD1, BHMT2, BHMT	142	5	8351	35.2859	0.821236	0.0596366	3.99243	DN
GOTERM_BP_DIRECT	GO:0007494~midgut development	3	2.08333	0.00273779	ASS1, OTC, CPS1	142	5	8351	35.2859	0.821236	0.0596366	3.99243	DN
GOTERM_BP_DIRECT	GO:0006541~glutamine metabolic process	4	2.77778	0.00319266	ALDH5A1, GLUD1, PHGDH, CPS1	142	18	8351	13.0689	0.865769	0.0669049	4.64117	DN
GOTERM_BP_DIRECT	GO:0009083~branched-chain amino acid catabolic process	4	2.77778	0.00319266	ALDH6A1, DBT, ACADSB, ACAT1	142	18	8351	13.0689	0.865769	0.0669049	4.64117	DN
GOTERM_BP_DIRECT	GO:0009813~flavonoid biosynthetic process	4	2.77778	0.00319266	UGT2B4, UGT2B10, UGT2B15, UGT2B7	142	18	8351	13.0689	0.865769	0.0669049	4.64117	DN
GOTERM_BP_DIRECT	GO:0006699~bile acid biosynthetic process	4	2.77778	0.00374481	ACOX2, SCP2, SLC27A2, SLC27A5	142	19	8351	12.381	0.905216	0.0755335	5.42317	DN
GOTERM_BP_DIRECT	GO:0042426~choline catabolic process	3	2.08333	0.00406128	BHMT, DMGDH, SARDH	142	6	8351	29.4049	0.92236	0.0791344	5.86867	DN
GOTERM_BP_DIRECT	GO:0042737~drug catabolic process	3	2.08333	0.00406128	CYP3A4, CYP2C9, CYP1A2	142	6	8351	29.4049	0.92236	0.0791344	5.86867	DN
GOTERM_BP_DIRECT	GO:0046483~heterocycle metabolic process	3	2.08333	0.00406128	CYP3A4, CYP2E1, CYP1A2	142	6	8351	29.4049	0.92236	0.0791344	5.86867	DN
GOTERM_BP_DIRECT	GO:0005980~glycogen catabolic process	4	2.77778	0.00501486	PGM1, STBD1, CPS1, AGL	142	21	8351	11.2019	0.957458	0.0939531	7.19924	DN
GOTERM_BP_DIRECT	GO:0006730~one-carbon metabolic process	4	2.77778	0.00501486	MTHFD1, ALDH1L1, MAT1A, GNMT	142	21	8351	11.2019	0.957458	0.0939531	7.19924	DN
GOTERM_BP_DIRECT	GO:0071377~cellular response to glucagon stimulus	4	2.77778	0.00573568	ARG1, ASS1, CPS1, PCK1	142	22	8351	10.6927	0.973012	0.103687	8.19337	DN
GOTERM_BP_DIRECT	GO:0046951~ketone body biosynthetic process	3	2.08333	0.00741469	BDH1, ACAT1, SLC27A5	142	8	8351	22.0537	0.990663	0.128434	10.4706	DN
GOTERM_BP_DIRECT	GO:0035999~tetrahydrofolate interconversion	3	2.08333	0.00741469	MTHFD1, SHMT1, FTCD	142	8	8351	22.0537	0.990663	0.128434	10.4706	DN
GOTERM_BP_DIRECT	GO:0009636~response to toxic substance	5	3.47222	0.00916485	GLYAT, MAOB, EPHX2, CPS1, PON3	142	49	8351	6.00101	0.996918	0.152277	12.7882	DN
GOTERM_BP_DIRECT	GO:0006520~cellular amino acid metabolic process	4	2.77778	0.00921951	GOT2, GLUD1, SDSL, QDPR	142	26	8351	9.04767	0.997023	0.149198	12.8597	DN
GOTERM_BP_DIRECT	GO:0006554~lysine catabolic process	3	2.08333	0.00942821	GCDH, AASS, PIPOX	142	9	8351	19.6033	0.997392	0.148524	13.1321	DN
GOTERM_BP_DIRECT	GO:0008209~androgen metabolic process	3	2.08333	0.0116557	CYP3A4, UGT2B7, HSD17B8	142	10	8351	17.643	0.999366	0.176142	15.9902	DN
GOTERM_BP_DIRECT	GO:0006107~oxaloacetate metabolic process	3	2.08333	0.0116557	GOT2, PCK2, PCK1	142	10	8351	17.643	0.999366	0.176142	15.9902	DN
GOTERM_BP_DIRECT	GO:0015908~fatty acid transport	3	2.08333	0.0116557	GOT2, ACSL1, SLC27A2	142	10	8351	17.643	0.999366	0.176142	15.9902	DN
GOTERM_BP_DIRECT	GO:0000096~sulfur amino acid metabolic process	3	2.08333	0.0140894	BHMT2, MAT1A, BHMT	142	11	8351	16.0391	0.999865	0.204265	19.0126	DN
GOTERM_BP_DIRECT	GO:0055088~lipid homeostasis	4	2.77778	0.0149934	ACOX2, GCDH, ACADSB, ACADS	142	31	8351	7.58837	0.999924	0.21115	20.1093	DN
GOTERM_BP_DIRECT	GO:0006691~leukotriene metabolic process	3	2.08333	0.0167218	CYP4A11, CYP4F3, CYP4F2	142	12	8351	14.7025	0.999975	0.227633	22.1675	DN
GOTERM_BP_DIRECT	GO:0000038~very long-chain fatty acid metabolic process	3	2.08333	0.0167218	ACOT2, CYP4F2, SLC27A5	142	12	8351	14.7025	0.999975	0.227633	22.1675	DN
GOTERM_BP_DIRECT	GO:0046655~folic acid metabolic process	3	2.08333	0.022554	MTHFD1, SHMT1, ALDH1L1	142	14	8351	12.6021	0.999999	0.28901	28.7533	DN
GOTERM_BP_DIRECT	GO:0006629~lipid metabolic process	6	4.16667	0.0268102	CYP3A4, UGT2B10, RDH16, UGT2B7, MTTP, PC	142	100	8351	3.52859	1	0.327598	33.2273	DN
GOTERM_BP_DIRECT	GO:0006633~fatty acid biosynthetic process	4	2.77778	0.0276568	MLYCD, ACSM2A, CBR4, HSD17B8	142	39	8351	6.03178	1	0.32988	34.0853	DN
GOTERM_BP_DIRECT	GO:0042493~response to drug	8	5.55556	0.0334094	ARG1, ACSL1, ASS1, OTC, MAOB, CYP2E1, CPS1, NNMT	142	181	8351	2.59933	1	0.377625	39.6491	DN
GOTERM_BP_DIRECT	GO:0019343~cysteine biosynthetic process via cystathionine	2	1.38889	0.0334853	CTH, CBS	142	2	8351	58.8099	1	0.37185	39.7195	DN
GOTERM_BP_DIRECT	GO:0046226~coumarin catabolic process	2	1.38889	0.0334853	CYP2A6, PON3	142	2	8351	58.8099	1	0.37185	39.7195	DN
GOTERM_BP_DIRECT	GO:0009115~xanthine catabolic process	2	1.38889	0.0334853	XDH, AOX1	142	2	8351	58.8099	1	0.37185	39.7195	DN
GOTERM_BP_DIRECT	GO:0055081~anion homeostasis	2	1.38889	0.0334853	OTC, CPS1	142	2	8351	58.8099	1	0.37185	39.7195	DN
GOTERM_BP_DIRECT	GO:0006577~amino-acid betaine metabolic process	2	1.38889	0.0334853	BHMT2, BHMT	142	2	8351	58.8099	1	0.37185	39.7195	DN
GOTERM_BP_DIRECT	GO:0071400~cellular response to oleic acid	2	1.38889	0.0334853	ASS1, CPS1	142	2	8351	58.8099	1	0.37185	39.7195	DN
GOTERM_BP_DIRECT	GO:0019853~L-ascorbic acid biosynthetic process	2	1.38889	0.0334853	AKR1A1, RGN	142	2	8351	58.8099	1	0.37185	39.7195	DN
GOTERM_BP_DIRECT	GO:0071267~L-methionine salvage	2	1.38889	0.0334853	BHMT2, BHMT	142	2	8351	58.8099	1	0.37185	39.7195	DN
GOTERM_BP_DIRECT	GO:0032305~positive regulation of icosanoid secretion	2	1.38889	0.0334853	CYP4A11, CYP4F2	142	2	8351	58.8099	1	0.37185	39.7195	DN
GOTERM_BP_DIRECT	GO:0006579~amino-acid betaine catabolic process	2	1.38889	0.0334853	BHMT, DMGDH	142	2	8351	58.8099	1	0.37185	39.7195	DN
GOTERM_BP_DIRECT	GO:0009070~serine family amino acid biosynthetic process	2	1.38889	0.0334853	MTHFD1, PHGDH	142	2	8351	58.8099	1	0.37185	39.7195	DN
GOTERM_BP_DIRECT	GO:0032496~response to lipopolysaccharide	5	3.47222	0.034599	MAOB, CYP1A2, PCK2, CPS1, PCK1	142	73	8351	4.02807	1	0.375303	40.7436	DN
GOTERM_BP_DIRECT	GO:0006637~acyl-CoA metabolic process	3	2.08333	0.0362941	GLYAT, MLYCD, ACOT2	142	18	8351	9.80164	1	0.383489	42.2712	DN
GOTERM_BP_DIRECT	GO:0006694~steroid biosynthetic process	3	2.08333	0.0482121	HSD17B2, SCP2, HSD17B8	142	21	8351	8.40141	1	0.46916	52.0182	DN
GOTERM_BP_DIRECT	GO:0009058~biosynthetic process	3	2.08333	0.0482121	GOT2, ALDH1L1, PBLD	142	21	8351	8.40141	1	0.46916	52.0182	DN
GOTERM_BP_DIRECT	GO:0019464~glycine decarboxylation via glycine cleavage system	2	1.38889	0.0498081	GCSH, GLDC	142	3	8351	39.2066	1	0.473607	53.2001	DN
GOTERM_BP_DIRECT	GO:0055078~sodium ion homeostasis	2	1.38889	0.0498081	CYP4A11, CYP4F2	142	3	8351	39.2066	1	0.473607	53.2001	DN
GOTERM_BP_DIRECT	GO:0071548~response to dexamethasone	2	1.38889	0.0498081	PCK2, CPS1	142	3	8351	39.2066	1	0.473607	53.2001	DN
GOTERM_BP_DIRECT	GO:0070814~hydrogen sulfide biosynthetic process	2	1.38889	0.0498081	CTH, CBS	142	3	8351	39.2066	1	0.473607	53.2001	DN
GOTERM_BP_DIRECT	GO:0006565~L-serine catabolic process	2	1.38889	0.0498081	SHMT1, CBS	142	3	8351	39.2066	1	0.473607	53.2001	DN
GOTERM_BP_DIRECT	GO:0006210~thymine catabolic process	2	1.38889	0.0498081	ALDH6A1, DPYS	142	3	8351	39.2066	1	0.473607	53.2001	DN
GOTERM_BP_DIRECT	GO:0019344~cysteine biosynthetic process	2	1.38889	0.0498081	CTH, CBS	142	3	8351	39.2066	1	0.473607	53.2001	DN
GOTERM_BP_DIRECT	GO:0006546~glycine catabolic process	2	1.38889	0.0498081	GCSH, GLDC	142	3	8351	39.2066	1	0.473607	53.2001	DN
GOTERM_BP_DIRECT	GO:0003095~pressure natriuresis	2	1.38889	0.0498081	CYP4A11, CYP4F2	142	3	8351	39.2066	1	0.473607	53.2001	DN
GOTERM_BP_DIRECT	GO:0006006~glucose metabolic process	4	2.77778	0.0598876	AKR1A1, ALDH5A1, PGM1, PCK1	142	53	8351	4.43848	1	0.532541	60.0595	DN
GOTERM_BP_DIRECT	GO:0005978~glycogen biosynthetic process	3	2.08333	0.0613336	PGM1, GYS2, AGL	142	24	8351	7.35123	1	0.534391	60.9628	DN
GOTERM_BP_DIRECT	GO:0006641~triglyceride metabolic process	3	2.08333	0.0613336	ACSL1, CYP2E1, MTTP	142	24	8351	7.35123	1	0.534391	60.9628	DN
GOTERM_BP_DIRECT	GO:0061624~fructose catabolic process to hydroxyacetone phosphate and glyceraldehyde-3-phosphate	2	1.38889	0.0658571	GLYCTK, KHK	142	4	8351	29.4049	1	0.553906	63.6671	DN
GOTERM_BP_DIRECT	GO:0019556~histidine catabolic process to glutamate and formamide	2	1.38889	0.0658571	AMDHD1, FTCD	142	4	8351	29.4049	1	0.553906	63.6671	DN
GOTERM_BP_DIRECT	GO:0019557~histidine catabolic process to glutamate and formate	2	1.38889	0.0658571	AMDHD1, FTCD	142	4	8351	29.4049	1	0.553906	63.6671	DN
GOTERM_BP_DIRECT	GO:0019470~4-hydroxyproline catabolic process	2	1.38889	0.0658571	GOT2, ALDH4A1	142	4	8351	29.4049	1	0.553906	63.6671	DN
GOTERM_BP_DIRECT	GO:0010044~response to aluminum ion	2	1.38889	0.0658571	MAOB, QDPR	142	4	8351	29.4049	1	0.553906	63.6671	DN
GOTERM_BP_DIRECT	GO:0046952~ketone body catabolic process	2	1.38889	0.0658571	BDH1, ACAT1	142	4	8351	29.4049	1	0.553906	63.6671	DN
GOTERM_BP_DIRECT	GO:0019240~citrulline biosynthetic process	2	1.38889	0.0658571	OTC, CPS1	142	4	8351	29.4049	1	0.553906	63.6671	DN
GOTERM_BP_DIRECT	GO:0006564~L-serine biosynthetic process	2	1.38889	0.0658571	PHGDH, PSAT1	142	4	8351	29.4049	1	0.553906	63.6671	DN
GOTERM_BP_DIRECT	GO:0006085~acetyl-CoA biosynthetic process	2	1.38889	0.0658571	MLYCD, ACAT1	142	4	8351	29.4049	1	0.553906	63.6671	DN
GOTERM_BP_DIRECT	GO:0006563~L-serine metabolic process	2	1.38889	0.0658571	SHMT1, CBS	142	4	8351	29.4049	1	0.553906	63.6671	DN
GOTERM_BP_DIRECT	GO:0071320~cellular response to cAMP	3	2.08333	0.0804475	ASS1, CPS1, PCK1	142	28	8351	6.30106	1	0.622941	71.2462	DN
GOTERM_BP_DIRECT	GO:0045471~response to ethanol	4	2.77778	0.0804702	GOT2, MAOB, ADH6, CYP2E1	142	60	8351	3.92066	1	0.616304	71.2567	DN
GOTERM_BP_DIRECT	GO:0050667~homocysteine metabolic process	2	1.38889	0.0816369	CPS1, CBS	142	5	8351	23.5239	1	0.615202	71.794	DN
GOTERM_BP_DIRECT	GO:0006706~steroid catabolic process	2	1.38889	0.0816369	CYP3A4, CYP1A2	142	5	8351	23.5239	1	0.615202	71.794	DN
GOTERM_BP_DIRECT	GO:0006572~tyrosine catabolic process	2	1.38889	0.0816369	HGD, HPD	142	5	8351	23.5239	1	0.615202	71.794	DN
GOTERM_BP_DIRECT	GO:0006526~arginine biosynthetic process	2	1.38889	0.0816369	ASS1, CPS1	142	5	8351	23.5239	1	0.615202	71.794	DN
GOTERM_BP_DIRECT	GO:0006537~glutamate biosynthetic process	2	1.38889	0.0816369	GLUD1, ALDH4A1	142	5	8351	23.5239	1	0.615202	71.794	DN
GOTERM_BP_DIRECT	GO:0002933~lipid hydroxylation	2	1.38889	0.0816369	CYP3A4, CYP2C8	142	5	8351	23.5239	1	0.615202	71.794	DN
GOTERM_BP_DIRECT	GO:0035338~long-chain fatty-acyl-CoA biosynthetic process	3	2.08333	0.0854814	ACSL1, ACOT2, ACSL5	142	29	8351	6.08378	1	0.626374	73.4987	DN
GOTERM_BP_DIRECT	GO:0006548~histidine catabolic process	2	1.38889	0.097152	AMDHD1, FTCD	142	6	8351	19.6033	1	0.669316	78.1037	DN
GOTERM_BP_DIRECT	GO:0006111~regulation of gluconeogenesis	2	1.38889	0.097152	FBP1, GNMT	142	6	8351	19.6033	1	0.669316	78.1037	DN
GOTERM_BP_DIRECT	GO:0006066~alcohol metabolic process	2	1.38889	0.097152	ALDH2, ADH1A	142	6	8351	19.6033	1	0.669316	78.1037	DN
GOTERM_BP_DIRECT	GO:0006555~methionine metabolic process	2	1.38889	0.097152	MTHFD1, GNMT	142	6	8351	19.6033	1	0.669316	78.1037	DN
GOTERM_BP_DIRECT	GO:0006531~aspartate metabolic process	2	1.38889	0.097152	GOT2, ASS1	142	6	8351	19.6033	1	0.669316	78.1037	DN
GOTERM_BP_DIRECT	GO:0042135~neurotransmitter catabolic process	2	1.38889	0.097152	ALDH5A1, MAOB	142	6	8351	19.6033	1	0.669316	78.1037	DN
GOTERM_BP_DIRECT	GO:0044539~long-chain fatty acid import	2	1.38889	0.097152	ACSL1, SLC27A2	142	6	8351	19.6033	1	0.669316	78.1037	DN
GOTERM_CC_DIRECT	GO:0005759~mitochondrial matrix	34	23.6111	1.85696e-20	ACADSB, ADHFE1, GLUD1, ACOT2, AASS, ECHS1, ACAT1, GLDC, GOT2, ETFDH, DMGDH, ALDH4A1, GCSH, DHTKD1, SARDH, BDH1, HSD17B8, GCDH, SUOX, ALDH6A1, ALDH5A1, ACADS, OTC, SUCLG1, ACSM2A, CBR4, CPS1, PCK2, MMAB, DBT, GLYAT, MLYCD, ALDH2, PC	141	274	8774	7.72159	1.68983e-18	1.68983e-18	2.02444e-17	DN
GOTERM_CC_DIRECT	GO:0005739~mitochondrion	50	34.7222	7.17844e-14	ACOX2, ALDH1L1, LDHD, ACOT2, ECHDC2, ECHDC3, ACSS3, GLDC, MTHFD1, GOT2, DHTKD1, SARDH, ACAA2, SUOX, ALDH6A1, ACADS, ALDH5A1, SUCLG1, OTC, ACSM2A, QDPR, CYP2E1, LAP3, SLC27A2, ACADSB, ADHFE1, GLUD1, ECHS1, AASS, ACAT1, ACSL1, MPDU1, ALDH4A1, GCSH, BDH1, ACSL5, NDUFA4, GCDH, SHMT1, MAOB, SDSL, MPC1, PCK2, SPRYD4, GLYCTK, DBT, GLYAT, MLYCD, SCP2, PC	141	988	8774	3.14914	6.53666e-12	3.26827e-12	7.83151e-11	DN
GOTERM_CC_DIRECT	GO:0031090~organelle membrane	15	10.4167	1.0947e-12	CYP3A4, CYP2C9, CYP2C8, CYP1A2, CYP4A11, FMO5, FMO3, CYP2A6, UGT2B4, CYP4F3, CYP4F2, UGT2B10, RDH16, UGT2B15, UGT2B7	141	65	8774	14.3601	9.96159e-11	3.32053e-11	1.19341e-09	DN
GOTERM_CC_DIRECT	GO:0070062~extracellular exosome	62	43.0556	4.45251e-07	ARSE, ALDH1L1, SAT2, ACOT2, CMBL, MTHFD1, GOT2, AKR7A3, HPD, ACAA2, ALDH6A1, SUCLG1, ERP29, QDPR, FBP1, GRHPR, METTL7A, LAP3, CTH, PGM1, BHMT, PEBP1, SLC27A2, ACADSB, ASS1, DPYS, ECHS1, ADH6, PAH, SEC14L2, ACAT1, PBLD, ARG1, UGT1A9, AKR1A1, MPDU1, HAAO, NDRG2, NDUFA4, SHMT1, BHMT2, MAOB, EPHX2, SDSL, FTCD, HGD, PCK2, PCK1, KHK, CYP4A11, GLYAT, AOX1, ALDH2, PHGDH, FABP1, GPT, GAMT, PSAT1, SCP2, HP…	141	2143	8774	1.80031	4.0517e-05	1.01294e-05	0.000485408	DN
GOTERM_CC_DIRECT	GO:0005789~endoplasmic reticulum membrane	26	18.0556	2.46469e-06	CYP3A4, HSD17B2, CYP2C9, CYP2C8, CYP1A2, CYP2E1, CYP4A11, FMO5, UGT1A9, ACSL1, MPDU1, FMO3, HSD11B1, UGT2B4, CYP2A6, CYP4F3, UGT2B10, CYP4F2, RDH16, UGT2B15, STBD1, SLC27A2, UGT2B7, SLC27A5, HPD, ACSL5	141	563	8774	2.87371	0.000224262	4.48564e-05	0.00268695	DN
GOTERM_CC_DIRECT	GO:0005782~peroxisomal matrix	7	4.86111	4.2096e-05	HAO1, ACOX2, MLYCD, FABP1, GRHPR, SCP2, PIPOX	141	41	8774	10.6241	0.00382348	0.000638265	0.0458831	DN
GOTERM_CC_DIRECT	GO:0005829~cytosol	59	40.9722	0.000263352	ALDH1L1, GNPNAT1, ADH1C, ADH1B, ADH1A, CMBL, GLDC, MTHFD1, MAT1A, SULT1A1, RGN, AKR7A3, DHTKD1, HPD, SULT2A1, SUCLG1, QDPR, FBP1, GRHPR, CTH, PGM1, BHMT, PEBP1, XDH, FUOM, ASS1, RBP1, DPYS, ADH6, PAH, ARG1, AKR1A1, HAAO, GYS2, GNMT, NDRG2, AGL, GCHFR, SHMT1, BHMT2, FTCD, EPHX2, HGD, LHPP, PCK1, KHK, GLYCTK, AMDHD1, AOX1, MT2A, PHGDH, FABP1, GPT, GAMT, PSAT1, HPGD, PC, NNMT, CBS	141	2422	8774	1.51585	0.0236832	0.00341817	0.28673	DN
GOTERM_CC_DIRECT	GO:0005777~peroxisome	7	4.86111	0.00259604	HAO1, XDH, ACOX2, MLYCD, EPHX2, SCP2, PIPOX	141	87	8774	5.00677	0.210651	0.0291355	2.79408	DN
GOTERM_CC_DIRECT	GO:0043231~intracellular membrane-bounded organelle	15	10.4167	0.00377136	CYP3A4, ACOX2, CYP2C9, AASS, CYP1A2, CYP4A11, FMO3, UGT2B4, CYP4F2, UGT2B10, RDH16, UGT2B15, SCP2, UGT2B7, PON3	141	391	8774	2.38722	0.290959	0.0374841	4.03559	DN
GOTERM_CC_DIRECT	GO:0005743~mitochondrial inner membrane	12	8.33333	0.0303548	GOT2, NDUFA4, ACAA2, OTC, SUCLG1, LDHD, MAOB, ETFDH, MPC1, CPS1, ACAT1, ACSL5	141	363	8774	2.05709	0.939498	0.2446	28.5414	DN
GOTERM_CC_DIRECT	GO:0005960~glycine cleavage complex	2	1.38889	0.0316597	GCSH, GLDC	141	2	8774	62.227	0.946476	0.233674	29.5828	DN
GOTERM_CC_DIRECT	GO:0005741~mitochondrial outer membrane	5	3.47222	0.0822012	ARG1, ACSL1, ASS1, MAOB, ACSL5	141	103	8774	3.02073	0.999593	0.478203	60.7467	DN
GOTERM_MF_DIRECT	GO:0016491~oxidoreductase activity	27	18.75	2.62247e-19	CYP3A4, ASPDH, ALDH1L1, HSD17B2, ADHFE1, ADH1C, AASS, ADH6, ADH1B, PIPOX, AKR1A1, ETFDH, DMGDH, ALDH4A1, HSD17B6, SARDH, BDH1, SUOX, CYP2C9, MAOB, CBR4, CYP2E1, CYP1A2, AOX1, ALDH2, HSD11B1, HPGD	142	155	8381	10.2811	1.02539e-16	1.02539e-16	3.64572e-16	DN
GOTERM_MF_DIRECT	GO:0009055~electron carrier activity	20	13.8889	4.37619e-17	ACOX2, XDH, GCDH, ACADSB, ACADS, MAOB, QDPR, CYP1A2, GLDC, AKR1A1, AOX1, PHGDH, ALDH2, HAAO, ETFDH, DMGDH, ALDH4A1, AKR7A3, HSD17B6, RDH16	142	82	8381	14.3954	1.71109e-14	8.55546e-15	6.08372e-14	DN
GOTERM_MF_DIRECT	GO:0050660~flavin adenine dinucleotide binding	11	7.63889	1.142e-08	XDH, ACOX2, GCDH, FMO5, ACADSB, ACADS, AOX1, FMO3, LDHD, MAOB, ETFDH	142	52	8381	12.4852	4.46519e-06	1.4884e-06	1.58759e-05	DN
GOTERM_MF_DIRECT	GO:0004497~monooxygenase activity	10	6.94444	3.59345e-08	CYP3A4, CYP4A11, CYP2C9, CYP2C8, FMO3, CYP4F3, PAH, CYP2E1, CYP4F2, CYP1A2	142	44	8381	13.4139	1.40503e-05	3.51259e-06	4.99556e-05	DN
GOTERM_MF_DIRECT	GO:0005506~iron ion binding	13	9.02778	1.06504e-07	CYP3A4, XDH, CYP4A11, CYP2C9, CYP2C8, AOX1, HAAO, CYP2A6, CYP4F3, PAH, CYP2E1, CYP1A2, CYP4F2	142	101	8381	7.59678	4.16421e-05	8.32855e-06	0.00014806	DN
GOTERM_MF_DIRECT	GO:0016597~amino acid binding	7	4.86111	4.61876e-07	GOT2, SHMT1, ASS1, OTC, DPYS, PAH, GCHFR	142	19	8381	21.7446	0.000180577	3.00985e-05	0.000642091	DN
GOTERM_MF_DIRECT	GO:0019825~oxygen binding	8	5.55556	1.20929e-06	CYP3A4, CYP4A11, CYP2C9, CYP2C8, CYP4F3, CYP2E1, CYP1A2, CBS	142	34	8381	13.8873	0.000472721	6.75453e-05	0.00168113	DN
GOTERM_MF_DIRECT	GO:0020037~heme binding	11	7.63889	2.65504e-06	CYP3A4, SUOX, CYP4A11, CYP2C9, CYP2C8, CYP2A6, CYP4F3, CYP2E1, CYP4F2, CYP1A2, CBS	142	91	8381	7.13442	0.00103758	0.000129757	0.00369093	DN
GOTERM_MF_DIRECT	GO:0008392~arachidonic acid epoxygenase activity	6	4.16667	3.29208e-06	CYP4A11, CYP2C9, CYP2C8, CYP2A6, CYP2E1, CYP4F2	142	15	8381	23.6085	0.00128638	0.000143013	0.00457651	DN
GOTERM_MF_DIRECT	GO:0016705~oxidoreductase activity, acting on paired donors, with incorporation or reduction of molecular oxygen	8	5.55556	4.58051e-06	CYP3A4, CYP4A11, CYP2C9, CYP2C8, CYP2A6, CYP4F3, CYP2E1, CYP4F2	142	41	8381	11.5163	0.00178938	0.000179082	0.00636757	DN
GOTERM_MF_DIRECT	GO:0003824~catalytic activity	12	8.33333	8.05216e-06	ACSL1, ALDH1L1, ACSM2A, FTCD, EPHX2, HSD17B6, ECHDC2, ECHDC3, ACSS3, FAHD2A, HPGD, PBLD	142	126	8381	5.62106	0.00314346	0.000286178	0.0111934	DN
GOTERM_MF_DIRECT	GO:0034875~caffeine oxidase activity	4	2.77778	1.84201e-05	CYP3A4, CYP2C9, CYP2C8, CYP1A2	142	4	8381	59.0211	0.00717644	0.000600013	0.0256043	DN
GOTERM_MF_DIRECT	GO:0030170~pyridoxal phosphate binding	7	4.86111	4.21023e-05	GOT2, SHMT1, CTH, SDSL, GPT, CBS, GLDC	142	39	8381	10.5935	0.0163276	0.00126553	0.0585142	DN
GOTERM_MF_DIRECT	GO:0000062~fatty-acyl-CoA binding	6	4.16667	6.21187e-05	ACOX2, GCDH, ALDH6A1, ACADSB, ACADS, SCP2	142	26	8381	13.6203	0.0239965	0.00173344	0.0863219	DN
GOTERM_MF_DIRECT	GO:0004024~alcohol dehydrogenase activity, zinc-dependent	4	2.77778	8.98413e-05	ADH1C, ADH6, ADH1B, ADH1A	142	6	8381	39.3474	0.0345197	0.00233923	0.124824	DN
GOTERM_MF_DIRECT	GO:0004029~aldehyde dehydrogenase (NAD) activity	5	3.47222	0.000154098	ALDH6A1, ALDH1L1, ALDH5A1, ALDH2, ALDH4A1	142	17	8381	17.3592	0.0584775	0.00375898	0.214012	DN
GOTERM_MF_DIRECT	GO:0008395~steroid hydroxylase activity	5	3.47222	0.000244477	CYP3A4, CYP2C9, CYP2C8, CYP2A6, CYP2E1	142	19	8381	15.5319	0.0911745	0.00560787	0.339333	DN
GOTERM_MF_DIRECT	GO:0016712~oxidoreductase activity, acting on paired donors, with incorporation or reduction of molecular oxygen, reduced flavin or flavoprotein as one donor, and incorporation of one atom of oxygen	4	2.77778	0.000512986	CYP3A4, CYP2A6, CYP2E1, CYP1A2	142	10	8381	23.6085	0.181784	0.0110842	0.710791	DN
GOTERM_MF_DIRECT	GO:0015020~glucuronosyltransferase activity	5	3.47222	0.000530081	UGT1A9, UGT2B4, UGT2B10, UGT2B15, UGT2B7	142	23	8381	12.8307	0.187238	0.0108521	0.734396	DN
GOTERM_MF_DIRECT	GO:0004467~long-chain fatty acid-CoA ligase activity	4	2.77778	0.000696688	ACSL1, SLC27A2, SLC27A5, ACSL5	142	11	8381	21.4622	0.238526	0.0135326	0.964185	DN
GOTERM_MF_DIRECT	GO:0043546~molybdopterin cofactor binding	3	2.08333	0.000833871	XDH, SUOX, AOX1	142	3	8381	59.0211	0.278324	0.0154124	1.15302	DN
GOTERM_MF_DIRECT	GO:0004745~retinol dehydrogenase activity	4	2.77778	0.00117813	ADH1C, HSD17B6, ADH1A, RDH16	142	13	8381	18.1603	0.369297	0.0207329	1.62543	DN
GOTERM_MF_DIRECT	GO:0050051~leukotriene-B4 20-monooxygenase activity	3	2.08333	0.00164932	CYP4A11, CYP4F3, CYP4F2	142	4	8381	44.2658	0.475556	0.0276715	2.26863	DN
GOTERM_MF_DIRECT	GO:0003995~acyl-CoA dehydrogenase activity	4	2.77778	0.00182863	ACOX2, GCDH, ACADSB, ACADS	142	15	8381	15.739	0.511126	0.0293785	2.51237	DN
GOTERM_MF_DIRECT	GO:0001972~retinoic acid binding	4	2.77778	0.00182863	UGT1A9, UGT2B4, UGT2B15, UGT2B7	142	15	8381	15.739	0.511126	0.0293785	2.51237	DN
GOTERM_MF_DIRECT	GO:0048029~monosaccharide binding	3	2.08333	0.00271855	FUOM, GNPNAT1, FBP1	142	5	8381	35.4127	0.655065	0.0416824	3.71372	DN
GOTERM_MF_DIRECT	GO:0047035~testosterone dehydrogenase (NAD+) activity	3	2.08333	0.00271855	HSD17B2, HSD17B6, HSD17B8	142	5	8381	35.4127	0.655065	0.0416824	3.71372	DN
GOTERM_MF_DIRECT	GO:0016747~transferase activity, transferring acyl groups other than amino-acyl groups	3	2.08333	0.00271855	ACAA2, SCP2, ACAT1	142	5	8381	35.4127	0.655065	0.0416824	3.71372	DN
GOTERM_MF_DIRECT	GO:0016620~oxidoreductase activity, acting on the aldehyde or oxo group of donors, NAD or NADP as acceptor	4	2.77778	0.00370737	ALDH1L1, ALDH5A1, ALDH2, ALDH4A1	142	19	8381	12.4255	0.765963	0.0543254	5.03247	DN
GOTERM_MF_DIRECT	GO:0102391~decanoate--CoA ligase activity	3	2.08333	0.0040329	ACSL1, SLC27A2, ACSL5	142	6	8381	29.5106	0.794036	0.0568411	5.46293	DN
GOTERM_MF_DIRECT	GO:0004022~alcohol dehydrogenase (NAD) activity	3	2.08333	0.0040329	ADH1C, ADH6, ADH1A	142	6	8381	29.5106	0.794036	0.0568411	5.46293	DN
GOTERM_MF_DIRECT	GO:0016758~transferase activity, transferring hexosyl groups	4	2.77778	0.00430838	UGT1A9, UGT2B4, UGT2B15, UGT2B7	142	20	8381	11.8042	0.815151	0.0585118	5.8258	DN
GOTERM_MF_DIRECT	GO:0042803~protein homodimerization activity	16	11.1111	0.00478198	GOT2, XDH, SHMT1, UGT1A9, ALDH5A1, ERP29, MAOB, EPHX2, QDPR, GYS2, GRHPR, LHPP, ACAT1, HPGD, PON3, CBS	142	422	8381	2.23777	0.846528	0.0625847	6.44661	DN
GOTERM_MF_DIRECT	GO:0019899~enzyme binding	11	7.63889	0.00517984	GOT2, CYP3A4, UGT1A9, PEBP1, CYP2A6, CYP2E1, CYP1A2, ACAT1, SLC27A2, CBS, GLDC	142	229	8381	2.83508	0.868741	0.0654461	6.9652	DN
GOTERM_MF_DIRECT	GO:0004303~estradiol 17-beta-dehydrogenase activity	3	2.08333	0.00736347	HSD17B2, HSD17B6, HSD17B8	142	8	8381	22.1329	0.944411	0.0890054	9.76426	DN
GOTERM_MF_DIRECT	GO:0005102~receptor binding	9	6.25	0.00957066	HAO1, ACOX2, MBL2, MLYCD, ACOT2, EPHX2, SCP2, SLC27A2, PIPOX	142	176	8381	3.01813	0.97672	0.110864	12.5139	DN
GOTERM_MF_DIRECT	GO:0005543~phospholipid binding	5	3.47222	0.00971463	GOT2, OTC, FABP1, CPS1, SEC14L2	142	50	8381	5.90211	0.978006	0.109228	12.6906	DN
GOTERM_MF_DIRECT	GO:0052890~oxidoreductase activity, acting on the CH-CH group of donors, with a flavin as acceptor	3	2.08333	0.0224034	ACOX2, GCDH, ACADSB	142	14	8381	12.6474	0.999858	0.229387	27.0205	DN
GOTERM_MF_DIRECT	GO:0070402~NADPH binding	3	2.08333	0.0224034	QDPR, CBR4, GRHPR	142	14	8381	12.6474	0.999858	0.229387	27.0205	DN
GOTERM_MF_DIRECT	GO:0051287~NAD binding	4	2.77778	0.0256035	AOX1, PHGDH, GRHPR, HPGD	142	38	8381	6.21275	0.999961	0.251552	30.2723	DN
GOTERM_MF_DIRECT	GO:0070330~aromatase activity	3	2.08333	0.0289039	CYP3A4, CYP2C8, CYP1A2	142	16	8381	11.0665	0.99999	0.272801	33.4848	DN
GOTERM_MF_DIRECT	GO:0097258~20-hydroxy-leukotriene B4 omega oxidase activity	2	1.38889	0.0333665	CYP4F3, CYP4F2	142	2	8381	59.0211	0.999998	0.30136	37.6104	DN
GOTERM_MF_DIRECT	GO:0052872~tocotrienol omega-hydroxylase activity	2	1.38889	0.0333665	CYP2E1, CYP4F2	142	2	8381	59.0211	0.999998	0.30136	37.6104	DN
GOTERM_MF_DIRECT	GO:0097259~20-aldehyde-leukotriene B4 20-monooxygenase activity	2	1.38889	0.0333665	CYP4F3, CYP4F2	142	2	8381	59.0211	0.999998	0.30136	37.6104	DN
GOTERM_MF_DIRECT	GO:0047025~3-oxoacyl-[acyl-carrier-protein] reductase (NADH) activity	2	1.38889	0.0333665	CBR4, HSD17B8	142	2	8381	59.0211	0.999998	0.30136	37.6104	DN
GOTERM_MF_DIRECT	GO:0004854~xanthine dehydrogenase activity	2	1.38889	0.0333665	XDH, AOX1	142	2	8381	59.0211	0.999998	0.30136	37.6104	DN
GOTERM_MF_DIRECT	GO:0004613~phosphoenolpyruvate carboxykinase (GTP) activity	2	1.38889	0.0333665	PCK2, PCK1	142	2	8381	59.0211	0.999998	0.30136	37.6104	DN
GOTERM_MF_DIRECT	GO:0047150~betaine-homocysteine S-methyltransferase activity	2	1.38889	0.0333665	BHMT2, BHMT	142	2	8381	59.0211	0.999998	0.30136	37.6104	DN
GOTERM_MF_DIRECT	GO:0052871~alpha-tocopherol omega-hydroxylase activity	2	1.38889	0.0333665	CYP4F3, CYP4F2	142	2	8381	59.0211	0.999998	0.30136	37.6104	DN
GOTERM_MF_DIRECT	GO:0042802~identical protein binding	14	9.72222	0.0476255	SHMT1, ASS1, GLUD1, GNPNAT1, SAT2, FBP1, SDSL, HGD, PBLD, GOT2, CTH, AKR7A3, ALDH4A1, CBS	142	463	8381	1.78466	1	0.394738	49.2555	DN
GOTERM_MF_DIRECT	GO:0050294~steroid sulfotransferase activity	2	1.38889	0.0496328	SULT2A1, SULT1A1	142	3	8381	39.3474	1	0.399729	50.7223	DN
GOTERM_MF_DIRECT	GO:0070404~NADH binding	2	1.38889	0.0496328	QDPR, HSD17B8	142	3	8381	39.3474	1	0.399729	50.7223	DN
GOTERM_MF_DIRECT	GO:0018685~alkane 1-monooxygenase activity	2	1.38889	0.0656273	CYP4A11, CYP4F2	142	4	8381	29.5106	1	0.484968	61.0798	DN
GOTERM_MF_DIRECT	GO:0016746~transferase activity, transferring acyl groups	3	2.08333	0.0799532	ACAA2, DBT, GLYAT	142	28	8381	6.32369	1	0.548279	68.6028	DN
GOTERM_MF_DIRECT	GO:0016594~glycine binding	2	1.38889	0.0813544	GNMT, GLDC	142	5	8381	23.6085	1	0.546136	69.2611	DN
GOTERM_MF_DIRECT	GO:0004499~N,N-dimethylaniline monooxygenase activity	2	1.38889	0.0813544	FMO5, FMO3	142	5	8381	23.6085	1	0.546136	69.2611	DN
GOTERM_MF_DIRECT	GO:0072341~modified amino acid binding	2	1.38889	0.0813544	CPS1, CBS	142	5	8381	23.6085	1	0.546136	69.2611	DN
GOTERM_MF_DIRECT	GO:0050661~NADP binding	3	2.08333	0.0849593	FMO5, ASPDH, FMO3	142	29	8381	6.10563	1	0.553957	70.8962	DN
GOTERM_MF_DIRECT	GO:0005542~folic acid binding	2	1.38889	0.0968187	FTCD, GNMT	142	6	8381	19.6737	1	0.595424	75.7233	DN
GOTERM_MF_DIRECT	GO:0015245~fatty acid transporter activity	2	1.38889	0.0968187	SLC27A2, SLC27A5	142	6	8381	19.6737	1	0.595424	75.7233	DN
GOTERM_MF_DIRECT	GO:0004300~enoyl-CoA hydratase activity	2	1.38889	0.0968187	ECHS1, ECHDC2	142	6	8381	19.6737	1	0.595424	75.7233	DN
GOTERM_MF_DIRECT	GO:0016614~oxidoreductase activity, acting on CH-OH group of donors	2	1.38889	0.0968187	XDH, AOX1	142	6	8381	19.6737	1	0.595424	75.7233	DN
GOTERM_MF_DIRECT	GO:0015643~toxic substance binding	2	1.38889	0.0968187	ASS1, EPHX2	142	6	8381	19.6737	1	0.595424	75.7233	DN
[1] Huang da, W., Sherman, B. T. & Lempicki, R. A. Systematic and integrative analysis of large gene lists using DAVID bioinformatics resources. Nature protocols4, 44-57(2009).
[2] Kim, M. S. et al. A draft map of the human proteome. Nature 509, 575-581 (2014).

## Sheet: enrichment Benjamini<0.05
Supplementary Table S8. Significant GO and KEGG Pathway Enrichment (p_value<0.05, p_value were corrected using the Benjamini-Hochberg) of the 338 significantly regulated proteins according to DAVID functional annotation1. The enrichment backgroud is the liver part of the Human Proteome Map2. UP means up-regulated pathways or GO terms. DN means down-regulated pathways or GO terms.Count means enric…
Category	Term	Count	%	PValue	Genes	List Total	Pop Hits	Pop Total	Fold Enrichment	Bonferroni	Benjamini	FDR	UPorDN
KEGG_PATHWAY	hsa03040:Spliceosome	13	6.91489	0.000251964	HNRNPA3, SRSF2, HNRNPM, RBM8A, SNRPD3, DDX39B, U2AF1, DHX15, HSPA1A, SNRPE, SF3A1, HNRNPU, SNRPG	117	125	3945	3.50667	0.0424173	0.0424173	0.307563	UP
GOTERM_BP_DIRECT	GO:0098609~cell-cell adhesion	22	11.7021	5.52013e-08	HSP90AB1, KIF5B, VAPA, OLA1, HSPA1A, RANGAP1, TAGLN2, RPS2, RAB1A, ANXA2, PKM, CRKL, ATIC, ARHGAP1, FASN, EEF1G, NDRG1, RPL7A, MAPRE1, EEF1D, NUDC, AHNAK	179	247	8351	4.15538	7.1152e-05	7.1152e-05	9.00366e-05	UP
GOTERM_BP_DIRECT	GO:0000398~mRNA splicing, via spliceosome	16	8.51064	7.15388e-06	DDX39A, SNRPD3, DDX39B, HNRNPA2B1, SF3A1, HNRNPU, HNRNPA3, SRSF2, HNRNPM, HNRNPH2, RBM8A, HNRNPF, U2AF1, DHX15, SNRPE, SNRPG	179	182	8351	4.10142	0.009179	0.00460008	0.0116678	UP
GOTERM_BP_DIRECT	GO:0006413~translational initiation	13	6.91489	2.12171e-05	EIF3A, RPS19, RPS14, EIF3F, EIF2S2, RPL27A, RPL36, RPL10, RPL4, RPL7A, RPS2, RPS6, EIF3M	179	131	8351	4.62975	0.0269785	0.00907493	0.0346006	UP
GOTERM_BP_DIRECT	GO:0006614~SRP-dependent cotranslational protein targeting to membrane	11	5.85106	2.17178e-05	RPS19, RPS14, RPL27A, RPL36, RPL10, SRPRB, RPL4, RPL7A, RPS2, RPS6, SRP9	179	91	8351	5.63945	0.0276064	0.00697422	0.0354172	UP
GOTERM_BP_DIRECT	GO:0006369~termination of RNA polymerase II transcription	8	4.25532	0.000119692	DDX39A, SRSF2, RBM8A, SNRPD3, DDX39B, U2AF1, SNRPE, SNRPG	179	53	8351	7.04206	0.142978	0.0303871	0.195045	UP
GOTERM_CC_DIRECT	GO:0070062~extracellular exosome	98	52.1277	4.47993e-18	SNRPD3, RAB1B, CCT2, VTN, CD2AP, RAB1A, APOA2, APOE, CFH, TPT1, CUTA, SCAMP3, HNRNPA2B1, OLA1, MAPK1, PA2G4, RPS19, SERPINF1, NME1, AKR1B10, RPS14, CSTB, HSPB1, SNRPE, ADSS, TALDO1, IFITM3, APOC2, ARF5, TAGLN2, SERPINH1, CDC37, HNRNPM, FAM213A, NDRG1, RPL4, RPL7A, TUBB4B, COL18A1, RAB8A, LGALS3, SUB1, CKAP4, GARS, UBE2L3, PPA1, GART, SRSF2, OTUB1, ARF4, PCNA, MAP4, PDZK1, FABP5, HSP90AB1, RPS2, P…	180	2143	8774	2.2291	1.29918e-15	1.29918e-15	5.95559e-15	UP
GOTERM_CC_DIRECT	GO:0030529~intracellular ribonucleoprotein complex	18	9.57447	7.37622e-11	XPO1, G3BP1, HNRNPA2B1, DDX1, EPRS, ILF3, RPS6, NCL, HNRNPU, HNRNPA3, HNRNPM, PA2G4, HNRNPH2, ILF2, HNRNPF, NPM1, RPL4, HNRNPAB	180	111	8774	7.9045	2.1391e-08	1.06955e-08	9.80589e-08	UP
GOTERM_CC_DIRECT	GO:0005737~cytoplasm	105	55.8511	3.20609e-10	XPO1, SNRPD3, IDE, RANGAP1, CCT2, UBQLN2, UBQLN1, CD2AP, RBM8A, APOE, TPT1, DDX39A, KIF5B, DDX39B, HNRNPA2B1, OLA1, MAPK1, PA2G4, RPS19, NME1, RPS14, EIF2S2, CSTB, HSPB1, FLAD1, ADSS, EEF1B2, TALDO1, HSPA1A, ARF5, CDC37, HNRNPA3, EIF3A, FAM213A, HNRNPF, NPM1, BTF3, NDRG1, RPL7A, RPL4, NUDC, HNRNPAB, LGALS3, DDX1, FDPS, GARS, EPRS, TPD52L2, RPS6, UBE2L3, GART, PPA1, HNRNPH2, OTUB1, PCNA, MAP4, FAB…	180	3103	8774	1.64943	9.29767e-08	3.09922e-08	4.26216e-07	UP
GOTERM_CC_DIRECT	GO:0005829~cytosol	88	46.8085	1.33633e-09	XRCC5, HSP90AB1, XPO1, ATOX1, SNRPD3, IDE, SAE1, RANGAP1, CCT2, RPS2, RAB1A, AKR1C3, PKM, APOA2, PRMT1, CSNK2A1, RBM8A, ARHGAP1, RPL10, AHNAK, HSP90AA1, G3BP1, MAPK1, RPS19, G6PD, CRKL, IPO7, NME1, RPS14, AKR1B10, EIF2S2, UBE2M, NUCB2, KHSRP, EEF1G, HSPB1, MAPRE1, EEF1D, FLAD1, SNRPE, SRP9, COPE, SNRPG, ME1, ADSS, EEF1B2, TALDO1, FKBP4, FN3K, RPL27A, RPL36, HSPA1A, VARS, TPM1, GCLM, CDC37, IARS, …	180	2422	8774	1.77106	3.87534e-07	9.68836e-08	1.7765e-06	UP
GOTERM_CC_DIRECT	GO:0005913~cell-cell adherens junction	25	13.2979	2.07259e-09	HSP90AB1, KIF5B, VAPA, OLA1, HSPA1A, RANGAP1, CLIC1, TAGLN2, RPS2, CD2AP, RAB1A, ANXA2, PKM, CRKL, ATIC, ARHGAP1, FASN, EEF1G, NDRG1, ZYX, RPL7A, MAPRE1, EEF1D, NUDC, AHNAK	180	280	8774	4.35218	6.0105e-07	1.2021e-07	2.75528e-06	UP
GOTERM_CC_DIRECT	GO:0031012~extracellular matrix	22	11.7021	3.34785e-09	COL18A1, RAB8A, HSP90AA1, LGALS3, CKAP4, LMNA, CCT2, VTN, HNRNPU, ANXA2, PKM, HNRNPM, RPS19, SERPINF1, APOE, SFPQ, RPS14, CFL1, ARF4, HSPB1, THBS1, TUBB4B	180	220	8774	4.87444	9.70876e-07	1.61813e-07	4.4506e-06	UP
GOTERM_CC_DIRECT	GO:0016020~membrane	63	33.5106	4.64696e-08	HSP90AB1, XRCC5, XPO1, NAP1L1, RPS2, ACBD3, APOE, RPL10, AHNAK, CUTA, DDX39A, HSP90AA1, LPGAT1, KIF5B, HNRNPA2B1, OLA1, SRPRB, CLIC1, NCL, HNRNPU, TRAP1, PA2G4, SDC1, RPS19, G6PD, NME1, IPO7, RPS14, CFL1, KHSRP, EEF1G, TOMM22, FKBP8, CYP51A1, RPL27A, RPL36, IARS, HNRNPM, EIF3A, ATIC, HNRNPF, DHCR7, EIF3F, NPM1, FASN, RPL7A, RPL4, ACSL4, ACSL3, LGALS3, CKAP4, DDX1, EPRS, ILF3, ACLY, RPS6, ANXA2, G…	180	1570	8774	1.95599	1.34761e-05	1.92517e-06	6.17763e-05	UP
GOTERM_CC_DIRECT	GO:0005681~spliceosomal complex	11	5.85106	5.21336e-06	DDX39A, SRSF2, HNRNPM, LGALS3, SNRPD3, DDX39B, HNRNPA2B1, U2AF1, SNRPE, SF3A1, SNRPG	180	81	8774	6.61962	0.00151074	0.000188967	0.00693038	UP
GOTERM_CC_DIRECT	GO:0071013~catalytic step 2 spliceosome	11	5.85106	5.8338e-06	HNRNPA3, HNRNPM, RBM8A, HNRNPF, SNRPD3, HNRNPA2B1, U2AF1, SNRPE, SF3A1, HNRNPU, SNRPG	180	82	8774	6.53889	0.00169038	0.000187961	0.00775513	UP
GOTERM_CC_DIRECT	GO:0072562~blood microparticle	12	6.38298	6.66603e-06	KNG1, AMBP, APOA2, TFRC, APOE, AGT, F13A1, CFH, VTN, HSPA1A, CLIC1, C4BPA	180	102	8774	5.73464	0.00193129	0.000193297	0.00886141	UP
GOTERM_CC_DIRECT	GO:0005654~nucleoplasm	59	31.383	2.61826e-05	HSP90AB1, XRCC5, XPO1, SNRPD3, IDE, SAE1, UBQLN1, RPS2, PRMT1, CSNK2A1, RBM8A, U2AF1, DDX39A, HSP90AA1, VIL1, HNRNPA2B1, DDX39B, NCL, HNRNPU, MAPK1, TRAP1, PFDN2, PA2G4, RPS19, IPO7, RPS14, KHSRP, SNRPE, COPE, SNRPG, FKBP4, HSPA1A, IARS, HNRNPA3, HNRNPM, PEX19, HNRNPF, NPM1, APEX1, NUDC, HNRNPAB, TRIM28, FDPS, GARS, DDX1, LMNA, ACLY, ILF3, RPS6, SF3A1, GPI, SRSF2, HNRNPH2, ILF2, SFPQ, PCNA, CUL4B…	180	1714	8774	1.6779	0.0075643	0.000690039	0.0348013	UP
GOTERM_CC_DIRECT	GO:0005730~nucleolus	27	14.3617	6.0069e-05	XRCC5, XPO1, RPL36, RPS2, CD2AP, HNRNPM, EIF3A, NPM1, DHX15, RPL7A, RPL4, APEX1, RAB8A, ANP32B, SUB1, OLA1, ILF3, RPS6, NCL, PFDN2, PA2G4, RPS19, ILF2, RPS14, CSTB, PARP1, EEF1D	180	558	8774	2.3586	0.0172697	0.00145066	0.0798257	UP
GOTERM_CC_DIRECT	GO:0048471~perinuclear region of cytoplasm	22	11.7021	7.91311e-05	HSP90AA1, KIF5B, VAPA, CKAP4, FKBP4, LMNA, HSPA1A, TPD52L2, ARF5, CLIC1, RPS6, UBQLN1, CD2AP, ANXA2, TFRC, SERPINF1, NME1-NME2, NME1, ARHGAP1, NDRG1, APEX1, ACSL3	180	407	8774	2.63483	0.0226876	0.00176375	0.105145	UP
GOTERM_CC_DIRECT	GO:0005687~U4 snRNP	4	2.12766	0.0009016	SNRPD3, DDX39B, SNRPE, SNRPG	180	10	8774	19.4978	0.230167	0.018511	1.19196	UP
GOTERM_CC_DIRECT	GO:0031982~vesicle	8	4.25532	0.00147273	PKM, VAPA, KIF5B, CFL1, CLIC1, TAGLN2, AHNAK, ANXA2	180	83	8774	4.69826	0.347801	0.0280916	1.94021	UP
GOTERM_CC_DIRECT	GO:0042470~melanosome	8	4.25532	0.00157949	HSP90AB1, HSP90AA1, TFRC, SERPINF1, FASN, NAP1L1, RAB1A, ANXA2	180	84	8774	4.64233	0.367714	0.0282443	2.07949	UP
GOTERM_CC_DIRECT	GO:0034709~methylosome	4	2.12766	0.0016039	PRMT1, SNRPD3, SNRPE, SNRPG	180	12	8774	16.2481	0.372182	0.0270111	2.11132	UP
GOTERM_CC_DIRECT	GO:0005615~extracellular space	24	12.766	0.00206358	KNG1, COL18A1, LGALS3, LGALS4, IDE, APOC2, VTN, C4BPA, CLIC1, SERPINH1, ANXA2, AMBP, GPI, TFRC, SERPINF1, APOE, AGT, CFL1, NUCB2, CFH, CSTB, TPT1, HSPB1, THBS1	180	592	8774	1.97613	0.450671	0.0327333	2.70878	UP
GOTERM_CC_DIRECT	GO:0005634~nucleus	78	41.4894	0.00209744	XRCC5, HSP90AB1, XPO1, IDE, VBP1, NAP1L1, SAE1, UBQLN2, RPS2, PKM, AKR1C3, PRMT1, CSNK2A1, RBM8A, APOE, TPT1, TUBB6, ZYX, PDHA1, AHNAK, DDX39A, HSP90AA1, ANP32B, SSBP1, G3BP1, HNRNPA2B1, DDX39B, CLIC1, DARS2, NCL, HNRNPU, MAPK1, PFDN2, PA2G4, G6PD, NME1, UBE2K, CFL1, EIF2S2, EEF1G, HSPB1, EEF1D, SNRPE, EEF1B2, TALDO1, HNRNPA3, EIF3A, PLIN2, PEX19, HNRNPF, NPM1, DHX15, BTF3, NDRG1, RPL7A, RPL4, AP…	180	2862	8774	1.32846	0.456049	0.0315391	2.75265	UP
GOTERM_CC_DIRECT	GO:0005840~ribosome	10	5.31915	0.00369436	RPS19, RPS14, RPL27A, RPL36, RPL10, RPL4, RPL7A, RPS2, RPS6, APEX1	180	151	8774	3.22811	0.658138	0.0498276	4.80126	UP
GOTERM_CC_DIRECT	GO:0005686~U2 snRNP	4	2.12766	0.00384472	SNRPD3, SNRPE, SF3A1, SNRPG	180	16	8774	12.1861	0.672778	0.0495104	4.99207	UP
GOTERM_CC_DIRECT	GO:0005683~U7 snRNP	3	1.59574	0.00397476	SNRPD3, SNRPE, SNRPG	180	5	8774	29.2467	0.684935	0.0489764	5.15682	UP
GOTERM_CC_DIRECT	GO:0016272~prefoldin complex	3	1.59574	0.00397476	PFDN2, PFDN6, VBP1	180	5	8774	29.2467	0.684935	0.0489764	5.15682	UP
GOTERM_MF_DIRECT	GO:0044822~poly(A) RNA binding	71	37.766	1.27475e-22	XRCC5, HSP90AB1, SNRPD3, NAP1L1, RPS2, PKM, PRMT1, RBM8A, U2AF1, TPT1, RPL10, ZYX, AHNAK, DDX39A, HSP90AA1, SSBP1, G3BP1, HNRNPA2B1, DDX39B, NCL, HNRNPU, TRAP1, PA2G4, RPS19, CRKL, NME1, RPS14, EIF2S2, CSTB, KHSRP, HSPB1, MAPRE1, SNRPG, FKBP4, RPL27A, RPL36, SERPINH1, PDAP1, HNRNPA3, HNRNPM, EIF3A, HNRNPF, NPM1, DHX15, FASN, BTF3, RPL7A, RPL4, APEX1, HNRNPAB, LGALS3, SUB1, CKAP4, TRIM28, CS, DDX1…	178	956	8381	3.49684	5.59616e-20	5.59616e-20	1.80209e-19	UP
GOTERM_MF_DIRECT	GO:0098641~cadherin binding involved in cell-cell adhesion	24	12.766	7.92737e-09	HSP90AB1, KIF5B, VAPA, OLA1, HSPA1A, RANGAP1, CLIC1, TAGLN2, RPS2, CD2AP, RAB1A, ANXA2, PKM, CRKL, ATIC, ARHGAP1, FASN, EEF1G, NDRG1, RPL7A, MAPRE1, EEF1D, NUDC, AHNAK	178	267	8381	4.23229	3.48011e-06	1.74006e-06	1.12068e-05	UP
GOTERM_MF_DIRECT	GO:0005515~protein binding	141	75	2.73805e-08	XRCC5, XPO1, VAPA, ATOX1, SNRPD3, IDE, RAB1B, VTN, RANGAP1, SAE1, CCT2, UBQLN2, UBQLN1, CD2AP, RAB1A, ACBD3, APOA2, CSNK2A1, RBM8A, APOE, TPT1, CFH, U2AF1, RPL10, DDX39A, CUTA, KIF5B, HNRNPA2B1, DDX39B, OLA1, HNRNPU, MAPK1, PA2G4, LETM1, RPS19, SERPINF1, NME1, RPS14, AKR1B10, EIF2S2, HSPB1, FLAD1, SNRPE, SNRPG, ADSS, EEF1B2, TALDO1, IFITM3, HSPA1A, ARF5, TAGLN2, CDC37, HNRNPA3, HNRNPM, EIF3A, HNR…	178	5010	8381	1.32513	1.202e-05	4.00667e-06	3.87072e-05	UP
GOTERM_MF_DIRECT	GO:0003723~RNA binding	26	13.8298	1.28075e-06	XPO1, RPL27A, RPS2, HNRNPA3, HNRNPM, EIF3A, RBM8A, HNRNPF, NPM1, U2AF1, RPL4, RPL7A, HNRNPAB, HNRNPA2B1, ILF3, SF3A1, NCL, HNRNPU, HNRNPH2, ILF2, RPS14, EIF2S2, KHSRP, SNRPE, SRP9, SNRPG	178	407	8381	3.00784	0.000562091	0.000140552	0.00181055	UP
GOTERM_MF_DIRECT	GO:0051082~unfolded protein binding	12	6.38298	1.33181e-06	HSP90AB1, PFDN2, TRAP1, HSP90AA1, PFDN6, NPM1, CCT2, HSPA1A, SERPINH1, NUDC, CDC37, TUBB4B	178	84	8381	6.72632	0.000584496	0.000116926	0.00188274	UP
GOTERM_MF_DIRECT	GO:0031625~ubiquitin protein ligase binding	13	6.91489	0.000480387	XRCC5, SCAMP3, TRIM28, RANGAP1, HSPA1A, CCT2, UBE2L3, GPI, PA2G4, UBE2K, OTUB1, UBE2M, CUL4B	178	183	8381	3.34478	0.190178	0.0345459	0.676974	UP
KEGG_PATHWAY	hsa01100:Metabolic pathways	98	68.0556	3.42927e-44	CYP3A4, ADH1C, ADH1B, ADH1A, ACSS3, GLDC, CMBL, GOT2, MAT1A, RGN, ACAA2, ALDH6A1, SUCLG1, ACSM2A, FBP1, QDPR, CYP1A2, CYP2E1, BHMT, PGM1, HSD11B1, XDH, ACADSB, ASS1, GLUD1, PAH, ACAT1, ARG1, ALDH4A1, GCSH, GCDH, CYP2C9, CYP2C8, MAOB, EPHX2, HGD, CPS1, MMAB, MLYCD, ALDH2, PON3, PC, NNMT, ACOX2, SAT2, ACOT2, MTHFD1, SARDH, HPD, ALDH5A1, ACADS, OTC, GRHPR, LAP3, HAO1, CTH, CYP2A6, UGT2B10, UGT2B15, …	119	895	3945	3.62997	3.36068e-42	3.36068e-42	3.79178e-41	DN
KEGG_PATHWAY	hsa00260:Glycine, serine and threonine metabolism	16	11.1111	1.83925e-14	SHMT1, MAOB, SDSL, GRHPR, PIPOX, GLDC, CTH, BHMT, PHGDH, DMGDH, GCSH, GAMT, GNMT, PSAT1, SARDH, CBS	119	36	3945	14.7339	1.80611e-12	9.03055e-13	2.03726e-11	DN
KEGG_PATHWAY	hsa00830:Retinol metabolism	18	12.5	5.03885e-14	CYP3A4, CYP2C9, CYP2C8, ADH1C, ADH1B, ADH6, ADH1A, CYP1A2, CYP4A11, UGT1A9, AOX1, CYP2A6, HSD17B6, UGT2B4, UGT2B10, RDH16, UGT2B15, UGT2B7	119	53	3945	11.2589	4.9396e-12	1.64657e-12	5.57332e-11	DN
KEGG_PATHWAY	hsa00982:Drug metabolism - cytochrome P450	19	13.1944	2.74417e-13	CYP3A4, CYP2C9, CYP2C8, MAOB, ADH1C, ADH1B, ADH6, ADH1A, CYP1A2, CYP2E1, FMO5, UGT1A9, FMO3, AOX1, CYP2A6, UGT2B4, UGT2B10, UGT2B15, UGT2B7	119	67	3945	9.4011	2.68958e-11	6.72395e-12	3.03457e-10	DN
KEGG_PATHWAY	hsa01130:Biosynthesis of antibiotics	28	19.4444	3.59651e-12	ASS1, AASS, ECHS1, ACAT1, CMBL, GLDC, GOT2, ARG1, AKR1A1, GCSH, RGN, GCDH, ACAA2, SHMT1, OTC, SUCLG1, FBP1, SDSL, PCK2, PCK1, HAO1, DBT, CTH, PGM1, ALDH2, PHGDH, PSAT1, CBS	119	191	3945	4.85987	3.52453e-10	7.04905e-11	3.97664e-09	DN
KEGG_PATHWAY	hsa05204:Chemical carcinogenesis	18	12.5	1.68015e-11	CYP3A4, SULT2A1, CYP2C9, CYP2C8, ADH1C, ADH1B, ADH6, ADH1A, CYP1A2, CYP2E1, UGT1A9, SULT1A1, HSD11B1, CYP2A6, UGT2B4, UGT2B10, UGT2B15, UGT2B7	119	73	3945	8.17428	1.64654e-09	2.74424e-10	1.85775e-08	DN
KEGG_PATHWAY	hsa00980:Metabolism of xenobiotics by cytochrome P450	17	11.8056	9.46741e-11	CYP3A4, SULT2A1, CYP2C9, ADH1C, ADH1B, ADH6, ADH1A, CYP1A2, CYP2E1, UGT1A9, HSD11B1, CYP2A6, AKR7A3, UGT2B4, UGT2B10, UGT2B15, UGT2B7	119	70	3945	8.05102	9.27807e-09	1.32544e-09	1.04682e-07	DN
KEGG_PATHWAY	hsa00071:Fatty acid degradation	14	9.72222	9.70124e-11	GCDH, ACAA2, ACADSB, ACADS, ADH1C, ADH6, ADH1B, ECHS1, ADH1A, ACAT1, CYP4A11, ACSL1, ALDH2, ACSL5	119	42	3945	11.0504	9.50722e-09	1.1884e-09	1.07268e-07	DN
KEGG_PATHWAY	hsa01230:Biosynthesis of amino acids	15	10.4167	6.69499e-09	SHMT1, ASS1, OTC, SDSL, PAH, CPS1, GOT2, ARG1, CTH, MAT1A, PHGDH, GPT, PSAT1, CBS, PC	119	68	3945	7.31278	6.56109e-07	7.2901e-08	7.40272e-06	DN
KEGG_PATHWAY	hsa01200:Carbon metabolism	18	12.5	1.26713e-08	SHMT1, ALDH6A1, ACADS, SUCLG1, GLUD1, FBP1, SDSL, ECHS1, CPS1, ACAT1, GLDC, HAO1, GOT2, PHGDH, RGN, GPT, PSAT1, PC	119	109	3945	5.47452	1.24179e-06	1.24179e-07	1.40108e-05	DN
KEGG_PATHWAY	hsa00140:Steroid hormone biosynthesis	12	8.33333	9.53881e-08	CYP3A4, UGT1A9, HSD17B2, HSD11B1, HSD17B6, UGT2B4, CYP2E1, CYP1A2, UGT2B10, UGT2B15, UGT2B7, HSD17B8	119	48	3945	8.28782	9.34799e-06	8.49821e-07	0.000105472	DN
KEGG_PATHWAY	hsa00350:Tyrosine metabolism	9	6.25	6.97415e-07	GOT2, AOX1, MAOB, ADH1C, ADH6, ADH1B, HGD, ADH1A, HPD	119	27	3945	11.0504	6.83444e-05	5.69554e-06	0.000771136	DN
KEGG_PATHWAY	hsa00220:Arginine biosynthesis	7	4.86111	8.72736e-06	GOT2, ARG1, ASS1, OTC, GLUD1, GPT, CPS1	119	18	3945	12.8922	0.000854919	6.5789e-05	0.00964951	DN
KEGG_PATHWAY	hsa00380:Tryptophan metabolism	8	5.55556	2.06172e-05	GCDH, AOX1, MAOB, ALDH2, HAAO, ECHS1, CYP1A2, ACAT1	119	30	3945	8.84034	0.00201847	0.000144311	0.0227943	DN
KEGG_PATHWAY	hsa00983:Drug metabolism - other enzymes	9	6.25	2.11288e-05	CYP3A4, XDH, UGT1A9, UGT2B4, DPYS, CYP2A6, UGT2B10, UGT2B15, UGT2B7	119	41	3945	7.27711	0.00206851	0.000138034	0.0233599	DN
KEGG_PATHWAY	hsa00280:Valine, leucine and isoleucine degradation	9	6.25	5.09098e-05	ACAA2, ALDH6A1, DBT, ACADSB, ACADS, AOX1, ALDH2, ECHS1, ACAT1	119	46	3945	6.48612	0.00497686	0.000311782	0.0562771	DN
KEGG_PATHWAY	hsa00330:Arginine and proline metabolism	8	5.55556	8.76255e-05	GOT2, LAP3, ARG1, MAOB, SAT2, ALDH2, ALDH4A1, GAMT	119	37	3945	7.16784	0.00855091	0.00050503	0.0968458	DN
KEGG_PATHWAY	hsa00053:Ascorbate and aldarate metabolism	7	4.86111	8.89366e-05	UGT1A9, ALDH2, RGN, UGT2B4, UGT2B10, UGT2B15, UGT2B7	119	26	3945	8.92534	0.0086783	0.000484115	0.0982942	DN
KEGG_PATHWAY	hsa03320:PPAR signaling pathway	9	6.25	0.000109626	ACOX2, ACSL1, FABP1, PCK2, SCP2, SLC27A2, SLC27A5, PCK1, ACSL5	119	51	3945	5.85022	0.0106864	0.00056531	0.121148	DN
KEGG_PATHWAY	hsa00010:Glycolysis / Gluconeogenesis	10	6.94444	0.00011026	AKR1A1, PGM1, ADH1C, ALDH2, FBP1, ADH6, ADH1B, ADH1A, PCK2, PCK1	119	65	3945	5.10019	0.0107479	0.000540156	0.121848	DN
KEGG_PATHWAY	hsa00250:Alanine, aspartate and glutamate metabolism	7	4.86111	0.00025164	GOT2, ASS1, ALDH5A1, GLUD1, ALDH4A1, GPT, CPS1	119	31	3945	7.48577	0.0243621	0.00117378	0.277889	DN
KEGG_PATHWAY	hsa00591:Linoleic acid metabolism	5	3.47222	0.000312739	CYP3A4, CYP2C9, CYP2C8, CYP2E1, CYP1A2	119	12	3945	13.813	0.0301882	0.00139236	0.345256	DN
KEGG_PATHWAY	hsa00040:Pentose and glucuronate interconversions	7	4.86111	0.000360463	UGT1A9, AKR1A1, ALDH2, UGT2B4, UGT2B10, UGT2B15, UGT2B7	119	33	3945	7.03209	0.0347149	0.00153499	0.397847	DN
KEGG_PATHWAY	hsa04146:Peroxisome	10	6.94444	0.000372705	HAO1, XDH, ACOX2, ACSL1, MLYCD, EPHX2, SCP2, SLC27A2, PIPOX, ACSL5	119	76	3945	4.36201	0.0358726	0.001521	0.411332	DN
KEGG_PATHWAY	hsa00590:Arachidonic acid metabolism	7	4.86111	0.000686172	CYP4A11, CYP2C9, CYP2C8, EPHX2, CYP4F3, CYP2E1, CYP4F2	119	37	3945	6.27186	0.0650554	0.0026871	0.756096	DN
KEGG_PATHWAY	hsa00620:Pyruvate metabolism	7	4.86111	0.000795184	LDHD, ALDH2, GRHPR, PCK2, ACAT1, PC, PCK1	119	38	3945	6.10681	0.0749977	0.00299393	0.875736	DN
KEGG_PATHWAY	hsa00650:Butanoate metabolism	6	4.16667	0.00104751	ALDH5A1, ACADS, ACSM2A, ECHS1, BDH1, ACAT1	119	27	3945	7.36695	0.0976112	0.00379684	1.15216	DN
KEGG_PATHWAY	hsa00630:Glyoxylate and dicarboxylate metabolism	6	4.16667	0.00104751	HAO1, SHMT1, GCSH, GRHPR, ACAT1, GLDC	119	27	3945	7.36695	0.0976112	0.00379684	1.15216	DN
KEGG_PATHWAY	hsa00360:Phenylalanine metabolism	5	3.47222	0.00104783	GOT2, GLYAT, MAOB, PAH, HPD	119	16	3945	10.3598	0.0976392	0.00366259	1.15251	DN
KEGG_PATHWAY	hsa01212:Fatty acid metabolism	7	4.86111	0.00105296	ACAA2, ACADSB, ACSL1, ACADS, ECHS1, ACAT1, ACSL5	119	40	3945	5.80147	0.0980938	0.00355383	1.15813	DN
KEGG_PATHWAY	hsa00640:Propanoate metabolism	6	4.16667	0.00124511	ALDH6A1, MLYCD, SUCLG1, ECHS1, ACSS3, ACAT1	119	28	3945	7.10384	0.114937	0.00406161	1.36814	DN
KEGG_PATHWAY	hsa00310:Lysine degradation	6	4.16667	0.0023189	GCDH, ALDH2, ECHS1, AASS, ACAT1, PIPOX	119	32	3945	6.21586	0.20349	0.00731236	2.53434	DN
KEGG_PATHWAY	hsa00270:Cysteine and methionine metabolism	6	4.16667	0.00266862	GOT2, CTH, MAT1A, BHMT, SDSL, CBS	119	33	3945	6.0275	0.230392	0.00815018	2.91144	DN
KEGG_PATHWAY	hsa00860:Porphyrin and chlorophyll metabolism	6	4.16667	0.00501093	UGT1A9, UGT2B4, UGT2B10, UGT2B15, MMAB, UGT2B7	119	38	3945	5.23441	0.388784	0.0148076	5.40312	DN
KEGG_PATHWAY	hsa00232:Caffeine metabolism	3	2.08333	0.00836252	XDH, CYP2A6, CYP1A2	119	5	3945	19.8908	0.560876	0.0239145	8.86735	DN
KEGG_PATHWAY	hsa00410:beta-Alanine metabolism	5	3.47222	0.00893746	ALDH6A1, MLYCD, ALDH2, ECHS1, DPYS	119	28	3945	5.91987	0.585138	0.0248241	9.44988	DN
KEGG_PATHWAY	hsa00670:One carbon pool by folate	4	2.77778	0.0130583	MTHFD1, SHMT1, ALDH1L1, FTCD	119	17	3945	7.8003	0.724217	0.0351491	13.527	DN
GOTERM_BP_DIRECT	GO:0055114~oxidation-reduction process	45	31.25	7.84647e-24	XDH, CYP3A4, ASPDH, ALDH1L1, ADHFE1, HSD17B2, GLUD1, LDHD, AASS, PAH, PIPOX, GLDC, MTHFD1, FMO5, AKR1A1, FMO3, HAAO, DMGDH, HSD17B6, AKR7A3, ALDH4A1, SARDH, BDH1, HPD, HSD17B8, ALDH6A1, CYP2C9, CYP2C8, MAOB, QDPR, HGD, CBR4, GRHPR, CYP1A2, CYP2E1, CYP4A11, AOX1, HSD11B1, PHGDH, CYP2A6, CYP4F3, CYP4F2, RDH16, HPGD, CBS	142	422	8351	6.27119	4.92758e-21	4.92758e-21	1.1661e-20	DN
GOTERM_BP_DIRECT	GO:0006805~xenobiotic metabolic process	14	9.72222	3.26463e-11	CYP3A4, CYP2C9, CYP2C8, EPHX2, CYP1A2, CYP2E1, CMBL, GLYAT, UGT1A9, SULT1A1, FMO3, AKR7A3, UGT2B4, UGT2B15	142	64	8351	12.8647	2.05019e-08	1.02509e-08	4.85171e-08	DN
GOTERM_BP_DIRECT	GO:0008152~metabolic process	18	12.5	9.32793e-11	ACAA2, ARSE, SUCLG1, ACSM2A, EPHX2, ECHDC2, ECHDC3, GRHPR, ACAT1, ACSS3, DBT, UGT1A9, ACSL1, UGT2B4, UGT2B15, SCP2, FAHD2A, UGT2B7	142	136	8351	7.78366	5.85794e-08	1.95265e-08	1.38626e-07	DN
GOTERM_BP_DIRECT	GO:0017144~drug metabolic process	10	6.94444	2.11319e-10	CYP3A4, FMO5, CYP2C9, CYP2C8, EPHX2, CYP2A6, ADH1A, CYP2E1, CYP4F2, CYP1A2	142	26	8351	22.6192	1.32709e-07	3.31771e-08	3.1405e-07	DN
GOTERM_BP_DIRECT	GO:0019373~epoxygenase P450 pathway	8	5.55556	5.69123e-09	CYP4A11, CYP2C9, CYP2C8, EPHX2, CYP2A6, CYP2E1, CYP4F2, CYP1A2	142	17	8351	27.6752	3.57409e-06	7.14818e-07	8.45797e-06	DN
GOTERM_BP_DIRECT	GO:0008202~steroid metabolic process	10	6.94444	7.18662e-09	CYP3A4, SULT2A1, CYP2C9, SULT1A1, CYP2C8, HSD17B6, CYP2A6, CYP2E1, UGT2B15, UGT2B7	142	37	8351	15.8946	4.51319e-06	7.52199e-07	1.06803e-05	DN
GOTERM_BP_DIRECT	GO:0001676~long-chain fatty acid metabolic process	7	4.86111	3.27211e-07	CYP4A11, ACSL1, ACOT2, CYP4F2, SLC27A2, SLC27A5, ACSL5	142	18	8351	22.8705	0.000205468	2.93551e-05	0.000486281	DN
GOTERM_BP_DIRECT	GO:0097267~omega-hydroxylase P450 pathway	5	3.47222	2.62092e-06	CYP4A11, CYP2C9, CYP2C8, CYP4F2, CYP1A2	142	7	8351	42.007	0.00164459	0.000205722	0.00389499	DN
GOTERM_BP_DIRECT	GO:0046487~glyoxylate metabolic process	7	4.86111	2.83172e-06	HAO1, DBT, GCSH, GRHPR, GNMT, DHTKD1, GLDC	142	25	8351	16.4668	0.00177674	0.000197572	0.00420826	DN
GOTERM_BP_DIRECT	GO:0032259~methylation	8	5.55556	3.29957e-06	BHMT2, MAT1A, GCSH, GAMT, GNMT, CYP1A2, METTL7A, NNMT	142	39	8351	12.0636	0.00206999	0.000207192	0.00490351	DN
GOTERM_BP_DIRECT	GO:0042738~exogenous drug catabolic process	5	3.47222	5.17311e-06	CYP3A4, CYP2C9, CYP2C8, CYP2A6, CYP1A2	142	8	8351	36.7562	0.00324345	0.000295295	0.0076877	DN
GOTERM_BP_DIRECT	GO:0051289~protein homotetramerization	8	5.55556	1.2054e-05	SHMT1, CTH, MAT1A, ALDH5A1, FBP1, DPYS, CBR4, GNMT	142	47	8351	10.0102	0.00754135	0.000630629	0.0179124	DN
GOTERM_BP_DIRECT	GO:0010043~response to zinc ion	6	4.16667	3.3663e-05	KHK, ARG1, ASS1, OTC, HAAO, CPS1	142	23	8351	15.3417	0.0209188	0.00162489	0.0500163	DN
GOTERM_BP_DIRECT	GO:0006069~ethanol oxidation	5	3.47222	3.47022e-05	ADH1C, ALDH2, ADH6, ADH1B, ADH1A	142	12	8351	24.5041	0.0215576	0.00155546	0.0515599	DN
GOTERM_BP_DIRECT	GO:0006635~fatty acid beta-oxidation	7	4.86111	3.68477e-05	ACOX2, ACAA2, ACADS, ECHS1, ECHDC2, ACAT1, SLC27A2	142	38	8351	10.8334	0.0228751	0.00154153	0.0547469	DN
GOTERM_BP_DIRECT	GO:0046500~S-adenosylmethionine metabolic process	4	2.77778	9.08009e-05	BHMT2, BHMT, GAMT, GNMT	142	6	8351	39.2066	0.0554301	0.00355775	0.134858	DN
GOTERM_BP_DIRECT	GO:0016098~monoterpenoid metabolic process	4	2.77778	9.08009e-05	CYP3A4, CYP2C9, CYP2E1, CYP1A2	142	6	8351	39.2066	0.0554301	0.00355775	0.134858	DN
GOTERM_BP_DIRECT	GO:0033539~fatty acid beta-oxidation using acyl-CoA dehydrogenase	5	3.47222	0.000156229	ACOX2, GCDH, ACADSB, ACADS, ETFDH	142	17	8351	17.297	0.0934592	0.0057551	0.231927	DN
GOTERM_BP_DIRECT	GO:0006559~L-phenylalanine catabolic process	4	2.77778	0.000247994	QDPR, HGD, PAH, HPD	142	8	8351	29.4049	0.144235	0.00861596	0.367921	DN
GOTERM_BP_DIRECT	GO:0070989~oxidative demethylation	4	2.77778	0.000247994	CYP3A4, CYP2C9, CYP2C8, CYP1A2	142	8	8351	29.4049	0.144235	0.00861596	0.367921	DN
GOTERM_BP_DIRECT	GO:0052696~flavonoid glucuronidation	5	3.47222	0.000305753	UGT1A9, UGT2B4, UGT2B10, UGT2B15, UGT2B7	142	20	8351	14.7025	0.174728	0.0100566	0.45343	DN
GOTERM_BP_DIRECT	GO:0006544~glycine metabolic process	4	2.77778	0.000367396	SHMT1, GLYAT, PHGDH, DMGDH	142	9	8351	26.1377	0.206075	0.011472	0.544614	DN
GOTERM_BP_DIRECT	GO:0000050~urea cycle	4	2.77778	0.000518373	ARG1, ASS1, OTC, CPS1	142	10	8351	23.5239	0.277922	0.0153862	0.767614	DN
GOTERM_BP_DIRECT	GO:0008652~cellular amino acid biosynthetic process	5	3.47222	0.000537258	GOT2, GLUD1, GPT, PAH, CBS	142	23	8351	12.7848	0.28644	0.0152233	0.795475	DN
GOTERM_BP_DIRECT	GO:0006094~gluconeogenesis	6	4.16667	0.000587341	GOT2, PGM1, FBP1, PCK2, PC, PCK1	142	41	8351	8.60632	0.308546	0.0159137	0.869328	DN
GOTERM_BP_DIRECT	GO:0032787~monocarboxylic acid metabolic process	3	2.08333	0.000839839	GLYAT, CYP2C9, CYP1A2	142	3	8351	58.8099	0.410005	0.0217451	1.24088	DN
GOTERM_BP_DIRECT	GO:0001889~liver development	6	4.16667	0.00160865	ARG1, ASS1, OTC, GNPNAT1, QDPR, ACAT1	142	51	8351	6.91881	0.636161	0.0396349	2.36421	DN
GOTERM_BP_DIRECT	GO:0036101~leukotriene B4 catabolic process	3	2.08333	0.00166106	CYP4A11, CYP4F3, CYP4F2	142	4	8351	44.1074	0.647961	0.0393588	2.44035	DN
GOTERM_BP_DIRECT	GO:0019346~transsulfuration	3	2.08333	0.00166106	MTHFD1, CTH, CBS	142	4	8351	44.1074	0.647961	0.0393588	2.44035	DN
GOTERM_CC_DIRECT	GO:0005759~mitochondrial matrix	34	23.6111	1.85696e-20	ACADSB, ADHFE1, GLUD1, ACOT2, AASS, ECHS1, ACAT1, GLDC, GOT2, ETFDH, DMGDH, ALDH4A1, GCSH, DHTKD1, SARDH, BDH1, HSD17B8, GCDH, SUOX, ALDH6A1, ALDH5A1, ACADS, OTC, SUCLG1, ACSM2A, CBR4, CPS1, PCK2, MMAB, DBT, GLYAT, MLYCD, ALDH2, PC	141	274	8774	7.72159	1.68983e-18	1.68983e-18	2.02444e-17	DN
GOTERM_CC_DIRECT	GO:0005739~mitochondrion	50	34.7222	7.17844e-14	ACOX2, ALDH1L1, LDHD, ACOT2, ECHDC2, ECHDC3, ACSS3, GLDC, MTHFD1, GOT2, DHTKD1, SARDH, ACAA2, SUOX, ALDH6A1, ACADS, ALDH5A1, SUCLG1, OTC, ACSM2A, QDPR, CYP2E1, LAP3, SLC27A2, ACADSB, ADHFE1, GLUD1, ECHS1, AASS, ACAT1, ACSL1, MPDU1, ALDH4A1, GCSH, BDH1, ACSL5, NDUFA4, GCDH, SHMT1, MAOB, SDSL, MPC1, PCK2, SPRYD4, GLYCTK, DBT, GLYAT, MLYCD, SCP2, PC	141	988	8774	3.14914	6.53666e-12	3.26827e-12	7.83151e-11	DN
GOTERM_CC_DIRECT	GO:0031090~organelle membrane	15	10.4167	1.0947e-12	CYP3A4, CYP2C9, CYP2C8, CYP1A2, CYP4A11, FMO5, FMO3, CYP2A6, UGT2B4, CYP4F3, CYP4F2, UGT2B10, RDH16, UGT2B15, UGT2B7	141	65	8774	14.3601	9.96159e-11	3.32053e-11	1.19341e-09	DN
GOTERM_CC_DIRECT	GO:0070062~extracellular exosome	62	43.0556	4.45251e-07	ARSE, ALDH1L1, SAT2, ACOT2, CMBL, MTHFD1, GOT2, AKR7A3, HPD, ACAA2, ALDH6A1, SUCLG1, ERP29, QDPR, FBP1, GRHPR, METTL7A, LAP3, CTH, PGM1, BHMT, PEBP1, SLC27A2, ACADSB, ASS1, DPYS, ECHS1, ADH6, PAH, SEC14L2, ACAT1, PBLD, ARG1, UGT1A9, AKR1A1, MPDU1, HAAO, NDRG2, NDUFA4, SHMT1, BHMT2, MAOB, EPHX2, SDSL, FTCD, HGD, PCK2, PCK1, KHK, CYP4A11, GLYAT, AOX1, ALDH2, PHGDH, FABP1, GPT, GAMT, PSAT1, SCP2, HP…	141	2143	8774	1.80031	4.0517e-05	1.01294e-05	0.000485408	DN
GOTERM_CC_DIRECT	GO:0005789~endoplasmic reticulum membrane	26	18.0556	2.46469e-06	CYP3A4, HSD17B2, CYP2C9, CYP2C8, CYP1A2, CYP2E1, CYP4A11, FMO5, UGT1A9, ACSL1, MPDU1, FMO3, HSD11B1, UGT2B4, CYP2A6, CYP4F3, UGT2B10, CYP4F2, RDH16, UGT2B15, STBD1, SLC27A2, UGT2B7, SLC27A5, HPD, ACSL5	141	563	8774	2.87371	0.000224262	4.48564e-05	0.00268695	DN
GOTERM_CC_DIRECT	GO:0005782~peroxisomal matrix	7	4.86111	4.2096e-05	HAO1, ACOX2, MLYCD, FABP1, GRHPR, SCP2, PIPOX	141	41	8774	10.6241	0.00382348	0.000638265	0.0458831	DN
GOTERM_CC_DIRECT	GO:0005829~cytosol	59	40.9722	0.000263352	ALDH1L1, GNPNAT1, ADH1C, ADH1B, ADH1A, CMBL, GLDC, MTHFD1, MAT1A, SULT1A1, RGN, AKR7A3, DHTKD1, HPD, SULT2A1, SUCLG1, QDPR, FBP1, GRHPR, CTH, PGM1, BHMT, PEBP1, XDH, FUOM, ASS1, RBP1, DPYS, ADH6, PAH, ARG1, AKR1A1, HAAO, GYS2, GNMT, NDRG2, AGL, GCHFR, SHMT1, BHMT2, FTCD, EPHX2, HGD, LHPP, PCK1, KHK, GLYCTK, AMDHD1, AOX1, MT2A, PHGDH, FABP1, GPT, GAMT, PSAT1, HPGD, PC, NNMT, CBS	141	2422	8774	1.51585	0.0236832	0.00341817	0.28673	DN
GOTERM_CC_DIRECT	GO:0005777~peroxisome	7	4.86111	0.00259604	HAO1, XDH, ACOX2, MLYCD, EPHX2, SCP2, PIPOX	141	87	8774	5.00677	0.210651	0.0291355	2.79408	DN
GOTERM_CC_DIRECT	GO:0043231~intracellular membrane-bounded organelle	15	10.4167	0.00377136	CYP3A4, ACOX2, CYP2C9, AASS, CYP1A2, CYP4A11, FMO3, UGT2B4, CYP4F2, UGT2B10, RDH16, UGT2B15, SCP2, UGT2B7, PON3	141	391	8774	2.38722	0.290959	0.0374841	4.03559	DN
GOTERM_MF_DIRECT	GO:0016491~oxidoreductase activity	27	18.75	2.62247e-19	CYP3A4, ASPDH, ALDH1L1, HSD17B2, ADHFE1, ADH1C, AASS, ADH6, ADH1B, PIPOX, AKR1A1, ETFDH, DMGDH, ALDH4A1, HSD17B6, SARDH, BDH1, SUOX, CYP2C9, MAOB, CBR4, CYP2E1, CYP1A2, AOX1, ALDH2, HSD11B1, HPGD	142	155	8381	10.2811	1.02539e-16	1.02539e-16	3.64572e-16	DN
GOTERM_MF_DIRECT	GO:0009055~electron carrier activity	20	13.8889	4.37619e-17	ACOX2, XDH, GCDH, ACADSB, ACADS, MAOB, QDPR, CYP1A2, GLDC, AKR1A1, AOX1, PHGDH, ALDH2, HAAO, ETFDH, DMGDH, ALDH4A1, AKR7A3, HSD17B6, RDH16	142	82	8381	14.3954	1.71109e-14	8.55546e-15	6.08372e-14	DN
GOTERM_MF_DIRECT	GO:0050660~flavin adenine dinucleotide binding	11	7.63889	1.142e-08	XDH, ACOX2, GCDH, FMO5, ACADSB, ACADS, AOX1, FMO3, LDHD, MAOB, ETFDH	142	52	8381	12.4852	4.46519e-06	1.4884e-06	1.58759e-05	DN
GOTERM_MF_DIRECT	GO:0004497~monooxygenase activity	10	6.94444	3.59345e-08	CYP3A4, CYP4A11, CYP2C9, CYP2C8, FMO3, CYP4F3, PAH, CYP2E1, CYP4F2, CYP1A2	142	44	8381	13.4139	1.40503e-05	3.51259e-06	4.99556e-05	DN
GOTERM_MF_DIRECT	GO:0005506~iron ion binding	13	9.02778	1.06504e-07	CYP3A4, XDH, CYP4A11, CYP2C9, CYP2C8, AOX1, HAAO, CYP2A6, CYP4F3, PAH, CYP2E1, CYP1A2, CYP4F2	142	101	8381	7.59678	4.16421e-05	8.32855e-06	0.00014806	DN
GOTERM_MF_DIRECT	GO:0016597~amino acid binding	7	4.86111	4.61876e-07	GOT2, SHMT1, ASS1, OTC, DPYS, PAH, GCHFR	142	19	8381	21.7446	0.000180577	3.00985e-05	0.000642091	DN
GOTERM_MF_DIRECT	GO:0019825~oxygen binding	8	5.55556	1.20929e-06	CYP3A4, CYP4A11, CYP2C9, CYP2C8, CYP4F3, CYP2E1, CYP1A2, CBS	142	34	8381	13.8873	0.000472721	6.75453e-05	0.00168113	DN
GOTERM_MF_DIRECT	GO:0020037~heme binding	11	7.63889	2.65504e-06	CYP3A4, SUOX, CYP4A11, CYP2C9, CYP2C8, CYP2A6, CYP4F3, CYP2E1, CYP4F2, CYP1A2, CBS	142	91	8381	7.13442	0.00103758	0.000129757	0.00369093	DN
GOTERM_MF_DIRECT	GO:0008392~arachidonic acid epoxygenase activity	6	4.16667	3.29208e-06	CYP4A11, CYP2C9, CYP2C8, CYP2A6, CYP2E1, CYP4F2	142	15	8381	23.6085	0.00128638	0.000143013	0.00457651	DN
GOTERM_MF_DIRECT	GO:0016705~oxidoreductase activity, acting on paired donors, with incorporation or reduction of molecular oxygen	8	5.55556	4.58051e-06	CYP3A4, CYP4A11, CYP2C9, CYP2C8, CYP2A6, CYP4F3, CYP2E1, CYP4F2	142	41	8381	11.5163	0.00178938	0.000179082	0.00636757	DN
GOTERM_MF_DIRECT	GO:0003824~catalytic activity	12	8.33333	8.05216e-06	ACSL1, ALDH1L1, ACSM2A, FTCD, EPHX2, HSD17B6, ECHDC2, ECHDC3, ACSS3, FAHD2A, HPGD, PBLD	142	126	8381	5.62106	0.00314346	0.000286178	0.0111934	DN
GOTERM_MF_DIRECT	GO:0034875~caffeine oxidase activity	4	2.77778	1.84201e-05	CYP3A4, CYP2C9, CYP2C8, CYP1A2	142	4	8381	59.0211	0.00717644	0.000600013	0.0256043	DN
GOTERM_MF_DIRECT	GO:0030170~pyridoxal phosphate binding	7	4.86111	4.21023e-05	GOT2, SHMT1, CTH, SDSL, GPT, CBS, GLDC	142	39	8381	10.5935	0.0163276	0.00126553	0.0585142	DN
GOTERM_MF_DIRECT	GO:0000062~fatty-acyl-CoA binding	6	4.16667	6.21187e-05	ACOX2, GCDH, ALDH6A1, ACADSB, ACADS, SCP2	142	26	8381	13.6203	0.0239965	0.00173344	0.0863219	DN
GOTERM_MF_DIRECT	GO:0004024~alcohol dehydrogenase activity, zinc-dependent	4	2.77778	8.98413e-05	ADH1C, ADH6, ADH1B, ADH1A	142	6	8381	39.3474	0.0345197	0.00233923	0.124824	DN
GOTERM_MF_DIRECT	GO:0004029~aldehyde dehydrogenase (NAD) activity	5	3.47222	0.000154098	ALDH6A1, ALDH1L1, ALDH5A1, ALDH2, ALDH4A1	142	17	8381	17.3592	0.0584775	0.00375898	0.214012	DN
GOTERM_MF_DIRECT	GO:0008395~steroid hydroxylase activity	5	3.47222	0.000244477	CYP3A4, CYP2C9, CYP2C8, CYP2A6, CYP2E1	142	19	8381	15.5319	0.0911745	0.00560787	0.339333	DN
GOTERM_MF_DIRECT	GO:0016712~oxidoreductase activity, acting on paired donors, with incorporation or reduction of molecular oxygen, reduced flavin or flavoprotein as one donor, and incorporation of one atom of oxygen	4	2.77778	0.000512986	CYP3A4, CYP2A6, CYP2E1, CYP1A2	142	10	8381	23.6085	0.181784	0.0110842	0.710791	DN
GOTERM_MF_DIRECT	GO:0015020~glucuronosyltransferase activity	5	3.47222	0.000530081	UGT1A9, UGT2B4, UGT2B10, UGT2B15, UGT2B7	142	23	8381	12.8307	0.187238	0.0108521	0.734396	DN
GOTERM_MF_DIRECT	GO:0004467~long-chain fatty acid-CoA ligase activity	4	2.77778	0.000696688	ACSL1, SLC27A2, SLC27A5, ACSL5	142	11	8381	21.4622	0.238526	0.0135326	0.964185	DN
GOTERM_MF_DIRECT	GO:0043546~molybdopterin cofactor binding	3	2.08333	0.000833871	XDH, SUOX, AOX1	142	3	8381	59.0211	0.278324	0.0154124	1.15302	DN
GOTERM_MF_DIRECT	GO:0004745~retinol dehydrogenase activity	4	2.77778	0.00117813	ADH1C, HSD17B6, ADH1A, RDH16	142	13	8381	18.1603	0.369297	0.0207329	1.62543	DN
GOTERM_MF_DIRECT	GO:0050051~leukotriene-B4 20-monooxygenase activity	3	2.08333	0.00164932	CYP4A11, CYP4F3, CYP4F2	142	4	8381	44.2658	0.475556	0.0276715	2.26863	DN
GOTERM_MF_DIRECT	GO:0003995~acyl-CoA dehydrogenase activity	4	2.77778	0.00182863	ACOX2, GCDH, ACADSB, ACADS	142	15	8381	15.739	0.511126	0.0293785	2.51237	DN
GOTERM_MF_DIRECT	GO:0001972~retinoic acid binding	4	2.77778	0.00182863	UGT1A9, UGT2B4, UGT2B15, UGT2B7	142	15	8381	15.739	0.511126	0.0293785	2.51237	DN
GOTERM_MF_DIRECT	GO:0048029~monosaccharide binding	3	2.08333	0.00271855	FUOM, GNPNAT1, FBP1	142	5	8381	35.4127	0.655065	0.0416824	3.71372	DN
GOTERM_MF_DIRECT	GO:0047035~testosterone dehydrogenase (NAD+) activity	3	2.08333	0.00271855	HSD17B2, HSD17B6, HSD17B8	142	5	8381	35.4127	0.655065	0.0416824	3.71372	DN
GOTERM_MF_DIRECT	GO:0016747~transferase activity, transferring acyl groups other than amino-acyl groups	3	2.08333	0.00271855	ACAA2, SCP2, ACAT1	142	5	8381	35.4127	0.655065	0.0416824	3.71372	DN
[1] Huang da, W., Sherman, B. T. & Lempicki, R. A. Systematic and integrative analysis of large gene lists using DAVID bioinformatics resources. Nature protocols4, 44-57(2009).
[2] Kim, M. S. et al. A draft map of the human proteome. Nature 509, 575-581 (2014).

## Sheet: backgroud(HPM)
Supplementary Table S8. Backgroud data for enrichment analysis by DAVID. Dataset is the liver part of the Human Proteome Map1. Entrez_gene_ID was converted by DAVID gene ID conversion tool2.
Gene	Adult Liver	ENTREZ_GENE_ID	gene name
RNF14	3.81996	9604	ring finger protein 14(RNF14)
UBE2Q1	3.35459	55585	ubiquitin conjugating enzyme E2 Q1(UBE2Q1)
RNF17	7.34584	56163	ring finger protein 17(RNF17)
REM1	19.1968	28954	RRAD and GEM like GTPase 1(REM1)
REM2	13.1243	161253	RRAD and GEM like GTPase 2(REM2)
C16orf13	11.4599
UCHL5	22.1242	51377	ubiquitin C-terminal hydrolase L5(UCHL5)
MZT2A	2.54664	653784	mitotic spindle organizing protein 2A(MZT2A)
TSKS	3.27796	60385	testis specific serine kinase substrate(TSKS)
PMM2	19.406	5373	phosphomannomutase 2(PMM2)
PMM1	6.3666	5372	phosphomannomutase 1(PMM1)
ASS1	743.816	445	argininosuccinate synthase 1(ASS1)
FHIT	5.09328	2272	fragile histidine triad(FHIT)
ZNF709	10.1866	163051	zinc finger protein 709(ZNF709)
ZNF708	10.1866	7562	zinc finger protein 708(ZNF708)
ZNF879	10.1866	345462	zinc finger protein 879(ZNF879)
CAMK1	11.301	8536	calcium/calmodulin dependent protein kinase I(CAMK1)
SPR	48.6617	6697	sepiapterin reductase (7,8-dihydrobiopterin:NADP+ oxidoreductase)(SPR)
ZNF706	1.6159	51123	zinc finger protein 706(ZNF706)
RNF115	1.27332	27246	ring finger protein 115(RNF115)
ZC3H15	11.4393	55854	zinc finger CCCH-type containing 15(ZC3H15)
ZC3H14	10.1866	79882	zinc finger CCCH-type containing 14(ZC3H14)
HMGCLL1	4.67712	54511	3-hydroxymethyl-3-methylglutaryl-CoA lyase like 1(HMGCLL1)
ZC3H18	2.54664	124245	zinc finger CCCH-type containing 18(ZC3H18)
PISD	2.54664	23761	phosphatidylserine decarboxylase(PISD)
DHX8	5.09328	1659	DEAH-box helicase 8(DHX8)
TCOF1	21.6465	6949	treacle ribosome biogenesis factor 1(TCOF1)
NUP98	13.8477	4928	nucleoporin 98(NUP98)
XPC	4.57437	7508	XPC complex subunit, DNA damage recognition and repair factor(XPC)
NUP93	17.5328	9688	nucleoporin 93(NUP93)
GOLIM4	17.5629	27333	golgi integral membrane protein 4(GOLIM4)
OPA3	14.7311	80207	optic atrophy 3 (autosomal recessive, with chorea and spastic paraplegia)(OPA3)
OPA1	39.656	4976	OPA1, mitochondrial dynamin like GTPase(OPA1)
RAB40C	2.54664	57799	RAB40C, member RAS oncogene family(RAB40C)
COL7A1	2.54664	1294	collagen type VII alpha 1 chain(COL7A1)
MDP1	2.18343	145553	magnesium dependent phosphatase 1(MDP1)
LOC100653312	3.23179
GTSE1	1.27332	51512	G2 and S-phase expressed 1(GTSE1)
OVCH1	2.54664	341350	ovochymase 1(OVCH1)
PSAP	44.0117	5660	prosaposin(PSAP)
SPPL2A	3.86845	84888	signal peptide peptidase like 2A(SPPL2A)
SPPL2B	1.27332	56928	signal peptide peptidase like 2B(SPPL2B)
ITGA9	3.35459	3680	integrin subunit alpha 9(ITGA9)
MYO3B	9.17919	140469	myosin IIIB(MYO3B)
ATP2A1	43.4367	487	ATPase sarcoplasmic/endoplasmic reticulum Ca2+ transporting 1(ATP2A1)
ATP2A2	143.916	488	ATPase sarcoplasmic/endoplasmic reticulum Ca2+ transporting 2(ATP2A2)
ATP2A3	43.4201	489	ATPase sarcoplasmic/endoplasmic reticulum Ca2+ transporting 3(ATP2A3)
ITGA1	98.3849	3672	integrin subunit alpha 1(ITGA1)
ITGA4	2.54664	3676	integrin subunit alpha 4(ITGA4)
ITGA5	12.8597	3678	integrin subunit alpha 5(ITGA5)
ITGA6	5.09328	3655	integrin subunit alpha 6(ITGA6)
DENND4A	2.54664	10260	DENN domain containing 4A(DENND4A)
DENND4B	1.27332	9909	DENN domain containing 4B(DENND4B)
DENND4C	3.35459	55667	DENN domain containing 4C(DENND4C)
SWAP70	9.08867	23075	SWAP switching B-cell complex 70kDa subunit(SWAP70)
CYP27B1	2.54664	1594	cytochrome P450 family 27 subfamily B member 1(CYP27B1)
FBXL17	1.6159	64839	F-box and leucine rich repeat protein 17(FBXL17)
GHDC	8.27211	84514	GH3 domain containing(GHDC)
SDK1	2.54664	221935	sidekick cell adhesion molecule 1(SDK1)
TPRN	3.81996	286262	taperin(TPRN)
THSD4	2.54664	79875	thrombospondin type 1 domain containing 4(THSD4)
COL4A6	1.27332	1288	collagen type IV alpha 6 chain(COL4A6)
COL4A5	6.95088	1287	collagen type IV alpha 5 chain(COL4A5)
COL4A3	9.24572	1285	collagen type IV alpha 3 chain(COL4A3)
COL4A2	46.9296	1284	collagen type IV alpha 2 chain(COL4A2)
COL4A1	24.0351	1282	collagen type IV alpha 1 chain(COL4A1)
GRN	5.77843	2896	granulin precursor(GRN)
ITGAX	3.81996	3687	integrin subunit alpha X(ITGAX)
HLCS	3.81996	3141	holocarboxylase synthetase(HLCS)
ITGAV	22.086	3685	integrin subunit alpha V(ITGAV)
ITGAL	6.3666	3683	integrin subunit alpha L(ITGAL)
ITGAM	7.9825	3684	integrin subunit alpha M(ITGAM)
FAM134C	7.63993	162427	family with sequence similarity 134 member C(FAM134C)
FAM134A	3.81996	79137	family with sequence similarity 134 member A(FAM134A)
SMAD9	2.54664	4093	SMAD family member 9(SMAD9)
SMAD4	6.3666	4089	SMAD family member 4(SMAD4)
GOLPH3L	3.74052	55204	golgi phosphoprotein 3 like(GOLPH3L)
SMAD2	2.54664	4087	SMAD family member 2(SMAD2)
RFK	1.27332	55312	riboflavin kinase(RFK)
IGF2R	23.5714	3482	insulin like growth factor 2 receptor(IGF2R)
TMPRSS11D	7.63993	9407	transmembrane protease, serine 11D(TMPRSS11D)
RAD21L1	3.81996	642636	RAD21 cohesin complex component like 1(RAD21L1)
NECAP2	5.57896	55707	NECAP endocytosis associated 2(NECAP2)
RNF114	5.09328	55905	ring finger protein 114(RNF114)
ART3	1.27332	419	ADP-ribosyltransferase 3(ART3)
ART5	1.27332	116969	ADP-ribosyltransferase 5(ART5)
DRAP1	2.54664	10589	DR1 associated protein 1(DRAP1)
TCEA2	2.08127	6919	transcription elongation factor A2(TCEA2)
TCEA3	4.37718	6920	transcription elongation factor A3(TCEA3)
TCEA1	9.89248	6917	transcription elongation factor A1(TCEA1)
ABCD1	4.41983	215	ATP binding cassette subfamily D member 1(ABCD1)
COX4I1	55.305	1327	cytochrome c oxidase subunit 4I1(COX4I1)
MROH2B	7.56049	133558	maestro heat like repeat family member 2B(MROH2B)
ABCD2	2.08127	225	ATP binding cassette subfamily D member 2(ABCD2)
PIPOX	107.574	51268	pipecolic acid and sarcosine oxidase(PIPOX)
CADPS2	5.9031	93664	calcium dependent secretion activator 2(CADPS2)
LEO1	6.3666	123169	LEO1 homolog, Paf1/RNA polymerase II complex component(LEO1)
ATP1A4	46.3465	480	ATPase Na+/K+ transporting subunit alpha 4(ATP1A4)
ATP1A3	100.121	478	ATPase Na+/K+ transporting subunit alpha 3(ATP1A3)
ATP1A2	82.4054	477	ATPase Na+/K+ transporting subunit alpha 2(ATP1A2)
ATP1A1	241.771	476	ATPase Na+/K+ transporting subunit alpha 1(ATP1A1)
CRTAP	2.54664	10491	cartilage associated protein(CRTAP)
SPHK2	2.54664	56848	sphingosine kinase 2(SPHK2)
DPT	8.64055	1805	dermatopontin(DPT)
IPO11	5.09328	51194	importin 11(IPO11)
CPEB4	3.81996	80315	cytoplasmic polyadenylation element binding protein 4(CPEB4)
CPEB3	2.54664	22849	cytoplasmic polyadenylation element binding protein 3(CPEB3)
RBMXL1	28.1389	494115	RNA binding motif protein, X-linked like 1(RBMXL1)
RBMXL3	6.88047	139804	RNA binding motif protein, X-linked like 3(RBMXL3)
RBMXL2	12.953	27288	RNA binding motif protein, X-linked like 2(RBMXL2)
ABAT	574.488	18	4-aminobutyrate aminotransferase(ABAT)
ZNF780B	11.4599	163131	zinc finger protein 780B(ZNF780B)
FRG1	5.09328	2483	FSHD region gene 1(FRG1)
SIRPA	8.44787	140885	signal regulatory protein alpha(SIRPA)
IFT88	2.38776	8100	intraflagellar transport 88(IFT88)
SCGB1C1	1.27332	147199	secretoglobin family 1C member 1(SCGB1C1)
DEPDC7	3.81996	91614	DEP domain containing 7(DEPDC7)
MCM10	2.00183	55388	minichromosome maintenance 10 replication initiation factor(MCM10)
ATG4B	3.10386	23192	autophagy related 4B cysteine peptidase(ATG4B)
LRGUK	1.27332	136332	leucine rich repeats and guanylate kinase domain containing(LRGUK)
CFH	104.256	3075	complement factor H(CFH)
CFI	10.519	3426	complement factor I(CFI)
PNP	66.9423	4860	purine nucleoside phosphorylase(PNP)
ANKFY1	26.9351	51479	ankyrin repeat and FYVE domain containing 1(ANKFY1)
CFB	46.797	629	complement factor B(CFB)
MLLT4	33.2082
PNN	8.8096	5411	pinin, desmosome associated protein(PNN)
PTCHD3	3.02442	374308	patched domain containing 3(PTCHD3)
AAAS	10.1866	8086	aladin WD repeat nucleoporin(AAAS)
HAMP	1.27332	57817	hepcidin antimicrobial peptide(HAMP)
CSK	17.8265	1445	c-src tyrosine kinase(CSK)
SIX5	5.77843	147912	SIX homeobox 5(SIX5)
CNPY4	1.27332	245812	canopy FGF signaling regulator 4(CNPY4)
NAALAD2	1.27332	10003	N-acetylated alpha-linked acidic dipeptidase 2(NAALAD2)
CNPY2	29.7943	10330	canopy FGF signaling regulator 2(CNPY2)
PLCZ1	1.27332	89869	phospholipase C zeta 1(PLCZ1)
COPG2	26.0547	26958	coatomer protein complex subunit gamma 2(COPG2)
HMG20B	3.0605	10362	high mobility group 20B(HMG20B)
SYNJ2	1.27332	8871	synaptojanin 2(SYNJ2)
EFHA1	1.6159
EFHA2	3.14651
SYPL1	5.43586	6856	synaptophysin like 1(SYPL1)
APP	7.63993	351	amyloid beta precursor protein(APP)
RFX7	1.27332	64864	regulatory factor X7(RFX7)
NRXN3	1.6159	9369	neurexin 3(NRXN3)
RFX1	1.27332	5989	regulatory factor X1(RFX1)
IBA57	8.89261	200205	IBA57 homolog, iron-sulfur cluster assembly(IBA57)
NLRP13	2.71793	126204	NLR family pyrin domain containing 13(NLRP13)
APC	2.88922	324	APC, WNT signaling pathway regulator(APC)
ABCE1	24.2777	6059	ATP binding cassette subfamily E member 1(ABCE1)
UQCRC2	122.141	7385	ubiquinol-cytochrome c reductase core protein II(UQCRC2)
XPNPEP1	17.9655	7511	X-prolyl aminopeptidase 1(XPNPEP1)
UQCRC1	106.588	7384	ubiquinol-cytochrome c reductase core protein I(UQCRC1)
GGCX	45.3275	2677	gamma-glutamyl carboxylase(GGCX)
RETSAT	35.7266	54884	retinol saturase(RETSAT)
KHDRBS1	22.8868	10657	KH RNA binding domain containing, signal transduction associated 1(KHDRBS1)
KHDRBS3	11.6312	10656	KH RNA binding domain containing, signal transduction associated 3(KHDRBS3)
GGCT	14.8646	79017	gamma-glutamylcyclotransferase(GGCT)
FAM173A	3.99125	65990	family with sequence similarity 173 member A(FAM173A)
C10orf54	2.54664	64115	chromosome 10 open reading frame 54(C10orf54)
UQCRHL	3.87783	440567	ubiquinol-cytochrome c reductase hinge protein like(UQCRHL)
DPYSL4	10.4179	10570	dihydropyrimidinase like 4(DPYSL4)
TARS2	18.6176	80222	threonyl-tRNA synthetase 2, mitochondrial (putative)(TARS2)
DPYSL2	60.7241	1808	dihydropyrimidinase like 2(DPYSL2)
DPYSL3	28.0821	1809	dihydropyrimidinase like 3(DPYSL3)
PODN	1.27332	127435	podocan(PODN)
C10orf55	1.27332	414236	chromosome 10 open reading frame 55(C10orf55)
IGFBP2	3.81996	3485	insulin like growth factor binding protein 2(IGFBP2)
HBE1	136.25	3046	hemoglobin subunit epsilon 1(HBE1)
IGFBP7	6.3666	3490	insulin like growth factor binding protein 7(IGFBP7)
CYP2R1	1.27332	120227	cytochrome P450 family 2 subfamily R member 1(CYP2R1)
C15orf26	1.27332
GJA8	1.27332	2703	gap junction protein alpha 8(GJA8)
CYP8B1	90.8059	1582	cytochrome P450 family 8 subfamily B member 1(CYP8B1)
CD99	2.54664	4267	CD99 molecule(CD99)
KDM3B	1.27332	51780	lysine demethylase 3B(KDM3B)
ZNF117	10.1866	51351	zinc finger protein 117(ZNF117)
NIF3L1	13.211	60491	NGG1 interacting factor 3 like 1(NIF3L1)
TMC4	28.7345	147798	transmembrane channel like 4(TMC4)
NOP9	3.81996	161424	NOP9 nucleolar protein(NOP9)
APIP	9.08453	51074	APAF1 interacting protein(APIP)
TMC3	2.54664	342125	transmembrane channel like 3(TMC3)
EIF2B4	10.2478	8890	eukaryotic translation initiation factor 2B subunit delta(EIF2B4)
EIF2B5	8.83381	8893	eukaryotic translation initiation factor 2B subunit epsilon(EIF2B5)
EIF2B3	8.61916	8891	eukaryotic translation initiation factor 2B subunit gamma(EIF2B3)
EIF2B1	7.27672	1967	eukaryotic translation initiation factor 2B subunit alpha(EIF2B1)
PRKAR2A	35.7122	5576	protein kinase cAMP-dependent type II regulatory subunit alpha(PRKAR2A)
PRKAR2B	13.4184	5577	protein kinase cAMP-dependent type II regulatory subunit beta(PRKAR2B)
TXNIP	1.27332	10628	thioredoxin interacting protein(TXNIP)
QPRT	39.2015	23475	quinolinate phosphoribosyltransferase(QPRT)
IFT140	14.0065	9742	intraflagellar transport 140(IFT140)
TMEM14C	6.72833	51522	transmembrane protein 14C(TMEM14C)
ITGA2B	7.63993	3674	integrin subunit alpha 2b(ITGA2B)
TTC1	6.84439	7265	tetratricopeptide repeat domain 1(TTC1)
C9orf129	2.18343	445577	chromosome 9 open reading frame 129(C9orf129)
ABCA12	1.27332	26154	ATP binding cassette subfamily A member 12(ABCA12)
CEPT1	8.25097	10390	choline/ethanolamine phosphotransferase 1(CEPT1)
CLIC6	8.35209	54102	chloride intracellular channel 6(CLIC6)
CFHR3	6.64802	10878	complement factor H related 3(CFHR3)
CLIC4	38.1994	25932	chloride intracellular channel 4(CLIC4)
CLIC5	8.75606	53405	chloride intracellular channel 5(CLIC5)
PHACTR1	2.54664	221692	phosphatase and actin regulator 1(PHACTR1)
LRSAM1	1.27332	90678	leucine rich repeat and sterile alpha motif containing 1(LRSAM1)
LARP4B	2.4672	23185	La ribonucleoprotein domain family member 4B(LARP4B)
KRTAP2-3	9.37918	730755	keratin associated protein 2-3(KRTAP2-3)
KRTAP2-2	9.37918	728279	keratin associated protein 2-2(KRTAP2-2)
KRTAP2-1	9.37918	81872	keratin associated protein 2-1(KRTAP2-1)
KIAA0020	3.81996
KRTAP2-4	9.37918	85294	keratin associated protein 2-4(KRTAP2-4)
TMEM147	1.27332	10430	transmembrane protein 147(TMEM147)
ASGR1	48.6747	432	asialoglycoprotein receptor 1(ASGR1)
ASGR2	18.5564	433	asialoglycoprotein receptor 2(ASGR2)
TMEM143	6.3666	55260	transmembrane protein 143(TMEM143)
RIT1	1.6159	6016	Ras like without CAAX 1(RIT1)
TMEM141	1.6159	85014	transmembrane protein 141(TMEM141)
SF1	18.1161	7536	splicing factor 1(SF1)
API5	20.3161	8539	apoptosis inhibitor 5(API5)
LOC390956	56.8343	390956	peptidyl-prolyl cis-trans isomerase A pseudogene(LOC390956)
UBE2NL	13.7626	389898	ubiquitin conjugating enzyme E2 N like (gene/pseudogene)(UBE2NL)
SOWAHB	4.80987	345079	sosondowah ankyrin repeat domain family member B(SOWAHB)
SOWAHC	5.6505	65124	sosondowah ankyrin repeat domain family member C(SOWAHC)
ITGB2	7.27672	3689	integrin subunit beta 2(ITGB2)
HLA-DPA1	6.3666	3113	major histocompatibility complex, class II, DP alpha 1(HLA-DPA1)
FER1L6	4.64821	654463	fer-1 like family member 6(FER1L6)
VMP1	2.38776	81671	vacuole membrane protein 1(VMP1)
FER1L5	7.48331	90342	fer-1 like family member 5(FER1L5)
CA5B	1.27332	11238	carbonic anhydrase 5B(CA5B)
MYBL1	5.09328	4603	MYB proto-oncogene like 1(MYBL1)
DCDC5	6.3666	100506627	doublecortin domain containing 5(DCDC5)
ZNF7	10.1866	7553	zinc finger protein 7(ZNF7)
ZNF2	6.75815	7549	zinc finger protein 2(ZNF2)
CTCFL	7.63993	140690	CCCTC-binding factor like(CTCFL)
SMAD3	2.54664	4088	SMAD family member 3(SMAD3)
ZAP70	4.43709	7535	zeta chain of T cell receptor associated protein kinase 70(ZAP70)
UFSP2	17.7471	55325	UFM1 specific peptidase 2(UFSP2)
OGFR	10.7489	11054	opioid growth factor receptor(OGFR)
CDC5L	16.904	988	cell division cycle 5 like(CDC5L)
RAC2	21.999	5880	ras-related C3 botulinum toxin substrate 2 (rho family, small GTP binding protein Rac2)(RAC2)
RAC3	17.6652	5881	ras-related C3 botulinum toxin substrate 3 (rho family, small GTP binding protein Rac3)(RAC3)
RAC1	35.0619	5879	ras-related C3 botulinum toxin substrate 1 (rho family, small GTP binding protein Rac1)(RAC1)
SBDS	23.3725	51119	SBDS ribosome assembly guanine nucleotide exchange factor(SBDS)
RCL1	1.27332	10171	RNA terminal phosphate cyclase like 1(RCL1)
VCL	157.441	7414	vinculin(VCL)
AP2A1	80.3093	160	adaptor related protein complex 2 alpha 1 subunit(AP2A1)
AP2A2	64.3309	161	adaptor related protein complex 2 alpha 2 subunit(AP2A2)
CADPS	3.86845	8618	calcium dependent secretion activator(CADPS)
FIGNL1	4.62791	63979	fidgetin like 1(FIGNL1)
AIRE	2.54664	326	autoimmune regulator(AIRE)
NSUN2	11.4682	54888	NOP2/Sun RNA methyltransferase family member 2(NSUN2)
NSUN5	1.27332	55695	NOP2/Sun RNA methyltransferase family member 5(NSUN5)
NSUN4	1.27332	387338	NOP2/Sun RNA methyltransferase family member 4(NSUN4)
ZNF160	10.1866	90338	zinc finger protein 160(ZNF160)
NSUN6	4.29774	221078	NOP2/Sun RNA methyltransferase family member 6(NSUN6)
TUBG1	6.32192	7283	tubulin gamma 1(TUBG1)
TUBG2	5.89748	27175	tubulin gamma 2(TUBG2)
HIST1H4K	151.831	8362	histone cluster 1 H4 family member k(HIST1H4K)
TARS	78.1788	6897	threonyl-tRNA synthetase(TARS)
PTCH1	2.54664	5727	patched 1(PTCH1)
PCDHGA2	1.27332	56113	protocadherin gamma subfamily A, 2(PCDHGA2)
TIMM44	22.6261	10469	translocase of inner mitochondrial membrane 44(TIMM44)
TUFM	119.358	7284	Tu translation elongation factor, mitochondrial(TUFM)
ACRV1	1.27332	56	acrosomal vesicle protein 1(ACRV1)
ERGIC2	5.01384	51290	ERGIC and golgi 2(ERGIC2)
RRP7A	6.3666	27341	ribosomal RNA processing 7 homolog A(RRP7A)
ERGIC1	43.631	57222	endoplasmic reticulum-golgi intermediate compartment 1(ERGIC1)
PDF	12.7332	64146	peptide deformylase (mitochondrial)(PDF)
B3GAT3	7.63993	26229	beta-1,3-glucuronyltransferase 3(B3GAT3)
CPPED1	44.4668	55313	calcineurin like phosphoesterase domain containing 1(CPPED1)
CALM2	69.5408	805	calmodulin 2(CALM2)
CALM1	69.5408	801	calmodulin 1(CALM1)
GSDMD	11.9249	79792	gasdermin D(GSDMD)
HIST1H4I	151.831	8294	histone cluster 1 H4 family member i(HIST1H4I)
DLGAP4	2.78214	22839	DLG associated protein 4(DLGAP4)
MBNL1	7.56049	4154	muscleblind like splicing regulator 1(MBNL1)
MBNL2	14.0065	10150	muscleblind like splicing regulator 2(MBNL2)
MBNL3	6.3666	55796	muscleblind like splicing regulator 3(MBNL3)
SRSF10	6.37488	10772	serine and arginine rich splicing factor 10(SRSF10)
PLK3	9.08453	1263	polo like kinase 3(PLK3)
A1BG	26.8215	1	alpha-1-B glycoprotein(A1BG)
CLCN3	1.27332	1182	chloride voltage-gated channel 3(CLCN3)
CLCN2	1.27332	1181	chloride voltage-gated channel 2(CLCN2)
CLCN7	4.16254	1186	chloride voltage-gated channel 7(CLCN7)
HIST1H4H	151.831	8365	histone cluster 1 H4 family member h(HIST1H4H)
BRD4	2.66439	23476	bromodomain containing 4(BRD4)
BRD7	2.18343	29117	bromodomain containing 7(BRD7)
BRD1	5.09328	23774	bromodomain containing 1(BRD1)
BRD2	2.19902	6046	bromodomain containing 2(BRD2)
BRD3	5.09328	8019	bromodomain containing 3(BRD3)
DNAJA2	14.7289	10294	DnaJ heat shock protein family (Hsp40) member A2(DNAJA2)
DNAJA3	18.7821	9093	DnaJ heat shock protein family (Hsp40) member A3(DNAJA3)
DNAJA4	6.3666	55466	DnaJ heat shock protein family (Hsp40) member A4(DNAJA4)
AKT1	12.3163	207	AKT serine/threonine kinase 1(AKT1)
PTPN13	3.81996	5783	protein tyrosine phosphatase, non-receptor type 13(PTPN13)
PTPN12	4.16254	5782	protein tyrosine phosphatase, non-receptor type 12(PTPN12)
PTPN11	23.993	5781	protein tyrosine phosphatase, non-receptor type 11(PTPN11)
LRFN1	7.22304	57622	leucine rich repeat and fibronectin type III domain containing 1(LRFN1)
MYCBP	1.83054	26292	MYC binding protein(MYCBP)
PTPN14	5.09328	5784	protein tyrosine phosphatase, non-receptor type 14(PTPN14)
UTRN	45.109	7402	utrophin(UTRN)
LYAR	5.09328	55646	Ly1 antibody reactive(LYAR)
ABHD16A	14.3491	7920	abhydrolase domain containing 16A(ABHD16A)
MRPL24	8.91325	79590	mitochondrial ribosomal protein L24(MRPL24)
MRPL27	10.1866	51264	mitochondrial ribosomal protein L27(MRPL27)
DMD	12.317	1756	dystrophin(DMD)
C16orf71	3.81996	146562	chromosome 16 open reading frame 71(C16orf71)
SEH1L	8.11771	81929	SEH1 like nucleoporin(SEH1L)
MRPL22	6.24381	29093	mitochondrial ribosomal protein L22(MRPL22)
LYRM4	14.0065	57128	LYR motif containing 4(LYRM4)
GAB2	1.27332	9846	GRB2 associated binding protein 2(GAB2)
HABP4	6.3666	22927	hyaluronan binding protein 4(HABP4)
NPTX2	1.27332	4885	neuronal pentraxin 2(NPTX2)
NPTX1	1.27332	4884	neuronal pentraxin 1(NPTX1)
ZNF850	1.27332	342892	zinc finger protein 850(ZNF850)
NDRG1	12.4391	10397	N-myc downstream regulated 1(NDRG1)
NDRG2	48.3986	57447	NDRG family member 2(NDRG2)
NDRG3	6.48907	57446	NDRG family member 3(NDRG3)
NDRG4	6.48907	65009	NDRG family member 4(NDRG4)
ZSCAN2	11.4599	54993	zinc finger and SCAN domain containing 2(ZSCAN2)
SRSF5	9.27356	6430	serine and arginine rich splicing factor 5(SRSF5)
SRSF4	14.8627	6429	serine and arginine rich splicing factor 4(SRSF4)
SRSF7	19.9529	6432	serine and arginine rich splicing factor 7(SRSF7)
SRSF6	13.4361	6431	serine and arginine rich splicing factor 6(SRSF6)
SRSF1	31.5339	6426	serine and arginine rich splicing factor 1(SRSF1)
SRSF3	18.8501	6428	serine and arginine rich splicing factor 3(SRSF3)
SRSF9	8.40843	8683	serine and arginine rich splicing factor 9(SRSF9)
TRAPPC6B	2.08127	122553	trafficking protein particle complex 6B(TRAPPC6B)
DNAJB12	1.83054	54788	DnaJ heat shock protein family (Hsp40) member B12(DNAJB12)
VIL1	28.6168	7429	villin 1(VIL1)
HLA-DQB1	4.10958	3119	major histocompatibility complex, class II, DQ beta 1(HLA-DQB1)
RNF138	2.54664	51444	ring finger protein 138(RNF138)
RNF139	1.27332	11236	ring finger protein 139(RNF139)
HOXA2	2.54664	3199	homeobox A2(HOXA2)
CISD2	21.7586	493856	CDGSH iron sulfur domain 2(CISD2)
CISD1	27.7345	55847	CDGSH iron sulfur domain 1(CISD1)
CLNS1A	1.44461	1207	chloride nucleotide-sensitive channel 1A(CLNS1A)
FLJ44635	12.7208	392490	TPT1-like protein(FLJ44635)
R3HDML	2.54664	140902	R3H domain containing like(R3HDML)
EIF4E1B	4.09115	253314	eukaryotic translation initiation factor 4E family member 1B(EIF4E1B)
GID8	7.63993	54994	GID complex subunit 8 homolog(GID8)
VILL	1.27332	50853	villin like(VILL)
ZNF587	2.54664	84914	zinc finger protein 587(ZNF587)
CDK9	10.1948	1025	cyclin dependent kinase 9(CDK9)
SGK494	3.81996	124923	uncharacterized serine/threonine-protein kinase SgK494(SGK494)
TMEM115	1.6159	11070	transmembrane protein 115(TMEM115)
ASUN	6.07252	55726	asunder, spermatogenesis regulator(ASUN)
HAPLN1	3.81996	1404	hyaluronan and proteoglycan link protein 1(HAPLN1)
CAMKK2	2.54664	10645	calcium/calmodulin dependent protein kinase kinase 2(CAMKK2)
MYO1H	3.52588	283446	myosin IH(MYO1H)
MYO1G	9.76968	64005	myosin IG(MYO1G)
MYO1F	17.2383	4542	myosin IF(MYO1F)
MYO1E	16.8957	4643	myosin IE(MYO1E)
MYO1D	25.8579	4642	myosin ID(MYO1D)
MYO1C	83.6808	4641	myosin IC(MYO1C)
MYO1B	124.943	4430	myosin IB(MYO1B)
MYO1A	17.577	4640	myosin IA(MYO1A)
CHMP3	3.81996	51652	charged multivesicular body protein 3(CHMP3)
RPL36AL	17.6504	6166	ribosomal protein L36a like(RPL36AL)
CHMP7	5.01384	91782	charged multivesicular body protein 7(CHMP7)
CHMP6	6.53789	79643	charged multivesicular body protein 6(CHMP6)
BCR	2.54664	613	BCR, RhoGEF and GTPase activating protein(BCR)
DENND6A	2.78214	201627	DENN domain containing 6A(DENND6A)
CTPS2	10.9945	56474	CTP synthase 2(CTPS2)
CTPS1	9.72119	1503	CTP synthase 1(CTPS1)
LGALSL	2.08127	29094	galectin like(LGALSL)
ZER1	2.54664	10444	zyg-11 related cell cycle regulator(ZER1)
PPAPDC1B	5.56427
PPIAL4A	54.8447	653505	peptidylprolyl isomerase A like 4A(PPIAL4A)
SF3B5	3.61772	83443	splicing factor 3b subunit 5(SF3B5)
PPIAL4C	54.8447	653598	peptidylprolyl isomerase A like 4C(PPIAL4C)
PPIAL4B	54.8447
PPIAL4E	54.8447	730262	peptidylprolyl isomerase A like 4E(PPIAL4E)
PPIAL4D	54.8447	645142	peptidylprolyl isomerase A like 4D(PPIAL4D)
PPIAL4G	31.0254	644591	peptidylprolyl isomerase A like 4G(PPIAL4G)
FAM160B1	10.3579	57700	family with sequence similarity 160 member B1(FAM160B1)
HIST2H2AA3	92.4596	8337	histone cluster 2 H2A family member a3(HIST2H2AA3)
ATAT1	2.78214	79969	alpha tubulin acetyltransferase 1(ATAT1)
NUBP2	10.6576	10101	nucleotide binding protein 2(NUBP2)
TSSK6	2.78214	83983	testis specific serine kinase 6(TSSK6)
SRC	14.0065	6714	SRC proto-oncogene, non-receptor tyrosine kinase(SRC)
NEMF	11.4599	9147	nuclear export mediator factor(NEMF)
ZNF326	16.5532	284695	zinc finger protein 326(ZNF326)
ZNF320	20.3731	162967	zinc finger protein 320(ZNF320)
FAM214A	5.09328	56204	family with sequence similarity 214 member A(FAM214A)
SRI	11.3946	6717	sorcin(SRI)
ZNF329	1.6159	79673	zinc finger protein 329(ZNF329)
SRM	5.60715	6723	spermidine synthase(SRM)
LGALS9	7.81121	3965	galectin 9(LGALS9)
LGALS8	4.37718	3964	galectin 8(LGALS8)
FAM220A	1.27332	84792	family with sequence similarity 220 member A(FAM220A)
LGALS3	8.30102	3958	galectin 3(LGALS3)
LGALS1	39.473	3956	galectin 1(LGALS1)
LGALS4	83.4925	3960	galectin 4(LGALS4)
EIF2AK2	6.11759	5610	eukaryotic translation initiation factor 2 alpha kinase 2(EIF2AK2)
ADCY9	1.27332	115	adenylate cyclase 9(ADCY9)
MYO19	2.97935	80179	myosin XIX(MYO19)
FAM136A	4.28384	84908	family with sequence similarity 136 member A(FAM136A)
TRNT1	15.2799	51095	tRNA nucleotidyl transferase 1(TRNT1)
ASAP1	2.54664	50807	ArfGAP with SH3 domain, ankyrin repeat and PH domain 1(ASAP1)
ASAP2	4.05546	8853	ArfGAP with SH3 domain, ankyrin repeat and PH domain 2(ASAP2)
ASAP3	1.75899	55616	ArfGAP with SH3 domain, ankyrin repeat and PH domain 3(ASAP3)
OCRL	3.74052	4952	OCRL, inositol polyphosphate-5-phosphatase(OCRL)
ENTPD5	53.828	957	ectonucleoside triphosphate diphosphohydrolase 5(ENTPD5)
KIAA1524	4.7992	57650	KIAA1524(KIAA1524)
KIAA1522	1.27332	57648	KIAA1522(KIAA1522)
MPDU1	21.0498	9526	mannose-P-dolichol utilization defect 1(MPDU1)
LRRC20	1.27332	55222	leucine rich repeat containing 20(LRRC20)
LPGAT1	8.1256	9926	lysophosphatidylglycerol acyltransferase 1(LPGAT1)
CCPG1	1.27332	9236	cell cycle progression 1(CCPG1)
TIMM17B	1.27332	10245	translocase of inner mitochondrial membrane 17 homolog B (yeast)(TIMM17B)
ITCH	8.19715	83737	itchy E3 ubiquitin protein ligase(ITCH)
TIMM17A	3.81996	10440	translocase of inner mitochondrial membrane 17 homolog A (yeast)(TIMM17A)
NOD1	2.54664	10392	nucleotide binding oligomerization domain containing 1(NOD1)
TPSD1	12.7332	23430	tryptase delta 1(TPSD1)
LPCAT4	8.03099	254531	lysophosphatidylcholine acyltransferase 4(LPCAT4)
LPCAT3	40.6734	10162	lysophosphatidylcholine acyltransferase 3(LPCAT3)
LPCAT1	2.54664	79888	lysophosphatidylcholine acyltransferase 1(LPCAT1)
KRT20	8.03744	54474	keratin 20(KRT20)
PPIG	5.09328	9360	peptidylprolyl isomerase G(PPIG)
PIGB	2.02773	9488	phosphatidylinositol glycan anchor biosynthesis class B(PIGB)
PIGK	1.27332	10026	phosphatidylinositol glycan anchor biosynthesis class K(PIGK)
PIGO	12.7332	84720	phosphatidylinositol glycan anchor biosynthesis class O(PIGO)
PIGR	2.38776	5284	polymeric immunoglobulin receptor(PIGR)
PIGS	7.63993	94005	phosphatidylinositol glycan anchor biosynthesis class S(PIGS)
PIGT	2.54664	51604	phosphatidylinositol glycan anchor biosynthesis class T(PIGT)
PIGU	1.27332	128869	phosphatidylinositol glycan anchor biosynthesis class U(PIGU)
ENTPD8	1.27332	377841	ectonucleoside triphosphate diphosphohydrolase 8(ENTPD8)
TAGLN	33.48	6876	transgelin(TAGLN)
TAX1BP1	16.9442	8887	Tax1 binding protein 1(TAX1BP1)
CSNK1G2	2.54664	1455	casein kinase 1 gamma 2(CSNK1G2)
OSGEP	10.1866	55644	O-sialoglycoprotein endopeptidase(OSGEP)
ELAC2	6.3666	60528	elaC ribonuclease Z 2(ELAC2)
RHPN2	2.54664	85415	rhophilin Rho GTPase binding protein 2(RHPN2)
SRRM1	15.2799	10250	serine and arginine repetitive matrix 1(SRRM1)
SRRM3	1.6159	222183	serine/arginine repetitive matrix 3(SRRM3)
SRRM2	11.1395	23524	serine/arginine repetitive matrix 2(SRRM2)
CCDC175	4.33382	729665	coiled-coil domain containing 175(CCDC175)
CCDC176	5.00805
ITGAE	9.55105	3682	integrin subunit alpha E(ITGAE)
PDK1	3.81996	5163	pyruvate dehydrogenase kinase 1(PDK1)
PDK3	5.09328	5165	pyruvate dehydrogenase kinase 3(PDK3)
PDK2	3.10386	5164	pyruvate dehydrogenase kinase 2(PDK2)
EBP	50.9735	10682	emopamil binding protein (sterol isomerase)(EBP)
PDK4	24.1931	5166	pyruvate dehydrogenase kinase 4(PDK4)
LNPEP	7.63993	4012	leucyl and cystinyl aminopeptidase(LNPEP)
C9orf114	1.27332
SEC61A1	46.0366	29927	Sec61 translocon alpha 1 subunit(SEC61A1)
SEC61A2	15.1083	55176	Sec61 translocon alpha 2 subunit(SEC61A2)
ALPL	15.9237	249	alkaline phosphatase, liver/bone/kidney(ALPL)
PECR	68.6968	55825	peroxisomal trans-2-enoyl-CoA reductase(PECR)
SUN1	2.71793	23353	Sad1 and UNC84 domain containing 1(SUN1)
LOC100652986	3.23179
ZFAND6	1.27332	54469	zinc finger AN1-type containing 6(ZFAND6)
PLVAP	3.81996	83483	plasmalemma vesicle associated protein(PLVAP)
CEP128	2.18343	145508	centrosomal protein 128(CEP128)
SLC39A11	4.73008	201266	solute carrier family 39 member 11(SLC39A11)
SLC39A14	40.6773	23516	solute carrier family 39 member 14(SLC39A14)
CEP120	1.6159	153241	centrosomal protein 120(CEP120)
EIF1AX	13.8222	1964	eukaryotic translation initiation factor 1A, X-linked(EIF1AX)
EIF1AY	13.3977	9086	eukaryotic translation initiation factor 1A, Y-linked(EIF1AY)
RSBN1	5.56427	54665	round spermatid basic protein 1(RSBN1)
ARHGAP23	2.54664	57636	Rho GTPase activating protein 23(ARHGAP23)
LRPAP1	17.8059	4043	LDL receptor related protein associated protein 1(LRPAP1)
ARHGAP21	1.44461	57584	Rho GTPase activating protein 21(ARHGAP21)
ARHGAP20	1.6159	57569	Rho GTPase activating protein 20(ARHGAP20)
ARHGAP25	3.81996	9938	Rho GTPase activating protein 25(ARHGAP25)
EVI5	9.37828	7813	ecotropic viral integration site 5(EVI5)
ARHGAP29	3.81996	9411	Rho GTPase activating protein 29(ARHGAP29)
MTX1	12.416	4580	metaxin 1(MTX1)
SLCO4C1	1.27332	353189	solute carrier organic anion transporter family member 4C1(SLCO4C1)
NKRF	2.54664	55922	NFKB repressing factor(NKRF)
PCGF2	1.27332	7703	polycomb group ring finger 2(PCGF2)
AFTPH	2.54664	54812	aftiphilin(AFTPH)
PPIB	197.45	5479	peptidylprolyl isomerase B(PPIB)
ATG2A	3.10386	23130	autophagy related 2A(ATG2A)
ATG2B	7.68841	55102	autophagy related 2B(ATG2B)
MLYCD	38.3549	23417	malonyl-CoA decarboxylase(MLYCD)
GPR4	1.27332	2828	G protein-coupled receptor 4(GPR4)
DR1	3.02442	1810	down-regulator of transcription 1(DR1)
C1orf35	1.27332	79169	chromosome 1 open reading frame 35(C1orf35)
SWT1	1.27332	54823	SWT1, RNA endoribonuclease homolog(SWT1)
TERF2	1.27332	7014	telomeric repeat binding factor 2(TERF2)
GOLGA8O	2.54664	728047	golgin A8 family member O(GOLGA8O)
GOLGA8H	1.27332	728498	golgin A8 family member H(GOLGA8H)
GOLGA8K	1.27332	653125	golgin A8 family member K(GOLGA8K)
GOLGA8J	1.27332	653073	golgin A8 family member J(GOLGA8J)
FEM1A	10.0638	55527	fem-1 homolog A(FEM1A)
GOLGA8A	2.08127	23015	golgin A8 family member A(GOLGA8A)
GOLGA8B	2.08127	440270	golgin A8 family member B(GOLGA8B)
RASSF1	3.94391	11186	Ras association domain family member 1(RASSF1)
PTPMT1	3.74052	114971	protein tyrosine phosphatase, mitochondrial 1(PTPMT1)
RASSF2	2.54664	9770	Ras association domain family member 2(RASSF2)
RASSF7	1.27332	8045	Ras association domain family member 7(RASSF7)
ATP5C1	71.3631	509	ATP synthase, H+ transporting, mitochondrial F1 complex, gamma polypeptide 1(ATP5C1)
CHD3	16.5532	1107	chromodomain helicase DNA binding protein 3(CHD3)
CHD2	1.27332	1106	chromodomain helicase DNA binding protein 2(CHD2)
CHD5	11.4599	26038	chromodomain helicase DNA binding protein 5(CHD5)
CHD4	26.0236	1108	chromodomain helicase DNA binding protein 4(CHD4)
CHD7	2.55491	55636	chromodomain helicase DNA binding protein 7(CHD7)
CHD6	2.54664	84181	chromodomain helicase DNA binding protein 6(CHD6)
CHD9	3.02442	80205	chromodomain helicase DNA binding protein 9(CHD9)
CHD8	4.9344	57680	chromodomain helicase DNA binding protein 8(CHD8)
CAP1	77.2979	10487	adenylate cyclase associated protein 1(CAP1)
CAP2	15.4996	10486	CAP, adenylate cyclase-associated protein, 2 (yeast)(CAP2)
NPC2	10.4551	10577	NPC intracellular cholesterol transporter 2(NPC2)
NPC1	2.25256	4864	NPC intracellular cholesterol transporter 1(NPC1)
SKIV2L	17.9978	6499	Ski2 like RNA helicase(SKIV2L)
RAB3GAP2	21.1244	25782	RAB3 GTPase activating non-catalytic protein subunit 2(RAB3GAP2)
RAB3GAP1	7.9825	22930	RAB3 GTPase activating protein catalytic subunit 1(RAB3GAP1)
ATP10D	1.27332	57205	ATPase phospholipid transporting 10D (putative)(ATP10D)
C3orf52	1.27332	79669	chromosome 3 open reading frame 52(C3orf52)
TTC9	1.27332	23508	tetratricopeptide repeat domain 9(TTC9)
TTC8	6.46358	123016	tetratricopeptide repeat domain 8(TTC8)
DYNC1LI1	11.3863	51143	dynein cytoplasmic 1 light intermediate chain 1(DYNC1LI1)
DYNC1LI2	12.6538	1783	dynein cytoplasmic 1 light intermediate chain 2(DYNC1LI2)
CHDH	36.523	55349	choline dehydrogenase(CHDH)
CAPG	10.0277	822	capping actin protein, gelsolin like(CAPG)
TPRKB	2.18343	51002	TP53RK binding protein(TPRKB)
CSNK2A2	13.8477	1459	casein kinase 2 alpha 2(CSNK2A2)
ATP8	10.4063	4509	ATP synthase F0 subunit 8(ATP8)
MPG	2.54664	4350	N-methylpurine DNA glycosylase(MPG)
PLSCR4	3.81996	57088	phospholipid scramblase 4(PLSCR4)
MPO	83.3975	4353	myeloperoxidase(MPO)
HNF4A	5.09328	3172	hepatocyte nuclear factor 4 alpha(HNF4A)
ELP2	3.35459	55250	elongator acetyltransferase complex subunit 2(ELP2)
POLRMT	2.08127	5442	RNA polymerase mitochondrial(POLRMT)
HIST1H3F	94.2404	8968	histone cluster 1 H3 family member f(HIST1H3F)
KDM1A	5.09328	23028	lysine demethylase 1A(KDM1A)
PLRG1	6.3666	5356	pleiotropic regulator 1(PLRG1)
PUM1	6.3666	9698	pumilio RNA binding family member 1(PUM1)
SGSM1	2.78214	129049	small G protein signaling modulator 1(SGSM1)
ILKAP	7.63993	80895	ILK associated serine/threonine phosphatase(ILKAP)
PRKCQ	1.27332	5588	protein kinase C theta(PRKCQ)
GADL1	2.78214	339896	glutamate decarboxylase like 1(GADL1)
HIST1H3H	94.2404	8357	histone cluster 1 H3 family member h(HIST1H3H)
QRSL1	2.4672	55278	glutaminyl-tRNA synthase (glutamine-hydrolyzing)-like 1(QRSL1)
FCER1G	8.03099	2207	Fc fragment of IgE receptor Ig(FCER1G)
AKR1B10	101.595	57016	aldo-keto reductase family 1 member B10(AKR1B10)
AKR1B15	46.9264	441282	aldo-keto reductase family 1 member B15(AKR1B15)
FAHD1	23.3889	81889	fumarylacetoacetate hydrolase domain containing 1(FAHD1)
C4orf36	1.27332	132989	chromosome 4 open reading frame 36(C4orf36)
C4orf32	2.54664	132720	chromosome 4 open reading frame 32(C4orf32)
SRD5A3	1.6159	79644	steroid 5 alpha-reductase 3(SRD5A3)
SRD5A2	2.25256	6716	steroid 5 alpha-reductase 2(SRD5A2)
SRD5A1	2.54664	6715	steroid 5 alpha-reductase 1(SRD5A1)
HELLS	1.27332	3070	helicase, lymphoid-specific(HELLS)
AKAP17A	3.99125	8227	A-kinase anchoring protein 17A(AKAP17A)
FAM49A	3.10386	81553	family with sequence similarity 49 member A(FAM49A)
FAM49B	13.5408	51571	family with sequence similarity 49 member B(FAM49B)
PDILT	7.9825	204474	protein disulfide isomerase like, testis expressed(PDILT)
ZFP36L1	2.54664	677	ZFP36 ring finger protein like 1(ZFP36L1)
LRRC25	3.81996	126364	leucine rich repeat containing 25(LRRC25)
GGA1	7.63993	26088	golgi associated, gamma adaptin ear containing, ARF binding protein 1(GGA1)
GGA3	2.54664	23163	golgi associated, gamma adaptin ear containing, ARF binding protein 3(GGA3)
GGA2	2.54664	23062	golgi associated, gamma adaptin ear containing, ARF binding protein 2(GGA2)
C15orf48	1.27332	84419	chromosome 15 open reading frame 48(C15orf48)
ZNF510	1.27332	22869	zinc finger protein 510(ZNF510)
C15orf40	1.27332	123207	chromosome 15 open reading frame 40(C15orf40)
C15orf41	1.27332	84529	chromosome 15 open reading frame 41(C15orf41)
C15orf43	1.27332
FHOD3	2.38776	80206	formin homology 2 domain containing 3(FHOD3)
ADH7	14.3429	131	alcohol dehydrogenase 7 (class IV), mu or sigma polypeptide(ADH7)
ADH6	337.017	130	alcohol dehydrogenase 6 (class V)(ADH6)
ADH5	179.005	128	alcohol dehydrogenase 5 (class III), chi polypeptide(ADH5)
ADH4	893.453	127	alcohol dehydrogenase 4 (class II), pi polypeptide(ADH4)
PKD1	5.14177	5310	polycystin 1, transient receptor potential channel interacting(PKD1)
ZNF138	10.1866	7697	zinc finger protein 138(ZNF138)
PRKACG	8.27244	5568	protein kinase cAMP-activated catalytic subunit gamma(PRKACG)
DEK	13.9271	7913	DEK proto-oncogene(DEK)
PRKACA	30.7088	5566	protein kinase cAMP-activated catalytic subunit alpha(PRKACA)
PSMB9	7.0467	5698	proteasome subunit beta 9(PSMB9)
PRKACB	24.6706	5567	protein kinase cAMP-activated catalytic subunit beta(PRKACB)
PSMB7	16.1487	5695	proteasome subunit beta 7(PSMB7)
LOC100293977	3.2607
PSMB5	28.4511	5693	proteasome subunit beta 5(PSMB5)
PSMB4	35.1915	5692	proteasome subunit beta 4(PSMB4)
PSMB3	21.8555	5691	proteasome subunit beta 3(PSMB3)
PSMB2	28.4616	5690	proteasome subunit beta 2(PSMB2)
PSMB1	44.2772	5689	proteasome subunit beta 1(PSMB1)
PFKFB2	10.1866	5208	6-phosphofructo-2-kinase/fructose-2,6-biphosphatase 2(PFKFB2)
HDHD1	2.71793
TMA7	6.07252	51372	translation machinery associated 7 homolog(TMA7)
HDHD3	38.0217	81932	haloacid dehalogenase like hydrolase domain containing 3(HDHD3)
SPG7	4.62791	6687	SPG7, paraplegin matrix AAA peptidase subunit(SPG7)
MANEA	1.27332	79694	mannosidase endo-alpha(MANEA)
OMA1	6.3666	115209	OMA1 zinc metallopeptidase(OMA1)
CORO7	8.61127	79585	coronin 7(CORO7)
PNMA2	9.37712	10687	paraneoplastic Ma antigen 2(PNMA2)
CRY1	2.38776	1407	cryptochrome circadian clock 1(CRY1)
LTN1	3.74052	26046	listerin E3 ubiquitin protein ligase 1(LTN1)
ZNF517	5.8246	340385	zinc finger protein 517(ZNF517)
C9orf142	7.22376	286257	chromosome 9 open reading frame 142(C9orf142)
SULT1A4	101.234	445329	sulfotransferase family 1A member 4(SULT1A4)
ACOT12	9.47047	134526	acyl-CoA thioesterase 12(ACOT12)
NACC1	1.27332	112939	nucleus accumbens associated 1(NACC1)
VPS13A	7.47232	23230	vacuolar protein sorting 13 homolog A(VPS13A)
SH3KBP1	1.83054	30011	SH3 domain containing kinase binding protein 1(SH3KBP1)
VPS13C	19.4266	54832	vacuolar protein sorting 13 homolog C(VPS13C)
VPS13B	4.33382	157680	vacuolar protein sorting 13 homolog B(VPS13B)
CRYZ	191.604	1429	crystallin zeta(CRYZ)
SCAF11	11.4599	9169	SR-related CTD associated factor 11(SCAF11)
NUP160	6.84439	23279	nucleoporin 160(NUP160)
ELTD1	1.27332
TMEM160	3.52588	54958	transmembrane protein 160(TMEM160)
TMEM165	7.22304	55858	transmembrane protein 165(TMEM165)
EVI2B	1.27332	2124	ecotropic viral integration site 2B(EVI2B)
COL14A1	132.11	7373	collagen type XIV alpha 1 chain(COL14A1)
GRIN2C	6.24568	2905	glutamate ionotropic receptor NMDA type subunit 2C(GRIN2C)
GNA14	7.34584	9630	G protein subunit alpha 14(GNA14)
GRIN2A	1.27332	2903	glutamate ionotropic receptor NMDA type subunit 2A(GRIN2A)
GNA12	10.7838	2768	G protein subunit alpha 12(GNA12)
GNA13	20.0278	10672	G protein subunit alpha 13(GNA13)
GRIN2D	1.27332	2906	glutamate ionotropic receptor NMDA type subunit 2D(GRIN2D)
GNA11	20.887	2767	G protein subunit alpha 11(GNA11)
NOL9	2.54664	79707	nucleolar protein 9(NOL9)
SH2B3	1.6159	10019	SH2B adaptor protein 3(SH2B3)
TAP1	15.2799	6890	transporter 1, ATP binding cassette subfamily B member(TAP1)
TAP2	3.99125	6891	transporter 2, ATP binding cassette subfamily B member(TAP2)
CHTF18	1.6159	63922	chromosome transmission fidelity factor 18(CHTF18)
IL6ST	4.35523	3572	interleukin 6 signal transducer(IL6ST)
SBF1	5.6505	6305	SET binding factor 1(SBF1)
SBF2	5.84769	81846	SET binding factor 2(SBF2)
SAR1A	40.0549	56681	secretion associated Ras related GTPase 1A(SAR1A)
DBN1	1.27332	1627	drebrin 1(DBN1)
SAR1B	49.8783	51128	secretion associated Ras related GTPase 1B(SAR1B)
ADD2	3.66108	119	adducin 2(ADD2)
OGDH	86.5005	4967	oxoglutarate dehydrogenase(OGDH)
ACTG2	702.829	72	actin, gamma 2, smooth muscle, enteric(ACTG2)
CDC73	6.07252	79577	cell division cycle 73(CDC73)
C11orf35	1.27332
C11orf31	6.28717
C11orf30	1.27332
LMBRD1	1.44461	55788	LMBR1 domain containing 1(LMBRD1)
BCAT2	5.01384	587	branched chain amino acid transaminase 2(BCAT2)
BCAT1	7.4405	586	branched chain amino acid transaminase 1(BCAT1)
C1orf131	1.27332	128061	chromosome 1 open reading frame 131(C1orf131)
MACROD1	6.90187	28992	MACRO domain containing 1(MACROD1)
ZBTB33	2.01478	10009	zinc finger and BTB domain containing 33(ZBTB33)
AKAP4	5.09328	8852	A-kinase anchoring protein 4(AKAP4)
AKAP7	2.54664	9465	A-kinase anchoring protein 7(AKAP7)
GTF2F1	3.81996	2962	general transcription factor IIF subunit 1(GTF2F1)
AKAP1	8.46817	8165	A-kinase anchoring protein 1(AKAP1)
AKAP2	13.6383	11217	A-kinase anchoring protein 2(AKAP2)
GTF2F2	3.81996	2963	general transcription factor IIF subunit 2(GTF2F2)
EIF2D	6.3666	1939	eukaryotic translation initiation factor 2D(EIF2D)
AKAP8	4.62791	10270	A-kinase anchoring protein 8(AKAP8)
AKAP9	14.9858	10142	A-kinase anchoring protein 9(AKAP9)
EIF2A	23.3976	83939	eukaryotic translation initiation factor 2A(EIF2A)
PSTK	5.56427	118672	phosphoseryl-tRNA kinase(PSTK)
TUBE1	2.4672	51175	tubulin epsilon 1(TUBE1)
PHPT1	5.61955	29085	phosphohistidine phosphatase 1(PHPT1)
TSPY8	1.27332	728403	testis specific protein, Y-linked 8(TSPY8)
RLF	2.54664	6018	rearranged L-myc fusion(RLF)
NFU1	2.58495	27247	NFU1 iron-sulfur cluster scaffold(NFU1)
RRP1B	10.1866	23076	ribosomal RNA processing 1B(RRP1B)
NOVA2	2.78214	4858	NOVA alternative splicing regulator 2(NOVA2)
NOVA1	1.27332	4857	NOVA alternative splicing regulator 1(NOVA1)
RAB7A	52.0817	7879	RAB7A, member RAS oncogene family(RAB7A)
HSP90B1	590.084	7184	heat shock protein 90 beta family member 1(HSP90B1)
KLHL35	2.54664	283212	kelch like family member 35(KLHL35)
KRR1	3.81996	11103	KRR1, small subunit processome component homolog(KRR1)
LOC728802	3.81996
G6PC	12.3772	2538	glucose-6-phosphatase catalytic subunit(G6PC)
DNAH12	5.09328	201625	dynein axonemal heavy chain 12(DNAH12)
CETN3	1.27332	1070	centrin 3(CETN3)
CETN2	2.18343	1069	centrin 2(CETN2)
CETN1	2.08127	1068	centrin 1(CETN1)
PCLO	4.09605	27445	piccolo presynaptic cytomatrix protein(PCLO)
H3F3B	111.563	3021	H3 histone family member 3B(H3F3B)
H3F3A	111.563	3020	H3 histone family member 3A(H3F3A)
ALPK1	6.3666	80216	alpha kinase 1(ALPK1)
ALPK3	2.78214	57538	alpha kinase 3(ALPK3)
C8orf48	2.38776	157773	chromosome 8 open reading frame 48(C8orf48)
PHRF1	1.27332	57661	PHD and ring finger domains 1(PHRF1)
TP53I3	7.34584	9540	tumor protein p53 inducible protein 3(TP53I3)
CUX1	6.3666	1523	cut like homeobox 1(CUX1)
CUX2	3.35459	23316	cut like homeobox 2(CUX2)
BRF1	1.27332	2972	BRF1, RNA polymerase III transcription initiation factor 90 kDa subunit(BRF1)
FSIP2	4.30563	401024	fibrous sheath interacting protein 2(FSIP2)
DNAJC8	9.24004	22826	DnaJ heat shock protein family (Hsp40) member C8(DNAJC8)
DNAJC9	4.37718	23234	DnaJ heat shock protein family (Hsp40) member C9(DNAJC9)
MB	57.0089	4151	myoglobin(MB)
CAMSAP2	1.27332	23271	calmodulin regulated spectrin associated protein family member 2(CAMSAP2)
CAMSAP3	11.4599	57662	calmodulin regulated spectrin associated protein family member 3(CAMSAP3)
DNAJC7	10.6824	7266	DnaJ heat shock protein family (Hsp40) member C7(DNAJC7)
DNAJC1	10.3579	64215	DnaJ heat shock protein family (Hsp40) member C1(DNAJC1)
DNAJC2	2.54664	27000	DnaJ heat shock protein family (Hsp40) member C2(DNAJC2)
DNAJC3	29.9915	5611	DnaJ heat shock protein family (Hsp40) member C3(DNAJC3)
RRP12	10.7864	23223	ribosomal RNA processing 12 homolog(RRP12)
GOSR1	9.40719	9527	golgi SNAP receptor complex member 1(GOSR1)
STRC	4.7992	161497	stereocilin(STRC)
RRP15	2.54664	51018	ribosomal RNA processing 15 homolog(RRP15)
RALBP1	6.3666	10928	ralA binding protein 1(RALBP1)
RAP1B	36.9436	5908	RAP1B, member of RAS oncogene family(RAP1B)
RAP1A	31.5692	5906	RAP1A, member of RAS oncogene family(RAP1A)
PPP1R8	4.37718	5511	protein phosphatase 1 regulatory subunit 8(PPP1R8)
ZNF830	6.15024	91603	zinc finger protein 830(ZNF830)
ZNF835	1.6159	90485	zinc finger protein 835(ZNF835)
IER3IP1	8.6436	51124	immediate early response 3 interacting protein 1(IER3IP1)
ZNF836	10.1866	162962	zinc finger protein 836(ZNF836)
GBAS	9.04762	2631	glioblastoma amplified sequence(GBAS)
PHAX	2.08127	51808	phosphorylated adaptor for RNA export(PHAX)
IPO13	1.75899	9670	importin 13(IPO13)
ACAT1	330.627	38	acetyl-CoA acetyltransferase 1(ACAT1)
ACAT2	76.321	39	acetyl-CoA acetyltransferase 2(ACAT2)
ATOH1	10.1866	474	atonal bHLH transcription factor 1(ATOH1)
LIMD2	2.02773	80774	LIM domain containing 2(LIMD2)
LIMD1	14.0065	8994	LIM domains containing 1(LIMD1)
PEX1	12.7817	5189	peroxisomal biogenesis factor 1(PEX1)
FMOD	1.27332	2331	fibromodulin(FMOD)
MECP2	18.2915	4204	methyl-CpG binding protein 2(MECP2)
NOX4	1.27332	50507	NADPH oxidase 4(NOX4)
PEX3	4.62416	8504	peroxisomal biogenesis factor 3(PEX3)
ZNF578	20.3731	147660	zinc finger protein 578(ZNF578)
LDLR	5.09328	3949	low density lipoprotein receptor(LDLR)
TSPY4	1.27332	728395	testis specific protein, Y-linked 4(TSPY4)
TSPY2	1.27332	64591	testis specific protein, Y-linked 2(TSPY2)
TSPY1	1.27332	7258	testis specific protein, Y-linked 1(TSPY1)
ZFYVE20	1.27332
ZFYVE26	1.27332	23503	zinc finger FYVE-type containing 26(ZFYVE26)
RAB33B	19.4218	83452	RAB33B, member RAS oncogene family(RAB33B)
DERL3	2.54664	91319	derlin 3(DERL3)
SLC17A5	5.09328	26503	solute carrier family 17 member 5(SLC17A5)
SPAG17	2.4672	200162	sperm associated antigen 17(SPAG17)
UBFD1	3.81996	56061	ubiquitin family domain containing 1(UBFD1)
C16orf58	4.62791	64755	chromosome 16 open reading frame 58(C16orf58)
SRBD1	5.09328	55133	S1 RNA binding domain 1(SRBD1)
IL17RB	1.27332	55540	interleukin 17 receptor B(IL17RB)
CDK5RAP2	3.30105	55755	CDK5 regulatory subunit associated protein 2(CDK5RAP2)
FMO2	6.41534	2327	flavin containing monooxygenase 2(FMO2)
FMO3	260.989	2328	flavin containing monooxygenase 3(FMO3)
ERC1	24.2826	23085	ELKS/RAB6-interacting/CAST family member 1(ERC1)
CHMP4B	11.6353	128866	charged multivesicular body protein 4B(CHMP4B)
BAX	10.5776	581	BCL2 associated X, apoptosis regulator(BAX)
CTSK	2.00183	1513	cathepsin K(CTSK)
BHMT2	240.21	23743	betaine--homocysteine S-methyltransferase 2(BHMT2)
ZNF780A	1.27332	284323	zinc finger protein 780A(ZNF780A)
PRKCDBP	8.83381	112464	protein kinase C delta binding protein(PRKCDBP)
CAMLG	2.54664	819	calcium modulating ligand(CAMLG)
COBLL1	18.3468	22837	cordon-bleu WH2 repeat protein like 1(COBLL1)
CDK18	2.97935	5129	cyclin dependent kinase 18(CDK18)
PMPCB	18.2017	9512	peptidase, mitochondrial processing beta subunit(PMPCB)
SLC37A4	30.2521	2542	solute carrier family 37 member 4(SLC37A4)
CDK12	4.67712	51755	cyclin dependent kinase 12(CDK12)
CDK13	9.09694	8621	cyclin dependent kinase 13(CDK13)
CDK10	1.27332	8558	cyclin dependent kinase 10(CDK10)
CDK16	16.0117	5127	cyclin dependent kinase 16(CDK16)
CDK15	3.40379	65061	cyclin dependent kinase 15(CDK15)
GPR126	3.30105
ST5	2.38776	6764	suppression of tumorigenicity 5(ST5)
GPR124	5.09328
ST7	5.90123	7982	suppression of tumorigenicity 7(ST7)
ATP6V1B1	13.7124	525	ATPase H+ transporting V1 subunit B1(ATP6V1B1)
ATP6V1B2	25.4947	526	ATPase H+ transporting V1 subunit B2(ATP6V1B2)
NOS1AP	8.91325	9722	nitric oxide synthase 1 adaptor protein(NOS1AP)
GPR128	1.27332
KCNAB1	1.44461	7881	potassium voltage-gated channel subfamily A member regulatory beta subunit 1(KCNAB1)
BFSP2	2.25256	8419	beaded filament structural protein 2(BFSP2)
FBXO16	4.16254	157574	F-box protein 16(FBXO16)
ZNF300	10.1866	91975	zinc finger protein 300(ZNF300)
P2RY8	1.44461	286530	purinergic receptor P2Y8(P2RY8)
STS	3.27796	412	steroid sulfatase (microsomal), isozyme S(STS)
KCNAB2	10.4548	8514	potassium voltage-gated channel subfamily A regulatory beta subunit 2(KCNAB2)
SEC61B	23.7342	10952	Sec61 translocon beta subunit(SEC61B)
MTERFD1	3.81996
RPL15	71.3084	6138	ribosomal protein L15(RPL15)
TFG	26.2919	10342	TRK-fused gene(TFG)
HVCN1	2.54664	84329	hydrogen voltage gated channel 1(HVCN1)
CTSZ	40.8771	1522	cathepsin Z(CTSZ)
JTB	1.27332	10899	jumping translocation breakpoint(JTB)
RPL36A	12.4031	6173	ribosomal protein L36a(RPL36A)
NCL	123.623	4691	nucleolin(NCL)
CTNNBIP1	1.27332	56998	catenin beta interacting protein 1(CTNNBIP1)
PPP3CA	17.8265	5530	protein phosphatase 3 catalytic subunit alpha(PPP3CA)
PPP3CB	12.7332	5532	protein phosphatase 3 catalytic subunit beta(PPP3CB)
PPP3CC	7.63993	5533	protein phosphatase 3 catalytic subunit gamma(PPP3CC)
SESTD1	2.54664	91404	SEC14 and spectrin domain containing 1(SESTD1)
IQCJ-SCHIP1	1.6159	100505385	IQCJ-SCHIP1 readthrough(IQCJ-SCHIP1)
LRRC41	1.27332	10489	leucine rich repeat containing 41(LRRC41)
LRRC40	11.3804	55631	leucine rich repeat containing 40(LRRC40)
LRRC43	1.27332	254050	leucine rich repeat containing 43(LRRC43)
LRRC42	3.81996	115353	leucine rich repeat containing 42(LRRC42)
LRRC45	1.27332	201255	leucine rich repeat containing 45(LRRC45)
ATP8B1	1.27332	5205	ATPase phospholipid transporting 8B1(ATP8B1)
LRRC47	25.6507	57470	leucine rich repeat containing 47(LRRC47)
LRRC49	3.81996	54839	leucine rich repeat containing 49(LRRC49)
CDCA2	1.44461	157313	cell division cycle associated 2(CDCA2)
B3GNT6	2.38776	192134	UDP-GlcNAc:betaGal beta-1,3-N-acetylglucosaminyltransferase 6(B3GNT6)
CTSS	9.77867	1520	cathepsin S(CTSS)
TSFM	12.2539	10102	Ts translation elongation factor, mitochondrial(TSFM)
FGFR2	2.97935	2263	fibroblast growth factor receptor 2(FGFR2)
B3GNT8	4.58566	374907	UDP-GlcNAc:betaGal beta-1,3-N-acetylglucosaminyltransferase 8(B3GNT8)
FGFR3	2.97935	2261	fibroblast growth factor receptor 3(FGFR3)
MRPL46	5.69315	26589	mitochondrial ribosomal protein L46(MRPL46)
ANGPT1	3.0605	284	angiopoietin 1(ANGPT1)
DAAM1	3.69716	23002	dishevelled associated activator of morphogenesis 1(DAAM1)
DAAM2	2.80978	23500	dishevelled associated activator of morphogenesis 2(DAAM2)
HLA-DRB1	10.9329	3123	major histocompatibility complex, class II, DR beta 1(HLA-DRB1)
HLA-DRB4	3.52588	3126	major histocompatibility complex, class II, DR beta 4(HLA-DRB4)
HLA-DRB5	6.60326	3127	major histocompatibility complex, class II, DR beta 5(HLA-DRB5)
CCDC150	1.27332	284992	coiled-coil domain containing 150(CCDC150)
CCDC151	3.99125	115948	coiled-coil domain containing 151(CCDC151)
YIF1B	3.10386	90522	Yip1 interacting factor homolog B, membrane trafficking protein(YIF1B)
CCDC157	3.58821	550631	coiled-coil domain containing 157(CCDC157)
YIF1A	6.53789	10897	Yip1 interacting factor homolog A, membrane trafficking protein(YIF1A)
H1FNT	6.46358	341567	H1 histone family member N, testis specific(H1FNT)
LRRC4B	7.63993	94030	leucine rich repeat containing 4B(LRRC4B)
CNIH4	7.63993	29097	cornichon family AMPA receptor auxiliary protein 4(CNIH4)
MTCH2	135.823	23788	mitochondrial carrier 2(MTCH2)
FN1	278.155	2335	fibronectin 1(FN1)
RINL	4.33382	126432	Ras and Rab interactor like(RINL)
SYT4	2.54664	6860	synaptotagmin 4(SYT4)
TIAL1	8.83381	7073	TIA1 cytotoxic granule associated RNA binding protein like 1(TIAL1)
LOC653486	1.27332
ATP5O	78.9906	539	ATP synthase, H+ transporting, mitochondrial F1 complex, O subunit(ATP5O)
PCED1A	1.27332	64773	PC-esterase domain containing 1A(PCED1A)
FUBP3	38.492	8939	far upstream element binding protein 3(FUBP3)
FUBP1	40.0404	8880	far upstream element binding protein 1(FUBP1)
NCSTN	8.64985	23385	nicastrin(NCSTN)
SCHIP1	1.6159	29970	schwannomin interacting protein 1(SCHIP1)
SPZ1	1.27332	84654	spermatogenic leucine zipper 1(SPZ1)
CEP104	1.27332	9731	centrosomal protein 104(CEP104)
YJEFN3	1.27332	374887	YjeF N-terminal domain containing 3(YJEFN3)
TCP11L2	1.27332	255394	t-complex 11 like 2(TCP11L2)
GNAI3	28.6379	2773	G protein subunit alpha i3(GNAI3)
CCZ1B	7.63993	221960	CCZ1 homolog B, vacuolar protein trafficking and biogenesis associated(CCZ1B)
PALMD	7.93103	54873	palmdelphin(PALMD)
GNAI1	23.8055	2770	G protein subunit alpha i1(GNAI1)
PALM3	29.6481	342979	paralemmin 3(PALM3)
PALM2	11.301	114299	paralemmin 2(PALM2)
MARC1	35.3721	#N/A	#N/A
MARC2	161.067	#N/A	#N/A
ICMT	1.27332	23463	isoprenylcysteine carboxyl methyltransferase(ICMT)
PNKD	11.4764	25953	paroxysmal nonkinesigenic dyskinesia(PNKD)
GPR143	1.27332	4935	G protein-coupled receptor 143(GPR143)
ATP6V0A1	11.9737	535	ATPase H+ transporting V0 subunit a1(ATP6V0A1)
ATP6V0A2	3.81996	23545	ATPase H+ transporting V0 subunit a2(ATP6V0A2)
MRPS34	4.41983	65993	mitochondrial ribosomal protein S34(MRPS34)
GUCA1B	1.6159	2979	guanylate cyclase activator 1B(GUCA1B)
KRT75	146.555	9119	keratin 75(KRT75)
KRT74	53.3922	121391	keratin 74(KRT74)
KRT77	116.812	374454	keratin 77(KRT77)
KRT76	113.07	51350	keratin 76(KRT76)
KRT71	50.246	112802	keratin 71(KRT71)
KRT73	53.7105	319101	keratin 73(KRT73)
KRT72	51.3723	140807	keratin 72(KRT72)
MRPS31	15.2799	10240	mitochondrial ribosomal protein S31(MRPS31)
ATM	17.8265	472	ATM serine/threonine kinase(ATM)
KRT79	103.458	338785	keratin 79(KRT79)
KRT78	78.8733	196374	keratin 78(KRT78)
TBC1D5	3.81996	9779	TBC1 domain family member 5(TBC1D5)
SMPD5	2.54664	392275	sphingomyelin phosphodiesterase 5(SMPD5)
SMPD4	5.09328	55627	sphingomyelin phosphodiesterase 4(SMPD4)
ATR	3.81996	545	ATR serine/threonine kinase(ATR)
HAAO	131.12	23498	3-hydroxyanthranilate 3,4-dioxygenase(HAAO)
BRIP1	1.27332	83990	BRCA1 interacting protein C-terminal helicase 1(BRIP1)
RPL36A-HNRNPH2	12.4031	100529097	RPL36A-HNRNPH2 readthrough(RPL36A-HNRNPH2)
DNAJC5B	1.27332	85479	DnaJ heat shock protein family (Hsp40) member C5 beta(DNAJC5B)
ATP5A1	409.828	498	ATP synthase, H+ transporting, mitochondrial F1 complex, alpha subunit 1, cardiac muscle(ATP5A1)
SASH3	2.54664	54440	SAM and SH3 domain containing 3(SASH3)
DUOX1	2.80978	53905	dual oxidase 1(DUOX1)
TTC28	1.27332	23331	tetratricopeptide repeat domain 28(TTC28)
AAMP	2.54664	14	angio associated migratory cell protein(AAMP)
TTC25	1.27332	83538	tetratricopeptide repeat domain 25(TTC25)
TTC27	1.6159	55622	tetratricopeptide repeat domain 27(TTC27)
PATL1	3.74052	219988	PAT1 homolog 1, processing body mRNA decay factor(PATL1)
CARS	21.5119	833	cysteinyl-tRNA synthetase(CARS)
U2SURP	11.5084	23350	U2 snRNP associated SURP domain containing(U2SURP)
ENO1	485.787	2023	enolase 1(ENO1)
ENO2	70.6304	2026	enolase 2(ENO2)
ENO3	132.843	2027	enolase 3(ENO3)
TAOK1	2.54664	57551	TAO kinase 1(TAOK1)
TAOK2	3.52588	9344	TAO kinase 2(TAOK2)
TAOK3	14.0065	51347	TAO kinase 3(TAOK3)
LLGL2	8.83381	3993	LLGL2, scribble cell polarity complex component(LLGL2)
SLC22A18	9.15218	5002	solute carrier family 22 member 18(SLC22A18)
LLGL1	1.27332	3996	LLGL1, scribble cell polarity complex component(LLGL1)
ACOX2	177.388	8309	acyl-CoA oxidase 2(ACOX2)
ACOX3	12.3329	8310	acyl-CoA oxidase 3, pristanoyl(ACOX3)
ACOX1	82.9218	51	acyl-CoA oxidase 1(ACOX1)
BOLA2B	1.83054	654483	bolA family member 2B(BOLA2B)
OBSCN	14.2677	84033	obscurin, cytoskeletal calmodulin and titin-interacting RhoGEF(OBSCN)
DAGLA	5.09328	747	diacylglycerol lipase alpha(DAGLA)
PTK2	5.6505	5747	protein tyrosine kinase 2(PTK2)
ABHD16B	3.81996	140701	abhydrolase domain containing 16B(ABHD16B)
RABGAP1	4.37718	23637	RAB GTPase activating protein 1(RABGAP1)
PRKAA2	7.34584	5563	protein kinase AMP-activated catalytic subunit alpha 2(PRKAA2)
PRKAA1	29.8561	5562	protein kinase AMP-activated catalytic subunit alpha 1(PRKAA1)
DAGLB	1.6159	221955	diacylglycerol lipase beta(DAGLB)
RCSD1	2.54664	92241	RCSD domain containing 1(RCSD1)
MCL1	2.54664	4170	BCL2 family apoptosis regulator(MCL1)
SORBS1	34.7192	10580	sorbin and SH3 domain containing 1(SORBS1)
SORBS3	10.5663	10174	sorbin and SH3 domain containing 3(SORBS3)
GAL3ST2	1.27332	64090	galactose-3-O-sulfotransferase 2(GAL3ST2)
SYNJ2BP	12.6679	55333	synaptojanin 2 binding protein(SYNJ2BP)
SCARA5	2.38776	286133	scavenger receptor class A member 5(SCARA5)
ATG16L1	3.81996	55054	autophagy related 16 like 1(ATG16L1)
C4orf52	4.97048
C3orf37	1.27332
NDEL1	1.27332	81565	nudE neurodevelopment protein 1 like 1(NDEL1)
ARHGDIA	54.712	396	Rho GDP dissociation inhibitor alpha(ARHGDIA)
USH1C	8.34641	10083	USH1 protein network component harmonin(USH1C)
NANS	31.3467	54187	N-acetylneuraminate synthase(NANS)
MATN2	1.27332	4147	matrilin 2(MATN2)
TANC1	2.54664	85461	tetratricopeptide repeat, ankyrin repeat and coiled-coil containing 1(TANC1)
CES1	1441.31	1066	carboxylesterase 1(CES1)
CES3	3.81996	23491	carboxylesterase 3(CES3)
CES2	136.468	8824	carboxylesterase 2(CES2)
HBA1	1191.53	3039	hemoglobin subunit alpha 1(HBA1)
LMNA	378.538	4000	lamin A/C(LMNA)
HBA2	1191.53	3040	hemoglobin subunit alpha 2(HBA2)
BDH2	30.4738	56898	3-hydroxybutyrate dehydrogenase, type 2(BDH2)
ENDOV	2.54664	284131	endonuclease V(ENDOV)
BDH1	146.938	622	3-hydroxybutyrate dehydrogenase, type 1(BDH1)
DDX23	7.70116	9416	DEAD-box helicase 23(DDX23)
DDX21	19.9363	9188	DExD-box helicase 21(DDX21)
DDX20	2.54664	11218	DEAD-box helicase 20(DDX20)
DDX27	8.91325	55661	DEAD-box helicase 27(DDX27)
MAGT1	14.3043	84061	magnesium transporter 1(MAGT1)
DDX25	3.81996	29118	DEAD-box helicase 25(DDX25)
DDX24	9.95856	57062	DEAD-box helicase 24(DDX24)
DDX28	2.54664	55794	DEAD-box helicase 28(DDX28)
TSNAX	7.63993	7257	translin associated factor X(TSNAX)
OTC	296.478	5009	ornithine carbamoyltransferase(OTC)
ZNF90	10.1866	7643	zinc finger protein 90(ZNF90)
ZNF91	20.3731	7644	zinc finger protein 91(ZNF91)
ZNF92	10.1866	168374	zinc finger protein 92(ZNF92)
ZNF93	10.1866	81931	zinc finger protein 93(ZNF93)
ZNF98	10.1866	148198	zinc finger protein 98(ZNF98)
ZNF99	10.1866	7652	zinc finger protein 99(ZNF99)
BAG5	1.83054	9529	BCL2 associated athanogene 5(BAG5)
FKBP15	9.46015	23307	FK506 binding protein 15(FKBP15)
RAET1E	1.27332	135250	retinoic acid early transcript 1E(RAET1E)
UBE2J1	2.54664	51465	ubiquitin conjugating enzyme E2 J1(UBE2J1)
FKBP11	10.9776	51303	FK506 binding protein 11(FKBP11)
FAM3C	12.9045	10447	family with sequence similarity 3 member C(FAM3C)
TACO1	9.57434	51204	translational activator of cytochrome c oxidase I(TACO1)
PDPN	1.27332	10630	podoplanin(PDPN)
GGPS1	1.27332	9453	geranylgeranyl diphosphate synthase 1(GGPS1)
NACA2	2.88922	342538	nascent polypeptide associated complex alpha subunit 2(NACA2)
PROX1	7.56049	5629	prospero homeobox 1(PROX1)
TRUB1	1.27332	142940	TruB pseudouridine synthase family member 1(TRUB1)
TRUB2	1.27332	26995	TruB pseudouridine synthase family member 2(TRUB2)
MARCKS	10.5148	4082	myristoylated alanine rich protein kinase C substrate(MARCKS)
ATPAF2	6.86055	91647	ATP synthase mitochondrial F1 complex assembly factor 2(ATPAF2)
ERBB3	2.54664	2065	erb-b2 receptor tyrosine kinase 3(ERBB3)
ATPAF1	3.82824	64756	ATP synthase mitochondrial F1 complex assembly factor 1(ATPAF1)
SHC1	7.63993	6464	SHC adaptor protein 1(SHC1)
PEX26	1.27332	55670	peroxisomal biogenesis factor 26(PEX26)
FPR1	1.6159	2357	formyl peptide receptor 1(FPR1)
FPR2	1.27332	2358	formyl peptide receptor 2(FPR2)
CSNK1A1L	1.27332	122011	casein kinase 1 alpha 1 like(CSNK1A1L)
TMEM109	13.1423	79073	transmembrane protein 109(TMEM109)
NACAD	2.02773	23148	NAC alpha domain containing(NACAD)
NENF	4.38959	29937	neudesin neurotrophic factor(NENF)
ZBTB32	4.77967	27033	zinc finger and BTB domain containing 32(ZBTB32)
TMEM104	1.27332	54868	transmembrane protein 104(TMEM104)
BRK1	2.83626	55845	BRICK1, SCAR/WAVE actin nucleating complex subunit(BRK1)
GHITM	26.8799	27069	growth hormone inducible transmembrane protein(GHITM)
SMPDL3A	2.71793	10924	sphingomyelin phosphodiesterase acid like 3A(SMPDL3A)
TRANK1	2.25256	9881	tetratricopeptide repeat and ankyrin repeat containing 1(TRANK1)
SPEN	4.66548	23013	spen family transcriptional repressor(SPEN)
FKBP1A	4.53402	2280	FK506 binding protein 1A(FKBP1A)
SPEG	2.54664	10290	SPEG complex locus(SPEG)
LOC440233	1.44461
TIMM8A	8.97972	1678	translocase of inner mitochondrial membrane 8 homolog A (yeast)(TIMM8A)
TIMM8B	4.81161	26521	translocase of inner mitochondrial membrane 8 homolog B(TIMM8B)
CDC16	3.30105	8881	cell division cycle 16(CDC16)
GDA	35.6868	9615	guanine deaminase(GDA)
AHNAK	706.572	79026	AHNAK nucleoprotein(AHNAK)
NT5E	14.5204	4907	5'-nucleotidase ecto(NT5E)
LGALS9C	5.26457	654346	galectin 9C(LGALS9C)
LGALS9B	5.26457	284194	galectin 9B(LGALS9B)
MAP1B	6.6021	4131	microtubule associated protein 1B(MAP1B)
PDCL3	7.63993	79031	phosducin like 3(PDCL3)
CCM2	3.81996	83605	CCM2 scaffolding protein(CCM2)
GJD4	8.91325	219770	gap junction protein delta 4(GJD4)
MAP1S	17.8265	55201	microtubule associated protein 1S(MAP1S)
FRMD8	1.27332	83786	FERM domain containing 8(FRMD8)
CCP110	6.41509	9738	centriolar coiled-coil protein 110(CCP110)
FRMD5	1.27332	84978	FERM domain containing 5(FRMD5)
FRMD6	1.6159	122786	FERM domain containing 6(FRMD6)
PKNOX1	2.54664	5316	PBX/knotted 1 homeobox 1(PKNOX1)
PKNOX2	2.54664	63876	PBX/knotted 1 homeobox 2(PKNOX2)
SNRPF	5.48435	6636	small nuclear ribonucleoprotein polypeptide F(SNRPF)
GNAQ	15.7937	2776	G protein subunit alpha q(GNAQ)
GNAS	27.0831	2778	GNAS complex locus(GNAS)
PTCD3	10.6722	55037	pentatricopeptide repeat domain 3(PTCD3)
GNAZ	2.54664	2781	G protein subunit alpha z(GNAZ)
GNAL	14.2961	2774	G protein subunit alpha L(GNAL)
HLTF	10.1866	6596	helicase like transcription factor(HLTF)
UBQLNL	2.54664	143630	ubiquilin-like(UBQLNL)
AGFG2	5.09328	3268	ArfGAP with FG repeats 2(AGFG2)
AGFG1	4.69438	3267	ArfGAP with FG repeats 1(AGFG1)
DPF2	2.4672	5977	double PHD fingers 2(DPF2)
ASNA1	10.2561	439	arsA arsenite transporter, ATP-binding, homolog 1 (bacterial)(ASNA1)
CLPX	30.2281	10845	caseinolytic mitochondrial matrix peptidase chaperone subunit(CLPX)
CRYGS	2.54664	1427	crystallin gamma S(CRYGS)
RPL18A	48.2655	6142	ribosomal protein L18a(RPL18A)
KRT3	102.12	3850	keratin 3(KRT3)
KRT2	202.468	3849	keratin 2(KRT2)
KRT1	371.192	3848	keratin 1(KRT1)
KRT7	182.537	3855	keratin 7(KRT7)
KRT5	169.792	3852	keratin 5(KRT5)
KRT4	110.954	3851	keratin 4(KRT4)
KRT8	889.341	3856	keratin 8(KRT8)
VPS45	13.2471	11311	vacuolar protein sorting 45 homolog(VPS45)
RRNAD1	3.40379	51093	ribosomal RNA adenine dimethylase domain containing 1(RRNAD1)
VPS41	3.81996	27072	VPS41, HOPS complex subunit(VPS41)
BCAP29	6.3666	55973	B-cell receptor associated protein 29(BCAP29)
TMCC1	3.81996	23023	transmembrane and coiled-coil domain family 1(TMCC1)
TMCC2	3.81996	9911	transmembrane and coiled-coil domain family 2(TMCC2)
LOC100508782	1.27332
LOC100508781	6.3666
NMNAT1	5.6505	64802	nicotinamide nucleotide adenylyltransferase 1(NMNAT1)
ALOX12B	7.39433	242	arachidonate 12-lipoxygenase, 12R type(ALOX12B)
LEKR1	1.27332	389170	leucine, glutamate and lysine rich 1(LEKR1)
EPB41L1	8.93806	2036	erythrocyte membrane protein band 4.1 like 1(EPB41L1)
PPCDC	1.27332	60490	phosphopantothenoylcysteine decarboxylase(PPCDC)
EPB41L3	16.2591	23136	erythrocyte membrane protein band 4.1 like 3(EPB41L3)
EPB41L2	28.4114	2037	erythrocyte membrane protein band 4.1 like 2(EPB41L2)
EPB41L5	6.84439	57669	erythrocyte membrane protein band 4.1 like 5(EPB41L5)
MTM1	9.25582	4534	myotubularin 1(MTM1)
ACSS3	74.4072	79611	acyl-CoA synthetase short-chain family member 3(ACSS3)
ACSS2	44.3929	55902	acyl-CoA synthetase short-chain family member 2(ACSS2)
ACSS1	14.0065	84532	acyl-CoA synthetase short-chain family member 1(ACSS1)
RHOXF2	2.54664	84528	Rhox homeobox family member 2(RHOXF2)
ABCA13	11.8368	154664	ATP binding cassette subfamily A member 13(ABCA13)
VPS4A	17.5324	27183	vacuolar protein sorting 4 homolog A(VPS4A)
VPS4B	23.6049	9525	vacuolar protein sorting 4 homolog B(VPS4B)
ZNF727	11.4599	442319	zinc finger protein 727(ZNF727)
SLC43A3	10.1013	29015	solute carrier family 43 member 3(SLC43A3)
SLC43A1	15.0343	8501	solute carrier family 43 member 1(SLC43A1)
DFNA5	1.27332	1687	DFNA5, deafness associated tumor suppressor(DFNA5)
NAA10	11.4599	8260	N(alpha)-acetyltransferase 10, NatA catalytic subunit(NAA10)
RRP36	1.27332	88745	ribosomal RNA processing 36(RRP36)
NAA11	5.09328	84779	N(alpha)-acetyltransferase 11, NatA catalytic subunit(NAA11)
AGXT	616.099	189	alanine-glyoxylate aminotransferase(AGXT)
UBE2A	1.6159	7319	ubiquitin conjugating enzyme E2 A(UBE2A)
CNTNAP2	1.27332	26047	contactin associated protein-like 2(CNTNAP2)
BLMH	10.4578	642	bleomycin hydrolase(BLMH)
IMP3	2.54664	55272	IMP3, U3 small nucleolar ribonucleoprotein(IMP3)
ST8SIA6	2.08127	338596	ST8 alpha-N-acetyl-neuraminide alpha-2,8-sialyltransferase 6(ST8SIA6)
MOGS	90.0915	7841	mannosyl-oligosaccharide glucosidase(MOGS)
RIPK4	2.54664	54101	receptor interacting serine/threonine kinase 4(RIPK4)
MRPL34	1.44461	64981	mitochondrial ribosomal protein L34(MRPL34)
CDHR5	3.81996	53841	cadherin related family member 5(CDHR5)
INSR	10.1686	3643	insulin receptor(INSR)
ZNF729	10.1866	100287226	zinc finger protein 729(ZNF729)
HIST2H2BF	205.738	440689	histone cluster 2 H2B family member f(HIST2H2BF)
HIST2H2BE	205.567	8349	histone cluster 2 H2B family member e(HIST2H2BE)
LOC643699	2.54664
SPTBN5	12.5675	51332	spectrin beta, non-erythrocytic 5(SPTBN5)
SPTBN4	28.7777	57731	spectrin beta, non-erythrocytic 4(SPTBN4)
SPTBN2	105.903	6712	spectrin beta, non-erythrocytic 2(SPTBN2)
SPTBN1	705.213	6711	spectrin beta, non-erythrocytic 1(SPTBN1)
ZNF814	2.54664	730051	zinc finger protein 814(ZNF814)
KLF13	1.27332	51621	Kruppel like factor 13(KLF13)
ARPC4-TTLL3	38.5155	100526693	ARPC4-TTLL3 readthrough(ARPC4-TTLL3)
EBAG9	3.81996	9166	estrogen receptor binding site associated, antigen, 9(EBAG9)
RNF170	3.45675	81790	ring finger protein 170(RNF170)
ZNF728	10.1866	388523	zinc finger protein 728(ZNF728)
GBE1	143.488	2632	1,4-alpha-glucan branching enzyme 1(GBE1)
PCNA	6.92383	5111	proliferating cell nuclear antigen(PCNA)
SLC44A1	17.0393	23446	solute carrier family 44 member 1(SLC44A1)
SLC44A2	2.25256	57153	solute carrier family 44 member 2(SLC44A2)
SLC44A5	2.38776	204962	solute carrier family 44 member 5(SLC44A5)
ZBTB7C	2.54664	201501	zinc finger and BTB domain containing 7C(ZBTB7C)
ZBTB7B	8.03099	51043	zinc finger and BTB domain containing 7B(ZBTB7B)
MSI2	2.54664	124540	musashi RNA binding protein 2(MSI2)
MSI1	1.27332	4440	musashi RNA binding protein 1(MSI1)
PCNP	3.74052	57092	PEST proteolytic signal containing nuclear protein(PCNP)
PCNT	4.36687	5116	pericentrin(PCNT)
PCNX	2.54664
ENGASE	2.54664	64772	endo-beta-N-acetylglucosaminidase(ENGASE)
SAMHD1	37.5138	25939	SAM and HD domain containing deoxynucleoside triphosphate triphosphohydrolase 1(SAMHD1)
DNPH1	20.6921	10591	2'-deoxynucleoside 5'-phosphate N-hydrolase 1(DNPH1)
RPA1	11.9538	6117	replication protein A1(RPA1)
RPA3	2.00183	6119	replication protein A3(RPA3)
C1D	1.27332	10438	C1D nuclear receptor corepressor(C1D)
TENC1	19.4067
NDUFS1	96.3081	4719	NADH:ubiquinone oxidoreductase core subunit S1(NDUFS1)
REC8	2.88922	9985	REC8 meiotic recombination protein(REC8)
NDUFS3	47.6352	4722	NADH:ubiquinone oxidoreductase core subunit S3(NDUFS3)
NDUFS4	8.77842	4724	NADH:ubiquinone oxidoreductase subunit S4(NDUFS4)
NDUFS5	11.9249	4725	NADH:ubiquinone oxidoreductase subunit S5(NDUFS5)
NDUFS6	13.2049	4726	NADH:ubiquinone oxidoreductase subunit S6(NDUFS6)
NDUFS7	16.6145	374291	NADH:ubiquinone oxidoreductase core subunit S7(NDUFS7)
COQ5	18.4346	84274	coenzyme Q5, methyltransferase(COQ5)
C1R	28.3298	715	complement C1r(C1R)
COQ7	6.70918	10229	coenzyme Q7, hydroxylase(COQ7)
COQ6	16.2591	51004	coenzyme Q6, monooxygenase(COQ6)
UFD1L	15.0415	7353	ubiquitin fusion degradation 1 like (yeast)(UFD1L)
ILF3	59.0775	3609	interleukin enhancer binding factor 3(ILF3)
ILF2	29.218	3608	interleukin enhancer binding factor 2(ILF2)
FAM198B	1.27332	51313	family with sequence similarity 198 member B(FAM198B)
ZRANB2	3.81996	9406	zinc finger RANBP2-type containing 2(ZRANB2)
HBD	1303.13	100187828	hypophosphatemic bone disease(HBD)
HBB	1934.34	3043	hemoglobin subunit beta(HBB)
CHMP2B	13.8409	25978	charged multivesicular body protein 2B(CHMP2B)
BOK	3.35459	666	BOK, BCL2 family apoptosis regulator(BOK)
PCDHGB7	1.44461	56099	protocadherin gamma subfamily B, 7(PCDHGB7)
ATP9B	1.44461	374868	ATPase phospholipid transporting 9B (putative)(ATP9B)
ATP9A	7.63993	10079	ATPase phospholipid transporting 9A (putative)(ATP9A)
HBZ	142.815	3050	hemoglobin subunit zeta(HBZ)
FLAD1	14.0065	80308	flavin adenine dinucleotide synthetase 1(FLAD1)
TPX2	3.74052	22974	TPX2, microtubule nucleation factor(TPX2)
DENND2A	16.5532	27147	DENN domain containing 2A(DENND2A)
DENND2D	2.54664	79961	DENN domain containing 2D(DENND2D)
ZNF141	5.90123	7700	zinc finger protein 141(ZNF141)
WWC3	9.59839	55841	WWC family member 3(WWC3)
PPT1	9.99728	5538	palmitoyl-protein thioesterase 1(PPT1)
RABAC1	9.59839	10567	Rab acceptor 1(RABAC1)
INPP4A	1.27332	3631	inositol polyphosphate-4-phosphatase type I A(INPP4A)
MICAL1	5.09328	64780	microtubule associated monooxygenase, calponin and LIM domain containing 1(MICAL1)
MICAL2	2.19902	9645	microtubule associated monooxygenase, calponin and LIM domain containing 2(MICAL2)
MICAL3	5.75438	57553	microtubule associated monooxygenase, calponin and LIM domain containing 3(MICAL3)
PHC1	2.54664	1911	polyhomeotic homolog 1(PHC1)
PHC3	2.38776	80012	polyhomeotic homolog 3(PHC3)
GPR107	2.08127	57720	G protein-coupled receptor 107(GPR107)
GPR108	1.27332	56927	G protein-coupled receptor 108(GPR108)
MFAP3L	1.27332	9848	microfibrillar associated protein 3 like(MFAP3L)
TRMT10C	8.55004	54931	tRNA methyltransferase 10C, mitochondrial RNase P subunit(TRMT10C)
ZNF362	2.54664	149076	zinc finger protein 362(ZNF362)
ZNF365	2.71793	22891	zinc finger protein 365(ZNF365)
EMC10	5.09328	284361	ER membrane protein complex subunit 10(EMC10)
ZNF415	10.1866	55786	zinc finger protein 415(ZNF415)
TRNP1	1.27332	388610	TMF1-regulated nuclear protein 1(TRNP1)
H2AFV	68.2463	94239	H2A histone family member V(H2AFV)
H2AFX	86.4614	3014	H2A histone family member X(H2AFX)
H2AFY	28.0534	9555	H2A histone family member Y(H2AFY)
H2AFZ	68.2463	3015	H2A histone family member Z(H2AFZ)
C20orf26	2.08127
TMEM189-UBE2V1	20.7399	387522	TMEM189-UBE2V1 readthrough(TMEM189-UBE2V1)
RNF5	1.44461	6048	ring finger protein 5(RNF5)
RNF2	2.54664	6045	ring finger protein 2(RNF2)
RFX6	1.27332	222546	regulatory factor X6(RFX6)
H2AFJ	88.4199	55766	H2A histone family member J(H2AFJ)
OR1M1	2.08127	125963	olfactory receptor family 1 subfamily M member 1(OR1M1)
GSTA4	1.27332	2941	glutathione S-transferase alpha 4(GSTA4)
NRXN2	1.44461	9379	neurexin 2(NRXN2)
PPP1R26	1.75899	9858	protein phosphatase 1 regulatory subunit 26(PPP1R26)
CLTA	8.21998	1211	clathrin light chain A(CLTA)
PPP1R21	8.91325	129285	protein phosphatase 1 regulatory subunit 21(PPP1R21)
CLTC	607.26	1213	clathrin heavy chain(CLTC)
CLTB	4.30563	1212	clathrin light chain B(CLTB)
TMEM59L	1.6159	25789	transmembrane protein 59 like(TMEM59L)
RRAGA	8.44787	10670	Ras related GTP binding A(RRAGA)
NGLY1	1.27332	55768	N-glycanase 1(NGLY1)
ADRBK1	2.71793
DPEP3	7.17455	64180	dipeptidase 3(DPEP3)
NMD3	7.63993	51068	NMD3 ribosome export adaptor(NMD3)
SCNN1D	1.27332	6339	sodium channel epithelial 1 delta subunit(SCNN1D)
NLRX1	8.91325	79671	NLR family member X1(NLRX1)
PRSS3	4.50536	5646	protease, serine 3(PRSS3)
EPM2A	6.3666	7957	epilepsy, progressive myoclonus type 2A, Lafora disease (laforin)(EPM2A)
ISCA1	2.54664	81689	iron-sulfur cluster assembly 1(ISCA1)
ISCA2	2.38776	122961	iron-sulfur cluster assembly 2(ISCA2)
FAM118B	1.27332	79607	family with sequence similarity 118 member B(FAM118B)
LMX1B	8.69044	4010	LIM homeobox transcription factor 1 beta(LMX1B)
RECQL	17.3611	5965	RecQ like helicase(RECQL)
PRSS2	12.5368	5645	protease, serine 2(PRSS2)
GGT2	7.81601	728441	gamma-glutamyltransferase 2(GGT2)
MAVS	10.6076	57506	mitochondrial antiviral signaling protein(MAVS)
IL23R	3.35459	149233	interleukin 23 receptor(IL23R)
PRKRIR	10.1866
BAIAP3	2.18343	8938	BAI1 associated protein 3(BAIAP3)
BAIAP2	16.0878	10458	BAI1 associated protein 2(BAIAP2)
ACTR5	2.78214	79913	ARP5 actin-related protein 5 homolog(ACTR5)
XPNPEP3	30.6174	63929	X-prolyl aminopeptidase 3(XPNPEP3)
ACTR3	53.2542	10096	ARP3 actin related protein 3 homolog(ACTR3)
GABPB2	1.27332	126626	GA binding protein transcription factor beta subunit 2(GABPB2)
CLUAP1	1.27332	23059	clusterin associated protein 1(CLUAP1)
GPANK1	1.27332	7918	G-patch domain and ankyrin repeats 1(GPANK1)
CPXM2	1.27332	119587	carboxypeptidase X, M14 family member 2(CPXM2)
WBSCR22	1.27332	114049	Williams-Beuren syndrome chromosome region 22(WBSCR22)
GGT5	27.4798	2687	gamma-glutamyltransferase 5(GGT5)
HYDIN	6.3666	54768	HYDIN, axonemal central pair apparatus protein(HYDIN)
GBX2	2.54664	2637	gastrulation brain homeobox 2(GBX2)
GBX1	2.54664	2636	gastrulation brain homeobox 1(GBX1)
CNR2	1.44461	1269	cannabinoid receptor 2(CNR2)
GNL3L	3.81996	54552	G protein nucleolar 3 like(GNL3L)
POLDIP3	9.39103	84271	DNA polymerase delta interacting protein 3(POLDIP3)
POLDIP2	9.14961	26073	DNA polymerase delta interacting protein 2(POLDIP2)
GP1BB	1.27332	2812	glycoprotein Ib platelet beta subunit(GP1BB)
RAPGEFL1	3.81996	51195	Rap guanine nucleotide exchange factor like 1(RAPGEFL1)
GTDC1	1.44461	79712	glycosyltransferase like domain containing 1(GTDC1)
ALDH18A1	31.9995	5832	aldehyde dehydrogenase 18 family member A1(ALDH18A1)
TUFT1	3.0605	7286	tuftelin 1(TUFT1)
TBR1	3.02442	10716	T-box, brain 1(TBR1)
TGS1	1.27332	96764	trimethylguanosine synthase 1(TGS1)
SAA1	34.1631	6288	serum amyloid A1(SAA1)
ANKS1B	1.27332	56899	ankyrin repeat and sterile alpha motif domain containing 1B(ANKS1B)
ABI3BP	4.16254	25890	ABI family member 3 binding protein(ABI3BP)
KHDRBS2	11.9737	202559	KH RNA binding domain containing, signal transduction associated 2(KHDRBS2)
IDUA	1.27332	3425	iduronidase, alpha-L-(IDUA)
YTHDF3	8.55004	253943	YTH N6-methyladenosine RNA binding protein 3(YTHDF3)
PPOX	15.0343	5498	protoporphyrinogen oxidase(PPOX)
SPERT	2.54664	220082	spermatid associated(SPERT)
PITPNM1	1.27332	9600	phosphatidylinositol transfer protein membrane associated 1(PITPNM1)
ZIM3	10.1866	114026	zinc finger imprinted 3(ZIM3)
RPL12	46.0524	6136	ribosomal protein L12(RPL12)
MDGA1	1.44461	266727	MAM domain containing glycosylphosphatidylinositol anchor 1(MDGA1)
POGLUT1	8.91325	56983	protein O-glucosyltransferase 1(POGLUT1)
NDUFA4	20.571	4697	NDUFA4, mitochondrial complex associated(NDUFA4)
ADAM10	7.51713	102	ADAM metallopeptidase domain 10(ADAM10)
ARL17A	9.68176	51326	ADP ribosylation factor like GTPase 17A(ARL17A)
CPNE9	5.9298	151835	copine family member 9(CPNE9)
CPNE8	7.20312	144402	copine 8(CPNE8)
CPNE3	34.2235	8895	copine 3(CPNE3)
CPNE2	4.7624	221184	copine 2(CPNE2)
CPNE1	14.3976	8904	copine 1(CPNE1)
CPNE7	4.33796	27132	copine 7(CPNE7)
CPNE6	4.33796	9362	copine 6(CPNE6)
CPNE5	6.35424	57699	copine 5(CPNE5)
CPNE4	4.33796	131034	copine 4(CPNE4)
PYCARD	3.82824	29108	PYD and CARD domain containing(PYCARD)
SLC16A5	2.78214	9121	solute carrier family 16 member 5(SLC16A5)
AAK1	5.09328	22848	AP2 associated kinase 1(AAK1)
SNRPN	19.0909	6638	small nuclear ribonucleoprotein polypeptide N(SNRPN)
GLYATL1	22.5262	92292	glycine-N-acyltransferase like 1(GLYATL1)
SNRPB	19.0909	6628	small nuclear ribonucleoprotein polypeptides B and B1(SNRPB)
SNRPC	6.3666	6631	small nuclear ribonucleoprotein polypeptide C(SNRPC)
SNRPA	18.7314	6626	small nuclear ribonucleoprotein polypeptide A(SNRPA)
SHANK3	3.81996	85358	SH3 and multiple ankyrin repeat domains 3(SHANK3)
SHANK2	1.27332	22941	SH3 and multiple ankyrin repeat domains 2(SHANK2)
SHANK1	2.54664	50944	SH3 and multiple ankyrin repeat domains 1(SHANK1)
SNRPE	9.42711	6635	small nuclear ribonucleoprotein polypeptide E(SNRPE)
DTWD2	5.09328	285605	DTW domain containing 2(DTWD2)
TECR	51.1336	9524	trans-2,3-enoyl-CoA reductase(TECR)
LOC729020	1.44461
ZDHHC17	1.27332	23390	zinc finger DHHC-type containing 17(ZDHHC17)
ZDHHC11	8.29649	79844	zinc finger DHHC-type containing 11(ZDHHC11)
PRKAG1	24.7563	5571	protein kinase AMP-activated non-catalytic subunit gamma 1(PRKAG1)
PRKAG3	1.83054	53632	protein kinase AMP-activated non-catalytic subunit gamma 3(PRKAG3)
PCSK6	3.81996	5046	proprotein convertase subtilisin/kexin type 6(PCSK6)
IFT27	2.00183	11020	intraflagellar transport 27(IFT27)
DUSP22	1.27332	56940	dual specificity phosphatase 22(DUSP22)
DUSP23	11.3044	54935	dual specificity phosphatase 23(DUSP23)
LEMD3	4.9344	23592	LEM domain containing 3(LEMD3)
LEMD2	12.5743	221496	LEM domain containing 2(LEMD2)
DUSP27	3.99125	92235	dual specificity phosphatase 27 (putative)(DUSP27)
CD180	1.27332	4064	CD180 molecule(CD180)
NAPG	10.7438	8774	NSF attachment protein gamma(NAPG)
AP3B1	36.9263	8546	adaptor related protein complex 3 beta 1 subunit(AP3B1)
ESPL1	7.63993	9700	extra spindle pole bodies like 1, separase(ESPL1)
NAPB	11.8637	63908	NSF attachment protein beta(NAPB)
NAPA	48.7488	8775	NSF attachment protein alpha(NAPA)
C3orf17	3.45675
LARP4	20.3731	113251	La ribonucleoprotein domain family member 4(LARP4)
LARP7	7.51713	51574	La ribonucleoprotein domain family member 7(LARP7)
TNFSF15	1.6159	9966	tumor necrosis factor superfamily member 15(TNFSF15)
RPL19	55.4971	6143	ribosomal protein L19(RPL19)
DYM	6.3666	54808	dymeclin(DYM)
DDX49	2.38776	54555	DEAD-box helicase 49(DDX49)
COL15A1	3.81996	1306	collagen type XV alpha 1 chain(COL15A1)
DDX41	2.4672	51428	DEAD-box helicase 41(DDX41)
TMEM45A	5.09328	55076	transmembrane protein 45A(TMEM45A)
DDX42	10.7438	11325	DEAD-box helicase 42(DDX42)
PTER	11.1635	9317	phosphotriesterase related(PTER)
DDX47	3.81996	51202	DEAD-box helicase 47(DDX47)
DDX46	16.3149	9879	DEAD-box helicase 46(DDX46)
ZGPAT	2.54664	84619	zinc finger CCCH-type and G-patch domain containing(ZGPAT)
PLTP	2.08127	5360	phospholipid transfer protein(PLTP)
EIF5A2	38.4548	56648	eukaryotic translation initiation factor 5A2(EIF5A2)
ELAVL4	2.38776	1996	ELAV like RNA binding protein 4(ELAVL4)
ELAVL1	19.7403	1994	ELAV like RNA binding protein 1(ELAVL1)
ELAVL2	2.38776	1993	ELAV like RNA binding protein 2(ELAVL2)
ELAVL3	2.38776	1995	ELAV like RNA binding protein 3(ELAVL3)
CDKN1B	1.27332	1027	cyclin dependent kinase inhibitor 1B(CDKN1B)
LSM14A	14.055	26065	LSM14A, mRNA processing body assembly factor(LSM14A)
UBE2D2	6.91351	7322	ubiquitin conjugating enzyme E2 D2(UBE2D2)
UBE2D3	8.13387	7323	ubiquitin conjugating enzyme E2 D3(UBE2D3)
UBE2D1	5.09328	7321	ubiquitin conjugating enzyme E2 D1(UBE2D1)
MLL3	2.54664
MLL2	4.16254
DPYSL5	2.78214	56896	dihydropyrimidinase like 5(DPYSL5)
MLL4	4.05546
SAMSN1	1.6159	64092	SAM domain, SH3 domain and nuclear localization signals 1(SAMSN1)
FERD3L	10.1866	222894	Fer3 like bHLH transcription factor(FERD3L)
APOD	73.9725	347	apolipoprotein D(APOD)
APOE	40.81	348	apolipoprotein E(APOE)
APOB	406.904	338	apolipoprotein B(APOB)
STX10	1.27332	8677	syntaxin 10(STX10)
APOO	6.24381	79135	apolipoprotein O(APOO)
APOM	2.4672	55937	apolipoprotein M(APOM)
APOH	17.6084	350	apolipoprotein H(APOH)
FAM151B	1.27332	167555	family with sequence similarity 151 member B(FAM151B)
FAM151A	3.74052	338094	family with sequence similarity 151 member A(FAM151A)
CCDC50	12.7332	152137	coiled-coil domain containing 50(CCDC50)
CCDC51	6.54203	79714	coiled-coil domain containing 51(CCDC51)
FOXJ3	4.16254	22887	forkhead box J3(FOXJ3)
CCDC57	2.54664	284001	coiled-coil domain containing 57(CCDC57)
CCDC58	5.69315	131076	coiled-coil domain containing 58(CCDC58)
PAXIP1	2.54664	22976	PAX interacting protein 1(PAXIP1)
STX18	2.54664	53407	syntaxin 18(STX18)
NUFIP2	5.6505	57532	NUFIP2, FMR1 interacting protein 2(NUFIP2)
VPRBP	4.37718
PREPL	1.83054	9581	prolyl endopeptidase-like(PREPL)
CABP5	3.23179	56344	calcium binding protein 5(CABP5)
CABP1	3.23179	9478	calcium binding protein 1(CABP1)
SLC35B1	1.44461	10237	solute carrier family 35 member B1(SLC35B1)
SLC35B2	4.66548	347734	solute carrier family 35 member B2(SLC35B2)
FBXO31	1.6159	79791	F-box protein 31(FBXO31)
USE1	3.03231	55850	unconventional SNARE in the ER 1(USE1)
FBXO33	2.02773	254170	F-box protein 33(FBXO33)
CNRIP1	5.10156	25927	cannabinoid receptor interacting protein 1(CNRIP1)
FBXO38	1.27332	81545	F-box protein 38(FBXO38)
FBXO39	2.54664	162517	F-box protein 39(FBXO39)
DNAJB11	22.455	51726	DnaJ heat shock protein family (Hsp40) member B11(DNAJB11)
MAP7D3	1.27332	79649	MAP7 domain containing 3(MAP7D3)
ATP5L2	15.7625	267020	ATP synthase, H+ transporting, mitochondrial Fo complex subunit G2(ATP5L2)
PELP1	5.09328	27043	proline, glutamate and leucine rich protein 1(PELP1)
MBOAT7	4.50511	79143	membrane bound O-acyltransferase domain containing 7(MBOAT7)
ZC3H7A	1.44461	29066	zinc finger CCCH-type containing 7A(ZC3H7A)
PHLDB2	12.0171	90102	pleckstrin homology like domain family B member 2(PHLDB2)
HINT2	29.0345	84681	histidine triad nucleotide binding protein 2(HINT2)
HINT3	7.63993	135114	histidine triad nucleotide binding protein 3(HINT3)
SDPR	28.918	8436	serum deprivation response(SDPR)
LOC645202	1.44461	645202	golgin A6 family-like(LOC645202)
CDC34	3.81996	997	cell division cycle 34(CDC34)
PACRG	1.6159	135138	PARK2 coregulated(PACRG)
CDC37	16.5408	11140	cell division cycle 37(CDC37)
GTF2IRD2B	3.81996	389524	GTF2I repeat domain containing 2B(GTF2IRD2B)
ALAS1	8.91325	211	5'-aminolevulinate synthase 1(ALAS1)
S100A9	60.0582	6280	S100 calcium binding protein A9(S100A9)
S100A8	80.4723	6279	S100 calcium binding protein A8(S100A8)
EIF1	8.6725	10209	eukaryotic translation initiation factor 1(EIF1)
S100A4	9.67275	6275	S100 calcium binding protein A4(S100A4)
S100A6	11.2495	6277	S100 calcium binding protein A6(S100A6)
S100A1	2.38776	6271	S100 calcium binding protein A1(S100A1)
LOC400499	2.78214	400499	vitellogenin(LOC400499)
S100A3	1.6159	6274	S100 calcium binding protein A3(S100A3)
BIRC2	1.6159	329	baculoviral IAP repeat containing 2(BIRC2)
KIAA1609	1.27332
APBA1	2.4672	320	amyloid beta precursor protein binding family A member 1(APBA1)
APBA2	2.78214	321	amyloid beta precursor protein binding family A member 2(APBA2)
PGLS	24.851	25796	6-phosphogluconolactonase(PGLS)
MORC3	2.54664	23515	MORC family CW-type zinc finger 3(MORC3)
MORC4	1.6159	79710	MORC family CW-type zinc finger 4(MORC4)
FTSJD2	2.54664
TXNL4A	1.27332	10907	thioredoxin like 4A(TXNL4A)
WDR3	6.53789	10885	WD repeat domain 3(WDR3)
CCDC42B	1.27332
DIAPH2	11.076	1730	diaphanous related formin 2(DIAPH2)
VPS25	10.4901	84313	vacuolar protein sorting 25 homolog(VPS25)
ATP13A1	11.3804	57130	ATPase 13A1(ATP13A1)
VPS28	3.52588	51160	VPS28, ESCRT-I subunit(VPS28)
DYNC1I2	19.3193	1781	dynein cytoplasmic 1 intermediate chain 2(DYNC1I2)
ATP13A5	3.23179	344905	ATPase 13A5(ATP13A5)
COL28A1	4.62791	340267	collagen type XXVIII alpha 1 chain(COL28A1)
LRRIQ1	2.02773	84125	leucine rich repeats and IQ motif containing 1(LRRIQ1)
GRID2IP	4.33382	392862	Grid2 interacting protein(GRID2IP)
PRKRA	5.09328	8575	protein activator of interferon induced protein kinase EIF2AK2(PRKRA)
LGALS3BP	14.3186	3959	galectin 3 binding protein(LGALS3BP)
PLEKHO2	8.91325	80301	pleckstrin homology domain containing O2(PLEKHO2)
PLEKHO1	2.71793	51177	pleckstrin homology domain containing O1(PLEKHO1)
E2F6	1.6159	1876	E2F transcription factor 6(E2F6)
E2F5	4.77553	1875	E2F transcription factor 5(E2F5)
E2F4	3.02442	1874	E2F transcription factor 4(E2F4)
E2F3	1.27332	1871	E2F transcription factor 3(E2F3)
C6orf89	5.56427	221477	chromosome 6 open reading frame 89(C6orf89)
HNRNPAB	31.6996	3182	heterogeneous nuclear ribonucleoprotein A/B(HNRNPAB)
ACBD3	10.9942	64746	acyl-CoA binding domain containing 3(ACBD3)
ACBD5	14.0615	91452	acyl-CoA binding domain containing 5(ACBD5)
ACBD4	6.3666	79777	acyl-CoA binding domain containing 4(ACBD4)
ABLIM1	17.3611	3983	actin binding LIM protein 1(ABLIM1)
EEF2	422.9	1938	eukaryotic translation elongation factor 2(EEF2)
BRI3BP	3.7024	140707	BRI3 binding protein(BRI3BP)
SMARCD1	10.993	6602	SWI/SNF related, matrix associated, actin dependent regulator of chromatin, subfamily d, member 1(SMARCD1)
TUSC3	1.83054	7991	tumor suppressor candidate 3(TUSC3)
IZUMO1	1.27332	284359	izumo sperm-egg fusion 1(IZUMO1)
EPHX3	3.81996	79852	epoxide hydrolase 3(EPHX3)
IZUMO4	1.27332	113177	IZUMO family member 4(IZUMO4)
PYCR2	2.54664	29920	pyrroline-5-carboxylate reductase family member 2(PYCR2)
GNG10	4.33382	2790	G protein subunit gamma 10(GNG10)
GNG12	15.7194	55970	G protein subunit gamma 12(GNG12)
RPLP2	25.773	6181	ribosomal protein lateral stalk subunit P2(RPLP2)
URB2	3.81996	9816	URB2 ribosome biogenesis 2 homolog (S. cerevisiae)(URB2)
URB1	2.60787	9875	URB1 ribosome biogenesis 1 homolog (S. cerevisiae)(URB1)
LIPA	10.3579	3988	lipase A, lysosomal acid type(LIPA)
IFITM2	5.69315	10581	interferon induced transmembrane protein 2(IFITM2)
LIPC	6.3666	3990	lipase C, hepatic type(LIPC)
HPCAL1	7.92134	3241	hippocalcin like 1(HPCAL1)
EIF2B2	11.9377	8892	eukaryotic translation initiation factor 2B subunit beta(EIF2B2)
DFFA	3.40379	1676	DNA fragmentation factor subunit alpha(DFFA)
SEC24D	25.1796	9871	SEC24 homolog D, COPII coat complex component(SEC24D)
REV3L	2.02773	5980	REV3 like, DNA directed polymerase zeta catalytic subunit(REV3L)
SEC24A	20.1748	10802	SEC24 homolog A, COPII coat complex component(SEC24A)
SEC24C	30.1848	9632	SEC24 homolog C, COPII coat complex component(SEC24C)
SEC24B	19.2752	10427	SEC24 homolog B, COPII coat complex component(SEC24B)
LMTK2	2.18343	22853	lemur tyrosine kinase 2(LMTK2)
HOGA1	26.7268	112817	4-hydroxy-2-oxoglutarate aldolase 1(HOGA1)
OGDHL	51.9046	55753	oxoglutarate dehydrogenase-like(OGDHL)
PYCRL	12.7332	65263	pyrroline-5-carboxylate reductase-like(PYCRL)
MRPL43	5.09328	84545	mitochondrial ribosomal protein L43(MRPL43)
MRPL41	4.62791	64975	mitochondrial ribosomal protein L41(MRPL41)
MRPL40	3.81996	64976	mitochondrial ribosomal protein L40(MRPL40)
MRPL47	6.3666	57129	mitochondrial ribosomal protein L47(MRPL47)
C16orf93	1.6159
C16orf91	1.27332	283951	chromosome 16 open reading frame 91(C16orf91)
TRIP6	2.54664	7205	thyroid hormone receptor interactor 6(TRIP6)
TRIP4	5.09328	9325	thyroid hormone receptor interactor 4(TRIP4)
MRPL48	2.72207	51642	mitochondrial ribosomal protein L48(MRPL48)
ZNF699	1.6159	374879	zinc finger protein 699(ZNF699)
RILP	14.0065	83547	Rab interacting lysosomal protein(RILP)
ZNF691	10.1866	51058	zinc finger protein 691(ZNF691)
ZNF695	10.1866	57116	zinc finger protein 695(ZNF695)
ARFGAP2	12.2284	84364	ADP ribosylation factor GTPase activating protein 2(ARFGAP2)
ARFGAP3	7.24102	26286	ADP ribosylation factor GTPase activating protein 3(ARFGAP3)
ARFGAP1	4.62791	55738	ADP ribosylation factor GTPase activating protein 1(ARFGAP1)
LAMB1	12.7943	3912	laminin subunit beta 1(LAMB1)
LAMB3	1.27332	3914	laminin subunit beta 3(LAMB3)
LAMB2	29.4041	3913	laminin subunit beta 2(LAMB2)
ATP7A	1.44461	538	ATPase copper transporting alpha(ATP7A)
MPHOSPH8	2.54664	54737	M-phase phosphoprotein 8(MPHOSPH8)
COPZ2	1.44461	51226	coatomer protein complex subunit zeta 2(COPZ2)
RUVBL1	25.723	8607	RuvB like AAA ATPase 1(RUVBL1)
NEK1	4.69438	4750	NIMA related kinase 1(NEK1)
U2AF1	8.91325	7307	U2 small nuclear RNA auxiliary factor 1(U2AF1)
U2AF2	12.0388	11338	U2 small nuclear RNA auxiliary factor 2(U2AF2)
NEK8	5.08992	284086	NIMA related kinase 8(NEK8)
NEK9	13.9791	91754	NIMA related kinase 9(NEK9)
DPCR1	2.54664	135656	diffuse panbronchiolitis critical region 1(DPCR1)
GPR160	2.54664	26996	G protein-coupled receptor 160(GPR160)
ASTN2	1.27332	23245	astrotactin 2(ASTN2)
MLF2	1.27332	8079	myeloid leukemia factor 2(MLF2)
CCDC6	3.45675	8030	coiled-coil domain containing 6(CCDC6)
PHF21B	3.81996	112885	PHD finger protein 21B(PHF21B)
COX7A1	1.83054	1346	cytochrome c oxidase subunit 7A1(COX7A1)
DYNC2H1	9.72119	79659	dynein cytoplasmic 2 heavy chain 1(DYNC2H1)
LASP1	46.0439	3927	LIM and SH3 protein 1(LASP1)
MGA	5.45249	23269	MGA, MAX dimerization protein(MGA)
MTHFD2	1.27332	10797	methylenetetrahydrofolate dehydrogenase (NADP+ dependent) 2, methenyltetrahydrofolate cyclohydrolase(MTHFD2)
MTHFD1	513.044	4522	methylenetetrahydrofolate dehydrogenase, cyclohydrolase and formyltetrahydrofolate synthetase 1(MTHFD1)
GGT6	1.6159	124975	gamma-glutamyltransferase 6(GGT6)
NSD1	2.02773	64324	nuclear receptor binding SET domain protein 1(NSD1)
NUDCD2	30.2091	134492	NudC domain containing 2(NUDCD2)
NUDCD3	2.54664	23386	NudC domain containing 3(NUDCD3)
NUDCD1	3.99125	84955	NudC domain containing 1(NUDCD1)
ADSS	11.3093	159	adenylosuccinate synthase(ADSS)
STBD1	50.1796	8987	starch binding domain 1(STBD1)
ADSL	9.3823	158	adenylosuccinate lyase(ADSL)
SAMD4B	1.27332	55095	sterile alpha motif domain containing 4B(SAMD4B)
LUM	94.0013	4060	lumican(LUM)
PRSS12	7.63993	8492	protease, serine 12(PRSS12)
C7orf10	3.74052
TIMMDC1	4.62791	51300	translocase of inner mitochondrial membrane domain containing 1(TIMMDC1)
SLX4	1.6159	84464	SLX4 structure-specific endonuclease subunit(SLX4)
HR	1.44461	55806	hair growth associated(HR)
TMEM63B	2.54664	55362	transmembrane protein 63B(TMEM63B)
AZI2	1.27332	64343	5-azacytidine induced 2(AZI2)
ZNF430	9.08453	80264	zinc finger protein 430(ZNF430)
GPR75	2.54664	10936	G protein-coupled receptor 75(GPR75)
NUDT12	4.37718	83594	nudix hydrolase 12(NUDT12)
HN1L	6.3666	90861	hematological and neurological expressed 1 like(HN1L)
NUDT10	1.27332	170685	nudix hydrolase 10(NUDT10)
NUDT11	1.27332	55190	nudix hydrolase 11(NUDT11)
NUDT16	8.97448	131870	nudix hydrolase 16(NUDT16)
MTL5	2.31489
NUDT14	1.27332	256281	nudix hydrolase 14(NUDT14)
NUDT19	5.6505	390916	nudix hydrolase 19(NUDT19)
STX8	4.9344	9482	syntaxin 8(STX8)
MXD1	3.81996	4084	MAX dimerization protein 1(MXD1)
RTCA	6.53789	8634	RNA 3'-terminal phosphate cyclase(RTCA)
STX2	1.6159	2054	syntaxin 2(STX2)
STX5	16.5532	6811	syntaxin 5(STX5)
STX4	9.25582	6810	syntaxin 4(STX4)
STX7	7.61929	8417	syntaxin 7(STX7)
STX6	8.03099	10228	syntaxin 6(STX6)
RPS3A	82.9073	6189	ribosomal protein S3A(RPS3A)
CPN2	5.36447	1370	carboxypeptidase N subunit 2(CPN2)
CPN1	1.27332	1369	carboxypeptidase N subunit 1(CPN1)
SLC4A11	1.75899	83959	solute carrier family 4 member 11(SLC4A11)
LOC400682	10.1866	400682	zinc finger protein 100-like(LOC400682)
STAB1	12.8814	23166	stabilin 1(STAB1)
STAB2	8.59284	55576	stabilin 2(STAB2)
KIAA0232	3.81996	9778	KIAA0232(KIAA0232)
PYHIN1	1.27332	149628	pyrin and HIN domain family member 1(PYHIN1)
LGI4	2.54664	163175	leucine rich repeat LGI family member 4(LGI4)
LETMD1	10.1866	25875	LETM1 domain containing 1(LETMD1)
TRMT2A	2.4672	27037	tRNA methyltransferase 2 homolog A(TRMT2A)
ECE1	4.84427	1889	endothelin converting enzyme 1(ECE1)
CLIC2	8.34787	1193	chloride intracellular channel 2(CLIC2)
IMPACT	3.81996	55364	impact RWD domain protein(IMPACT)
DRG1	10.7335	4733	developmentally regulated GTP binding protein 1(DRG1)
CASQ1	2.78214	844	calsequestrin 1(CASQ1)
PHACTR3	2.54664	116154	phosphatase and actin regulator 3(PHACTR3)
PHACTR2	1.27332	9749	phosphatase and actin regulator 2(PHACTR2)
AURKC	2.54664	6795	aurora kinase C(AURKC)
AP1B1	83.6693	162	adaptor related protein complex 1 beta 1 subunit(AP1B1)
TXLNG	6.3666	55787	taxilin gamma(TXLNG)
CDC42EP1	6.3666	11135	CDC42 effector protein 1(CDC42EP1)
TXLNB	1.27332	167838	taxilin beta(TXLNB)
TXLNA	15.145	200081	taxilin alpha(TXLNA)
CDC42EP4	2.54664	23580	CDC42 effector protein 4(CDC42EP4)
FAM92B	3.81996	339145	family with sequence similarity 92 member B(FAM92B)
TCP11	1.27332	6954	t-complex 11(TCP11)
WFIKKN1	1.6159	117166	WAP, follistatin/kazal, immunoglobulin, kunitz and netrin domain containing 1(WFIKKN1)
ABI2	1.27332	10152	abl interactor 2(ABI2)
ABI3	2.54664	51225	ABI family member 3(ABI3)
ABI1	5.01384	10006	abl interactor 1(ABI1)
NKTR	2.71793	4820	natural killer cell triggering receptor(NKTR)
KRT39	6.14293	390792	keratin 39(KRT39)
KRT38	47.787	8687	keratin 38(KRT38)
ACADVL	289.869	37	acyl-CoA dehydrogenase, very long chain(ACADVL)
RAB4B	21.6465	53916	RAB4B, member RAS oncogene family(RAB4B)
RAB4A	29.2864	5867	RAB4A, member RAS oncogene family(RAB4A)
KRT31	97.8102	3881	keratin 31(KRT31)
KRT32	53.2758	3882	keratin 32(KRT32)
KRT35	76.4328	3886	keratin 35(KRT35)
KRT34	42.2686	3885	keratin 34(KRT34)
KRT37	47.383	8688	keratin 37(KRT37)
KRT36	60.97	8689	keratin 36(KRT36)
CHN2	4.29774	1124	chimerin 2(CHN2)
KIF2A	1.27332	3796	kinesin family member 2A(KIF2A)
CAV3	3.05541	859	caveolin 3(CAV3)
KIF2C	1.44461	11004	kinesin family member 2C(KIF2C)
CAV1	18.1378	857	caveolin 1(CAV1)
ZNF548	1.6159	147694	zinc finger protein 548(ZNF548)
ATP6AP2	2.08127	10159	ATPase H+ transporting accessory protein 2(ATP6AP2)
ENSA	2.54664	2029	endosulfine alpha(ENSA)
CLINT1	8.79156	9685	clathrin interactor 1(CLINT1)
BRCA1	1.27332	672	BRCA1, DNA repair associated(BRCA1)
C4B	318.05	721	complement C4B (Chido blood group)(C4B)
LAMTOR1	4.84427	55004	late endosomal/lysosomal adaptor, MAPK and MTOR activator 1(LAMTOR1)
ACOT8	5.26457	10005	acyl-CoA thioesterase 8(ACOT8)
ACOT9	20.647	23597	acyl-CoA thioesterase 9(ACOT9)
ACOT6	2.38776	641372	acyl-CoA thioesterase 6(ACOT6)
ACOT7	2.54664	11332	acyl-CoA thioesterase 7(ACOT7)
ACOT4	2.08127	122970	acyl-CoA thioesterase 4(ACOT4)
ACOT2	98.2587	10965	acyl-CoA thioesterase 2(ACOT2)
ACOT1	94.3531	641371	acyl-CoA thioesterase 1(ACOT1)
RBBP9	6.09167	10741	RB binding protein 9, serine hydrolase(RBBP9)
KIF24	2.54664	347240	kinesin family member 24(KIF24)
KIF27	2.54664	55582	kinesin family member 27(KIF27)
MAATS1	5.56427	89876	MYCBP associated and testis expressed 1(MAATS1)
RBBP7	10.4232	5931	RB binding protein 7, chromatin remodeling factor(RBBP7)
RBBP6	1.6159	5930	RB binding protein 6, ubiquitin ligase(RBBP6)
KIF23	3.10386	9493	kinesin family member 23(KIF23)
RBBP4	12.5007	5928	RB binding protein 4, chromatin remodeling factor(RBBP4)
RAB44	19.0998	401258	RAB44, member RAS oncogene family(RAB44)
RAB43	17.9541	339122	RAB43, member RAS oncogene family(RAB43)
NUCKS1	8.70968	64710	nuclear casein kinase and cyclin dependent kinase substrate 1(NUCKS1)
MPC1L	3.37374	347411	mitochondrial pyruvate carrier 1-like(MPC1L)
FAM208A	3.81996	23272	family with sequence similarity 208 member A(FAM208A)
DDI2	17.2165	84301	DNA damage inducible 1 homolog 2(DDI2)
DDI1	5.09328	414301	DNA damage inducible 1 homolog 1(DDI1)
IRGQ	10.0277	126298	immunity related GTPase Q(IRGQ)
SKAP2	4.33382	8935	src kinase associated phosphoprotein 2(SKAP2)
RTKN2	1.27332	219790	rhotekin 2(RTKN2)
PTPLAD1	53.4709
C12orf4	1.27332	57102	chromosome 12 open reading frame 4(C12orf4)
C12orf5	8.91325
C10orf90	1.27332	118611	chromosome 10 open reading frame 90(C10orf90)
LEPROT	1.6159	54741	leptin receptor overlapping transcript(LEPROT)
ZFP28	10.9945	140612	ZFP28 zinc finger protein(ZFP28)
XRCC1	9.85568	7515	X-ray repair cross complementing 1(XRCC1)
PITPNA	16.0301	5306	phosphatidylinositol transfer protein alpha(PITPNA)
XRCC4	2.54664	7518	X-ray repair cross complementing 4(XRCC4)
XRCC6	102.917	2547	X-ray repair cross complementing 6(XRCC6)
KXD1	1.27332	79036	KxDL motif containing 1(KXD1)
MEIS3	2.54664	56917	Meis homeobox 3(MEIS3)
MEIS2	2.54664	4212	Meis homeobox 2(MEIS2)
MEIS1	2.54664	4211	Meis homeobox 1(MEIS1)
PCDHAC2	3.52588	56134	protocadherin alpha subfamily C, 2(PCDHAC2)
HNRNPCL1	36.6534	343069	heterogeneous nuclear ribonucleoprotein C-like 1(HNRNPCL1)
TFRC	7.87658	7037	transferrin receptor(TFRC)
AKT1S1	1.27332	84335	AKT1 substrate 1(AKT1S1)
GSPT2	13.5986	23708	G1 to S phase transition 2(GSPT2)
GSPT1	19.0104	2935	G1 to S phase transition 1(GSPT1)
DNAJC25-GNG10	1.75899	552891	DNAJC25-GNG10 readthrough(DNAJC25-GNG10)
RALGPS2	5.60715	55103	Ral GEF with PH domain and SH3 binding motif 2(RALGPS2)
MIER1	1.27332	57708	MIER1 transcriptional regulator(MIER1)
ESPNL	2.38776	339768	espin-like(ESPNL)
RSL1D1	19.7967	26156	ribosomal L1 domain containing 1(RSL1D1)
PAPD7	1.75899	11044	poly(A) RNA polymerase D7, non-canonical(PAPD7)
DDX60	1.27332	55601	DExD/H-box helicase 60(DDX60)
LMNB2	44.0151	84823	lamin B2(LMNB2)
LMNB1	94.4398	4001	lamin B1(LMNB1)
LRBA	32.9295	987	LPS responsive beige-like anchor protein(LRBA)
TOLLIP	11.9595	54472	toll interacting protein(TOLLIP)
MRPS26	2.54664	64949	mitochondrial ribosomal protein S26(MRPS26)
MRPS27	14.0065	23107	mitochondrial ribosomal protein S27(MRPS27)
MRPS24	5.09328	64951	mitochondrial ribosomal protein S24(MRPS24)
MRPS25	7.48105	64432	mitochondrial ribosomal protein S25(MRPS25)
MRPS22	11.4599	56945	mitochondrial ribosomal protein S22(MRPS22)
MRPS23	8.91325	51649	mitochondrial ribosomal protein S23(MRPS23)
MRPS21	1.44461	54460	mitochondrial ribosomal protein S21(MRPS21)
CTSL1	4.50002
CTSL2	2.00183
PPP2R5D	15.2799	5528	protein phosphatase 2 regulatory subunit B'delta(PPP2R5D)
PPP2R5E	7.56049	5529	protein phosphatase 2 regulatory subunit B'epsilon(PPP2R5E)
SMN1	2.54664	6606	survival of motor neuron 1, telomeric(SMN1)
PPP2R5A	16.5532	5525	protein phosphatase 2 regulatory subunit B'alpha(PPP2R5A)
PPP2R5B	2.54664	5526	protein phosphatase 2 regulatory subunit B'beta(PPP2R5B)
PPP2R5C	6.3666	5527	protein phosphatase 2 regulatory subunit B'gamma(PPP2R5C)
LCMT1	2.54664	51451	leucine carboxyl methyltransferase 1(LCMT1)
PMP2	3.02442	5375	peripheral myelin protein 2(PMP2)
YY1	12.7332	7528	YY1 transcription factor(YY1)
YY2	2.54664	404281	YY2 transcription factor(YY2)
H2AFY2	16.8957	55506	H2A histone family member Y2(H2AFY2)
NAMPT	291.262	10135	nicotinamide phosphoribosyltransferase(NAMPT)
NDUFB11	7.41625	54539	NADH:ubiquinone oxidoreductase subunit B11(NDUFB11)
ADCY10	2.88922	55811	adenylate cyclase 10, soluble(ADCY10)
GSE1	1.27332	23199	Gse1 coiled-coil protein(GSE1)
OPTN	6.53789	10133	optineurin(OPTN)
JMJD7	1.6159	100137047	jumonji domain containing 7(JMJD7)
JMJD4	3.81996	65094	jumonji domain containing 4(JMJD4)
ZHX2	1.27332	22882	zinc fingers and homeoboxes 2(ZHX2)
ZHX3	1.27332	23051	zinc fingers and homeoboxes 3(ZHX3)
ZHX1	2.54664	11244	zinc fingers and homeoboxes 1(ZHX1)
FTL	254.769	2512	ferritin light chain(FTL)
MCCC1	60.6371	56922	methylcrotonoyl-CoA carboxylase 1(MCCC1)
CCDC39	1.83054	339829	coiled-coil domain containing 39(CCDC39)
ACACA	44.6018	31	acetyl-CoA carboxylase alpha(ACACA)
ACACB	96.3875	32	acetyl-CoA carboxylase beta(ACACB)
CCDC33	1.6159	80125	coiled-coil domain containing 33(CCDC33)
FOXD4	6.24381	2298	forkhead box D4(FOXD4)
ZNF784	1.27332	147808	zinc finger protein 784(ZNF784)
PLA2G2A	3.52588	5320	phospholipase A2 group IIA(PLA2G2A)
APPL1	13.1742	26060	adaptor protein, phosphotyrosine interacting with PH domain and leucine zipper 1(APPL1)
APPL2	5.01384	55198	adaptor protein, phosphotyrosine interacting with PH domain and leucine zipper 2(APPL2)
GAS8	3.81996	2622	growth arrest specific 8(GAS8)
MEMO1	4.62791	7795	Methylation modifier for class I HLA(MEMO1)
ZNF200	1.6159	7752	zinc finger protein 200(ZNF200)
CAPN11	2.00183	11131	calpain 11(CAPN11)
SLC35D1	11.3322	23169	solute carrier family 35 member D1(SLC35D1)
MLNR	2.54664	2862	motilin receptor(MLNR)
COX7B	8.07948	1349	cytochrome c oxidase subunit 7B(COX7B)
HIBCH	130.488	26275	3-hydroxyisobutyryl-CoA hydrolase(HIBCH)
SARS2	17.9572	54938	seryl-tRNA synthetase 2, mitochondrial(SARS2)
CYFIP1	30.9575	23191	cytoplasmic FMR1 interacting protein 1(CYFIP1)
CYFIP2	19.9089	26999	cytoplasmic FMR1 interacting protein 2(CYFIP2)
HYI	7.10806	81888	hydroxypyruvate isomerase (putative)(HYI)
DYTN	7.71169	391475	dystrotelin(DYTN)
EFNB2	7.16329	1948	ephrin B2(EFNB2)
MPRIP	13.2904	23164	myosin phosphatase Rho interacting protein(MPRIP)
RNASE2	6.05729	6036	ribonuclease A family member 2(RNASE2)
TTPAL	5.6505	79183	alpha tocopherol transfer protein like(TTPAL)
NR1D2	1.44461	9975	nuclear receptor subfamily 1 group D member 2(NR1D2)
THUMPD1	12.6104	55623	THUMP domain containing 1(THUMPD1)
WDR35	5.61128	57539	WD repeat domain 35(WDR35)
THUMPD3	8.67493	25917	THUMP domain containing 3(THUMPD3)
KYNU	32.6145	8942	kynureninase(KYNU)
CHORDC1	12.7332	26973	cysteine and histidine rich domain containing 1(CHORDC1)
LHPP	12.6023	64077	phospholysine phosphohistidine inorganic pyrophosphate phosphatase(LHPP)
UVRAG	1.27332	7405	UV radiation resistance associated(UVRAG)
WDR37	5.01384	22884	WD repeat domain 37(WDR37)
NUP188	1.27332	23511	nucleoporin 188(NUP188)
WDR36	9.72119	134430	WD repeat domain 36(WDR36)
SYNJ1	3.81996	8867	synaptojanin 1(SYNJ1)
GLT8D2	1.27332	83468	glycosyltransferase 8 domain containing 2(GLT8D2)
COPG1	106.182	22820	coatomer protein complex subunit gamma 1(COPG1)
PDZK1	26.0416	5174	PDZ domain containing 1(PDZK1)
ZNHIT2	1.27332	741	zinc finger HIT-type containing 2(ZNHIT2)
ZNHIT6	2.02773	54680	zinc finger HIT-type containing 6(ZNHIT6)
GTPBP5	5.09328
GTPBP4	7.81121	23560	GTP binding protein 4(GTPBP4)
GTPBP6	1.27332	8225	GTP binding protein 6 (putative)(GTPBP6)
GTPBP1	6.3666	9567	GTP binding protein 1(GTPBP1)
GTPBP3	2.54664	84705	GTP binding protein 3 (mitochondrial)(GTPBP3)
BPNT1	27.1312	10380	3'(2'), 5'-bisphosphate nucleotidase 1(BPNT1)
PCDHA5	3.23179	56143	protocadherin alpha 5(PCDHA5)
CRIP1	2.08127	1396	cysteine rich protein 1(CRIP1)
PCDHA9	3.81996	9752	protocadherin alpha 9(PCDHA9)
C1orf141	1.27332	400757	chromosome 1 open reading frame 141(C1orf141)
BCL9	1.27332	607	B-cell CLL/lymphoma 9(BCL9)
EPM2AIP1	8.91325	9852	EPM2A interacting protein 1(EPM2AIP1)
EIF4A2	87.2981	1974	eukaryotic translation initiation factor 4A2(EIF4A2)
BCL3	1.27332	602	B-cell CLL/lymphoma 3(BCL3)
KLHL25	1.27332	64410	kelch like family member 25(KLHL25)
CCDC167	1.27332	154467	coiled-coil domain containing 167(CCDC167)
NPEPL1	8.91325	79716	aminopeptidase-like 1(NPEPL1)
CLMN	15.622	79789	calmin(CLMN)
CCDC166	4.97048	100130274	coiled-coil domain containing 166(CCDC166)
LRFN2	2.54664	57497	leucine rich repeat and fibronectin type III domain containing 2(LRFN2)
LYRM7	5.01384	90624	LYR motif containing 7(LYRM7)
LRFN5	8.34641	145581	leucine rich repeat and fibronectin type III domain containing 5(LRFN5)
LRFN4	2.54664	78999	leucine rich repeat and fibronectin type III domain containing 4(LRFN4)
NKX2-2	1.27332	4821	NK2 homeobox 2(NKX2-2)
LYRM9	1.27332	201229	LYR motif containing 9(LYRM9)
NKX2-1	1.27332	7080	NK2 homeobox 1(NKX2-1)
NKX2-4	1.27332	644524	NK2 homeobox 4(NKX2-4)
KLHL23	1.27332	151230	kelch like family member 23(KLHL23)
IP6K3	1.27332	117283	inositol hexakisphosphate kinase 3(IP6K3)
CAPNS2	10.2632	84290	calpain small subunit 2(CAPNS2)
OAS1	1.27332	4938	2'-5'-oligoadenylate synthetase 1(OAS1)
OAS3	3.99125	4940	2'-5'-oligoadenylate synthetase 3(OAS3)
OAS2	3.10386	4939	2'-5'-oligoadenylate synthetase 2(OAS2)
STK11IP	1.6159	114790	serine/threonine kinase 11 interacting protein(STK11IP)
NBPF4	10.2564	148545	neuroblastoma breakpoint family member 4(NBPF4)
SMS	5.6505	6611	spermine synthase(SMS)
ENDOG	7.63993	2021	endonuclease G(ENDOG)
OASL	1.27332	8638	2'-5'-oligoadenylate synthetase like(OASL)
CCIN	2.54664	881	calicin(CCIN)
SERPINB9	20.3534	5272	serpin family B member 9(SERPINB9)
SERPINB8	18.5296	5271	serpin family B member 8(SERPINB8)
CSNK1G1	4.41983	53944	casein kinase 1 gamma 1(CSNK1G1)
OR4P4	5.56427	81300	olfactory receptor family 4 subfamily P member 4(OR4P4)
SERPINB1	63.8861	1992	serpin family B member 1(SERPINB1)
SERPINB3	10.54	6317	serpin family B member 3(SERPINB3)
SERPINB4	10.54	6318	serpin family B member 4(SERPINB4)
SERPINB6	39.3647	5269	serpin family B member 6(SERPINB6)
MAGED2	2.54664	10916	MAGE family member D2(MAGED2)
MAGED4	1.6159	728239	MAGE family member D4(MAGED4)
NFS1	10.7717	9054	NFS1, cysteine desulfurase(NFS1)
CLIC1	43.6541	1192	chloride intracellular channel 1(CLIC1)
ELP5	2.38776	23587	elongator acetyltransferase complex subunit 5(ELP5)
ELP4	1.27332	26610	elongator acetyltransferase complex subunit 4(ELP4)
ELP3	4.24309	55140	elongator acetyltransferase complex subunit 3(ELP3)
CCDC81	1.6159	60494	coiled-coil domain containing 81(CCDC81)
POLB	2.88922	5423	DNA polymerase beta(POLB)
LOC100653084	8.42944
GAS2	5.57107	2620	growth arrest specific 2(GAS2)
C22orf46	2.71793	79640	chromosome 22 open reading frame 46(C22orf46)
DES	58.4041	1674	desmin(DES)
RPL37	23.6049	6167	ribosomal protein L37(RPL37)
SPRYD4	50.4225	283377	SPRY domain containing 4(SPRYD4)
SPRYD7	2.54664	57213	SPRY domain containing 7(SPRYD7)
LY75-CD302	3.74052	100526664	LY75-CD302 readthrough(LY75-CD302)
PTGFRN	16.0673	5738	prostaglandin F2 receptor inhibitor(PTGFRN)
UBAP2	1.27332	55833	ubiquitin associated protein 2(UBAP2)
UBAP1	2.54664	51271	ubiquitin associated protein 1(UBAP1)
TLR3	7.63993	7098	toll like receptor 3(TLR3)
RNASET2	7.82784	8635	ribonuclease T2(RNASET2)
HDDC3	5.6877	374659	HD domain containing 3(HDDC3)
INADL	9.37216
GBA2	3.69716	57704	glucosylceramidase beta 2(GBA2)
GBA3	6.3666	57733	glucosylceramidase beta 3 (gene/pseudogene)(GBA3)
SMC1A	21.8948	8243	structural maintenance of chromosomes 1A(SMC1A)
SMC1B	13.0015	27127	structural maintenance of chromosomes 1B(SMC1B)
SPATA17	11.851	128153	spermatogenesis associated 17(SPATA17)
SPATA18	2.54664	132671	spermatogenesis associated 18(SPATA18)
SGTB	2.55491	54557	small glutamine rich tetratricopeptide repeat containing beta(SGTB)
TMEM97	16.8932	27346	transmembrane protein 97(TMEM97)
SGTA	12.1003	6449	small glutamine rich tetratricopeptide repeat containing alpha(SGTA)
KIAA0895	5.09328	23366	KIAA0895(KIAA0895)
EIF1B	6.06463	10289	eukaryotic translation initiation factor 1B(EIF1B)
TRIM46	2.02773	80128	tripartite motif containing 46(TRIM46)
TRIM47	2.54664	91107	tripartite motif containing 47(TRIM47)
TRIM40	1.27332	135644	tripartite motif containing 40(TRIM40)
TRIM41	1.27332	90933	tripartite motif containing 41(TRIM41)
IVD	130.709	3712	isovaleryl-CoA dehydrogenase(IVD)
VCP	185.512	7415	valosin containing protein(VCP)
PEX5	20.3731	5830	peroxisomal biogenesis factor 5(PEX5)
PEX6	4.26994	5190	peroxisomal biogenesis factor 6(PEX6)
NRD1	18.5406
ESAM	6.3666	90952	endothelial cell adhesion molecule(ESAM)
ERMN	2.54664	57471	ermin(ERMN)
ACE	5.21103	1636	angiotensin I converting enzyme(ACE)
ATP5S	6.46016	27109	ATP synthase, H+ transporting, mitochondrial Fo complex subunit s (factor B)(ATP5S)
NEB	18.7205	4703	nebulin(NEB)
ATP5I	27.2047	521	ATP synthase, H+ transporting, mitochondrial Fo complex subunit E(ATP5I)
ATP5H	63.4051	10476	ATP synthase, H+ transporting, mitochondrial Fo complex subunit D(ATP5H)
ME1	29.3834	4199	malic enzyme 1(ME1)
ME3	2.54664	10873	malic enzyme 3(ME3)
ATP5L	47.4104	10632	ATP synthase, H+ transporting, mitochondrial Fo complex subunit G(ATP5L)
ATP5B	516.407	506	ATP synthase, H+ transporting, mitochondrial F1 complex, beta polypeptide(ATP5B)
GNAI2	46.4416	2771	G protein subunit alpha i2(GNAI2)
NES	8.67493	10763	nestin(NES)
ATP5E	10.3124	514	ATP synthase, H+ transporting, mitochondrial F1 complex, epsilon subunit(ATP5E)
ATP5D	12.2739	513	ATP synthase, H+ transporting, mitochondrial F1 complex, delta subunit(ATP5D)
TBK1	15.1571	29110	TANK binding kinase 1(TBK1)
MPZL1	1.27332	9019	myelin protein zero like 1(MPZL1)
AURKAIP1	1.27332	54998	aurora kinase A interacting protein 1(AURKAIP1)
AFMID	13.2606	125061	arylformamidase(AFMID)
F8A1	2.54664	8263	coagulation factor VIII-associated 1(F8A1)
TJAP1	2.54664	93643	tight junction associated protein 1(TJAP1)
HLA-A	18.5199	3105	major histocompatibility complex, class I, A(HLA-A)
PFDN1	7.16329	5201	prefoldin subunit 1(PFDN1)
MCFD2	3.19571	90411	multiple coagulation factor deficiency 2(MCFD2)
PFDN2	3.51799	5202	prefoldin subunit 2(PFDN2)
PFDN4	3.72794	5203	prefoldin subunit 4(PFDN4)
PFDN6	3.19571	10471	prefoldin subunit 6(PFDN6)
MTHFR	5.01384	4524	methylenetetrahydrofolate reductase(MTHFR)
MTHFS	29.0445	10588	5,10-methenyltetrahydrofolate synthetase (5-formyltetrahydrofolate cyclo-ligase)(MTHFS)
SLC7A3	2.08127	84889	solute carrier family 7 member 3(SLC7A3)
DTNB	3.81996	1838	dystrobrevin beta(DTNB)
DTNA	2.54664	1837	dystrobrevin alpha(DTNA)
ACHE	3.30105	43	acetylcholinesterase (Cartwright blood group)(ACHE)
FMN2	3.52588	56776	formin 2(FMN2)
TAB1	4.37718	10454	TGF-beta activated kinase 1 (MAP3K7) binding protein 1(TAB1)
HIRA	2.54664	7290	histone cell cycle regulator(HIRA)
RIN1	1.6159	9610	Ras and Rab interactor 1(RIN1)
RIN3	1.6159	79890	Ras and Rab interactor 3(RIN3)
RIN2	2.08127	54453	Ras and Rab interactor 2(RIN2)
PDE4DIP	9.08867	9659	phosphodiesterase 4D interacting protein(PDE4DIP)
WWOX	1.27332	51741	WW domain containing oxidoreductase(WWOX)
RNH1	61.0053	6050	ribonuclease/angiogenin inhibitor 1(RNH1)
RPS13	58.1455	6207	ribosomal protein S13(RPS13)
RPS12	25.8378	6206	ribosomal protein S12(RPS12)
RPS11	76.8766	6205	ribosomal protein S11(RPS11)
RPS10	50.1273	6204	ribosomal protein S10(RPS10)
RPS17	52.6616	6218	ribosomal protein S17(RPS17)
RPS16	32.1906	6217	ribosomal protein S16(RPS16)
RPS15	44.9056	6209	ribosomal protein S15(RPS15)
RPS14	34.3329	6208	ribosomal protein S14(RPS14)
CLPP	16.0022	8192	caseinolytic mitochondrial matrix peptidase proteolytic subunit(CLPP)
RPS19	52.1046	6223	ribosomal protein S19(RPS19)
RPS18	62.1092	6222	ribosomal protein S18(RPS18)
RIPK1	7.56049	8737	receptor interacting serine/threonine kinase 1(RIPK1)
DDOST	84.3018	1650	dolichyl-diphosphooligosaccharide--protein glycosyltransferase non-catalytic subunit(DDOST)
CLPB	16.5119	81570	ClpB homolog, mitochondrial AAA ATPase chaperonin(CLPB)
SRCIN1	3.74052	80725	SRC kinase signaling inhibitor 1(SRCIN1)
C7orf73	2.71793	647087	chromosome 7 open reading frame 73(C7orf73)
SLC9A3R2	12.7498	9351	SLC9A3 regulator 2(SLC9A3R2)
SLC9A3R1	37.2371	9368	SLC9A3 regulator 1(SLC9A3R1)
PLCXD2	4.7992	257068	phosphatidylinositol specific phospholipase C X domain containing 2(PLCXD2)
ZNF417	2.88922	147687	zinc finger protein 417(ZNF417)
ZNF416	1.6159	55659	zinc finger protein 416(ZNF416)
TSSC4	2.4672	10078	tumor suppressing subtransferable candidate 4(TSSC4)
TSSC1	1.44461	7260	tumor suppressing subtransferable candidate 1(TSSC1)
RRAGD	6.3666	58528	Ras related GTP binding D(RRAGD)
GLIPR2	3.52588	152007	GLI pathogenesis related 2(GLIPR2)
RRAGC	7.63993	64121	Ras related GTP binding C(RRAGC)
RRAGB	8.44787	10325	Ras related GTP binding B(RRAGB)
POU4F2	4.84769	5458	POU class 4 homeobox 2(POU4F2)
GGT1	9.81163	2678	gamma-glutamyltransferase 1(GGT1)
GGT7	2.54664	2686	gamma-glutamyltransferase 7(GGT7)
RASA1	6.3666	5921	RAS p21 protein activator 1(RASA1)
RASA2	2.54664	5922	RAS p21 protein activator 2(RASA2)
ACTN3	122.959	89	actinin alpha 3 (gene/pseudogene)(ACTN3)
ACTN2	204.492	88	actinin alpha 2(ACTN2)
ACTN1	505.237	87	actinin alpha 1(ACTN1)
PTPRS	3.81996	5802	protein tyrosine phosphatase, receptor type S(PTPRS)
PTPRQ	1.6159	374462	protein tyrosine phosphatase, receptor type Q(PTPRQ)
ACTN4	648.777	81	actinin alpha 4(ACTN4)
TINF2	1.27332	26277	TERF1 interacting nuclear factor 2(TINF2)
RNF103	1.6159	7844	ring finger protein 103(RNF103)
EZR	156.46	7430	ezrin(EZR)
PTPRG	1.27332	5793	protein tyrosine phosphatase, receptor type G(PTPRG)
PTPRF	19.0998	5792	protein tyrosine phosphatase, receptor type F(PTPRF)
PTPRE	7.63993	5791	protein tyrosine phosphatase, receptor type E(PTPRE)
PTPRD	3.81996	5789	protein tyrosine phosphatase, receptor type D(PTPRD)
PTPRC	10.2542	5788	protein tyrosine phosphatase, receptor type C(PTPRC)
PTPRB	13.2905	5787	protein tyrosine phosphatase, receptor type B(PTPRB)
PTPRA	11.4599	5786	protein tyrosine phosphatase, receptor type A(PTPRA)
AMER1	5.09328	139285	APC membrane recruitment protein 1(AMER1)
CCDC103	1.44461	388389	coiled-coil domain containing 103(CCDC103)
PTPRK	6.71292	5796	protein tyrosine phosphatase, receptor type K(PTPRK)
PTPRJ	6.58638	5795	protein tyrosine phosphatase, receptor type J(PTPRJ)
DTWD1	1.27332	56986	DTW domain containing 1(DTWD1)
CPM	6.3666	1368	carboxypeptidase M(CPM)
CPD	41.4754	1362	carboxypeptidase D(CPD)
CPE	3.93079	1363	carboxypeptidase E(CPE)
SAA2-SAA4	14.4427	100528017	SAA2-SAA4 readthrough(SAA2-SAA4)
CPQ	25.7969	10404	carboxypeptidase Q(CPQ)
GAPVD1	10.3579	26130	GTPase activating protein and VPS9 domains 1(GAPVD1)
CASS4	2.54664	57091	Cas scaffolding protein family member 4(CASS4)
RPL7L1	5.09328	285855	ribosomal protein L7 like 1(RPL7L1)
DMPK	1.6159	1760	dystrophia myotonica protein kinase(DMPK)
LOC100132202	1.44461	100132202	golgin subfamily A member 6-like protein 1(LOC100132202)
OR5J2	7.63993	282775	olfactory receptor family 5 subfamily J member 2(OR5J2)
TAF1A	1.27332	9015	TATA-box binding protein associated factor, RNA polymerase I subunit A(TAF1A)
ERGIC3	5.01384	51614	ERGIC and golgi 3(ERGIC3)
RPGRIP1	1.6159	57096	retinitis pigmentosa GTPase regulator interacting protein 1(RPGRIP1)
MON2	13.2904	23041	MON2 homolog, regulator of endosome-to-Golgi trafficking(MON2)
ABLIM3	24.2416	22885	actin binding LIM protein family member 3(ABLIM3)
MYD88	6.3666	4615	myeloid differentiation primary response 88(MYD88)
POC1B-GALNT4	7.63993	100528030	POC1B-GALNT4 readthrough(POC1B-GALNT4)
BIVM-ERCC5	2.54664	100533467	BIVM-ERCC5 readthrough(BIVM-ERCC5)
HHIP	9.59839	64399	hedgehog interacting protein(HHIP)
HMGN5	6.48435	79366	high mobility group nucleosome binding domain 5(HMGN5)
HMGN4	1.27332	10473	high mobility group nucleosomal binding domain 4(HMGN4)
HMGN3	1.44461	9324	high mobility group nucleosomal binding domain 3(HMGN3)
HMGN2	1.83054	3151	high mobility group nucleosomal binding domain 2(HMGN2)
HMGN1	14.0065	3150	high mobility group nucleosome binding domain 1(HMGN1)
LOC100289290	5.36709
GSTZ1	56.4014	2954	glutathione S-transferase zeta 1(GSTZ1)
RAB6A	26.3593	5870	RAB6A, member RAS oncogene family(RAB6A)
RAB6B	24.7554	51560	RAB6B, member RAS oncogene family(RAB6B)
MX1	4.62791	4599	MX dynamin like GTPase 1(MX1)
IFIT5	3.35459	24138	interferon induced protein with tetratricopeptide repeats 5(IFIT5)
TAF1L	2.25256	138474	TATA-box binding protein associated factor 1 like(TAF1L)
IFIT3	4.37718	3437	interferon induced protein with tetratricopeptide repeats 3(IFIT3)
IFIT2	11.4599	3433	interferon induced protein with tetratricopeptide repeats 2(IFIT2)
IFIT1	7.34584	3434	interferon induced protein with tetratricopeptide repeats 1(IFIT1)
SDAD1	3.10386	55153	SDA1 domain containing 1(SDAD1)
EFTUD2	34.2023	9343	elongation factor Tu GTP binding domain containing 2(EFTUD2)
EFTUD1	12.4391
ISG15	6.0034	9636	ISG15 ubiquitin-like modifier(ISG15)
ZNF347	10.1866	84671	zinc finger protein 347(ZNF347)
MAP1LC3A	1.27332	84557	microtubule associated protein 1 light chain 3 alpha(MAP1LC3A)
MAP1LC3B	3.81996	81631	microtubule associated protein 1 light chain 3 beta(MAP1LC3B)
GGTLC1	1.27332	92086	gamma-glutamyltransferase light chain 1(GGTLC1)
GGTLC2	3.66108	91227	gamma-glutamyltransferase light chain 2(GGTLC2)
CACNA1I	3.35459	8911	calcium voltage-gated channel subunit alpha1 I(CACNA1I)
BRCC3	14.0065	79184	BRCA1/BRCA2-containing complex subunit 3(BRCC3)
NSL1	4.33382	25936	NSL1, MIS12 kinetochore complex component(NSL1)
ZNF346	1.27332	23567	zinc finger protein 346(ZNF346)
GDI2	213.859	2665	GDP dissociation inhibitor 2(GDI2)
GDI1	83.1261	2664	GDP dissociation inhibitor 1(GDI1)
ARL5C	2.88922	390790	ADP ribosylation factor like GTPase 5C(ARL5C)
CALM3	69.5408	808	calmodulin 3(CALM3)
ERLIN1	31.7798	10613	ER lipid raft associated 1(ERLIN1)
ERLIN2	49.5128	11160	ER lipid raft associated 2(ERLIN2)
SPG20	5.09328	23111	spastic paraplegia 20 (Troyer syndrome)(SPG20)
GABRP	1.6159	2568	gamma-aminobutyric acid type A receptor pi subunit(GABRP)
KRT17	70.9829	3872	keratin 17(KRT17)
KRT16	82.0606	3868	keratin 16(KRT16)
KRT15	73.3031	3866	keratin 15(KRT15)
KRT14	83.8235	3861	keratin 14(KRT14)
KRT13	66.9621	3860	keratin 13(KRT13)
KRT12	16.9129	3859	keratin 12(KRT12)
WDR33	1.27332	55339	WD repeat domain 33(WDR33)
KRT10	232.158	3858	keratin 10(KRT10)
GABRE	1.27332	2564	gamma-aminobutyric acid type A receptor epsilon subunit(GABRE)
EIF4A1	110.084	1973	eukaryotic translation initiation factor 4A1(EIF4A1)
KRT19	123.237	3880	keratin 19(KRT19)
KRT18	826.968	3875	keratin 18(KRT18)
SEC22C	1.27332	9117	SEC22 homolog C, vesicle trafficking protein(SEC22C)
GIGYF1	2.54664	64599	GRB10 interacting GYF protein 1(GIGYF1)
GIGYF2	8.89261	26058	GRB10 interacting GYF protein 2(GIGYF2)
SARNP	13.2471	84324	SAP domain containing ribonucleoprotein(SARNP)
NAPEPLD	1.27332	222236	N-acyl phosphatidylethanolamine phospholipase D(NAPEPLD)
SPTA1	78.6831	6708	spectrin alpha, erythrocytic 1(SPTA1)
FGF7	5.09328	2252	fibroblast growth factor 7(FGF7)
HGSNAT	3.81996	138050	heparan-alpha-glucosaminide N-acetyltransferase(HGSNAT)
NUDT16L1	3.81996	84309	nudix hydrolase 16 like 1(NUDT16L1)
PLP2	4.33382	5355	proteolipid protein 2(PLP2)
COX5A	16.4876	9377	cytochrome c oxidase subunit 5A(COX5A)
PKLR	142.846	5313	pyruvate kinase, liver and RBC(PKLR)
ACOT13	26.347	55856	acyl-CoA thioesterase 13(ACOT13)
COX5B	19.8934	1329	cytochrome c oxidase subunit 5B(COX5B)
CRYZL1	1.27332	9946	crystallin zeta like 1(CRYZL1)
SERF2	3.81996	10169	small EDRK-rich factor 2(SERF2)
KIAA1109	3.99125	84162	KIAA1109(KIAA1109)
TM9SF4	13.3482	9777	transmembrane 9 superfamily member 4(TM9SF4)
TM9SF1	11.0795	10548	transmembrane 9 superfamily member 1(TM9SF1)
CMSS1	2.4672	84319	cms1 ribosomal small subunit homolog (yeast)(CMSS1)
TM9SF3	20.4277	56889	transmembrane 9 superfamily member 3(TM9SF3)
TM9SF2	27.729	9375	transmembrane 9 superfamily member 2(TM9SF2)
C10orf11	2.54664	83938	chromosome 10 open reading frame 11(C10orf11)
NAT8	15.3092	9027	N-acetyltransferase 8 (putative)(NAT8)
SPATS2L	13.9271	26010	spermatogenesis associated serine rich 2 like(SPATS2L)
NAT2	6.3666	10	N-acetyltransferase 2(NAT2)
NAT1	1.27332	9	N-acetyltransferase 1(NAT1)
GOSR2	12.4391	9570	golgi SNAP receptor complex member 2(GOSR2)
IL1F10	1.27332	84639	interleukin 1 family member 10 (theta)(IL1F10)
SDC1	11.3574	6382	syndecan 1(SDC1)
CCBL1	2.54664
CCBL2	12.3024
FABP12	1.27332	646486	fatty acid binding protein 12(FABP12)
GCH1	5.6505	2643	GTP cyclohydrolase 1(GCH1)
TMEM259	1.27332	91304	transmembrane protein 259(TMEM259)
TMEM256	28.1859	254863	transmembrane protein 256(TMEM256)
TMEM254	2.54664	80195	transmembrane protein 254(TMEM254)
TH1L	2.4672
CPSF7	14.0065	79869	cleavage and polyadenylation specific factor 7(CPSF7)
CPSF6	9.42711	11052	cleavage and polyadenylation specific factor 6(CPSF6)
CPSF4	1.27332	10898	cleavage and polyadenylation specific factor 4(CPSF4)
CPSF3	4.73008	51692	cleavage and polyadenylation specific factor 3(CPSF3)
CPSF2	3.10386	53981	cleavage and polyadenylation specific factor 2(CPSF2)
CPSF1	5.69315	29894	cleavage and polyadenylation specific factor 1(CPSF1)
BMP8A	3.81996	353500	bone morphogenetic protein 8a(BMP8A)
MAD1L1	2.00183	8379	MAD1 mitotic arrest deficient like 1(MAD1L1)
TTC23L	2.71793	153657	tetratricopeptide repeat domain 23 like(TTC23L)
ACAA2	490.043	10449	acetyl-CoA acyltransferase 2(ACAA2)
ACAA1	99.6409	30	acetyl-CoA acyltransferase 1(ACAA1)
ELOVL5	5.3183	60481	ELOVL fatty acid elongase 5(ELOVL5)
APOBR	1.27332	55911	apolipoprotein B receptor(APOBR)
SIPA1L1	2.71793	26037	signal induced proliferation associated 1 like 1(SIPA1L1)
APCS	73.8272	325	amyloid P component, serum(APCS)
SIPA1L3	3.81996	23094	signal induced proliferation associated 1 like 3(SIPA1L3)
SIPA1L2	1.27332	57568	signal induced proliferation associated 1 like 2(SIPA1L2)
TTLL7	5.56427	79739	tubulin tyrosine ligase like 7(TTLL7)
LTBP4	3.81996	8425	latent transforming growth factor beta binding protein 4(LTBP4)
LTBP2	2.08127	4053	latent transforming growth factor beta binding protein 2(LTBP2)
LTBP1	3.99125	4052	latent transforming growth factor beta binding protein 1(LTBP1)
AGPAT3	12.5537	56894	1-acylglycerol-3-phosphate O-acyltransferase 3(AGPAT3)
STAT6	24.1931	6778	signal transducer and activator of transcription 6(STAT6)
LOC100506562	5.09328	100506562	protein LLP homolog(LOC100506562)
SUFU	5.09328	51684	SUFU negative regulator of hedgehog signaling(SUFU)
APC2	3.0605	10297	APC2, WNT signaling pathway regulator(APC2)
PLA2G4A	1.27332	5321	phospholipase A2 group IVA(PLA2G4A)
CRAT	109.39	1384	carnitine O-acetyltransferase(CRAT)
SLC35F6	4.20534	54978	solute carrier family 35 member F6(SLC35F6)
CMTM8	3.23179	152189	CKLF like MARVEL transmembrane domain containing 8(CMTM8)
MBD1	1.27332	4152	methyl-CpG binding domain protein 1(MBD1)
CMTM6	1.27332	54918	CKLF like MARVEL transmembrane domain containing 6(CMTM6)
FAM126A	1.27332	84668	family with sequence similarity 126 member A(FAM126A)
MPC2	72.7526	25874	mitochondrial pyruvate carrier 2(MPC2)
COL11A1	5.09328	1301	collagen type XI alpha 1 chain(COL11A1)
COL11A2	2.54664	1302	collagen type XI alpha 2 chain(COL11A2)
MPC1	11.0407	51660	mitochondrial pyruvate carrier 1(MPC1)
TSPAN10	14.0065	83882	tetraspanin 10(TSPAN10)
TSPAN11	1.27332	441631	tetraspanin 11(TSPAN11)
TSPAN14	3.02442	81619	tetraspanin 14(TSPAN14)
REXO1	1.27332	57455	RNA exonuclease 1 homolog(REXO1)
REXO2	6.32192	25996	RNA exonuclease 2(REXO2)
SLC25A18	26.2958	83733	solute carrier family 25 member 18(SLC25A18)
SLC25A17	5.09328	10478	solute carrier family 25 member 17(SLC25A17)
SLC25A16	17.8265	8034	solute carrier family 25 member 16(SLC25A16)
SLC25A15	49.8919	10166	solute carrier family 25 member 15(SLC25A15)
SLC25A13	355.255	10165	solute carrier family 25 member 13(SLC25A13)
SLC25A12	111.84	8604	solute carrier family 25 member 12(SLC25A12)
SLC25A11	91.0946	8402	solute carrier family 25 member 11(SLC25A11)
SLC25A10	84.3484	1468	solute carrier family 25 member 10(SLC25A10)
[truncated: 7,600 more rows]
